# Supplementary material for: Evolution of translational control and the emergence of genes and open reading frames in human and non-human primate hearts
Source: Nat Cardiovasc Res. 2024 Sep 24;3(10):1217–35. doi: 10.1038/s44161-024-00544-7 (PMC11473369; doi:10.1038/s44161-024-00544-7)
Supplement: Supplementary file 4 — Statistical source data. [file 44161_2024_544_MOESM4_ESM.xlsx]

## Sheet: Expressed genes in LV
biotype	number	species
lncRNA	448	human_lv
novel	253	human_lv
protein_coding	9363	human_lv
pseudogene	158	human_lv
lncRNA	80	chimp_lv
novel	892	chimp_lv
protein_coding	9299	chimp_lv
pseudogene	54	chimp_lv
lncRNA	170	macaque_lv
novel	496	macaque_lv
protein_coding	9638	macaque_lv
pseudogene	46	macaque_lv
lncRNA	192	mouse_lv
novel	136	mouse_lv
protein_coding	7911	mouse_lv
pseudogene	100	mouse_lv
lncRNA	152	rat_lv
novel	661	rat_lv
protein_coding	10218	rat_lv
pseudogene	75	rat_lv

## Sheet: Translated genes in LV
biotype	V1	species
lncRNA	313	human_lv
novel	24	human_lv
protein_coding	8982	human_lv
pseudogene	59	human_lv
lncRNA	53	chimp_lv
novel	169	chimp_lv
protein_coding	8592	chimp_lv
pseudogene	38	chimp_lv
lncRNA	86	macaque_lv
novel	154	macaque_lv
protein_coding	8787	macaque_lv
pseudogene	27	macaque_lv
lncRNA	119	mouse_lv
novel	56	mouse_lv
protein_coding	7276	mouse_lv
pseudogene	25	mouse_lv
lncRNA	40	rat_lv
novel	28	rat_lv
protein_coding	7835	rat_lv
pseudogene	25	rat_lv

## Sheet: TE variance - Mammals
CDS id	Tevar	gtf_id	gene id
P1_10:125788868_125816499:-:10:879	6.66486	UROS	STRG-HSA-7629
P1_7:100223618_100271983:-:4:492	6.55319	CASTOR3	STRG-HSA-50465
P1_14:74942706_74955242:-:7:513	6.45139	PGF	STRG-HSA-16276
P1_6:3006553_3019655:+:6:696	6.41467	NQO2	STRG-HSA-45682
P1_2:131484061_131492376:-:3:477	6.14448	MZT2A	STRG-HSA-31078
P1_11:6319163_6319180:-:1:18	5.77941	CAVIN3	STRG-HSA-8090
P1_17:17303551_17346947:+:5:687	5.33694	NT5M	STRG-HSA-22173
P1_11:73975007_73978378:-:6:930	5.14003	UCP2	STRG-HSA-9605
P1_8:141422241_141431044:+:5:522	4.72373	PTP4A3	STRG-HSA-53764
P1_2:9406834_9418697:-:6:603	4.52444	ITGB1BP1	STRG-HSA-28835
P1_1:9539692_9582501:+:7:966	4.45514	SLC25A33	STRG-HSA-348
P1_2:61177539_61177856:+:1:318	4.44511	AHSA2P	STRG-HSA-29808
P1_15:82849715_82952535:-:9:1032	4.33888	HOMER2	STRG-HSA-18707
P1_22:18913175_18936287:-:14:1803	4.25033	PRODH	STRG-HSA-35205
P1_19:35742598_35745391:-:6:609	4.23664	AD000671.2	STRG-HSA-27109
P1_1:22639045_22647783:+:4:948	4.04469	C1QC	STRG-HSA-726
P1_9:96388237_96388449:-:1:213	4.02052	ZNF367	STRG-HSA-55279
P1_1:197902650_197907220:+:3:438	3.96929	C1orf53	STRG-HSA-4342
P1_1:160190752_160201376:+:11:1191	3.96174	CASQ1	STRG-HSA-3686
P1_3:193255651_193270705:+:3:507	3.82818	PLAAT1	STRG-HSA-39644
P1_2:206159980_206162883:+:6:678	3.57849	EEF1B2	STRG-HSA-32235
P1_1:46309982_46316584:+:3:258	3.49481	UQCRH	STRG-HSA-1653
P1_3:126438375_126441905:-:3:324	3.4628	ZXDC	STRG-HSA-38461
P1_7:113877723_113919050:-:4:3423	3.34467	PPP1R3A	STRG-HSA-50757
P1_2:126656264_126696142:+:4:387	3.32509	GYPC	STRG-HSA-30959
P1_7:135662580_135674165:+:3:144	3.29839	STMP1	STRG-HSA-51105
P1_2:201454841_201480175:+:11:1257	3.29376	STRADB	STRG-HSA-32127
P1_16:15038031_15055971:-:10:933	3.15334	NTAN1	STRG-HSA-19759
P1_13:27430606_27435597:+:5:552	3.13177	GTF3A	STRG-HSA-13953
P1_21:44886368_44910782:-:15:2310	3.07734	ITGB2	STRG-HSA-35030
P1_17:9771488_9791284:-:6:936	3.04987	DHRS7C	STRG-HSA-21976
P1_3:44861925_44862407:+:1:483	3.00156	TMEM42	STRG-HSA-37206
P1_X:77899554_77905261:+:3:243	2.94606	COX7B	STRG-HSA-57433
P1_10:13319142_13344950:-:8:1179	2.91761	SEPHS1	STRG-HSA-5630
P1_8:143916177_143950694:-:32:14043	2.91702	PLEC	STRG-HSA-53880
P1_14:105486555_105488511:+:5:390	2.87967	TEDC1	STRG-HSA-16933
P1_4:672500_674247:-:4:210	2.83876	ATP5ME	STRG-HSA-39883
P1_14:70326333_70359524:-:4:258	2.82856	COX16	STRG-HSA-16108
P1_19:55132915_55147157:-:13:789	2.82799	TNNT1	STRG-HSA-28402
P1_4:99307840_99321331:-:9:1128	2.81882	ADH1B	STRG-HSA-41366
P1_8:23844770_23854523:-:4:744	2.80944	STC1	STRG-HSA-52095
P1_4:102797415_102868744:-:7:450	2.78543	UBE2D3	STRG-HSA-41416
P1_10:118310857_118336415:-:7:702	2.71621	FAM204A	STRG-HSA-7502
P1_1:153974679_153977252:-:5:441	2.69583	AL358472.7	STRG-HSA-3457
P1_6:155260509_155285229:-:2:132	2.69544	TFB1M	STRG-HSA-48436
P1_6:6145619_6318664:-:14:2199	2.66882	F13A1	STRG-HSA-45790
P1_10:101611291_101695183:-:9:1782	2.66394	FBXW4	STRG-HSA-7226
P1_19:859690_863238:+:5:783	2.65523	CFD	STRG-HSA-25579
P1_12:6841297_6846898:+:9:1014	2.63715	GNB3	STRG-HSA-11020
P1_17:18058958_18065243:+:3:207	2.62884	GID4	STRG-HSA-22204
P1_6:125276146_125301932:-:6:615	2.6239	HDDC2	STRG-HSA-47917
P1_7:140091094_140176937:-:20:2826	2.6211	KDM7A	STRG-HSA-51190
P1_16:87832970_87869422:-:10:1524	2.61185	SLC7A5	STRG-HSA-21361
P1_15:74410624_74433918:-:14:2001	2.57833	SEMA7A	STRG-HSA-18379
P1_17:38752827_38764167:+:6:618	2.575	PSMB3	STRG-HSA-22834
P1_17:68250188_68256969:+:6:1083	2.56568	AMZ2	STRG-HSA-23861
P1_19:1599440_1605409:-:2:171	2.54392	AC005943.1	STRG-HSA-25657
P1_15:101281724_101285821:-:3:249	2.4987	SNRPA1	STRG-HSA-19100
P1_6:89368056_89411993:-:7:1203	2.49711	RRAGD	STRG-HSA-47423
P1_2:30459613_30640619:+:6:1245	2.47683	LCLAT1	STRG-HSA-29277
P1_17:81239364_81241016:+:3:225	2.47037	NDUFAF8	STRG-HSA-24271
P1_19:46775510_46787965:-:8:1626	2.46742	SLC1A5	STRG-HSA-27793
P1_19:16553679_16572364:-:6:1233	2.44118	AC008764.1	STRG-HSA-26468
P1_4:147617957_147634434:+:10:1317	2.43628	TMEM184C	STRG-HSA-41989
P1_3:196291327_196318152:-:5:429	2.43571	PCYT1A	STRG-HSA-39743
P1_7:5592937_5605474:+:5:1482	2.43012	FSCN1	STRG-HSA-48893
P1_14:22836818_22846039:+:10:1749	2.4236	MMP14	STRG-HSA-15156
P1_9:34339040_34343440:+:2:444	2.39049	NUDT2	STRG-HSA-54431
P1_13:109756304_109786053:-:2:4017	2.3852	IRS2	STRG-HSA-14869
P1_5:175959969_175968208:-:6:1056	2.37792	THOC3	STRG-HSA-45385
P1_16:53990_57143:+:5:399	2.352	SNRNP25	STRG-HSA-19134
P1_8:144105684_144107109:+:6:861	2.34671	MAF1	STRG-HSA-53900
P1_15:51448984_51622545:-:44:9177	2.33957	DMXL2	STRG-HSA-17804
P1_16:15867440_15888585:-:6:597	2.32649	FOPNL	STRG-HSA-19778
P1_12:106977557_106978714:-:1:1158	2.28348	MTERF2	STRG-HSA-13087
P1_10:97713877_97714398:+:1:522	2.27724	MARVELD1	STRG-HSA-7126
P1_5:150618368_150650333:+:2:2790	2.27244	SYNPO	STRG-HSA-44981
P1_5:168557571_168579283:-:7:1113	2.26858	PANK3	STRG-HSA-45237
P1_1:22637617_22639407:+:2:738	2.25569	C1QA	STRG-HSA-726
P1_11:67428546_67435169:+:15:1449	2.24596	RPS6KB2	STRG-HSA-9366
P1_1:23792683_23794397:+:7:543	2.24334	LYPLA2	STRG-HSA-777
P1_12:7479891_7503690:-:16:3366	2.22624	CD163	STRG-HSA-11059
P1_1:169395047_169424927:-:5:1530	2.22487	CCDC181	STRG-HSA-3940
P1_10:103882684_103917594:-:9:1107	2.21967	STN1	STRG-HSA-7313
P1_10:14819980_14820120:-:1:141	2.2124	CDNF	STRG-HSA-5656
P1_7:151467119_151519511:-:8:555	2.19767	RHEB	STRG-HSA-51461
P1_15:42417304_42472289:-:21:5721	2.19112	ZNF106	STRG-HSA-17545
P1_6:105158470_105161909:-:3:876	2.18446	POPDC3	STRG-HSA-47577
P1_7:77840256_77954878:+:18:2256	2.1767	PHTF2	STRG-HSA-50104
P1_17:4951830_4957047:+:11:1305	2.16948	ENO3	STRG-HSA-21745
P1_11:64307180_64315966:+:6:1272	2.16181	ESRRA	STRG-HSA-9119
P1_12:93469286_93501221:+:5:429	2.15977	MRPL42	STRG-HSA-12805
P1_12:54580387_54588488:-:7:516	2.15435	PPP1R1A	STRG-HSA-12123
P1_4:145137430_145179973:-:21:3345	2.14005	OTUD4	STRG-HSA-41954
P1_12:29506846_29783751:-:20:2835	2.13675	TMTC1	STRG-HSA-11564
P1_4:189941010_189963129:+:9:777	2.11745	FRG1	STRG-HSA-42508
P1_4:4859900_4863143:+:2:912	2.08976	MSX1	STRG-HSA-40031
P1_17:82458804_82488157:+:11:1371	2.07457	NARF	STRG-HSA-24402
P1_3:121631846_121658347:-:13:1461	2.06329	HCLS1	STRG-HSA-38332
P1_7:129211707_129212451:+:2:492	2.05921	SMO	STRG-HSA-50972
P1_12:21765723_21773616:-:2:1275	2.05718	KCNJ8	STRG-HSA-11444
P1_2:113437869_113466501:+:10:726	2.04089	CBWD2	STRG-HSA-30828
P1_6:116571583_116593101:+:7:732	2.03594	RWDD1	STRG-HSA-47799
P1_2:174562547_174585573:-:7:1512	2.02823	WIPF1	STRG-HSA-31652
P1_3:58008565_58170762:+:46:7809	2.02769	FLNB	STRG-HSA-37621
P1_9:93096346_93113107:+:6:552	2.00616	CARD19	STRG-HSA-55160
P1_18:46084282_46098231:-:12:1662	1.99005	ATP5F1A	STRG-HSA-25115
P1_10:20813903_20815663:-:2:180	1.98218	NEBL	STRG-HSA-5760
P1_9:89605122_89606079:+:4:480	1.98151	GADD45G	STRG-HSA-55078
P1_1:231366411_231421888:-:5:1281	1.95533	AL445524.2	STRG-HSA-5097
P1_10:93669826_93698144:-:11:738	1.95525	FRA10AC1	STRG-HSA-7030
P1_17:81977647_82017322:+:16:1662	1.9534	ASPSCR1	STRG-HSA-24352
P1_14:89162414_89412476:-:6:1470	1.94951	FOXN3	STRG-HSA-16484
P1_4:118723515_118833696:-:22:3102	1.94786	SEC24D	STRG-HSA-41637
P1_X:53266965_53281521:-:3:339	1.94582	IQSEC2	STRG-HSA-57060
P1_16:1783021_1788714:+:7:816	1.93781	NUBP2	STRG-HSA-19287
P1_14:63686105_63727944:-:3:1326	1.936	SGPP1	STRG-HSA-15967
P1_16:31033806_31034333:+:2:351	1.93405	STX4	STRG-HSA-20277
P1_3:169966823_169993063:+:8:1200	1.93295	SEC62	STRG-HSA-39204
P1_12:6492271_6493136:-:3:387	1.92967	MRPL51	STRG-HSA-10984
P1_11:88294006_88337672:-:7:1392	1.91478	CTSC	STRG-HSA-9943
P1_22:35383107_35393598:+:4:843	1.90775	HMOX1	STRG-HSA-35828
P1_2:167210839_167259363:+:8:11514	1.89917	XIRP2	STRG-HSA-31462
P1_7:50592952_50732322:-:16:1785	1.89794	GRB10	STRG-HSA-49655
P1_20:10413735_10413887:-:1:153	1.89518	AL034430.1	STRG-HSA-33271
P1_6:29603543_29632385:-:22:2886	1.89455	GABBR1	STRG-HSA-46269
P1_2:99169375_99181056:-:7:825	1.89439	MITD1	STRG-HSA-30579
P1_10:58276173_58287650:+:3:336	1.88569	CISD1	STRG-HSA-6363
P1_7:140696745_140704934:+:3:318	1.87371	NDUFB2	STRG-HSA-51207
P1_9:121467_178969:-:15:1188	1.8686	CBWD1	STRG-HSA-53998
P1_3:20040478_20152525:+:18:2499	1.85686	KAT2B	STRG-HSA-36790
P1_9:125438887_125672574:-:11:1569	1.83166	MAPKAP1	STRG-HSA-55810
P1_2:173091032_173266750:+:19:2403	1.81817	MAP3K20	STRG-HSA-31618
P1_8:125102331_125366885:+:6:744	1.8178	NSMCE2	STRG-HSA-53597
P1_7:134661508_134679031:+:2:780	1.81542	BPGM	STRG-HSA-51078
P1_1:35558191_35558376:+:1:186	1.81128	NCDN	STRG-HSA-1199
P1_19:8421841_8438546:+:4:741	1.79773	2023-03-02	STRG-HSA-26028
P1_5:136029056_136063226:+:17:2052	1.79715	TGFBI	STRG-HSA-44506
P1_17:48026428_48037777:-:9:633	1.79435	COPZ2	STRG-HSA-23311
P1_14:100292283_100306232:-:4:912	1.78509	SLC25A29	STRG-HSA-16695
P1_2:97083755_97091706:-:7:945	1.78205	FAHD2B	STRG-HSA-30538
P1_9:133460067_133468711:+:6:702	1.77794	CACFD1	STRG-HSA-56086
P1_11:117839802_117842776:-:6:288	1.7756	FXYD6-FXYD2	STRG-HSA-10417
P1_10:79201633_79312749:+:21:3222	1.76122	ZMIZ1	STRG-HSA-6737
P1_16:30851969_30893944:-:6:882	1.76054	BCL7C	STRG-HSA-20264
P1_17:82035960_82036425:-:3:264	1.75201	DCXR	STRG-HSA-24356
P1_12:51063746_51076561:-:4:1632	1.75156	CSRNP2	STRG-HSA-11986
P1_1:23845715_23868286:-:8:1401	1.74696	FUCA1	STRG-HSA-779
P1_1:155859762_155881508:+:4:1296	1.73785	SYT11	STRG-HSA-3559
P1_14:24139010_24141304:-:5:627	1.72174	EMC9	STRG-HSA-15237
P1_1:209675685_209675996:+:1:312	1.70067	G0S2	STRG-HSA-4620
P1_19:7629834_7631556:+:4:222	1.69176	AC008763.2	STRG-HSA-25987
P1_X:64224335_64225650:-:2:957	1.69067	ASB12	STRG-HSA-57182
P1_1:205241532_205272124:+:4:1896	1.6878	TMCC2	STRG-HSA-4524
P1_12:76355889_76450941:-:21:2544	1.68732	OSBPL8	STRG-HSA-12615
P1_10:32015529_32055973:-:25:2892	1.67124	KIF5B	STRG-HSA-5958
P1_7:81950392_82443459:-:39:3276	1.67006	CACNA2D1	STRG-HSA-50137
P1_21:39196259_39313491:-:41:6810	1.65894	BRWD1	STRG-HSA-34831
P1_9:136992444_136993805:+:7:615	1.65525	PAXX	STRG-HSA-56226
P1_14:70978459_71009734:+:2:291	1.65303	PCNX1	STRG-HSA-16140
P1_15:63154032_63156575:-:3:303	1.65209	RPS27L	STRG-HSA-18064
P1_1:9922255_9936619:-:6:618	1.65096	LZIC	STRG-HSA-363
P1_1:19597046_19625592:+:4:423	1.65031	MICOS10	STRG-HSA-656
P1_19:55091472_55117543:-:22:2346	1.64819	PPP1R12C	STRG-HSA-28395
P1_11:12764278_12937222:+:11:1236	1.648	TEAD1	STRG-HSA-8279
P1_11:6614546_6619427:-:13:1719	1.64454	TPP1	STRG-HSA-8113
P1_X:53380103_53422600:-:25:3702	1.64435	SMC1A	STRG-HSA-57064
P1_X:54532567_54560602:+:15:1749	1.64217	GNL3L	STRG-HSA-57087
P1_1:175014669_175023408:-:3:387	1.64057	MRPS14	STRG-HSA-4073
P1_17:57839783_57850010:-:5:573	1.63373	MRPS23	STRG-HSA-23542
P1_7:118184224_118192002:+:4:291	1.63213	LSM8	STRG-HSA-50805
P1_14:23988954_24004370:+:7:693	1.63011	DHRS4L2	STRG-HSA-15224
P1_2:32165901_32220713:+:14:1386	1.62814	SLC30A6	STRG-HSA-29302
P1_1:167936912_168075435:+:22:2856	1.62673	DCAF6	STRG-HSA-3909
P1_6:143678164_143823689:+:13:1938	1.62337	PHACTR2	STRG-HSA-48245
P1_9:124777271_124810412:+:8:1959	1.62243	OLFML2A	STRG-HSA-55786
P1_11:27498649_27506752:-:5:594	1.61998	LIN7C	STRG-HSA-8500
P1_9:136712666_136723774:+:5:1296	1.61967	DIPK1B	STRG-HSA-56189
P1_2:189661521_189666111:+:4:291	1.60989	ASNSD1	STRG-HSA-31918
P1_18:11981670_12030458:+:8:867	1.60977	IMPA2	STRG-HSA-24684
P1_1:11857655_11858833:-:3:405	1.60527	NPPB	STRG-HSA-442
P1_7:5308106_5421174:-:29:8835	1.59842	TNRC18	STRG-HSA-48876
P1_1:205718280_205749973:-:7:732	1.59562	NUCKS1	STRG-HSA-4548
P1_1:229271340_229302977:+:7:657	1.59501	RAB4A	STRG-HSA-5028
P1_6:79201688_79234560:-:7:393	1.59045	HMGN3	STRG-HSA-47301
P1_1:153618895_153626472:-:2:297	1.58976	S100A13	STRG-HSA-3433
P1_7:139572927_139777623:-:15:3597	1.58939	HIPK2	STRG-HSA-51184
P1_1:156595213_156599046:-:7:1113	1.58232	GPATCH4	STRG-HSA-3598
P1_2:217804459_217897965:-:28:5208	1.58157	TNS1	STRG-HSA-32459
P1_7:131504311_131556359:-:9:1677	1.5812	PODXL	STRG-HSA-51036
P1_10:131901149_131955963:+:9:1362	1.57655	PPP2R2D	STRG-HSA-7682
P1_1:40059347_40071533:+:12:1428	1.57142	CAP1	STRG-HSA-1359
P1_5:140194466_140243411:+:2:294	1.57125	CYSTM1	STRG-HSA-44627
P1_16:641992_648190:+:5:483	1.56659	MCRIP2	STRG-HSA-19181
P1_11:36610104_36659186:+:5:666	1.56646	C11orf74	STRG-HSA-8674
P1_13:112690417_112878294:+:29:3405	1.56527	ATP11A	STRG-HSA-14921
P1_12:130954466_131139263:+:25:2625	1.56093	ADGRD1	STRG-HSA-13701
P1_7:101315134_101321709:-:5:558	1.56092	IFT22	STRG-HSA-50535
P1_5:33989093_34008019:-:5:1149	1.56027	C1QTNF3-AMACR	STRG-HSA-42923
P1_5:111092457_111126883:+:23:2688	1.55593	WDR36	STRG-HSA-44033
P1_8:99887505_99892021:-:2:228	1.54873	COX6C	STRG-HSA-53228
P1_1:8355087_8656297:-:22:4701	1.54717	RERE	STRG-HSA-318
P1_3:15427780_15439155:+:6:807	1.54451	EAF1	STRG-HSA-36696
P1_2:88027784_88028563:-:1:780	1.54169	KRCC1	STRG-HSA-30348
P1_20:59030306_59032251:-:2:156	1.54167	ATP5F1E	STRG-HSA-34139
P1_8:143579792_143590081:-:8:1944	1.53962	EEF1D	STRG-HSA-53842
P1_6:13013887_13287078:+:13:1953	1.53794	PHACTR1	STRG-HSA-45893
P1_11:94768512_94870795:+:13:2871	1.53709	AMOTL1	STRG-HSA-10021
P1_17:58520835_58529174:-:10:1440	1.53696	SEPTIN4	STRG-HSA-23571
P1_6:129578513_129710136:-:15:1992	1.52934	ARHGAP18	STRG-HSA-47989
P1_6:28148408_28154017:+:5:1737	1.52796	ZKSCAN8	STRG-HSA-46210
P1_16:70663677_70685791:-:15:2244	1.52598	MTSS2	STRG-HSA-20928
P1_2:112584648_112588889:+:4:333	1.52353	CHCHD5	STRG-HSA-30813
P1_7:101239806_101245004:-:5:459	1.5162	FIS1	STRG-HSA-50529
P1_19:39406887_39408699:+:2:999	1.50632	ZFP36	STRG-HSA-27371
P1_2:174436116_174481956:-:15:2613	1.5048	GPR155	STRG-HSA-31645
P1_15:44711547_44716342:+:3:360	1.50343	B2M	STRG-HSA-17650
P1_1:6785531_6871765:+:4:243	1.50335	CAMTA1	STRG-HSA-284
P1_8:119873847_120049704:+:9:1230	1.50299	DEPTOR	STRG-HSA-53504
P1_11:27367867_27472302:-:18:2856	1.49426	LGR4	STRG-HSA-8495
P1_1:237042522_237832647:+:105:14892	1.48772	RYR2	STRG-HSA-5234
P1_5:134402915_134411854:-:3:351	1.48376	CDKN2AIPNL	STRG-HSA-44456
P1_19:29702712_29702945:-:1:234	1.48334	C19orf12	STRG-HSA-26942
P1_7:98107178_98205492:+:14:4512	1.48334	LMTK2	STRG-HSA-50338
P1_7:17299265_17343064:+:11:2547	1.48318	AHR	STRG-HSA-49054
P1_6:16238694_16295186:+:9:1038	1.47974	GMPR	STRG-HSA-45950
P1_1:40374121_40422101:+:10:1290	1.47551	SMAP2	STRG-HSA-1368
P1_16:80976093_80997394:-:3:240	1.473	AC009070.1	STRG-HSA-21167
P1_15:65446884_65512553:-:19:2649	1.47078	DPP8	STRG-HSA-18155
P1_X:40052109_40077929:-:14:5268	1.47036	BCOR	STRG-HSA-56794
P1_15:48331516_48342078:+:7:759	1.46521	DUT	STRG-HSA-17713
P1_11:2132987_2140296:-:4:711	1.46292	IGF2	STRG-HSA-7910
P1_17:81228928_81239033:-:13:1782	1.46126	TEPSIN	STRG-HSA-24269
P1_20:63488298_63497763:-:7:1392	1.45131	EEF1A2	STRG-HSA-34255
P1_21:46636952_46664327:+:10:1302	1.4505	PRMT2	STRG-HSA-35118
P1_5:177301743_177303288:-:8:612	1.44452	RAB24	STRG-HSA-45431
P1_11:68041272_68050819:+:19:2493	1.44355	TCIRG1	STRG-HSA-9403
P1_5:138465762_138468081:+:2:1632	1.44353	EGR1	STRG-HSA-44567
P1_9:33385005_33401262:-:7:1029	1.44207	AQP7	STRG-HSA-54385
P1_1:205770342_205774956:-:5:612	1.43871	RAB29	STRG-HSA-4550
P1_2:240126563_240136347:-:5:759	1.43782	COPS9	STRG-HSA-32933
P1_19:18444752_18522055:-:12:1866	1.43708	ELL	STRG-HSA-26600
P1_1:1336142_1349065:-:15:2088	1.43684	DVL1	STRG-HSA-107
P1_1:31908852_31919065:-:5:504	1.43604	PTP4A2	STRG-HSA-1066
P1_6:75308691_75414972:-:5:3642	1.43597	FILIP1	STRG-HSA-47201
P1_8:94823432_94880234:+:27:2988	1.43529	INTS8	STRG-HSA-53102
P1_19:13774880_13778198:+:2:171	1.43281	C19orf53	STRG-HSA-26351
P1_9:127943192_127980137:-:11:1155	1.43211	FAM102A	STRG-HSA-55872
P1_3:48751585_48847596:-:11:1215	1.43135	PRKAR2A	STRG-HSA-37338
P1_11:124623084_124626932:+:4:483	1.42833	TBRG1	STRG-HSA-10586
P1_11:66593262_66605855:+:8:825	1.42795	CCS	STRG-HSA-9300
P1_17:45136145_45143641:+:9:1026	1.42611	ACBD4	STRG-HSA-23160
P1_19:44905869_44909250:+:4:1032	1.42496	APOE	STRG-HSA-27660
P1_X:31121833_33211312:-:77:11073	1.42154	DMD	STRG-HSA-56737
P1_11:120337244_120485077:+:41:4635	1.41765	ARHGEF12	STRG-HSA-10535
P1_5:132257735_132272229:+:7:993	1.41571	PDLIM4	STRG-HSA-44377
P1_11:126406156_126414047:+:10:1002	1.41569	ST3GAL4	STRG-HSA-10663
P1_2:119367052_119372318:+:5:390	1.41182	DBI	STRG-HSA-30893
P1_2:215361555_215435802:-:46:7434	1.40945	FN1	STRG-HSA-32386
P1_17:41825523_41836193:-:9:903	1.40618	NT5C3B	STRG-HSA-22941
P1_1:206685230_206732718:+:10:1203	1.39148	MAPKAPK2	STRG-HSA-4573
P1_12:6766706_6770442:+:5:309	1.38547	PTMS	STRG-HSA-11012
P1_15:67543336_67806750:+:21:1317	1.38181	MAP2K5	STRG-HSA-18222
P1_1:203483185_203486881:+:2:1149	1.37972	PRELP	STRG-HSA-4474
P1_1:110947959_110963688:-:4:2310	1.37839	LRIF1	STRG-HSA-2733
P1_20:63928346_63931568:+:4:597	1.3779	DNAJC5	STRG-HSA-34295
P1_2:71188479_71202589:-:3:372	1.375	PAIP2B	STRG-HSA-30051
P1_22:19432555_19435962:+:4:621	1.36935	MRPL40	STRG-HSA-35241
P1_12:94971440_95003680:-:4:438	1.36586	NDUFA12	STRG-HSA-12852
P1_10:49735228_49758592:-:22:3033	1.35836	OGDHL	STRG-HSA-6279
P1_X:53533309_53654107:-:82:13374	1.35633	HUWE1	STRG-HSA-57068
P1_3:14112887_14121977:-:3:468	1.35112	CHCHD4	STRG-HSA-36664
P1_1:201888995_201891846:+:5:594	1.34696	SHISA4	STRG-HSA-4418
P1_3:45026363_45035924:+:3:609	1.34513	CLEC3B	STRG-HSA-37211
P1_17:75778595_75779174:-:3:411	1.33963	H3F3B	STRG-HSA-24012
P1_13:52012419_52028590:+:4:1479	1.3396	ALG11	STRG-HSA-14440
P1_1:113940384_113973512:+:15:3633	1.33792	HIPK1	STRG-HSA-2848
P1_12:113358601_113388626:+:12:1770	1.33454	PLBD2	STRG-HSA-13292
P1_10:97677869_97679905:-:2:444	1.3341	AVPI1	STRG-HSA-7125
P1_2:202377475_202559946:+:13:3117	1.33306	BMPR2	STRG-HSA-32183
P1_14:67338621_67359698:-:9:744	1.33268	ATP6V1D	STRG-HSA-16027
P1_1:228101131_228103227:-:8:792	1.33242	C1orf35	STRG-HSA-4976
P1_1:58659997_58700052:-:20:2487	1.33013	MYSM1	STRG-HSA-1935
P1_6:28271920_28277096:+:3:1440	1.32871	PGBD1	STRG-HSA-46224
P1_10:87754687_87814599:-:9:1086	1.32704	ATAD1	STRG-HSA-6883
P1_3:126704313_126960201:+:8:711	1.32425	CHCHD6	STRG-HSA-38473
P1_1:39331269_39485794:+:64:17817	1.32332	MACF1	STRG-HSA-1320
P1_9:111362030_111483543:-:49:5538	1.32088	ECPAS	STRG-HSA-55542
P1_7:137880476_138001705:-:12:1563	1.31992	CREB3L2	STRG-HSA-51150
P1_8:143309441_143334861:-:14:1806	1.31863	TOP1MT	STRG-HSA-53821
P1_15:75359235_75359936:-:3:381	1.3183	MAN2C1	STRG-HSA-18430
P1_12:57254773_57310428:-:23:3033	1.31468	R3HDM2	STRG-HSA-12264
P1_11:68053988_68121177:-:12:1374	1.31049	CHKA	STRG-HSA-9404
P1_19:14562396_14565871:+:12:1041	1.30685	TECR	STRG-HSA-26405
P1_X:23785021_23785856:+:3:621	1.30588	SAT1	STRG-HSA-56685
P1_6:42050542_42077545:+:9:933	1.30548	TAF8	STRG-HSA-46796
P1_1:30733828_30757745:-:8:789	1.30504	LAPTM5	STRG-HSA-1021
P1_16:397223_400342:+:5:564	1.30278	NME4	STRG-HSA-19160
P1_22:17655712_17727534:+:6:1458	1.30094	BCL2L13	STRG-HSA-35172
P1_8:123416850_123441415:+:6:618	1.2986	WDYHV1	STRG-HSA-53544
P1_17:75824274_75824417:+:1:144	1.29479	UNK	STRG-HSA-24013
P1_16:88817881_88856877:-:13:1608	1.29038	GALNS	STRG-HSA-21422
P1_16:22225730_22283996:+:17:2178	1.28726	EEF2K	STRG-HSA-19923
P1_11:114439529_114449975:+:7:714	1.28515	REXO2	STRG-HSA-10361
P1_17:42833632_42841578:+:11:765	1.2796	PSME3	STRG-HSA-23007
P1_2:151803276_151828176:-:6:540	1.27875	ARL5A	STRG-HSA-31270
P1_3:131381805_131382591:+:2:684	1.27103	NUDT16	STRG-HSA-38617
P1_7:130166451_130204110:-:14:1683	1.27098	TMEM209	STRG-HSA-50996
P1_22:31399684_31433971:+:9:1104	1.2697	DRG1	STRG-HSA-35750
P1_20:45888758_45890991:-:2:858	1.26925	NEURL2	STRG-HSA-33921
P1_16:426007_520839:+:14:2271	1.26758	RAB11FIP3	STRG-HSA-19163
P1_2:134918855_134945815:+:6:522	1.26737	CCNT2	STRG-HSA-31154
P1_16:11549637_11556730:-:3:486	1.26723	LITAF	STRG-HSA-19661
P1_8:86374051_86466893:+:23:2769	1.26681	WWP1	STRG-HSA-52965
P1_11:30411468_30580247:-:6:759	1.26675	MPPED2	STRG-HSA-8549
P1_10:43644050_43646133:-:2:822	1.26609	ZNF32	STRG-HSA-6106
P1_X:15283505_15315605:-:7:972	1.26604	ASB11	STRG-HSA-56547
P1_2:85322736_85327962:-:4:1314	1.26576	TGOLN2	STRG-HSA-30260
P1_5:53560663_53683221:+:5:528	1.26479	NDUFS4	STRG-HSA-43173
P1_1:33013181_33036828:-:6:720	1.26345	AK2	STRG-HSA-1142
P1_11:1470172_1486556:-:5:807	1.26201	MOB2	STRG-HSA-7879
P1_9:37126333_37357268:+:8:1632	1.25546	ZCCHC7	STRG-HSA-54550
P1_15:52046461_52065000:+:5:2166	1.25536	MAPK6	STRG-HSA-17823
P1_3:196051942_196077099:-:18:2283	1.25507	TFRC	STRG-HSA-39733
P1_20:35279197_35284487:-:6:738	1.25357	MMP24OS	STRG-HSA-33661
P1_4:37902096_38137335:+:19:3507	1.25255	TBC1D1	STRG-HSA-40437
P1_17:50185502_50201513:-:51:4395	1.2446	COL1A1	STRG-HSA-23424
P1_11:85628608_85636229:+:5:693	1.24458	TMEM126B	STRG-HSA-9880
P1_17:38870190_38918778:+:7:786	1.23923	LASP1	STRG-HSA-22839
P1_12:111362678_111363427:-:1:750	1.23855	PHETA1	STRG-HSA-13213
P1_9:136808197_136840522:+:15:2190	1.2384	RABL6	STRG-HSA-56199
P1_12:50120044_50120217:+:1:174	1.23207	COX14	STRG-HSA-11943
P1_4:76730880_76779177:+:8:5460	1.22933	SHROOM3	STRG-HSA-41032
P1_14:55137374_55145271:+:5:753	1.22915	LGALS3	STRG-HSA-15783
P1_5:126870633_126918171:-:4:762	1.22681	2023-03-03	STRG-HSA-44287
P1_2:182718087_182777132:+:22:2382	1.22655	DNAJC10	STRG-HSA-31811
P1_19:40321262_40348428:-:10:1239	1.22638	C19orf47	STRG-HSA-27416
P1_11:6395534_6411347:-:14:2133	1.22488	APBB1	STRG-HSA-8101
P1_13:25249232_25287247:-:14:1866	1.22302	MTMR6	STRG-HSA-13918
P1_3:52706247_52706471:+:1:225	1.22199	SPCS1	STRG-HSA-37522
P1_22:25028000_25190780:+:10:5421	1.2215	KIAA1671	STRG-HSA-35539
P1_1:24643327_24672286:+:18:2757	1.21984	SRRM1	STRG-HSA-807
P1_7:152759883_152854553:+:12:1257	1.21787	ACTR3B	STRG-HSA-51484
P1_6:125956978_125977676:+:5:549	1.21382	HINT3	STRG-HSA-47932
P1_15:64842017_64865888:+:6:1473	1.21108	AC069368.1	STRG-HSA-18117
P1_5:179798045_179802111:-:14:1692	1.20957	MGAT4B	STRG-HSA-45548
P1_11:67492033_67504180:-:23:3735	1.20678	PITPNM1	STRG-HSA-9371
P1_15:64499420_64681382:+:8:4236	1.20646	ZNF609	STRG-HSA-18088
P1_13:29514480_29536188:-:11:1890	1.20645	SLC7A1	STRG-HSA-13988
P1_8:143213268_143215518:+:4:555	1.20535	GPIHBP1	STRG-HSA-53807
P1_10:72223915_72233116:+:3:333	1.20421	ANAPC16	STRG-HSA-6562
P1_3:185586414_185629844:+:17:1770	1.20329	SENP2	STRG-HSA-39515
P1_7:4682309_4762464:+:9:2202	1.20205	FOXK1	STRG-HSA-48854
P1_17:58005019_58007137:-:5:762	1.20012	AC015813.2	STRG-HSA-23547
P1_1:84501845_84506091:-:2:207	1.19811	GNG5	STRG-HSA-2294
P1_19:14566133_14572000:-:3:414	1.19704	NDUFB7	STRG-HSA-26408
P1_22:39487354_39488949:+:1:1596	1.19257	MGAT3	STRG-HSA-36038
P1_16:20915556_20924116:+:3:369	1.19178	LYRM1	STRG-HSA-19884
P1_8:26578255_26655706:+:14:1719	1.18959	DPYSL2	STRG-HSA-52142
P1_19:17305893_17306379:+:2:279	1.18953	MRPL34	STRG-HSA-26512
P1_5:150402477_150412749:-:8:966	1.18947	CD74	STRG-HSA-44972
P1_3:185491537_185498961:-:5:795	1.18934	TMEM41A	STRG-HSA-39509
P1_12:93572898_93575179:+:2:597	1.18885	SOCS2	STRG-HSA-12809
P1_14:67651332_67659769:-:3:363	1.1876	VTI1B	STRG-HSA-16038
P1_11:27657821_27658564:-:1:744	1.1872	BDNF	STRG-HSA-8507
P1_16:46707704_46748193:-:13:2460	1.18644	MYLK3	STRG-HSA-20376
P1_14:104753202_104759485:+:4:528	1.18515	SIVA1	STRG-HSA-16880
P1_16:715290_717387:+:4:882	1.18459	METRN	STRG-HSA-19203
P1_2:219418463_219425990:+:9:1413	1.1831	DES	STRG-HSA-32557
P1_15:90388342_90500108:+:38:4974	1.18223	IQGAP1	STRG-HSA-18905
P1_6:13790809_13814669:-:9:1320	1.18219	MCUR1	STRG-HSA-45913
P1_19:41219393_41259904:+:20:2685	1.17741	AXL	STRG-HSA-27469
P1_14:54774989_54784554:+:3:489	1.17627	SAMD4A	STRG-HSA-15771
P1_19:55151834_55157589:-:8:666	1.17621	TNNI3	STRG-HSA-28402
P1_3:183829598_183884846:-:10:1140	1.17539	AC131160.1	STRG-HSA-39440
P1_4:86948534_87135701:+:20:3657	1.17214	AFF1	STRG-HSA-41192
P1_19:2073395_2078560:-:3:654	1.17054	MOB3A	STRG-HSA-25690
P1_18:24426757_24450847:+:11:963	1.16807	IMPACT	STRG-HSA-24860
P1_5:142595290_142614127:-:3:468	1.1665	FGF1	STRG-HSA-44768
P1_8:97644507_97724670:+:12:1749	1.16499	MTDH	STRG-HSA-53161
P1_4:54010095_54064300:-:6:498	1.16214	CHIC2	STRG-HSA-40717
P1_15:67521249_67526545:+:2:474	1.1614	C15orf61	STRG-HSA-18219
P1_21:39380385_39511775:+:8:822	1.16019	WRB-SH3BGR	STRG-HSA-34842
P1_19:17268807_17279048:+:8:990	1.15903	AC010463.1	STRG-HSA-26508
P1_9:109780489_110168497:+:11:3312	1.15898	PALM2-AKAP2	STRG-HSA-55519
P1_7:128830638_128858523:+:48:8178	1.15692	FLNC	STRG-HSA-50946
P1_1:116910204_116986967:+:9:2640	1.15543	PTGFRN	STRG-HSA-2914
P1_11:112226444_112233555:+:6:438	1.15063	PTS	STRG-HSA-10300
P1_1:28993489_29115797:+:17:1920	1.14507	EPB41	STRG-HSA-999
P1_6:31782526_31782549:-:1:24	1.14472	VARS	STRG-HSA-46458
P1_1:94173869_94231611:-:22:3786	1.14357	ARHGAP29	STRG-HSA-2500
P1_1:212615022_212619555:+:3:546	1.14301	ATF3	STRG-HSA-4686
P1_1:168179078_168200046:+:7:819	1.14226	TIPRL	STRG-HSA-3913
P1_15:40036333_40039116:-:5:411	1.1415	SRP14	STRG-HSA-17419
P1_6:119179819_119350553:-:13:2211	1.1409	MAN1A1	STRG-HSA-47859
P1_4:165079658_165112755:-:6:798	1.1393	TMEM192	STRG-HSA-42189
P1_1:228370030_228378795:+:15:3852	1.13885	OBSCN	STRG-HSA-4990
P1_14:49768469_49782953:+:13:1221	1.13688	KLHDC2	STRG-HSA-15627
P1_1:147631053_147654259:-:4:276	1.1353	ACP6	STRG-HSA-3145
P1_6:89146145_89162263:+:7:1311	1.13485	PM20D2	STRG-HSA-47415
P1_7:100602457_100608103:+:9:1350	1.13419	PCOLCE	STRG-HSA-50490
P1_3:113778754_113809427:+:14:1854	1.12782	ATP6V1A	STRG-HSA-38191
P1_1:976172_981029:-:3:2373	1.1275	PERM1	STRG-HSA-69
P1_14:68789533_68792938:-:2:1017	1.12541	ZFP36L1	STRG-HSA-16074
P1_17:75946748_75979073:-:14:1983	1.12139	ACOX1	STRG-HSA-24026
P1_7:143263514_143268837:+:7:849	1.11992	GSTK1	STRG-HSA-51262
P1_2:131052903_131082646:-:5:588	1.11934	FAM168B	STRG-HSA-31059
P1_8:29070504_29263034:-:40:5481	1.11894	KIF13B	STRG-HSA-52202
P1_11:102398867_102452623:-:5:627	1.11871	TMEM123	STRG-HSA-10105
P1_1:184051756_184072355:+:4:552	1.11625	TSEN15	STRG-HSA-4211
P1_19:16111902_16132304:+:8:624	1.1156	RAB8A	STRG-HSA-26453
P1_3:52524470_52533737:-:14:1674	1.11546	NT5DC2	STRG-HSA-37512
P1_21:41889124_41953642:-:14:2085	1.11411	C2CD2	STRG-HSA-34885
P1_8:8318154_8381708:-:5:4182	1.11214	PRAG1	STRG-HSA-51719
P1_1:228141634_228148697:+:8:792	1.10917	GUK1	STRG-HSA-4982
P1_1:214357922_214464803:-:18:3564	1.10892	PTPN14	STRG-HSA-4724
P1_22:29603999_29683055:+:16:1773	1.10797	NF2	STRG-HSA-35672
P1_17:55394334_55421695:-:7:717	1.10657	MMD	STRG-HSA-23508
P1_17:76736161_76737160:-:2:666	1.10609	SRSF2	STRG-HSA-24077
P1_7:155298286_155308358:+:6:993	1.1037	INSIG1	STRG-HSA-51502
P1_16:2514104_2519745:+:3:468	1.09875	TBC1D24	STRG-HSA-19359
P1_16:1349437_1351804:-:6:939	1.09796	TSR3	STRG-HSA-19248
P1_2:176269630_176337664:+:10:792	1.09785	MTX2	STRG-HSA-31686
P1_15:78759421_78811220:-:24:5061	1.09766	ADAMTS7	STRG-HSA-18575
P1_5:71038430_71060891:-:11:870	1.09595	GTF2H2	STRG-HSA-43473
P1_3:150603363_150622394:+:2:147	1.09207	SELENOT	STRG-HSA-38948
P1_5:143281889_143400839:-:8:2337	1.09145	NR3C1	STRG-HSA-44781
P1_12:109932978_109996224:-:20:2280	1.08917	GIT2	STRG-HSA-13159
P1_22:46198384_46235380:+:6:1407	1.08706	PPARA	STRG-HSA-36301
P1_9:109020460_109119913:-:18:2640	1.08494	TMEM245	STRG-HSA-55511
P1_1:15848068_15939427:+:15:10995	1.08451	SPEN	STRG-HSA-532
P1_17:7403066_7404084:-:4:342	1.08324	TMEM256-PLSCR3	STRG-HSA-21867
P1_22:43159239_43162991:+:3:510	1.08272	TSPO	STRG-HSA-36221
P1_8:130054731_130401943:-:29:3390	1.08147	ASAP1	STRG-HSA-53645
P1_5:139680524_139682907:+:2:969	1.08114	CXXC5	STRG-HSA-44608
P1_11:119096998_119101655:-:9:1227	1.08017	DPAGT1	STRG-HSA-10497
P1_3:10249201_10279025:+:6:2286	1.07909	AC022384.1	STRG-HSA-36569
P1_1:156723349_156727652:-:3:1062	1.07865	ISG20L2	STRG-HSA-3620
P1_11:67483159_67490993:+:6:993	1.07836	AIP	STRG-HSA-9370
P1_11:57712619_57789098:+:3:312	1.07704	TMX2-CTNND1	STRG-HSA-8885
P1_10:13109123_13136866:+:13:1734	1.07574	OPTN	STRG-HSA-5620
P1_1:41028194_41186133:-:14:1947	1.07345	SCMH1	STRG-HSA-1410
P1_X:24172743_24211376:+:8:2535	1.07152	ZFX	STRG-HSA-56694
P1_9:127886599_127896256:-:5:900	1.06386	AL157935.2	STRG-HSA-55862
P1_15:64741180_64775319:-:7:630	1.06321	RBPMS2	STRG-HSA-18103
P1_12:56712538_56724521:-:8:708	1.06104	AC117378.1	STRG-HSA-12230
P1_16:67908750_67927642:+:2:1275	1.0602	PSKH1	STRG-HSA-20803
P1_17:81823247_81826394:-:5:357	1.05846	MCRIP1	STRG-HSA-24320
P1_5:16666692_16935808:-:41:6177	1.05762	MYO10	STRG-HSA-42808
P1_13:45957127_46045507:-:18:5010	1.05678	ZC3H13	STRG-HSA-14277
P1_3:88055473_88055976:-:1:504	1.05592	CGGBP1	STRG-HSA-37897
P1_2:169812313_169824597:-:6:735	1.05415	METTL5	STRG-HSA-31543
P1_15:101177388_101251456:-:3:2409	1.05264	CHSY1	STRG-HSA-19096
P1_10:101062593_101064920:+:4:915	1.0515	KAZALD1	STRG-HSA-7218
P1_6:109368851_109382378:-:6:594	1.05115	CD164	STRG-HSA-47671
P1_5:1463651_1523844:-:14:1605	1.04985	LPCAT1	STRG-HSA-42578
P1_5:128083955_128186631:+:27:3639	1.04812	SLC12A2	STRG-HSA-44313
P1_15:63189625_63263619:+:8:624	1.04796	RAB8B	STRG-HSA-18066
P1_5:10353899_10433684:+:26:2733	1.04582	2023-03-06	STRG-HSA-42719
P1_19:35269108_35279179:+:9:1050	1.04523	USF2	STRG-HSA-27085
P1_4:88271029_88278583:-:3:702	1.04395	PPM1K	STRG-HSA-41231
P1_12:26055344_26068818:+:4:1260	1.04164	RASSF8	STRG-HSA-11494
P1_22:46687134_46738148:-:13:1614	1.04124	CERK	STRG-HSA-36326
P1_3:138372884_138402269:+:5:627	1.04065	MRAS	STRG-HSA-38736
P1_3:46858244_46863390:-:6:588	1.03966	MYL3	STRG-HSA-37257
P1_11:532636_534322:-:4:570	1.03964	HRAS	STRG-HSA-7815
P1_15:45023284_45073530:+:9:1074	1.03902	SORD	STRG-HSA-17658
P1_2:88173151_88186123:+:8:1455	1.03895	THNSL2	STRG-HSA-30354
P1_1:201629504_201819932:+:29:5493	1.03832	NAV1	STRG-HSA-4404
P1_22:37953788_37972272:+:5:336	1.03792	POLR2F	STRG-HSA-35960
P1_12:42160589_42238180:-:4:543	1.036	YAF2	STRG-HSA-11706
P1_11:93479010_93479189:-:1:180	1.0353	SMCO4	STRG-HSA-9978
P1_12:53380292_53411240:+:6:2358	1.03414	SP1	STRG-HSA-12064
P1_12:120534812_120576666:+:17:2436	1.03323	RNF10	STRG-HSA-13465
P1_19:1986488_2015703:-:9:1578	1.03209	BTBD2	STRG-HSA-25685
P1_X:112778567_112823126:-:11:3255	1.03192	AMOT	STRG-HSA-57775
P1_8:22066876_22081463:+:15:1218	1.03131	DMTN	STRG-HSA-52003
P1_1:36322295_36323037:-:2:498	1.03013	EVA1B	STRG-HSA-1237
P1_11:94963385_94972185:-:6:690	1.03006	CWC15	STRG-HSA-10026
P1_8:142775167_142775957:-:3:351	1.02895	LYNX1-SLURP2	STRG-HSA-53793
P1_22:39529492_39532738:-:4:411	1.02868	RPS19BP1	STRG-HSA-36043
P1_20:31547504_31549030:+:3:222	1.02484	HM13	STRG-HSA-33523
P1_17:2315561_2323873:+:7:1023	1.02193	SRR	STRG-HSA-21612
P1_17:49600378_49622810:-:9:1125	1.02161	SPOP	STRG-HSA-23388
P1_3:50364666_50503423:-:39:3453	1.0214	CACNA2D2	STRG-HSA-37435
P1_2:200586109_200670679:+:35:4017	1.01966	AOX1	STRG-HSA-32088
P1_3:138655389_138759343:-:22:3213	1.01761	PIK3CB	STRG-HSA-38754
P1_1:53921651_53940082:-:5:435	1.01548	HSPB11	STRG-HSA-1840
P1_2:241735225_241754663:+:8:1173	1.01531	D2HGDH	STRG-HSA-33008
P1_4:102869085_102887430:+:3:408	1.01514	CISD2	STRG-HSA-41418
P1_5:156329577_156759390:+:8:873	1.0145	SGCD	STRG-HSA-45107
P1_11:72754897_72781181:-:6:876	1.0144	STARD10	STRG-HSA-9551
P1_7:45914820_45921140:-:4:876	1.01437	IGFBP3	STRG-HSA-49607
P1_17:51154374_51171604:+:8:879	1.01083	NME1-NME2	STRG-HSA-23476
P1_6:108561209_108664855:+:2:2022	1.01066	FOXO3	STRG-HSA-47646
P1_3:119826788_120093359:-:12:1338	1.00913	GSK3B	STRG-HSA-38284
P1_X:47583416_47586691:+:5:624	1.00842	TIMP1	STRG-HSA-56914
P1_1:112701540_112702571:-:2:183	1.00618	RHOC	STRG-HSA-2795
P1_10:97616263_97619653:-:4:441	1.00249	MORN4	STRG-HSA-7124
P1_1:26696404_26780756:+:20:6858	1.00244	ARID1A	STRG-HSA-895
P1_12:98593979_98601528:+:7:1089	1.00054	SLC25A3	STRG-HSA-12925
P1_1:46678461_46718087:-:11:1488	0.999546	EFCAB14	STRG-HSA-1673
P1_15:84669943_84716075:-:5:558	0.999264	SEC11A	STRG-HSA-18766
P1_7:158734207_158829562:-:23:2745	0.994118	ESYT2	STRG-HSA-51553
P1_4:83456078_83461197:+:6:429	0.993876	MRPS18C	STRG-HSA-41145
P1_6:145627416_145735498:-:4:996	0.993824	EPM2A	STRG-HSA-48267
P1_19:32691961_32711957:+:3:1128	0.992064	NUDT19	STRG-HSA-26971
P1_2:219627993_219641728:+:22:3780	0.991704	SLC4A3	STRG-HSA-32577
P1_7:102366062_102425111:+:7:603	0.990859	PRKRIP1	STRG-HSA-50553
P1_19:40597235_40629550:+:33:4875	0.990608	LTBP4	STRG-HSA-27431
P1_16:21161183_21179556:+:5:558	0.990496	TMEM159	STRG-HSA-19890
P1_3:186048639_186105868:-:12:1533	0.990117	ETV5	STRG-HSA-39525
P1_6:166412762_166862170:-:22:2226	0.989607	RPS6KA2	STRG-HSA-48630
P1_7:76302713_76304173:+:3:618	0.988942	HSPB1	STRG-HSA-50040
P1_9:33922504_34017145:-:28:3357	0.986848	UBAP2	STRG-HSA-54415
P1_20:44614557_44618364:+:2:231	0.986791	PKIG	STRG-HSA-33844
P1_7:128476766_128501916:+:9:1137	0.985174	METTL2B	STRG-HSA-50917
P1_2:205683291_205795058:+:17:2781	0.984658	NRP2	STRG-HSA-32222
P1_14:22833438_22834321:+:2:195	0.984168	MRPL52	STRG-HSA-15156
P1_16:1944837_1954631:-:10:1224	0.983798	RPL3L	STRG-HSA-19302
P1_15:78438338_78498143:+:22:2892	0.982629	IREB2	STRG-HSA-18555
P1_13:113297435_113322421:+:9:1254	0.982006	LAMP1	STRG-HSA-14948
P1_20:21126116_21246576:+:13:2022	0.981841	KIZ	STRG-HSA-33407
P1_17:75038932_75042650:-:5:486	0.981362	ATP5PD	STRG-HSA-23964
P1_3:50300483_50302956:-:3:1308	0.980736	HYAL1	STRG-HSA-37419
P1_10:101781736_101783390:-:5:537	0.980039	NPM3	STRG-HSA-7230
P1_22:39511295_39514323:+:4:1392	0.97931	MIEF1	STRG-HSA-36040
P1_7:74964986_75024699:+:9:990	0.97821	CASTOR2	STRG-HSA-49992
P1_8:131904313_132010895:+:23:2466	0.978026	EFR3A	STRG-HSA-53658
P1_1:10232329_10304647:+:21:3582	0.975274	KIF1B	STRG-HSA-374
P1_17:70175040_70176323:+:1:1284	0.975013	KCNJ2	STRG-HSA-23897
P1_9:136441755_136477615:-:30:7074	0.974386	SEC16A	STRG-HSA-56169
P1_3:192144009_192727193:-:5:546	0.973504	FGF12	STRG-HSA-39624
P1_1:1373801_1374756:-:3:600	0.972528	AURKAIP1	STRG-HSA-111
P1_11:63574945_63614100:-:4:525	0.969445	PLAAT3	STRG-HSA-9076
P1_4:142030128_142431259:-:23:2817	0.964607	INPP4B	STRG-HSA-41902
P1_19:18562108_18568631:+:5:537	0.963999	KXD1	STRG-HSA-26608
P1_1:160998871_161021073:-:10:900	0.963604	F11R	STRG-HSA-3721
P1_2:27200436_27207650:-:15:1908	0.963571	SLC5A6	STRG-HSA-29173
P1_2:70258165_70277392:+:6:1518	0.96259	PCYOX1	STRG-HSA-30023
P1_3:53287580_53347517:-:10:1749	0.962516	DCP1A	STRG-HSA-37543
P1_21:43719295_43756063:+:11:939	0.961349	PDXK	STRG-HSA-34954
P1_5:62306473_62385569:+:20:2121	0.960575	KIF2A	STRG-HSA-43327
P1_2:241584606_241637017:-:6:1734	0.959612	THAP4	STRG-HSA-32994
P1_1:45012266_45015498:+:10:1104	0.959545	UROD	STRG-HSA-1589
P1_11:65866918_65872354:-:10:1332	0.958589	EFEMP2	STRG-HSA-9232
P1_9:113151075_113162917:+:4:432	0.957286	SLC31A2	STRG-HSA-55602
P1_17:16032296_16194569:-:46:7401	0.954228	NCOR1	STRG-HSA-22112
P1_6:292540_348951:+:7:618	0.953855	DUSP22	STRG-HSA-45621
P1_19:47745560_47757005:+:13:1437	0.953167	NOP53	STRG-HSA-27833
P1_22:45502986_45600446:+:17:2112	0.953096	FBLN1	STRG-HSA-36280
P1_2:238246375_238277936:-:22:3768	0.951419	PER2	STRG-HSA-32885
P1_1:26280156_26281123:+:3:282	0.950688	SH3BGRL3	STRG-HSA-875
P1_16:28098538_28211368:-:24:3378	0.950553	XPO6	STRG-HSA-20050
P1_13:77045378_77326769:-:83:14031	0.947607	MYCBP2	STRG-HSA-14606
P1_11:64226425_64229990:+:6:933	0.946526	NUDT22	STRG-HSA-9109
P1_11:14279337_14358870:-:6:615	0.945042	RRAS2	STRG-HSA-8303
P1_19:15397752_15401272:-:7:642	0.943373	AKAP8L	STRG-HSA-26436
P1_15:66499407_66504790:-:10:1284	0.942757	RPL4	STRG-HSA-18191
P1_5:53098602_53102217:-:4:462	0.942267	MOCS2	STRG-HSA-43167
P1_17:57974473_57988111:-:6:1566	0.941108	VEZF1	STRG-HSA-23547
P1_5:173080776_173133745:+:8:1920	0.940756	CREBRF	STRG-HSA-45329
P1_17:43641910_43661534:-:3:765	0.93942	MEOX1	STRG-HSA-23067
P1_2:48346215_48375443:+:5:1296	0.937706	FOXN2	STRG-HSA-29646
P1_6:110958770_110967790:+:6:642	0.937619	GTF3C6	STRG-HSA-47697
P1_9:36217365_36249355:-:11:2169	0.937292	GNE	STRG-HSA-54538
P1_14:69399370_69458593:+:6:855	0.935309	SLC39A9	STRG-HSA-16096
P1_8:42338625_42371657:+:14:1008	0.934513	POLB	STRG-HSA-52434
P1_6:149369998_149409719:+:6:2082	0.933934	TAB2	STRG-HSA-48309
P1_6:2948298_2970804:-:7:1188	0.933165	SERPINB6	STRG-HSA-45680
P1_1:155337660_155521519:-:27:8895	0.932675	ASH1L	STRG-HSA-3539
P1_14:24318416_24334652:-:25:3234	0.929983	ADCY4	STRG-HSA-15264
P1_11:95173255_95230860:-:10:1479	0.929839	SESN3	STRG-HSA-10034
P1_X:47562968_47569062:+:11:1329	0.929431	ARAF	STRG-HSA-56909
P1_6:53651598_53655272:-:2:1905	0.928503	KLHL31	STRG-HSA-47008
P1_1:15684559_15733934:+:20:3060	0.925753	PLEKHM2	STRG-HSA-523
P1_3:179653226_179784141:+:21:2592	0.92513	USP13	STRG-HSA-39367
P1_10:91924077_92028933:+:38:5550	0.924458	BTAF1	STRG-HSA-6995
P1_15:43800599_43801191:+:2:246	0.924231	HYPK	STRG-HSA-17613
P1_5:140645587_140647583:-:3:300	0.92416	NDUFA2	STRG-HSA-44643
P1_4:24799522_24800244:+:1:723	0.923557	SOD3	STRG-HSA-40355
P1_9:101475881_101477092:-:1:1212	0.921967	TMEM246	STRG-HSA-55440
P1_8:144095100_144095543:+:1:444	0.921493	CYC1	STRG-HSA-53897
P1_11:66003251_66003772:+:2:270	0.919646	BANF1	STRG-HSA-9246
P1_12:4274041_4300009:+:5:870	0.919457	AC008012.1	STRG-HSA-10928
P1_16:1959625_1961961:+:4:549	0.919284	NDUFB10	STRG-HSA-19304
P1_20:44306625_44311148:-:2:789	0.917555	FITM2	STRG-HSA-33834
P1_9:93124908_93134217:-:3:459	0.91702	NINJ1	STRG-HSA-55162
P1_3:122359869_122383224:-:5:435	0.91651	CCDC58	STRG-HSA-38345
P1_8:51319891_51809344:-:23:4392	0.915864	PXDNL	STRG-HSA-52499
P1_1:154207453_154220407:-:7:762	0.914823	C1orf43	STRG-HSA-3473
P1_9:114337054_114381333:-:21:4320	0.914113	AKNA	STRG-HSA-55624
P1_5:65992719_66078530:+:23:4116	0.913516	ERBIN	STRG-HSA-43383
P1_22:37566350_37568820:+:2:1176	0.912759	CDC42EP1	STRG-HSA-35930
P1_1:1402083_1407217:-:4:450	0.912286	MRPL20	STRG-HSA-114
P1_19:51345211_51354551:-:5:954	0.912125	ETFB	STRG-HSA-28079
P1_3:139561010_139627724:-:4:759	0.911712	NMNAT3	STRG-HSA-38786
P1_1:161215322_161218943:+:5:261	0.911059	FCER1G	STRG-HSA-3745
P1_12:132727242_132761798:-:13:2817	0.909592	ANKLE2	STRG-HSA-13750
P1_12:20369285_20680271:+:16:3426	0.9092	PDE3A	STRG-HSA-11411
P1_2:218271527_218272762:+:2:216	0.907671	PNKD	STRG-HSA-32480
P1_16:2253964_2264643:-:7:918	0.907112	RNPS1	STRG-HSA-19344
P1_3:124970652_125055890:-:18:4446	0.906806	HEG1	STRG-HSA-38410
P1_16:28823260_28836265:+:22:3228	0.906637	ATXN2L	STRG-HSA-20100
P1_17:42950593_42980182:-:17:1761	0.906294	PTGES3L-AARSD1	STRG-HSA-23012
P1_17:28328652_28332221:-:5:477	0.906163	IFT20	STRG-HSA-22397
P1_1:42927041_42958651:-:10:1479	0.904383	SLC2A1	STRG-HSA-1481
P1_8:11808518_11838609:+:7:1431	0.903706	FDFT1	STRG-HSA-51832
P1_12:31980956_31992535:+:3:5244	0.903142	RESF1	STRG-HSA-11627
P1_17:78971576_78977191:-:5:1758	0.902746	LGALS3BP	STRG-HSA-24168
P1_19:47066356_47112161:-:14:3765	0.901632	ZC3H4	STRG-HSA-27802
P1_8:31058448_31173102:+:34:4299	0.901416	WRN	STRG-HSA-52257
P1_11:33286415_33353568:+:16:3648	0.901085	HIPK3	STRG-HSA-8604
P1_6:45903088_46015542:-:6:756	0.900562	CLIC5	STRG-HSA-46938
P1_11:65128382_65129840:-:3:375	0.897832	SYVN1	STRG-HSA-9160
P1_12:120503784_120529141:-:7:984	0.895116	COQ5	STRG-HSA-13463
P1_1:184794977_184974356:-:14:2787	0.894319	NIBAN1	STRG-HSA-4221
P1_6:125153952_125262962:+:7:615	0.893487	TPD52L1	STRG-HSA-47914
P1_11:32893126_32976474:+:13:5595	0.892993	QSER1	STRG-HSA-8587
P1_9:136496071_136545786:-:34:7668	0.892031	NOTCH1	STRG-HSA-56171
P1_1:198232581_198319522:+:9:909	0.891007	NEK7	STRG-HSA-4344
P1_6:5186795_5260733:-:3:393	0.890561	LYRM4	STRG-HSA-45773
P1_6:152989895_153002685:-:7:1143	0.889852	MTRF1L	STRG-HSA-48407
P1_6:7181912_7248968:+:10:5229	0.888733	RREB1	STRG-HSA-45805
P1_15:64963620_64983569:-:8:927	0.888514	SPG21	STRG-HSA-18126
P1_15:24955049_24968037:+:3:216	0.888478	PWRN1	STRG-HSA-17088
P1_19:42401812_42423536:-:10:2466	0.886895	LIPE	STRG-HSA-27540
P1_3:122384266_122409831:+:5:465	0.886736	FAM162A	STRG-HSA-38346
P1_1:19655031_19657129:+:3:546	0.886388	NBL1	STRG-HSA-656
P1_16:14140607_14261444:+:15:3300	0.886271	MRTFB	STRG-HSA-19719
P1_16:19067665_19078158:+:6:654	0.886249	COQ7	STRG-HSA-19839
P1_8:95025009_95057937:+:9:1002	0.886192	NDUFAF6	STRG-HSA-53107
P1_6:24403089_24423694:+:11:1290	0.885959	MRS2	STRG-HSA-46043
P1_19:55453308_55456486:-:5:666	0.885731	ISOC2	STRG-HSA-28433
P1_4:70950783_70982057:+:6:666	0.885045	MOB1B	STRG-HSA-40938
P1_12:53097718_53102167:+:4:723	0.884838	IGFBP6	STRG-HSA-12051
P1_X:71096529_71102084:+:3:1518	0.882621	FOXO4	STRG-HSA-57280
P1_20:49507920_49568116:-:10:1503	0.88147	PTGIS	STRG-HSA-33981
P1_14:91969673_92039685:-:21:5940	0.881277	TRIP11	STRG-HSA-16544
P1_14:23307768_23308965:+:2:582	0.880078	BCL2L2-PABPN1	STRG-HSA-15199
P1_12:8648091_8662104:-:9:522	0.87995	MFAP5	STRG-HSA-11117
P1_X:107840726_107927073:+:9:2058	0.87914	MID2	STRG-HSA-57722
P1_20:3471108_3646847:+:29:4290	0.878607	ATRN	STRG-HSA-33154
P1_14:76762822_76779018:+:7:1098	0.87822	VASH1	STRG-HSA-16346
P1_8:38991332_38996439:-:4:645	0.878089	TM2D2	STRG-HSA-52369
P1_17:42113649_42121304:-:18:2514	0.877939	AC099811.2	STRG-HSA-22957
P1_3:58428034_58433809:-:10:1080	0.876117	PDHB	STRG-HSA-37631
P1_3:50326121_50328099:-:3:333	0.875133	TUSC2	STRG-HSA-37424
P1_22:44024340_44168678:+:13:1095	0.874892	PARVB	STRG-HSA-36246
P1_19:798532_810826:+:15:1680	0.872063	PTBP1	STRG-HSA-25570
P1_11:47618833_47642465:-:13:912	0.871	MTCH2	STRG-HSA-8824
P1_2:46543047_46581083:+:5:618	0.869804	RHOQ	STRG-HSA-29569
P1_6:30728116_30742189:-:12:1284	0.869574	FLOT1	STRG-HSA-46361
P1_17:64148969_64214217:-:11:3405	0.868837	TEX2	STRG-HSA-23752
P1_15:90265713_90271788:+:3:876	0.865961	AC091167.6	STRG-HSA-18896
P1_11:61828391_61865689:+:12:1335	0.865857	FADS2	STRG-HSA-8996
P1_8:30578921_30653598:-:7:876	0.865852	GTF2E2	STRG-HSA-52238
P1_7:55964610_55999072:+:10:861	0.865822	NIPSNAP2	STRG-HSA-49696
P1_3:42654693_42664598:+:6:2328	0.864977	ZBTB47	STRG-HSA-37143
P1_1:220528823_220662166:+:18:2391	0.864096	MARK1	STRG-HSA-4796
P1_6:36684102_36684704:+:1:603	0.863555	CDKN1A	STRG-HSA-46683
P1_1:211749899_211830254:-:8:1212	0.86264	LPGAT1	STRG-HSA-4660
P1_10:124940507_124984992:+:10:2205	0.861595	ZRANB1	STRG-HSA-7616
P1_6:125749777_125759802:+:5:1014	0.860383	HEY2	STRG-HSA-47928
P1_1:109656390_109674836:+:8:657	0.86011	GSTM2	STRG-HSA-2696
P1_1:150625638_150629470:-:3:423	0.859215	ENSA	STRG-HSA-3321
P1_13:26213824_26219649:-:3:2058	0.85879	RNF6	STRG-HSA-13928
P1_1:202892533_202925132:-:11:1677	0.857585	KLHL12	STRG-HSA-4455
P1_2:181892067_181928265:+:17:3780	0.857531	ITPRID2	STRG-HSA-31798
P1_14:60282704_60292482:+:5:1149	0.857008	PPM1A	STRG-HSA-15911
P1_15:89116328_89195423:+:9:1278	0.856581	ABHD2	STRG-HSA-18841
P1_16:31472189_31477576:+:11:1386	0.85524	TGFB1I1	STRG-HSA-20318
P1_17:17042849_17180639:+:23:3078	0.855032	MPRIP	STRG-HSA-22159
P1_11:67607005_67612458:+:10:1395	0.854197	NDUFV1	STRG-HSA-9376
P1_5:122845634_123007749:+:7:510	0.853893	SNX24	STRG-HSA-44219
P1_1:117368184_117522957:+:13:1926	0.853441	MAN1A2	STRG-HSA-2930
P1_5:191539_195353:+:2:1545	0.852769	LRRC14B	STRG-HSA-42513
P1_9:108942769_109013442:-:19:2205	0.852675	CTNNAL1	STRG-HSA-55510
P1_20:36892932_36951643:-:16:1881	0.852062	SAMHD1	STRG-HSA-33725
P1_19:12807013_12813466:+:7:768	0.851595	RNASEH2A	STRG-HSA-26302
P1_6:32178512_32180326:+:6:543	0.850762	RNF5	STRG-HSA-46489
P1_9:131579497_131739830:-:26:3699	0.850013	RAPGEF1	STRG-HSA-56033
P1_16:85799868_85805115:+:3:270	0.849992	COX4I1	STRG-HSA-21303
P1_17:82079143_82096445:-:42:7536	0.849366	FASN	STRG-HSA-24365
P1_16:69566302_69695371:+:14:4650	0.848688	NFAT5	STRG-HSA-20884
P1_8:86474308_86508620:-:10:945	0.848451	RMDN1	STRG-HSA-52969
P1_13:76992099_77000969:+:4:1077	0.848405	AC001226.2	STRG-HSA-14598
P1_12:120687297_120696545:+:5:879	0.848394	MLEC	STRG-HSA-13472
P1_14:35127561_35273566:+:5:636	0.848021	AL121594.1	STRG-HSA-15415
P1_20:33359043_33397064:-:13:1764	0.847563	CDK5RAP1	STRG-HSA-33591
P1_5:172768762_172770952:-:4:1104	0.847437	DUSP1	STRG-HSA-45320
P1_15:70050097_70096798:-:20:2310	0.847407	TLE3	STRG-HSA-18257
P1_5:138508305_138542918:-:10:1314	0.847359	ETF1	STRG-HSA-44570
P1_12:89349254_89352039:-:3:1146	0.847058	DUSP6	STRG-HSA-12729
P1_22:31187095_31204586:+:6:579	0.846683	RNF185	STRG-HSA-35737
P1_8:144051326_144060032:-:26:3867	0.846418	OPLAH	STRG-HSA-53890
P1_2:105855064_105893176:+:3:1143	0.846372	NCK2	STRG-HSA-30671
P1_7:139341385_139345704:+:2:342	0.84572	LUC7L2	STRG-HSA-51174
P1_3:38550321_38633307:-:27:6051	0.845716	SCN5A	STRG-HSA-37054
P1_X:149482746_149505137:-:9:1653	0.8456	AC244197.3	STRG-HSA-58211
P1_19:8311505_8321358:-:4:342	0.845568	AC010323.1	STRG-HSA-26019
P1_9:127506845_127568874:-:14:2241	0.845457	NIBAN2	STRG-HSA-55846
P1_1:2405766_2412502:-:6:981	0.845359	PEX10	STRG-HSA-183
P1_3:33390331_33439848:-:16:1623	0.844282	UBP1	STRG-HSA-36948
P1_7:95585641_95596293:-:11:1236	0.842126	PDK4	STRG-HSA-50310
P1_1:9104419_9129027:-:3:813	0.841897	GPR157	STRG-HSA-343
P1_1:15617671_15661722:+:9:3069	0.841793	DDI2	STRG-HSA-522
P1_13:20974870_21046026:-:7:3267	0.841605	LATS2	STRG-HSA-13841
P1_20:34516775_34540624:+:4:390	0.840917	DYNLRB1	STRG-HSA-33627
P1_17:50368092_50370954:-:4:456	0.839829	MRPL27	STRG-HSA-23439
P1_1:150796799_150806805:-:7:990	0.838073	CTSK	STRG-HSA-3333
P1_5:72443756_72461496:-:4:2235	0.836843	ZNF366	STRG-HSA-43494
P1_5:142002029_142012035:-:6:870	0.836334	GNPDA1	STRG-HSA-44749
P1_15:40335158_40340951:-:11:1605	0.832999	CCDC9B	STRG-HSA-17446
P1_1:165401263_165444893:-:10:1392	0.832816	RXRG	STRG-HSA-3840
P1_12:50780146_50819779:+:6:816	0.832523	ATF1	STRG-HSA-11976
P1_12:57235563_57237085:-:4:264	0.831588	NDUFA4L2	STRG-HSA-12263
P1_1:204223470_204273727:-:21:3360	0.831489	PLEKHA6	STRG-HSA-4495
P1_11:119419408_119420905:-:3:435	0.830846	THY1	STRG-HSA-10515
P1_22:27982221_28679723:-:23:7446	0.830627	TTC28	STRG-HSA-35628
P1_19:6739762_6751211:+:15:1806	0.829234	TRIP10	STRG-HSA-25954
P1_19:14440291_14471784:+:22:2847	0.828482	PKN1	STRG-HSA-26398
P1_22:40346559_40366522:+:13:1455	0.828423	AL022238.4	STRG-HSA-36056
P1_10:100981463_100987443:-:5:609	0.828416	MRPL43	STRG-HSA-7205
P1_6:107030105_107051236:+:4:738	0.828356	MTRES1	STRG-HSA-47602
P1_1:84647433_84671219:-:13:1845	0.828045	SSX2IP	STRG-HSA-2305
P1_2:55549911_55617285:-:17:2550	0.827663	PPP4R3B	STRG-HSA-29737
P1_9:83739697_83806517:-:11:1101	0.826708	GKAP1	STRG-HSA-54997
P1_20:54208101_54219150:+:4:405	0.825159	PFDN4	STRG-HSA-34067
P1_10:59792917_59906424:-:9:1425	0.824463	CCDC6	STRG-HSA-6383
P1_1:44850951_44981168:-:11:1359	0.824088	EIF2B3	STRG-HSA-1585
P1_13:41457708_41470485:+:5:414	0.823	RGCC	STRG-HSA-14192
P1_6:85450140_85494004:+:9:1725	0.822867	NT5E	STRG-HSA-47377
P1_11:90202405_90222954:-:11:999	0.82279	CHORDC1	STRG-HSA-9954
P1_1:99851043_99921651:+:33:4599	0.822017	AGL	STRG-HSA-2565
P1_8:108201885_108248786:-:13:1422	0.821803	EIF3E	STRG-HSA-53380
P1_10:102676894_102714275:-:6:549	0.820782	ARL3	STRG-HSA-7274
P1_7:45000334_45076057:+:11:1458	0.819784	CCM2	STRG-HSA-49594
P1_17:7484765_7514207:+:29:5943	0.819747	POLR2A	STRG-HSA-21881
P1_3:119675149_119677310:-:3:297	0.817737	COX17	STRG-HSA-38273
P1_9:137188727_137188978:+:1:252	0.817678	SSNA1	STRG-HSA-56250
P1_21:31671399_31731692:-:20:3444	0.815966	SCAF4	STRG-HSA-34642
P1_2:73926911_73958736:+:7:834	0.815837	DGUOK	STRG-HSA-30111
P1_14:65076476_65102339:-:5:483	0.815685	MAX	STRG-HSA-16006
P1_X:133302867_133414965:-:9:1671	0.814079	GPC4	STRG-HSA-58056
P1_11:35139304_35229333:+:9:1086	0.813065	CD44	STRG-HSA-8638
P1_4:124668987_124710511:-:3:4290	0.812939	ANKRD50	STRG-HSA-41757
P1_14:105314919_105394672:+:24:2670	0.812604	PACS2	STRG-HSA-16919
P1_22:40951399_40972488:+:5:327	0.812374	RBX1	STRG-HSA-36079
P1_3:127673026_127676003:+:4:174	0.812234	ABTB1	STRG-HSA-38483
P1_1:1020173_1054981:+:39:6207	0.81066	AGRN	STRG-HSA-78
P1_19:8251077_8262109:+:10:1185	0.810529	CERS4	STRG-HSA-26016
P1_19:14093112_14107984:-:10:1284	0.810427	PRKACA	STRG-HSA-26376
P1_6:17600410_17608339:+:5:1242	0.809905	FAM8A1	STRG-HSA-45972
P1_22:36467804_36480837:-:3:501	0.809366	TXN2	STRG-HSA-35892
P1_7:150338625_150340609:-:4:492	0.808677	RARRES2	STRG-HSA-51391
P1_1:31365886_31373014:-:4:402	0.808436	FABP3	STRG-HSA-1044
P1_18:31068015_31091072:-:13:2277	0.80785	DSC2	STRG-HSA-24913
P1_19:10252254_10259506:+:9:1074	0.80755	MRPL4	STRG-HSA-26113
P1_22:37906423_37940830:+:16:2592	0.807175	MICALL1	STRG-HSA-35956
P1_13:20404129_20525794:-:8:960	0.805945	CRYL1	STRG-HSA-13822
P1_12:118034196_118052497:-:8:1221	0.805838	WSB2	STRG-HSA-13373
P1_2:216676751_216694775:-:4:819	0.805308	IGFBP5	STRG-HSA-32434
P1_11:65014208_65021855:+:5:555	0.804633	ARL2-SNX15	STRG-HSA-9148
P1_14:92704319_92732786:-:13:1302	0.804195	LGMN	STRG-HSA-16558
P1_3:48294637_48301312:-:6:585	0.803787	NME6	STRG-HSA-37307
P1_10:92052212_92240350:-:9:2124	0.802998	CPEB3	STRG-HSA-6997
P1_17:5282487_5383223:+:18:2589	0.802733	RABEP1	STRG-HSA-21774
P1_12:12786759_12787652:+:1:894	0.802382	APOLD1	STRG-HSA-11278
P1_11:64286525_64289365:+:7:1254	0.80161	GPR137	STRG-HSA-9118
P1_19:1398676_1401476:-:5:810	0.800305	GAMT	STRG-HSA-25635
P1_10:95237925_95290915:-:7:990	0.799706	PDLIM1	STRG-HSA-7062
P1_21:37420375_37512531:+:11:2292	0.799686	DYRK1A	STRG-HSA-34800
P1_22:31104970_31105273:-:2:225	0.799607	SELENOM	STRG-HSA-35732
P1_6:111559405_111592086:-:8:1698	0.796472	TRAF3IP2	STRG-HSA-47724
P1_1:36341755_36361332:-:10:1308	0.795448	STK40	STRG-HSA-1242
P1_20:1895448_1937568:+:8:1527	0.795247	SIRPA	STRG-HSA-33106
P1_4:15002674_15066380:+:12:3105	0.795152	CPEB2	STRG-HSA-40218
P1_21:34518084_34525309:-:4:729	0.794751	RCAN1	STRG-HSA-34734
P1_20:17570209_17607146:+:4:498	0.794529	DSTN	STRG-HSA-33340
P1_1:28259848_28280802:+:10:1443	0.794416	SESN2	STRG-HSA-968
P1_17:38717476_38720855:+:6:855	0.794359	MLLT6	STRG-HSA-22825
P1_5:177303986_177306570:+:5:660	0.794104	PRELID1	STRG-HSA-45432
P1_9:121567189_121783545:+:17:3399	0.794071	DAB2IP	STRG-HSA-55723
P1_12:51912433_51920893:+:9:1554	0.793479	ACVRL1	STRG-HSA-12016
P1_21:46111477_46132552:+:27:3060	0.79177	COL6A2	STRG-HSA-35077
P1_3:58310330_58317496:+:5:375	0.791722	RPP14	STRG-HSA-37627
P1_2:188974490_189011774:+:51:4401	0.7901	COL3A1	STRG-HSA-31905
P1_7:23246858_23274224:+:12:1767	0.788698	GPNMB	STRG-HSA-49152
P1_3:128481019_128487001:-:5:1413	0.787761	GATA2	STRG-HSA-38502
P1_9:70259079_70352331:+:25:3306	0.78648	SMC5	STRG-HSA-54858
P1_8:109336047_109343481:+:4:381	0.786317	ENY2	STRG-HSA-53406
P1_16:67394666_67401129:-:8:1203	0.785827	ZDHHC1	STRG-HSA-20757
P1_6:151240563_151353740:+:3:5349	0.784227	AKAP12	STRG-HSA-48373
P1_14:102348557_102362851:-:5:639	0.784223	CINP	STRG-HSA-16802
P1_16:83957672_83966007:+:5:1434	0.784014	OSGIN1	STRG-HSA-21225
P1_6:106559982_106628895:-:10:1155	0.782573	RTN4IP1	STRG-HSA-47595
P1_1:225497775_225524666:-:12:2094	0.781384	ENAH	STRG-HSA-4906
P1_2:241150496_241182823:+:10:1083	0.781142	PPP1R7	STRG-HSA-32975
P1_1:171704506_171738414:-:7:423	0.780692	VAMP4	STRG-HSA-3991
P1_12:67649134_67658713:+:3:1806	0.780444	DYRK2	STRG-HSA-12472
P1_9:128818685_128821771:+:3:945	0.780223	ENDOG	STRG-HSA-55931
P1_10:70404402_70421747:+:3:363	0.779752	EIF4EBP2	STRG-HSA-6522
P1_8:91070295_91084868:+:7:972	0.779598	OTUD6B	STRG-HSA-53044
P1_20:34089730_34112110:-:9:1002	0.779234	EIF2S2	STRG-HSA-33612
P1_19:9960411_10010385:-:67:5238	0.778767	COL5A3	STRG-HSA-26098
P1_3:126988543_127034017:+:31:5742	0.778391	PLXNA1	STRG-HSA-38476
P1_11:65883974_65888418:-:10:1095	0.778082	FIBP	STRG-HSA-9234
P1_20:7982251_8019613:-:8:1050	0.777202	TMX4	STRG-HSA-33243
P1_5:139448900_139462670:-:10:618	0.776948	DNAJC18	STRG-HSA-44604
P1_2:69396246_69431995:-:7:693	0.776492	NFU1	STRG-HSA-29992
P1_14:105474863_105479653:+:7:843	0.775943	CRIP2	STRG-HSA-16931
P1_1:231241379_231277542:+:16:2043	0.775223	GNPAT	STRG-HSA-5088
P1_11:47579092_47584481:+:7:795	0.774736	NDUFS3	STRG-HSA-8812
P1_16:1809283_1822969:-:8:783	0.773999	HAGH	STRG-HSA-19289
P1_12:8039833_8052850:+:10:1725	0.773743	FOXJ2	STRG-HSA-11083
P1_6:83859783_83959878:+:16:1566	0.772686	CYB5R4	STRG-HSA-47357
P1_6:95586440_95606405:+:4:1389	0.77234	MANEA	STRG-HSA-47503
P1_1:42179710_42311093:-:12:1869	0.772146	FOXJ3	STRG-HSA-1439
P1_10:58513144_58828891:+:21:2925	0.771494	BICC1	STRG-HSA-6373
P1_11:57407792_57426172:-:12:1515	0.771427	AP000781.2	STRG-HSA-8865
P1_9:136862284_136866258:-:5:447	0.771248	EDF1	STRG-HSA-56210
P1_2:135604852_135724292:+:24:3294	0.77054	R3HDM1	STRG-HSA-31163
P1_6:53005149_53041236:-:13:1899	0.769966	ICK	STRG-HSA-46998
P1_1:28236184_28237978:+:3:321	0.769813	ATP5IF1	STRG-HSA-964
P1_19:7117056_7293891:-:22:4149	0.769527	INSR	STRG-HSA-25969
P1_X:21737563_21754290:-:3:267	0.769502	SMPX	STRG-HSA-56654
P1_1:150508210_150513467:+:10:1623	0.76855	ECM1	STRG-HSA-3299
P1_1:154584806_154627995:-:15:3807	0.767778	ADAR	STRG-HSA-3492
P1_22:19971228_19990611:-:17:2706	0.767427	ARVCF	STRG-HSA-35262
P1_1:61762893_62160935:+:42:5406	0.766882	PATJ	STRG-HSA-1965
P1_12:109557028_109573480:-:9:753	0.766614	MMAB	STRG-HSA-13149
P1_22:45322380_45340405:+:8:1074	0.766042	FAM118A	STRG-HSA-36276
P1_20:38488433_38574967:+:29:4488	0.764546	RALGAPB	STRG-HSA-33764
P1_9:128121145_128127717:-:7:1134	0.763719	PTGES2	STRG-HSA-55878
P1_9:87499078_87707364:+:25:4293	0.763564	DAPK1	STRG-HSA-55044
P1_16:189198_208185:-:7:858	0.763148	LUC7L	STRG-HSA-19147
P1_19:35651244_35658647:+:3:261	0.760303	COX6B1	STRG-HSA-27102
P1_1:203683206_203739854:+:20:3618	0.760083	ATP2B4	STRG-HSA-4480
P1_18:35468611_35497874:-:7:687	0.759298	AC007998.2	STRG-HSA-25001
P1_1:1293564_1307815:-:24:2505	0.758726	ACAP3	STRG-HSA-100
P1_16:57245368_57252267:+:6:492	0.758028	ARL2BP	STRG-HSA-20580
P1_1:6549508_6549681:-:1:174	0.75793	NOL9	STRG-HSA-271
P1_12:53307489_53321465:-:16:1641	0.757464	AAAS	STRG-HSA-12063
P1_12:753566_908792:+:31:8502	0.756523	WNK1	STRG-HSA-10809
P1_22:50201037_50217360:+:9:2001	0.75595	SELENOO	STRG-HSA-36377
P1_6:131949264_131951172:-:4:1164	0.754407	CCN2	STRG-HSA-48026
P1_18:3272899_3277937:+:3:519	0.752874	MYL12B	STRG-HSA-24532
P1_6:106629682_106666002:+:11:1587	0.752645	QRSL1	STRG-HSA-47597
P1_3:49022145_49023172:+:5:555	0.751752	NDUFAF3	STRG-HSA-37350
P1_5:131427266_131449066:-:8:1608	0.750835	AC008695.1	STRG-HSA-44365
P1_2:53973749_54304802:+:6:519	0.750593	ACYP2	STRG-HSA-29695
P1_1:91683739_91861531:-:16:2556	0.749659	TGFBR3	STRG-HSA-2430
P1_15:24974943_24978444:+:7:735	0.748569	SNRPN	STRG-HSA-17088
P1_2:26764350_26778511:+:6:1116	0.748444	SLC35F6	STRG-HSA-29145
P1_5:68226676_68297601:+:15:2175	0.748354	PIK3R1	STRG-HSA-43418
P1_14:64749306_64823094:-:35:6987	0.746884	SPTB	STRG-HSA-15997
P1_17:58346246_58351550:-:4:327	0.745392	AC004687.2	STRG-HSA-23566
P1_1:222618111_222665619:+:29:5796	0.744484	MIA3	STRG-HSA-4833
P1_1:3889960_3900186:-:4:732	0.743644	C1orf174	STRG-HSA-241
P1_12:117039133_117099441:-:8:804	0.743395	TESC	STRG-HSA-13357
P1_18:2846550_2913404:+:8:3285	0.743337	EMILIN2	STRG-HSA-24506
P1_10:277325_689554:-:39:4845	0.742859	DIP2C	STRG-HSA-5431
P1_9:35813054_35814979:-:5:492	0.742375	HINT2	STRG-HSA-54516
P1_14:69658593_69710979:+:5:912	0.741547	SUSD6	STRG-HSA-16102
P1_2:177230785_177264576:-:5:1818	0.741441	NFE2L2	STRG-HSA-31708
P1_14:73148020_73219289:+:10:1404	0.741031	PSEN1	STRG-HSA-16182
P1_20:2101882_2117378:+:3:1605	0.740688	STK35	STRG-HSA-33111
P1_2:101698081_101891249:+:31:3822	0.739474	MAP4K4	STRG-HSA-30628
P1_1:2228767_2306765:+:7:2193	0.738824	SKI	STRG-HSA-174
P1_19:12797081_12801261:-:5:597	0.738554	PRDX2	STRG-HSA-26300
P1_1:40258272_40292669:+:10:1428	0.73834	ZMPSTE24	STRG-HSA-1365
P1_3:143972333_143989841:+:3:1293	0.737117	DIPK2A	STRG-HSA-38856
P1_9:125747454_125965923:+:10:1368	0.736998	PBX3	STRG-HSA-55818
P1_X:47142317_47144679:-:3:492	0.736889	NDUFB11	STRG-HSA-56878
P1_10:70139924_70146586:-:4:1701	0.736296	TYSND1	STRG-HSA-6514
P1_17:48930475_48944734:-:8:774	0.73604	SNF8	STRG-HSA-23352
P1_9:134139878_134157993:+:13:1005	0.735873	WDR5	STRG-HSA-56103
P1_13:40933425_40982054:-:8:1860	0.734634	ELF1	STRG-HSA-14163
P1_1:228097115_228098013:+:4:546	0.733882	ARF1	STRG-HSA-4975
P1_19:10086428_10092302:+:8:876	0.733276	SHFL	STRG-HSA-26100
P1_6:24667264_24701615:+:3:423	0.732909	ACOT13	STRG-HSA-46052
P1_22:41833271_41905660:+:19:3426	0.732694	SREBF2	STRG-HSA-36144
P1_3:108162477_108222322:-:11:1290	0.731651	IFT57	STRG-HSA-38100
P1_7:5190420_5230947:+:13:1365	0.730608	WIPI2	STRG-HSA-48872
P1_7:135362885_135438331:-:11:2133	0.730241	CNOT4	STRG-HSA-51102
P1_12:52007020_52015199:+:8:1188	0.730162	GRASP	STRG-HSA-12019
P1_14:103519864_103522493:-:7:1146	0.729753	CKB	STRG-HSA-16833
P1_13:110641537_110706093:-:15:1695	0.72932	CARS2	STRG-HSA-14898
P1_11:46858983_46918379:-:38:5718	0.729273	LRP4	STRG-HSA-8775
P1_7:38207505_38228854:+:7:705	0.729244	STARD3NL	STRG-HSA-49448
P1_6:31797757_31806757:-:5:288	0.728951	LSM2	STRG-HSA-46460
P1_11:62671746_62672114:+:2:282	0.728856	UQCC3	STRG-HSA-9042
P1_7:123614503_123636981:+:9:1767	0.728255	ASB15	STRG-HSA-50850
P1_1:214281255_214336784:+:12:1302	0.727992	SMYD2	STRG-HSA-4722
P1_2:96186730_96208434:-:8:1113	0.726647	STARD7	STRG-HSA-30498
P1_4:106046570_106308960:-:25:2682	0.725571	TBCK	STRG-HSA-41472
P1_7:157139273_157267755:+:23:3252	0.723465	UBE3C	STRG-HSA-51530
P1_9:100441939_100450966:+:2:828	0.722521	MSANTD3-TMEFF1	STRG-HSA-55425
P1_15:48992244_49046299:-:18:3306	0.722507	SECISBP2L	STRG-HSA-17737
P1_1:19882514_19907746:+:8:1197	0.722246	OTUD3	STRG-HSA-662
P1_3:172506492_172523384:-:5:846	0.721947	TNFSF10	STRG-HSA-39247
P1_1:52896520_52921673:-:9:786	0.721107	ECHDC2	STRG-HSA-1804
P1_12:106314396_106346530:+:8:1365	0.720908	TCP11L2	STRG-HSA-13073
P1_9:35737169_35748704:-:17:2784	0.720248	GBA2	STRG-HSA-54504
P1_1:167722152_167787921:+:6:810	0.720083	MPZL1	STRG-HSA-3903
P1_16:57473377_57479507:-:7:1098	0.719769	DOK4	STRG-HSA-20591
P1_3:50214200_50220177:+:15:1515	0.719309	SLC38A3	STRG-HSA-37411
P1_3:172112480_172397475:+:25:3615	0.719183	FNDC3B	STRG-HSA-39242
P1_11:6477113_6480421:-:7:1026	0.719037	ARFIP2	STRG-HSA-8106
P1_3:146070717_146160989:-:20:2277	0.71898	PLOD2	STRG-HSA-38875
P1_4:83536623_83604767:+:12:1305	0.718499	GPAT3	STRG-HSA-41149
P1_19:2476359_2477601:+:4:483	0.717607	GADD45B	STRG-HSA-25712
P1_7:33014730_33062720:-:9:1011	0.71711	NT5C3A	STRG-HSA-49372
P1_2:86078084_86105776:-:10:1287	0.716655	POLR1A	STRG-HSA-30296
P1_10:73646718_73655922:-:4:2934	0.715822	SYNPO2L	STRG-HSA-6628
P1_17:80210452_80220313:-:8:1509	0.715534	SGSH	STRG-HSA-24214
P1_17:57866477_57885564:-:9:1161	0.714276	CUEDC1	STRG-HSA-23544
P1_11:65262293_65297269:+:18:1797	0.712	AP000944.5	STRG-HSA-9168
P1_8:89982710_89984561:-:2:183	0.711666	NBN	STRG-HSA-53017
P1_7:2731181_2844161:-:4:1146	0.711472	GNA12	STRG-HSA-48842
P1_3:51958061_51960678:-:8:1275	0.710914	PCBP4	STRG-HSA-37473
P1_20:47210761_47356670:-:23:3705	0.709768	ZMYND8	STRG-HSA-33954
P1_14:104586431_104588783:+:4:483	0.709396	C14orf180	STRG-HSA-16870
P1_4:70993836_71029378:+:7:783	0.708784	DCK	STRG-HSA-40938
P1_11:110430121_110462468:+:4:555	0.70873	FDX1	STRG-HSA-10259
P1_7:96673760_96709763:-:3:270	0.707649	SEM1	STRG-HSA-50319
P1_X:120428484_120469169:-:9:1236	0.706741	LAMP2	STRG-HSA-57923
P1_8:11708313_11758475:+:6:1332	0.706718	GATA4	STRG-HSA-51824
P1_12:121804738_121830239:+:16:5901	0.706631	SETD1B	STRG-HSA-13511
P1_19:16324924_16327031:+:3:1068	0.705087	KLF2	STRG-HSA-26460
P1_19:48873234_48875973:+:2:2025	0.704536	PPP1R15A	STRG-HSA-27907
P1_22:41577318_41584030:-:4:387	0.704025	PMM1	STRG-HSA-36128
P1_18:80034496_80046155:+:7:1032	0.703614	AC090360.1	STRG-HSA-25509
P1_1:229431499_229433115:-:6:1134	0.703193	ACTA1	STRG-HSA-5037
P1_13:50910077_50956474:+:11:939	0.702692	RNASEH2B	STRG-HSA-14403
P1_X:154411844_154421004:+:10:837	0.702438	TAZ	STRG-HSA-58345
P1_18:26018354_26087577:-:10:1188	0.702346	SS18	STRG-HSA-24875
P1_3:49172770_49175801:+:5:1065	0.7023	KLHDC8B	STRG-HSA-37366
P1_16:2239979_2251566:-:7:909	0.701553	ECI1	STRG-HSA-19342
P1_5:181224015_181234775:+:6:1878	0.70146	TRIM41	STRG-HSA-45601
P1_6:123218601_123636775:-:41:2190	0.700821	TRDN	STRG-HSA-47899
P1_1:234391577_234479103:-:30:4866	0.699443	TARBP1	STRG-HSA-5166
P1_19:11506184_11519170:-:7:1296	0.699159	ECSIT	STRG-HSA-26184
P1_1:150283268_150286954:+:5:1158	0.698948	CIART	STRG-HSA-3294
P1_21:39175590_39183385:-:6:804	0.69892	PSMG1	STRG-HSA-34830
P1_19:17555714_17581444:+:12:1869	0.698571	COLGALT1	STRG-HSA-26548
P1_1:26921849_26946181:+:9:996	0.697898	NUDC	STRG-HSA-903
P1_8:41932205_42048977:-:16:6015	0.697803	KAT6A	STRG-HSA-52425
P1_3:119294905_119416264:+:12:4335	0.69709	ARHGAP31	STRG-HSA-38254
P1_12:56104738_56112888:+:13:1185	0.696185	ERBB3	STRG-HSA-12175
P1_1:9997259_10015832:+:4:405	0.694511	RBP7	STRG-HSA-369
P1_1:54200244_54218249:+:7:1272	0.694056	MRPL37	STRG-HSA-1852
P1_12:65169597_65246325:+:13:2736	0.693846	LEMD3	STRG-HSA-12423
P1_X:154485539_154486584:-:4:474	0.693333	UBL4A	STRG-HSA-58352
P1_16:25111884_25178023:+:11:1005	0.69296	LCMT1	STRG-HSA-20009
P1_7:26670100_26864429:-:12:1080	0.692908	SKAP2	STRG-HSA-49231
P1_4:186588592_186709827:-:27:13803	0.692746	FAT1	STRG-HSA-42483
P1_22:37019837_37029514:+:3:954	0.692589	MPST	STRG-HSA-35908
P1_13:40559523_40666212:-:2:1968	0.692196	FOXO1	STRG-HSA-14141
P1_1:156591805_156594084:+:6:867	0.692141	NAXE	STRG-HSA-3597
P1_15:100612217_100648462:+:3:957	0.690957	ASB7	STRG-HSA-19083
P1_2:32064090_32147257:+:14:1302	0.690918	SPAST	STRG-HSA-29299
P1_15:57592035_57684498:+:13:1401	0.690696	GCOM1	STRG-HSA-17929
P1_17:62627803_62692451:+:30:4440	0.690496	MRC2	STRG-HSA-23699
P1_1:225403303_225424075:-:13:1848	0.690343	LBR	STRG-HSA-4902
P1_19:7920367_7922764:+:5:1005	0.690145	SNAPC2	STRG-HSA-26002
P1_9:125298922_125362746:+:26:4464	0.689778	GAPVD1	STRG-HSA-55805
P1_3:179604816_179624040:+:6:570	0.68966	NDUFB5	STRG-HSA-39365
P1_10:71212986_71299277:+:17:2838	0.689654	UNC5B	STRG-HSA-6539
P1_22:50275704_50290584:-:35:5517	0.688845	PLXNB2	STRG-HSA-36387
P1_14:74286461_74292906:-:11:1044	0.688423	ABCD4	STRG-HSA-16246
P1_1:151399588_151401829:+:7:795	0.687437	PSMB4	STRG-HSA-3377
P1_9:35683159_35689817:-:9:855	0.68696	TPM2	STRG-HSA-54496
P1_1:85654058_85708284:-:10:1413	0.68639	ZNHIT6	STRG-HSA-2328
P1_14:104724271_104747003:+:13:1374	0.685797	ADSSL1	STRG-HSA-16878
P1_1:202348852_202580560:+:24:2946	0.684803	PPP1R12B	STRG-HSA-4432
P1_4:83264199_83284803:-:7:1155	0.684707	COQ2	STRG-HSA-41141
P1_6:30601549_30609944:-:18:2823	0.684618	PPP1R10	STRG-HSA-46343
P1_9:132670599_132688945:+:5:2469	0.684457	GTF3C4	STRG-HSA-56047
P1_11:117152448_117167699:+:5:690	0.683206	PAFAH1B2	STRG-HSA-10402
P1_19:38403154_38408882:+:8:1050	0.682126	FAM98C	STRG-HSA-27324
P1_22:24543006_24555825:-:6:888	0.681593	GUCD1	STRG-HSA-35517
P1_2:131120942_131146773:+:7:669	0.681457	PLEKHB2	STRG-HSA-31060
P1_8:27598241_27610571:-:8:1350	0.678648	CLU	STRG-HSA-52155
P1_5:173609239_173616436:-:3:558	0.67793	BOD1	STRG-HSA-45352
P1_6:30067411_30069306:+:3:381	0.677056	PPP1R11	STRG-HSA-46311
P1_11:67506945_67507798:-:3:408	0.675614	CDK2AP2	STRG-HSA-9372
P1_3:13570356_13637919:+:17:3696	0.675024	FBLN2	STRG-HSA-36661
P1_17:68421773_68457421:-:13:1341	0.673944	WIPI1	STRG-HSA-23865
P1_8:133238878_133284311:-:15:1185	0.67353	NDRG1	STRG-HSA-53697
P1_12:57768996_57772083:-:6:831	0.672978	METTL1	STRG-HSA-12296
P1_19:2037739_2042016:-:4:477	0.671344	MKNK2	STRG-HSA-25689
P1_20:36653520_36721735:-:16:1167	0.671038	NDRG3	STRG-HSA-33719
P1_1:101238985_101240133:+:1:1149	0.670721	S1PR1	STRG-HSA-2615
P1_2:127942006_128027163:-:21:3252	0.670292	SAP130	STRG-HSA-30999
P1_4:56910639_56932152:+:3:3294	0.670161	REST	STRG-HSA-40775
P1_12:46361111_46371293:-:15:1521	0.669835	SLC38A2	STRG-HSA-11774
P1_14:96502593_96565050:+:22:2238	0.669349	PAPOLA	STRG-HSA-16654
P1_6:99543555_99568527:-:12:852	0.668578	CCNC	STRG-HSA-47548
P1_19:15238377_15273099:-:19:4089	0.668544	BRD4	STRG-HSA-26427
P1_2:169800961_169811756:+:11:1227	0.668389	SSB	STRG-HSA-31542
P1_7:87349069_87398644:+:16:1839	0.66807	CROT	STRG-HSA-50172
P1_4:151671174_151760982:-:13:1674	0.666401	GATB	STRG-HSA-42043
P1_7:88206478_88220026:-:8:597	0.666232	SRI	STRG-HSA-50183
P1_17:40443736_40456583:+:4:777	0.66614	IGFBP4	STRG-HSA-22915
P1_21:45981851_46004013:+:35:3087	0.665274	COL6A1	STRG-HSA-35075
P1_3:48674544_48685807:-:13:2169	0.664696	NCKIPSD	STRG-HSA-37334
P1_1:175000181_175010079:+:6:687	0.664474	CACYBP	STRG-HSA-4070
P1_3:186790046_186804713:-:9:1092	0.662642	RFC4	STRG-HSA-39555
P1_12:68808478_68839849:+:11:1494	0.662119	MDM2	STRG-HSA-12502
P1_17:532827_714706:-:19:2097	0.66164	VPS53	STRG-HSA-21521
P1_2:237859676_237911783:+:3:447	0.66151	RAMP1	STRG-HSA-32863
P1_16:46802952_46831149:-:4:465	0.659565	C16orf87	STRG-HSA-20380
P1_5:177457433_177473521:-:15:2088	0.659311	DBN1	STRG-HSA-45445
P1_12:120438127_120440537:+:3:330	0.659235	AL021546.1	STRG-HSA-13442
P1_9:34610805_34611296:-:1:492	0.6592	RPP25L	STRG-HSA-54441
P1_17:50966272_51120656:-:30:3966	0.659182	SPAG9	STRG-HSA-23473
P1_16:2163921_2176574:+:20:2013	0.658975	TRAF7	STRG-HSA-19334
P1_2:236580466_236581554:+:1:1089	0.658076	ACKR3	STRG-HSA-32829
P1_17:83079816_83094575:+:4:936	0.656324	METRNL	STRG-HSA-24435
P1_1:63593489_63659675:+:11:1689	0.655929	PGM1	STRG-HSA-2015
P1_4:39500143_39521512:-:11:1485	0.655022	UGDH	STRG-HSA-40479
P1_12:122986027_123034590:-:24:4050	0.654179	PITPNM2	STRG-HSA-13569
P1_14:20447240_20454683:-:11:1008	0.654173	OSGEP	STRG-HSA-15013
P1_16:66922076_66925179:-:4:927	0.654125	RRAD	STRG-HSA-20720
P1_9:96450280_96490038:+:8:1242	0.653864	HABP4	STRG-HSA-55286
P1_2:113717775_113756409:-:15:1572	0.653491	SLC35F5	STRG-HSA-30848
P1_2:174075426_174246815:-:10:1191	0.652789	OLA1	STRG-HSA-31639
P1_16:1770649_1771534:-:5:510	0.651787	NME3	STRG-HSA-19282
P1_8:27736216_27772540:-:9:627	0.651168	CCDC25	STRG-HSA-52168
P1_22:17790732_17906812:-:33:6123	0.65045	MICAL3	STRG-HSA-35176
P1_2:160275637_160493363:-:14:1266	0.650287	RBMS1	STRG-HSA-31370
P1_5:58974664_59356846:-:15:2064	0.650146	PDE4D	STRG-HSA-43269
P1_9:72355953_72360778:-:5:642	0.649939	ZFAND5	STRG-HSA-54897
P1_11:34108226_34146192:+:28:3078	0.649555	NAT10	STRG-HSA-8618
P1_10:73998208_74118169:+:22:3405	0.64953	VCL	STRG-HSA-6653
P1_12:52073651_52077190:+:2:657	0.649383	ATG101	STRG-HSA-12023
P1_18:35041540_35140369:+:7:984	0.649185	MAPRE2	STRG-HSA-24982
P1_6:75256102_75284638:-:7:1086	0.64901	TMEM30A	STRG-HSA-47198
P1_17:2853996_3032419:+:23:2220	0.64885	RAP1GAP2	STRG-HSA-21649
P1_12:22046304_22065311:+:8:1305	0.64773	CMAS	STRG-HSA-11451
P1_3:10115702_10126295:+:3:228	0.647595	BRK1	STRG-HSA-36563
P1_2:74530007_74532985:+:8:1377	0.645933	HTRA2	STRG-HSA-30157
P1_3:69739598_69965248:+:10:1581	0.645913	MITF	STRG-HSA-37759
P1_5:172983861_173020331:+:3:246	0.645691	ATP6V0E1	STRG-HSA-45326
P1_2:71068684_71078508:+:10:1035	0.645304	NAGK	STRG-HSA-30048
P1_22:45168178_45184655:+:7:1407	0.644723	NUP50	STRG-HSA-36272
P1_1:113391034_113682261:+:21:3378	0.644709	MAGI3	STRG-HSA-2833
P1_3:50347606_50348766:-:6:516	0.644282	NPRL2	STRG-HSA-37430
P1_4:139511663_139556137:-:8:1101	0.643615	SETD7	STRG-HSA-41854
P1_5:77433135_77492220:-:13:1380	0.643406	WDR41	STRG-HSA-43594
P1_14:104770341_104792643:-:13:1443	0.64277	AKT1	STRG-HSA-16883
P1_20:6006247_6037158:+:7:906	0.641692	AL035461.3	STRG-HSA-33219
P1_16:50066132_50105061:+:15:2043	0.641573	HEATR3	STRG-HSA-20444
P1_14:24162145_24166255:+:9:1368	0.64151	IRF9	STRG-HSA-15240
P1_17:74771724_74775698:-:6:624	0.640856	NAT9	STRG-HSA-23949
P1_1:154983695_154993037:+:7:1764	0.63974	FLAD1	STRG-HSA-3507
P1_5:177600211_177609695:+:6:984	0.639092	B4GALT7	STRG-HSA-45461
P1_3:14178861_14198116:+:4:309	0.638985	LSM3	STRG-HSA-36667
P1_14:23953789_23968871:+:8:837	0.638606	DHRS4	STRG-HSA-15223
P1_5:78002902_78294579:-:27:3285	0.638229	AP3B1	STRG-HSA-43601
P1_2:138550217_138569080:+:10:1179	0.637424	SPOPL	STRG-HSA-31190
P1_3:187235684_187291632:-:11:2187	0.637067	MASP1	STRG-HSA-39568
P1_20:62309336_62367245:-:80:11088	0.636907	LAMA5	STRG-HSA-34187
P1_19:38647746_38729432:+:21:2736	0.636814	ACTN4	STRG-HSA-27332
P1_1:182842567_182887434:+:27:3813	0.636367	DHX9	STRG-HSA-4185
P1_2:86720668_86773411:+:9:1176	0.635548	RMND5A	STRG-HSA-30319
P1_12:7080532_7092388:-:11:2118	0.63529	C1R	STRG-HSA-11050
P1_17:29630841_29930000:-:16:4353	0.63491	SSH2	STRG-HSA-22486
P1_7:12214811_12231975:+:7:825	0.632662	TMEM106B	STRG-HSA-49010
P1_3:25719460_25783390:-:12:1965	0.632432	NGLY1	STRG-HSA-36841
P1_1:94530460_94541636:-:6:888	0.632126	F3	STRG-HSA-2508
P1_19:42326244_42376775:+:42:8538	0.631794	MEGF8	STRG-HSA-27536
P1_7:104126848_104207904:-:14:1308	0.631623	ORC5	STRG-HSA-50618
P1_X:47651842_47658963:-:6:510	0.631395	UXT	STRG-HSA-56918
P1_19:46918676_47000688:+:6:4500	0.630708	ARHGAP35	STRG-HSA-27797
P1_9:5456114_5467862:+:6:873	0.63069	CD274	STRG-HSA-54099
P1_1:193096625_193105382:-:4:495	0.630337	GLRX2	STRG-HSA-4305
P1_14:24440083_24442769:-:6:882	0.630175	SDR39U1	STRG-HSA-15277
P1_11:74989061_75005425:+:4:420	0.630064	NEU3	STRG-HSA-9664
P1_1:20807319_21002742:-:31:4866	0.629947	EIF4G3	STRG-HSA-683
P1_22:17369784_17552840:+:18:4311	0.629853	CECR2	STRG-HSA-35160
P1_10:73772334_73775515:+:3:1431	0.629516	FUT11	STRG-HSA-6643
P1_12:88505196_88580278:-:9:822	0.629406	KITLG	STRG-HSA-12722
P1_2:130342933_130346468:+:9:876	0.628731	IMP4	STRG-HSA-31043
P1_20:36462569_36527031:+:7:1362	0.627649	DLGAP4	STRG-HSA-33706
P1_6:118558922_118559080:+:1:159	0.62743	PLN	STRG-HSA-47843
P1_2:20686903_20801463:-:6:978	0.627182	LDAH	STRG-HSA-29041
P1_X:44524198_44542832:-:5:468	0.626767	FUNDC1	STRG-HSA-56837
P1_14:71964858_72562467:+:16:1353	0.62666	RGS6	STRG-HSA-16156
P1_12:94308813_94412490:-:15:2106	0.626617	CEP83	STRG-HSA-12842
P1_13:46771416_46791413:-:8:849	0.626267	ESD	STRG-HSA-14291
P1_1:40074061_40097238:-:9:921	0.626042	PPT1	STRG-HSA-1360
P1_1:109911024_109925189:+:8:1665	0.625662	CSF1	STRG-HSA-2705
P1_11:119045593_119056160:-:25:3003	0.625572	HYOU1	STRG-HSA-10487
P1_3:38138662_38141286:+:5:930	0.62509	MYD88	STRG-HSA-37037
P1_1:86704900_86743235:+:10:1185	0.6241	SH3GLB1	STRG-HSA-2346
P1_1:151983163_151986230:-:2:294	0.623765	S100A10	STRG-HSA-3408
P1_9:36191057_36211774:+:6:711	0.623663	CLTA	STRG-HSA-54537
P1_17:63601084_63608002:+:5:894	0.623175	TACO1	STRG-HSA-23727
P1_7:123684519_123748734:-:11:1518	0.622533	WASL	STRG-HSA-50855
P1_1:11013728_11022654:+:5:1245	0.621888	AL109811.3	STRG-HSA-401
P1_X:153781087_153785520:+:15:1704	0.620778	SRPK3	STRG-HSA-58304
P1_3:44976278_45011339:+:8:876	0.620571	EXOSC7	STRG-HSA-37211
P1_18:49783847_49813484:-:10:1194	0.620162	ACAA2	STRG-HSA-25194
P1_2:219374292_219387794:-:15:1458	0.618539	DNPEP	STRG-HSA-32554
P1_1:31260072_31296751:-:10:1074	0.618431	SNRNP40	STRG-HSA-1029
P1_19:40447889_40465688:-:4:738	0.61747	BLVRB	STRG-HSA-27427
P1_19:2426948_2427533:-:3:288	0.616561	TIMM13	STRG-HSA-25710
P1_19:12646620_12666701:-:24:3036	0.616371	MAN2B1	STRG-HSA-26279
P1_8:124552992_124727955:-:14:2268	0.616314	MTSS1	STRG-HSA-53582
P1_15:93044998_93072991:-:3:1299	0.6161	RGMA	STRG-HSA-18971
P1_18:20951384_21110910:-:33:4065	0.6157	ROCK1	STRG-HSA-24778
P1_13:113820864_113863920:-:15:2037	0.615495	GAS6	STRG-HSA-14973
P1_12:105107801_105166931:+:33:3522	0.615246	WASHC4	STRG-HSA-13048
P1_3:134478590_134482904:-:2:225	0.614352	ANAPC13	STRG-HSA-38672
P1_9:121299862_121332603:+:17:2349	0.614112	GSN	STRG-HSA-55714
P1_11:73407531_73468474:-:6:708	0.613638	FAM168A	STRG-HSA-9582
P1_20:10639498_10673530:-:26:3657	0.61218	JAG1	STRG-HSA-33274
P1_22:17592674_17628635:-:9:681	0.611833	ATP6V1E1	STRG-HSA-35170
P1_X:153688575_153695214:+:13:1908	0.611678	SLC6A8	STRG-HSA-58294
P1_21:36164734_36293571:+:36:6897	0.611642	DOP1B	STRG-HSA-34765
P1_2:74958680_74969422:+:4:354	0.611503	POLE4	STRG-HSA-30172
P1_1:151054247_151055730:-:3:240	0.611394	CDC42SE1	STRG-HSA-3352
P1_9:34613782_34620464:-:7:561	0.611359	DCTN3	STRG-HSA-54442
P1_7:44104666_44114261:+:21:3477	0.61089	AEBP1	STRG-HSA-49549
P1_8:19817538_19851805:+:17:2133	0.610748	INTS10	STRG-HSA-51989
P1_X:85864630_86047532:-:15:1962	0.61052	CHM	STRG-HSA-57474
P1_1:30873211_30908586:-:5:1329	0.609767	SDC3	STRG-HSA-1024
P1_8:96262041_96333566:+:13:1422	0.609371	PTDSS1	STRG-HSA-53140
P1_17:47941676_47946782:+:7:786	0.608802	PNPO	STRG-HSA-23305
P1_9:86288677_86353199:-:26:4488	0.608776	TUT7	STRG-HSA-55035
P1_3:172633475_172711080:-:5:1323	0.608736	NCEH1	STRG-HSA-39249
P1_15:40929669_40938034:+:11:2058	0.608115	DLL4	STRG-HSA-17490
P1_9:97983556_98015431:+:7:756	0.607951	ANP32B	STRG-HSA-55353
P1_12:6965685_6970543:-:10:900	0.607852	PHB2	STRG-HSA-11043
P1_3:49510535_49533199:+:2:2688	0.607165	DAG1	STRG-HSA-37381
P1_8:96494272_96609548:+:5:606	0.607009	SDC2	STRG-HSA-53145
P1_17:47971147_47974603:+:6:357	0.606956	CDK5RAP3	STRG-HSA-23305
P1_3:158666646_158672478:-:6:669	0.606812	LXN	STRG-HSA-39077
P1_3:51975136_51981018:+:5:816	0.60582	ABHD14A-ACY1	STRG-HSA-37474
P1_1:21823316_21937217:-:103:13668	0.605802	HSPG2	STRG-HSA-709
P1_3:64010668_64023419:-:9:1329	0.605703	PSMD6	STRG-HSA-37693
P1_17:82657863_82698596:-:6:837	0.605355	RAB40B	STRG-HSA-24413
P1_1:155309790_155320609:+:10:1260	0.605012	FDPS	STRG-HSA-3535
P1_1:161153998_161158492:+:6:504	0.604684	UFC1	STRG-HSA-3733
P1_5:176647616_176657698:+:9:990	0.603734	TSPAN17	STRG-HSA-45417
P1_3:45921765_45984910:-:17:4437	0.603227	FYCO1	STRG-HSA-37229
P1_1:201484713_201496303:-:5:582	0.603197	CSRP1	STRG-HSA-4399
P1_11:134248438_134253387:-:8:801	0.603021	THYN1	STRG-HSA-10765
P1_19:5678551_5680149:-:4:423	0.60214	MICOS13	STRG-HSA-25899
P1_16:31180215_31191438:+:15:1584	0.601292	FUS	STRG-HSA-20295
P1_16:83899145_83915489:+:5:1482	0.601169	MLYCD	STRG-HSA-21225
P1_1:15529106_15568177:+:14:2349	0.601127	DNAJC16	STRG-HSA-512
P1_10:27504370_27538051:+:8:708	0.601088	RAB18	STRG-HSA-5882
P1_17:47837844_47840867:-:7:1302	0.600653	SCRN2	STRG-HSA-23299
P1_12:47964237_47968229:+:7:753	0.600643	TMEM106C	STRG-HSA-11815
P1_12:122078854_122141812:+:17:2760	0.599832	MLXIP	STRG-HSA-13531
P1_12:120496422_120498210:+:2:270	0.599805	DYNLL1	STRG-HSA-13454
P1_3:141487084_141612313:+:24:2553	0.599542	RASA2	STRG-HSA-38814
P1_3:128879692_128912607:+:18:1866	0.599308	ACAD9	STRG-HSA-38531
P1_6:122445044_122471737:-:10:1362	0.598921	SERINC1	STRG-HSA-47884
P1_17:18184244_18208396:+:4:1185	0.598649	ALKBH5	STRG-HSA-22209
P1_17:36592010_36600203:+:7:783	0.597735	DHRS11	STRG-HSA-22763
P1_1:32108131_32170894:+:14:1611	0.597482	KPNA6	STRG-HSA-1077
P1_1:229518179_229558652:-:13:2217	0.596644	ABCB10	STRG-HSA-5041
P1_1:156669322_156677264:-:4:4866	0.596492	NES	STRG-HSA-3605
P1_8:144098878_144103753:-:8:1164	0.595049	SHARPIN	STRG-HSA-53899
P1_12:89590984_89655886:-:21:3750	0.594845	ATP2B1	STRG-HSA-12752
P1_11:62856270_62888693:+:11:1800	0.594688	SLC3A2	STRG-HSA-9065
P1_20:25206537_25225597:+:14:1455	0.594617	ENTPD6	STRG-HSA-33451
P1_20:33408507_33443620:-:8:1518	0.594009	SNTA1	STRG-HSA-33594
P1_X:71240916_71253255:-:24:4113	0.59334	ZMYM3	STRG-HSA-57290
P1_4:168511505_168926385:+:21:4203	0.593078	PALLD	STRG-HSA-42211
P1_4:1814424_1855950:-:14:2220	0.593032	LETM1	STRG-HSA-39939
P1_6:34889403_35088609:+:24:3405	0.591895	ANKS1A	STRG-HSA-46626
P1_8:143605700_143609548:-:6:825	0.591884	PYCR3	STRG-HSA-53844
P1_7:123542119_123596436:-:7:594	0.591726	NDUFA5	STRG-HSA-50847
P1_11:120327376_120330515:+:2:804	0.591324	TLCD5	STRG-HSA-10533
P1_15:90875741_90881878:+:15:2385	0.591096	FURIN	STRG-HSA-18919
P1_12:2812761_2824193:+:12:1344	0.590734	ITFG2	STRG-HSA-10868
P1_7:75043032_75073737:-:11:1395	0.590414	RCC1L	STRG-HSA-49993
P1_17:4167779_4263941:-:25:3510	0.589437	ANKFY1	STRG-HSA-21696
P1_11:237050_252600:+:11:1137	0.589042	PSMD13	STRG-HSA-7783
P1_14:55061139_55064627:+:4:777	0.588372	MAPK1IP1L	STRG-HSA-15781
P1_12:56343389_56356571:-:23:2556	0.588023	STAT2	STRG-HSA-12208
P1_1:61082792_61455320:+:11:1530	0.58778	NFIA	STRG-HSA-1954
P1_19:10544091_10553067:+:10:1425	0.587746	ATG4D	STRG-HSA-26130
P1_9:35658380_35661187:+:5:852	0.586789	CCDC107	STRG-HSA-54490
P1_3:49962642_50077133:+:20:3372	0.586298	RBM6	STRG-HSA-37404
P1_11:124884891_124896635:-:16:2589	0.586124	ROBO4	STRG-HSA-10603
P1_17:78993550_78997622:-:3:1206	0.585864	CANT1	STRG-HSA-24172
P1_3:197749972_197781909:+:9:957	0.585856	FYTTD1	STRG-HSA-39810
P1_1:225985302_225999312:-:7:1356	0.585776	SDE2	STRG-HSA-4916
P1_19:1250297_1257272:+:8:1536	0.585596	MIDN	STRG-HSA-25616
P1_18:12703108_12725531:+:7:795	0.584961	PSMG2	STRG-HSA-24710
P1_19:16661218_16688371:+:6:900	0.584529	TMEM38A	STRG-HSA-26485
P1_11:57528717_57530189:-:2:273	0.584433	TIMM10	STRG-HSA-8873
P1_1:117933320_117959447:+:26:2832	0.583411	WDR3	STRG-HSA-2949
P1_20:63941159_63946223:-:8:648	0.582147	UCKL1	STRG-HSA-34302
P1_17:6641083_6643019:+:4:372	0.582096	TXNDC17	STRG-HSA-21796
P1_11:68757644_68815474:-:18:2322	0.581035	CPT1A	STRG-HSA-9423
P1_6:43017193_43020733:+:10:1149	0.580895	KLHDC3	STRG-HSA-46833
P1_3:119431981_119462074:-:8:1467	0.580836	TMEM39A	STRG-HSA-38262
P1_1:47333946_47376745:+:6:687	0.580321	CMPK1	STRG-HSA-1692
P1_14:94127799_94129564:-:4:393	0.580056	IFI27L2	STRG-HSA-16598
P1_1:75786272_75794650:+:9:996	0.579765	RABGGTB	STRG-HSA-2184
P1_1:17409090_17438514:-:12:1569	0.579679	RCC2	STRG-HSA-618
P1_X:19536417_19887310:-:18:1998	0.579008	SH3KBP1	STRG-HSA-56632
P1_15:63908520_64040246:-:11:1098	0.578855	DAPK2	STRG-HSA-18075
P1_9:33113454_33167169:-:6:1197	0.578698	B4GALT1	STRG-HSA-54374
P1_13:77007145_77021860:-:4:1287	0.578691	FBXL3	STRG-HSA-14600
P1_16:1614640_1674045:+:20:3810	0.577347	CRAMP1	STRG-HSA-19272
P1_4:25377428_25418382:+:28:2430	0.577292	ANAPC4	STRG-HSA-40370
P1_7:30425638_30456897:-:11:2838	0.577075	NOD1	STRG-HSA-49313
P1_10:7818710_8014751:+:7:2790	0.576913	TAF3	STRG-HSA-5573
P1_X:65667842_65739893:+:13:1734	0.576528	MSN	STRG-HSA-57209
P1_22:21642337_21644175:+:3:666	0.575688	SDF2L1	STRG-HSA-35341
P1_3:123284608_123448545:-:21:3786	0.575465	ADCY5	STRG-HSA-38377
P1_22:38779449_38782731:-:3:318	0.575326	DNAL4	STRG-HSA-36009
P1_17:42581813_42609324:-:9:1401	0.57499	RETREG3	STRG-HSA-22985
P1_1:48727886_48759137:-:4:759	0.574718	BEND5	STRG-HSA-1714
P1_7:22813097_22822779:-:4:378	0.574401	TOMM7	STRG-HSA-49136
P1_3:16270953_16303562:+:7:939	0.572648	OXNAD1	STRG-HSA-36721
P1_17:75874483_75878548:-:6:1917	0.572467	TRIM47	STRG-HSA-24021
P1_6:31622790_31637586:+:30:6474	0.572018	PRRC2A	STRG-HSA-46438
P1_12:29341156_29371633:-:13:1134	0.571633	ERGIC2	STRG-HSA-11559
P1_6:43512167_43516071:-:8:948	0.570182	YIPF3	STRG-HSA-46866
P1_12:53211676_53220100:-:8:1332	0.570086	RARG	STRG-HSA-12057
P1_1:36137203_36149378:-:5:567	0.569645	TRAPPC3	STRG-HSA-1228
P1_6:33303775_33314041:-:7:1515	0.569564	TAPBP	STRG-HSA-46571
P1_1:147159565_147172144:-:7:819	0.568263	PRKAB2	STRG-HSA-3123
P1_1:206591775_206612342:-:15:1755	0.56822	EIF2D	STRG-HSA-4570
P1_16:854532_970959:-:11:1683	0.568207	LMF1	STRG-HSA-19222
P1_1:20633549_20650691:+:8:1746	0.568089	PINK1	STRG-HSA-676
P1_11:31370752_31430401:+:4:447	0.567895	DNAJC24	STRG-HSA-8558
P1_10:113854873_113908536:+:11:2181	0.567836	NHLRC2	STRG-HSA-7433
P1_6:7541916_7585878:+:24:8616	0.567676	DSP	STRG-HSA-45819
P1_18:54159777_54224559:-:6:1236	0.56665	MBD2	STRG-HSA-25234
P1_3:46670984_46676710:-:9:903	0.565698	ALS2CL	STRG-HSA-37253
P1_19:10115114_10119859:-:11:963	0.564892	EIF3G	STRG-HSA-26105
P1_17:1766911_1777446:+:7:1257	0.564806	SERPINF1	STRG-HSA-21583
P1_1:213051405_213272634:+:15:3201	0.564482	RPS6KC1	STRG-HSA-4710
P1_11:18609861_18634257:-:6:2058	0.564283	SPTY2D1	STRG-HSA-8414
P1_14:24812709_24974818:-:5:633	0.564272	STXBP6	STRG-HSA-15285
P1_11:103062359_103091872:-:8:714	0.563473	DCUN1D5	STRG-HSA-10119
P1_5:147394035_147509858:-:14:2055	0.563149	DPYSL3	STRG-HSA-44846
P1_4:47595721_47837949:-:22:3129	0.562233	CORIN	STRG-HSA-40607
P1_1:44213754_44220618:+:10:1404	0.562037	DMAP1	STRG-HSA-1561
P1_19:12656355_12661267:-:6:759	0.561918	MAN2B1	STRG-HSA-26279
P1_7:73570507_73578549:-:7:1344	0.561229	TBL2	STRG-HSA-49942
P1_1:27355391_27366597:-:29:3867	0.561116	MAP3K6	STRG-HSA-925
P1_9:134033590_134053477:-:11:2181	0.560752	BRD3	STRG-HSA-56098
P1_3:196238688_196270531:-:8:1104	0.560327	PCYT1A	STRG-HSA-39743
P1_1:161749802_161756947:+:6:1023	0.559789	DUSP12	STRG-HSA-3783
P1_22:24557675_24571977:+:3:381	0.558934	GGT1	STRG-HSA-35522
P1_13:97276236_97391336:+:8:1122	0.558876	MBNL2	STRG-HSA-14723
P1_18:76899123_76968339:+:21:3750	0.55869	ZNF236	STRG-HSA-25461
P1_4:176320077_176328330:+:5:543	0.558605	SPCS3	STRG-HSA-42302
P1_8:89758061_89790416:+:11:1623	0.55859	RIPK2	STRG-HSA-53012
P1_1:93154670_93180242:-:4:690	0.557376	TMED5	STRG-HSA-2474
P1_20:3046069_3046995:+:3:741	0.556667	MRPS26	STRG-HSA-33138
P1_1:156293044_156295645:-:6:1221	0.55624	GLMP	STRG-HSA-3588
P1_5:102866196_103029065:+:25:2925	0.554941	PAM	STRG-HSA-43971
P1_1:27100307_27154334:-:12:2448	0.554595	SLC9A1	STRG-HSA-910
P1_7:66941866_66955522:+:6:945	0.554553	TMEM248	STRG-HSA-49869
P1_2:27653485_27662192:-:5:1245	0.553515	SUPT7L	STRG-HSA-29212
P1_10:103601816_103855266:-:15:3402	0.552945	SH3PXD2A	STRG-HSA-7313
P1_15:56919914_57282587:+:19:2121	0.552933	TCF12	STRG-HSA-17912
P1_18:62523767_62576579:+:14:3195	0.552775	ZCCHC2	STRG-HSA-25350
P1_22:38468234_38481523:+:4:663	0.55251	KDELR3	STRG-HSA-35993
P1_11:61410943_61429235:-:8:1416	0.552062	CPSF7	STRG-HSA-8978
P1_7:87164942_87195140:+:16:2283	0.551947	DMTF1	STRG-HSA-50165
P1_11:32583888_32602399:+:11:1125	0.551798	EIF3M	STRG-HSA-8582
P1_2:64551475_64592035:+:8:2730	0.55165	AFTPH	STRG-HSA-29903
P1_19:50476545_50482259:+:7:789	0.551317	EMC10	STRG-HSA-28036
P1_1:29194022_29230906:-:10:1122	0.551172	MECR	STRG-HSA-1010
P1_19:55230528_55247103:-:23:2646	0.550931	PPP6R1	STRG-HSA-28416
P1_12:111452048_111599034:-:25:3477	0.550803	ATXN2	STRG-HSA-13223
P1_5:65722374_65822915:+:13:2115	0.550775	NLN	STRG-HSA-43378
P1_2:69326189_69387071:-:20:2100	0.550004	GFPT1	STRG-HSA-29990
P1_19:38815613_38831772:-:10:987	0.54981	AC008982.1	STRG-HSA-27342
P1_7:90346742_90385154:+:10:1164	0.549036	GTPBP10	STRG-HSA-50199
P1_3:149032220_149086336:-:25:3030	0.547757	HLTF	STRG-HSA-38902
P1_11:126263916_126268804:-:14:1917	0.547534	SRPRA	STRG-HSA-10652
P1_12:120725886_120739448:+:10:1239	0.547072	ACADS	STRG-HSA-13481
P1_8:52623782_52685469:-:22:4785	0.546942	RB1CC1	STRG-HSA-52509
P1_10:74151279_74708445:+:11:1089	0.546236	ADK	STRG-HSA-6661
P1_16:57372569_57383032:+:3:1194	0.545649	CX3CL1	STRG-HSA-20585
P1_3:58566588_58626994:-:5:528	0.545537	FAM107A	STRG-HSA-37637
P1_1:27892163_27914443:-:9:813	0.54553	RPA2	STRG-HSA-955
P1_1:109402013_109426330:-:9:726	0.543161	PSMA5	STRG-HSA-2684
P1_2:238061031_238098355:+:12:1362	0.542701	SCLY	STRG-HSA-32870
P1_11:62792476_62805356:-:21:1860	0.541792	NXF1	STRG-HSA-9057
P1_21:15730394_15878475:+:26:3378	0.541485	USP25	STRG-HSA-34472
P1_7:137228020_137254973:-:4:507	0.540717	PTN	STRG-HSA-51134
P1_5:115616209_115625792:-:3:675	0.540675	TMED7-TICAM2	STRG-HSA-44126
P1_14:103386030_103503227:+:19:2331	0.540284	MARK3	STRG-HSA-16829
P1_2:230865026_230878099:+:6:804	0.54025	ITM2C	STRG-HSA-32716
P1_3:47852934_47912413:-:10:4626	0.539475	MAP4	STRG-HSA-37286
P1_2:32024184_32039456:-:4:300	0.539275	DPY30	STRG-HSA-29295
P1_22:28772850_28786326:+:5:840	0.539075	CCDC117	STRG-HSA-35639
P1_5:109337231_109383433:-:9:2127	0.538674	PJA2	STRG-HSA-44019
P1_4:51843243_51886656:+:6:432	0.538509	DCUN1D4	STRG-HSA-40669
P1_12:50981726_51010728:-:16:1707	0.537985	SLC11A2	STRG-HSA-11983
P1_2:29121389_29181893:+:15:2118	0.537153	CLIP4	STRG-HSA-29259
P1_8:55941860_56010110:+:12:1539	0.53667	LYN	STRG-HSA-52555
P1_X:16786488_16841766:+:10:1587	0.536028	TXLNG	STRG-HSA-56585
P1_5:180236384_180280561:-:11:1275	0.535886	MAPK9	STRG-HSA-45565
P1_10:121959336_121975165:-:10:1158	0.53547	NSMCE4A	STRG-HSA-7562
P1_14:24290859_24299106:-:8:942	0.534608	DHRS1	STRG-HSA-15261
P1_1:186313971_186375628:-:52:7320	0.534587	TPR	STRG-HSA-4255
P1_22:26483891_26491672:+:8:999	0.534276	SRRD	STRG-HSA-35580
P1_5:176392774_176416363:-:6:690	0.533417	CLTB	STRG-HSA-45404
P1_10:84371053_84514267:+:9:3144	0.533314	CCSER2	STRG-HSA-6808
P1_17:60179255_60391939:-:34:4815	0.532493	USP32	STRG-HSA-23644
P1_2:19896987_19901854:-:3:456	0.532259	TTC32	STRG-HSA-29017
P1_4:37826733_37861612:+:14:1839	0.530272	PGM2	STRG-HSA-40433
P1_16:1420246_1420723:-:2:399	0.530109	C16orf91	STRG-HSA-19253
P1_19:12995838_13094649:+:11:1509	0.53008	NFIX	STRG-HSA-26326
P1_13:52652921_52687835:+:14:1098	0.530012	SUGT1	STRG-HSA-14461
P1_3:39183914_39189445:-:1:5532	0.529908	XIRP1	STRG-HSA-37068
P1_16:82148731_82170175:-:5:483	0.528465	MPHOSPH6	STRG-HSA-21207
P1_1:180288363_180502266:-:8:849	0.526468	ACBD6	STRG-HSA-4150
P1_2:219442051_219466064:+:12:2430	0.526111	SPEG	STRG-HSA-32560
P1_16:69339830_69341652:+:5:543	0.525978	NIP7	STRG-HSA-20876
P1_3:56729270_56916359:-:11:1599	0.524918	ARHGEF3	STRG-HSA-37585
P1_8:17247245_17286427:+:11:1194	0.523188	VPS37A	STRG-HSA-51939
P1_7:876646_895422:+:9:984	0.523125	SUN1	STRG-HSA-48755
P1_X:70287082_70289437:-:6:519	0.522944	PDZD11	STRG-HSA-57264
P1_12:65278769_65463322:+:6:579	0.522675	MSRB3	STRG-HSA-12427
P1_17:7856731_7857463:-:3:408	0.522418	NAA38	STRG-HSA-21905
P1_16:31427774_31428325:-:3:294	0.521741	COX6A2	STRG-HSA-20309
P1_7:120788592_120856763:-:7:918	0.521674	TSPAN12	STRG-HSA-50813
P1_3:98799372_98901326:-:16:2370	0.521521	DCBLD2	STRG-HSA-37977
P1_6:56459005_56541683:-:43:8142	0.521231	DST	STRG-HSA-47044
P1_5:32126212_32174034:-:4:897	0.521154	GOLPH3	STRG-HSA-42888
P1_4:6824454_6880966:+:9:4260	0.52029	KIAA0232	STRG-HSA-40070
P1_19:44846526_44888379:+:9:1617	0.520053	NECTIN2	STRG-HSA-27657
P1_12:57128965_57212555:+:89:13635	0.520036	LRP1	STRG-HSA-12258
P1_5:78360672_78475668:+:9:1017	0.519524	SCAMP1	STRG-HSA-43605
P1_2:97656858_97663890:-:11:1131	0.519442	ACTR1B	STRG-HSA-30550
P1_X:123885663_123907181:+:6:1494	0.519218	XIAP	STRG-HSA-57948
P1_17:36949126_37056664:+:12:1683	0.519211	AATF	STRG-HSA-22775
P1_11:34882717_34916284:-:7:729	0.518985	APIP	STRG-HSA-8629
P1_1:42456566_42459926:+:3:936	0.51864	PPCS	STRG-HSA-1446
P1_11:65860754_65866052:+:16:1656	0.518543	MUS81	STRG-HSA-9230
P1_18:74148809_74158480:+:6:747	0.518119	TIMM21	STRG-HSA-25430
P1_2:19352275_19353805:-:2:801	0.51806	OSR1	STRG-HSA-29003
P1_17:1345447_1365056:-:5:702	0.517832	YWHAE	STRG-HSA-21560
P1_22:29508457_29549147:-:19:2052	0.516371	THOC5	STRG-HSA-35670
P1_10:94334177_94362838:-:21:2403	0.516177	NOC3L	STRG-HSA-7044
P1_17:76265506_76270505:+:3:495	0.515653	UBALD2	STRG-HSA-24043
P1_4:52597640_52659150:-:9:1101	0.514241	USP46	STRG-HSA-40682
P1_10:77792440_77926520:-:32:5760	0.514102	DLG5	STRG-HSA-6723
P1_8:74237223_74321287:-:5:1986	0.513318	JPH1	STRG-HSA-52809
P1_13:48303913_48480071:+:27:2787	0.513056	RB1	STRG-HSA-14317
P1_3:119498734_119523756:+:7:858	0.512774	TIMMDC1	STRG-HSA-38265
P1_11:30330949_30336795:+:3:783	0.512261	ARL14EP	STRG-HSA-8544
P1_5:154941111_154966897:+:6:699	0.512157	MRPL22	STRG-HSA-45104
P1_17:42460895_42521120:+:20:2517	0.511844	ATP6V0A1	STRG-HSA-22973
P1_6:42822023_42865446:+:11:3240	0.511641	BICRAL	STRG-HSA-46813
P1_13:102807268_102835772:+:8:1176	0.511554	BIVM-ERCC5	STRG-HSA-14827
P1_17:27638324_27648982:+:9:801	0.511347	LGALS9	STRG-HSA-22379
P1_17:62423903_62448729:+:9:1137	0.510648	METTL2A	STRG-HSA-23690
P1_8:10725738_10730433:-:2:1167	0.510584	PINX1	STRG-HSA-51779
P1_7:99396682_99408548:-:6:546	0.510465	PDAP1	STRG-HSA-50372
P1_14:76789228_76812827:-:10:2013	0.51033	ANGEL1	STRG-HSA-16349
P1_6:73595077_73653886:-:11:1488	0.509904	SLC17A5	STRG-HSA-47188
P1_3:152300194_152459327:+:8:1167	0.509693	MBNL1	STRG-HSA-38972
P1_X:150592615_150671595:+:14:1812	0.509555	MTM1	STRG-HSA-58245
P1_5:69352061_69369490:-:5:519	0.509213	AK6	STRG-HSA-43434
P1_7:30497092_30504709:-:4:567	0.508961	GARS-DT	STRG-HSA-49316
P1_19:3611923_3626762:-:10:2277	0.507791	CACTIN	STRG-HSA-25781
P1_1:85580985_85583042:+:5:1146	0.507126	CCN1	STRG-HSA-2327
P1_9:99982612_100098840:-:12:1221	0.505873	ERP44	STRG-HSA-55405
P1_2:40115253_40430280:-:10:2922	0.505483	SLC8A1	STRG-HSA-29470
P1_6:139373132_139373944:-:1:813	0.505202	CITED2	STRG-HSA-48185
P1_1:167542298_167553741:-:4:663	0.504769	CREG1	STRG-HSA-3897
P1_3:14651837_14671194:+:11:1404	0.504693	CCDC174	STRG-HSA-36679
P1_16:29859189_29862857:-:6:642	0.504087	CDIPT	STRG-HSA-20172
P1_7:112767197_112784825:-:4:2094	0.503684	TMEM168	STRG-HSA-50742
P1_9:133098587_133121154:-:18:2745	0.503602	AL162417.1	STRG-HSA-56062
P1_19:45413548_45423374:-:8:972	0.503014	ERCC1	STRG-HSA-27691
P1_14:39150350_39170095:-:6:477	0.502878	TRAPPC6B	STRG-HSA-15493
P1_19:38374602_38383390:+:7:1053	0.502268	PSMD8	STRG-HSA-27321
P1_17:4937741_4939910:-:8:945	0.501943	SLC25A11	STRG-HSA-21739
P1_17:50426262_50474552:+:16:1848	0.501923	ACSF2	STRG-HSA-23446
P1_3:197511895_197546443:-:6:1032	0.500713	BDH1	STRG-HSA-39793
P1_2:240435919_240466290:+:9:1677	0.500692	GPC1	STRG-HSA-32940
P1_1:26022647_26035347:+:11:2031	0.500343	EXTL1	STRG-HSA-859
P1_20:10420546_10420692:-:1:147	0.498678	AL034430.2	STRG-HSA-33271
P1_3:50607607_50611650:-:3:777	0.49866	CISH	STRG-HSA-37443
P1_6:24706137_24714416:-:3:360	0.498501	C6orf62	STRG-HSA-46056
P1_10:73438242_73495889:-:14:1578	0.498303	PPP3CB	STRG-HSA-6619
P1_3:39383725_39396520:+:7:915	0.497805	SLC25A38	STRG-HSA-37079
P1_20:34876646_34927214:+:19:2145	0.49699	ACSS2	STRG-HSA-33644
P1_14:67692824_67695691:-:2:291	0.496692	RDH11	STRG-HSA-16038
P1_2:223975867_224001900:-:8:1197	0.496424	SERPINE2	STRG-HSA-32632
P1_12:45922048_45964167:-:14:4392	0.4961	SCAF11	STRG-HSA-11765
P1_14:45116198_45134456:-:7:675	0.496095	FKBP3	STRG-HSA-15550
P1_2:190881085_190962986:+:18:2010	0.495973	GLS	STRG-HSA-31967
P1_10:97640743_97673742:+:9:1440	0.495853	AL355315.1	STRG-HSA-7121
P1_6:7269130_7313120:-:9:882	0.495339	SSR1	STRG-HSA-45809
P1_7:17794045_17940295:-:26:2907	0.495241	SNX13	STRG-HSA-49064
P1_17:42761262_42762852:+:4:528	0.495236	RAMP2	STRG-HSA-23001
P1_17:43484038_43523847:+:23:3663	0.49483	DHX8	STRG-HSA-23063
P1_16:75112356_75116720:-:11:1524	0.494525	LDHD	STRG-HSA-21067
P1_12:49558643_49566186:-:13:1350	0.494264	MCRS1	STRG-HSA-11911
P1_11:75399548_75404865:+:6:732	0.493424	RPS3	STRG-HSA-9680
P1_2:6996927_7039760:+:7:879	0.493417	RNF144A	STRG-HSA-28808
P1_11:47177931_47182727:-:9:1275	0.493089	PACSIN3	STRG-HSA-8783
P1_2:33515137_33562737:+:16:2073	0.492797	RASGRP3	STRG-HSA-29331
P1_11:78219272_78417720:-:10:2031	0.492768	GAB2	STRG-HSA-9794
P1_11:62337978_62392284:+:6:927	0.492507	ASRGL1	STRG-HSA-9018
P1_19:49555751_49560691:-:8:915	0.491695	NOSIP	STRG-HSA-27969
P1_15:75336090_75340005:+:8:600	0.491368	COMMD4	STRG-HSA-18424
P1_12:21437731_21468754:+:12:1503	0.490197	PYROXD1	STRG-HSA-11427
P1_12:45729837_45905078:+:21:5508	0.490115	ARID2	STRG-HSA-11761
P1_4:23795822_23889957:-:13:2397	0.489909	PPARGC1A	STRG-HSA-40337
P1_14:24239797_24242332:-:9:1356	0.489361	TINF2	STRG-HSA-15256
P1_10:17229423_17237271:+:9:1401	0.48922	VIM	STRG-HSA-5715
P1_5:150691751_150700985:-:11:1263	0.489113	RBM22	STRG-HSA-44993
P1_11:57704038_57712230:-:5:786	0.488199	MED19	STRG-HSA-8884
P1_8:133459764_133476024:-:6:1023	0.487298	ST3GAL1	STRG-HSA-53699
P1_1:236795704_236897644:+:33:3798	0.486927	MTR	STRG-HSA-5224
P1_1:244051432_244055370:+:2:1596	0.486144	ZBTB18	STRG-HSA-5300
P1_22:42060279_42070297:-:9:1236	0.486124	NAGA	STRG-HSA-36160
P1_16:31091134_31094729:-:3:492	0.486012	AC135050.2	STRG-HSA-20284
P1_2:195680043_195735041:+:9:2496	0.485408	SLC39A10	STRG-HSA-31999
P1_3:48432408_48435128:-:3:1236	0.485183	CCDC51	STRG-HSA-37317
P1_15:72242634_72267477:-:18:1497	0.484845	PARP6	STRG-HSA-18310
P1_1:85267627_85276352:-:3:702	0.484805	BCL10	STRG-HSA-2320
P1_9:32553876_32573060:-:3:342	0.484418	NDUFB6	STRG-HSA-54362
P1_12:123633860_123660235:+:13:927	0.484223	GTF2H3	STRG-HSA-13600
P1_20:648714_653185:-:2:414	0.483813	AL121758.1	STRG-HSA-33060
P1_4:56648720_56657816:-:3:276	0.483509	HOPX	STRG-HSA-40771
P1_10:60042691_60572527:-:43:5607	0.483225	ANK3	STRG-HSA-6384
P1_12:68648725_68657187:+:6:555	0.483034	RAP1B	STRG-HSA-12492
P1_17:42810760_42823877:-:11:1353	0.482805	BECN1	STRG-HSA-23006
P1_19:41354700_41363519:-:3:528	0.482788	B9D2	STRG-HSA-27486
P1_4:169729578_169757877:-:8:1041	0.482719	HPF1	STRG-HSA-42237
P1_6:33204669_33206654:+:9:786	0.482152	HSD17B8	STRG-HSA-46554
P1_22:49960948_49963127:+:6:981	0.482093	PIM3	STRG-HSA-36363
P1_X:71118755_71142218:+:45:6543	0.481773	MED12	STRG-HSA-57283
P1_8:132777829_132845923:+:19:2979	0.481689	PHF20L1	STRG-HSA-53688
P1_20:45841838_45857315:-:6:960	0.4807	ACOT8	STRG-HSA-33916
P1_3:185917715_185937860:-:9:867	0.479792	TRA2B	STRG-HSA-39524
P1_16:57447506_57460624:+:9:957	0.479767	COQ9	STRG-HSA-20590
P1_1:37494099_37514746:-:8:606	0.479591	MEAF6	STRG-HSA-1267
P1_3:156677698_156705131:+:5:1974	0.479301	TIPARP	STRG-HSA-39027
P1_17:47696113_47710626:+:9:1848	0.478332	TBKBP1	STRG-HSA-23295
P1_16:30424233_30429980:-:3:513	0.478034	DCTPP1	STRG-HSA-20228
P1_2:178432097_178450443:-:7:909	0.477805	PRKRA	STRG-HSA-31745
P1_15:42544083_42548434:-:5:720	0.47771	AC018362.3	STRG-HSA-17554
P1_12:14882139_14905187:-:5:450	0.476707	MGP	STRG-HSA-11338
P1_6:46853992_46906762:-:20:4041	0.476198	ADGRF5	STRG-HSA-46964
P1_9:128371381_128389734:+:5:306	0.476026	URM1	STRG-HSA-55896
P1_17:38769691_38799424:-:10:1251	0.476005	PIP4K2B	STRG-HSA-22836
P1_17:32931529_32940993:+:6:681	0.475939	TMEM98	STRG-HSA-22639
P1_4:150265722_151014642:-:56:8559	0.475005	LRBA	STRG-HSA-42016
P1_15:40458465_40466130:+:6:2343	0.474933	BAHD1	STRG-HSA-17456
P1_17:78855667_78925088:-:5:663	0.474304	TIMP2	STRG-HSA-24162
P1_14:50635183_50667967:-:5:1152	0.473353	SAV1	STRG-HSA-15668
P1_17:82519889_82601499:+:9:1983	0.472663	FOXK2	STRG-HSA-24407
P1_9:136940928_136944083:-:8:1701	0.472567	FBXW5	STRG-HSA-56219
P1_19:58388138_58394750:+:6:678	0.472509	RPS5	STRG-HSA-28660
P1_17:4945900_4950361:-:4:666	0.472183	PFN1	STRG-HSA-21744
P1_22:41469147_41528613:+:18:2418	0.472133	ACO2	STRG-HSA-36118
P1_4:100410321_100517914:-:11:786	0.471738	EMCN	STRG-HSA-41387
P1_19:676424_681708:+:5:792	0.471728	FSTL3	STRG-HSA-25560
P1_6:159790588_159798123:+:4:543	0.471717	MRPL18	STRG-HSA-48551
P1_8:27491209_27544522:+:19:1668	0.471172	EPHX2	STRG-HSA-52152
P1_18:79396225_79527577:+:10:2832	0.470456	NFATC1	STRG-HSA-25491
P1_8:9003064_9030034:+:7:1050	0.469789	ERI1	STRG-HSA-51729
P1_1:225828730_225845347:+:8:1368	0.469612	EPHX1	STRG-HSA-4911
P1_1:18872845_18902523:-:15:1692	0.469382	ALDH4A1	STRG-HSA-633
P1_22:41093005_41178956:+:31:7245	0.469336	EP300	STRG-HSA-36084
P1_15:84816847_84868456:+:14:5724	0.468863	ALPK3	STRG-HSA-18772
P1_1:153658744_153661301:+:4:411	0.468428	SNAPIN	STRG-HSA-3437
P1_22:43955578_43996383:+:15:1410	0.468133	SAMM50	STRG-HSA-36241
P1_17:81540819_81552330:-:9:2646	0.467806	FAAP100	STRG-HSA-24302
P1_1:65420725_65431919:+:4:396	0.467521	LEPROT	STRG-HSA-2056
P1_17:74748847_74768656:+:6:1077	0.467495	SLC9A3R1	STRG-HSA-23948
P1_3:52495414_52524356:+:69:7713	0.466715	STAB1	STRG-HSA-37511
P1_19:15354915_15373153:-:10:1521	0.466607	AKAP8	STRG-HSA-26431
P1_17:41867810_41919014:-:29:3468	0.466544	ACLY	STRG-HSA-22944
P1_9:113256149_113260473:+:4:573	0.46594	SLC31A1	STRG-HSA-55604
P1_6:154733901_154833395:+:20:3816	0.465268	SCAF8	STRG-HSA-48426
P1_12:123621756_123633557:-:9:918	0.465015	EIF2B1	STRG-HSA-13598
P1_1:11846009_11847684:-:3:456	0.464756	NPPA	STRG-HSA-441
P1_12:56522024_56589012:+:13:1224	0.463955	RBMS2	STRG-HSA-12216
P1_9:17579243_17795743:+:9:1059	0.463892	SH3GL2	STRG-HSA-54247
P1_3:195279328_195442847:-:23:2337	0.463868	ACAP2	STRG-HSA-39696
P1_11:108121607_108147390:+:12:1284	0.463051	ACAT1	STRG-HSA-10228
P1_9:112694124_112716485:-:2:135	0.463013	INIP	STRG-HSA-55593
P1_7:105040953_105113333:+:25:5577	0.462923	KMT2E	STRG-HSA-50630
P1_6:33416625_33417668:-:6:408	0.462729	CUTA	STRG-HSA-46579
P1_1:230839852_230868512:-:4:984	0.462656	C1orf198	STRG-HSA-5073
P1_5:43527376_43556846:-:11:1440	0.462619	PAIP1	STRG-HSA-43120
P1_13:43023627_43107248:+:6:453	0.462298	DNAJC15	STRG-HSA-14217
P1_1:55069045_55215113:-:68:7863	0.461796	USP24	STRG-HSA-1884
P1_15:73983937_73992223:-:6:1047	0.461681	STOML1	STRG-HSA-18362
P1_8:38997064_39103700:+:22:2460	0.461585	ADAM9	STRG-HSA-52370
P1_X:20155398_20266632:-:22:2223	0.461479	RPS6KA3	STRG-HSA-56644
P1_7:156684078_156892993:-:17:1473	0.46127	LMBR1	STRG-HSA-51524
P1_12:50104051_50109519:+:8:1050	0.461164	GPD1	STRG-HSA-11943
P1_11:78069987_78079744:-:3:360	0.46079	NDUFC2-KCTD14	STRG-HSA-9781
P1_5:149730343_149847558:+:12:3072	0.46063	PPARGC1B	STRG-HSA-44954
P1_7:143381245_143390682:+:10:1896	0.46043	ZYX	STRG-HSA-51274
P1_2:38798299_38868405:-:23:4161	0.460426	DHX57	STRG-HSA-29434
P1_16:75293952_75433352:-:7:900	0.460381	CFDP1	STRG-HSA-21076
P1_13:110150363_110307027:-:52:5010	0.459495	COL4A1	STRG-HSA-14880
P1_11:64318216_64321691:+:6:645	0.459364	PRDX5	STRG-HSA-9121
P1_3:25598307_25664297:-:36:4881	0.459025	TOP2B	STRG-HSA-36839
P1_15:90084266_90102390:-:11:1359	0.458763	IDH2	STRG-HSA-18887
P1_2:70212719_70248430:-:13:1161	0.458584	TIA1	STRG-HSA-30022
P1_10:70301354_70376533:-:4:555	0.458499	LRRC20	STRG-HSA-6520
P1_1:43975041_43975403:+:1:363	0.457994	ATP6V0B	STRG-HSA-1548
P1_4:176683926_176792311:-:7:1260	0.457527	VEGFC	STRG-HSA-42312
P1_3:184155636_184170755:+:15:2151	0.457492	DVL3	STRG-HSA-39452
P1_11:130878422_130915939:-:11:2979	0.457295	SNX19	STRG-HSA-10732
P1_16:56484761_56519862:-:17:2166	0.457113	BBS2	STRG-HSA-20542
P1_16:1534276_1555026:+:3:681	0.456644	TMEM204	STRG-HSA-19267
P1_11:32091197_32104472:+:6:996	0.456489	AL035078.4	STRG-HSA-8564
P1_7:6374736_6402446:+:7:636	0.456465	RAC1	STRG-HSA-48922
P1_19:35629154_35637554:+:10:1443	0.456336	RBM42	STRG-HSA-27100
P1_15:74923657_74938014:-:4:453	0.456201	COX5A	STRG-HSA-18407
P1_22:18121404_18131136:+:4:1422	0.456117	PEX26	STRG-HSA-35179
P1_15:61854457_62060374:-:83:11133	0.455923	VPS13C	STRG-HSA-18037
P1_15:36579861_36808453:+:11:864	0.455732	C15orf41	STRG-HSA-17361
P1_10:92454444_92574019:-:25:3060	0.455686	IDE	STRG-HSA-7007
P1_3:128052553_128069662:+:12:1431	0.455538	SEC61A1	STRG-HSA-38492
P1_9:111631408_111653222:+:4:1083	0.454679	DNAJC25-GNG10	STRG-HSA-55549
P1_12:6667714_6679520:-:9:1734	0.454529	ZNF384	STRG-HSA-10999
P1_7:143288456_143305071:+:11:1359	0.454147	CASP2	STRG-HSA-51266
P1_7:74174384_74195308:+:7:747	0.453546	EIF4H	STRG-HSA-49965
P1_11:61802411_61816929:-:12:1506	0.45332	FADS1	STRG-HSA-8998
P1_2:8730720_8827093:-:29:5319	0.453126	KIDINS220	STRG-HSA-28827
P1_5:180791634_180792971:-:1:1338	0.452789	MGAT1	STRG-HSA-45576
P1_2:72887433_72891537:+:3:786	0.452637	SPR	STRG-HSA-30072
P1_5:80143663_80255922:-:12:1386	0.452385	SERINC5	STRG-HSA-43655
P1_1:154157639_154192018:-:9:858	0.452157	TPM3	STRG-HSA-3471
P1_6:41067335_41071634:-:5:459	0.451731	OARD1	STRG-HSA-46764
P1_11:60919694_60922165:+:3:732	0.451355	TMEM109	STRG-HSA-8955
P1_3:48927559_48983270:+:14:1482	0.451148	ARIH2	STRG-HSA-37342
P1_7:43583244_43624842:+:7:1245	0.451077	STK17A	STRG-HSA-49531
P1_3:183015438_183099440:-:19:2178	0.450732	MCCC1	STRG-HSA-39416
P1_12:122975252_122979346:+:7:1053	0.450526	OGFOD2	STRG-HSA-13567
P1_15:90885046_90895558:+:18:2469	0.450394	FES	STRG-HSA-18920
P1_19:58551649_58554212:-:4:798	0.450203	CHMP2A	STRG-HSA-28697
P1_9:37422751_37436782:+:9:987	0.450161	GRHPR	STRG-HSA-54559
P1_12:6651195_6663101:-:8:741	0.45013	ING4	STRG-HSA-10997
P1_18:36786822_36828767:-:7:915	0.449433	TPGS2	STRG-HSA-25026
P1_20:32133049_32165444:+:17:1878	0.449414	TM9SF4	STRG-HSA-33553
P1_11:73308639_73367780:+:21:6192	0.449196	ARHGEF17	STRG-HSA-9579
P1_6:13584111_13611865:+:8:933	0.449154	SIRT5	STRG-HSA-45905
P1_17:35148264_35186559:+:19:2790	0.449122	UNC45B	STRG-HSA-22688
P1_12:51095241_51172422:-:15:1509	0.449054	TFCP2	STRG-HSA-11988
P1_22:37011027_37018732:-:2:894	0.448938	TST	STRG-HSA-35906
P1_17:8312040_8320993:+:15:2526	0.448847	ARHGEF15	STRG-HSA-21934
P1_1:183472621_183551931:+:23:3564	0.448577	SMG7	STRG-HSA-4200
P1_16:29996311_30005442:+:7:735	0.44838	INO80E	STRG-HSA-20184
P1_9:5629310_5774246:+:26:4272	0.448217	RIC1	STRG-HSA-54105
P1_7:97969813_97972254:-:2:153	0.447748	AC079781.5	STRG-HSA-50326
P1_6:107154619_107459285:-:8:1200	0.447589	PDSS2	STRG-HSA-47606
P1_5:5422916_5489330:+:19:6801	0.447505	ICE1	STRG-HSA-42643
P1_7:56081054_56088941:-:9:1164	0.447448	PHKG1	STRG-HSA-49704
P1_2:182834849_182866552:-:6:978	0.447402	FRZB	STRG-HSA-31812
P1_12:95081520_95217240:-:21:4293	0.446827	FGD6	STRG-HSA-12855
P1_4:87473775_87499574:-:10:1995	0.446672	SPARCL1	STRG-HSA-41203
P1_1:179082129_179095218:+:6:1194	0.446649	TOR3A	STRG-HSA-4127
P1_3:9964069_9986661:-:8:786	0.446572	EMC3	STRG-HSA-36551
P1_2:121340861_121605895:-:39:4440	0.446495	CLASP1	STRG-HSA-30943
P1_1:226634671_226737458:-:7:2841	0.446263	ITPKB	STRG-HSA-4945
P1_16:66932203_66934364:-:5:492	0.445804	CIAO2B	STRG-HSA-20723
P1_11:102110849_102229940:+:9:1527	0.445755	YAP1	STRG-HSA-10099
P1_19:4090598_4123875:-:11:1203	0.445724	MAP2K2	STRG-HSA-25818
P1_17:75758056_75765226:-:8:1269	0.445563	GALK1	STRG-HSA-24011
P1_2:85394893_85402145:-:9:1047	0.445553	CAPG	STRG-HSA-30271
P1_9:33265079_33280859:+:8:660	0.445082	CHMP5	STRG-HSA-54380
P1_17:18018549_18039013:-:8:870	0.444931	ATPAF2	STRG-HSA-22199
P1_9:91409346_91410734:-:1:1389	0.44493	NFIL3	STRG-HSA-55100
P1_16:57204659_57238975:+:14:1731	0.444737	RSPRY1	STRG-HSA-20577
P1_19:4839192_4861394:-:7:1305	0.444431	PLIN3	STRG-HSA-25882
P1_17:44320001_44323562:-:11:1080	0.444347	SLC25A39	STRG-HSA-23112
P1_2:9490177_9555605:-:19:2475	0.444167	ADAM17	STRG-HSA-28842
P1_11:2945608_2979220:-:14:1161	0.444081	NAP1L4	STRG-HSA-7959
P1_3:53091903_53130400:-:13:1626	0.444038	SFMBT1	STRG-HSA-37533
P1_22:30334594_30356792:-:16:2382	0.443516	SF3A1	STRG-HSA-35697
P1_17:59565672_59607172:+:18:2340	0.443321	DHX40	STRG-HSA-23607
P1_17:75130488_75131707:-:5:606	0.443154	NT5C	STRG-HSA-23971
P1_6:10694986_10709452:+:10:1182	0.442693	PAK1IP1	STRG-HSA-45851
P1_1:216506939_216723299:-:7:1377	0.441828	ESRRG	STRG-HSA-4748
P1_5:80434148_80477377:+:17:4620	0.441348	ZFYVE16	STRG-HSA-43670
P1_3:149520805_149657306:-:6:1203	0.440843	WWTR1	STRG-HSA-38916
P1_12:56002222_56005027:+:3:1638	0.440254	SUOX	STRG-HSA-12166
P1_14:95535090_95544125:+:2:474	0.439678	GLRX5	STRG-HSA-16624
P1_9:136429675_136439419:-:10:1935	0.439242	INPP5E	STRG-HSA-56168
P1_19:46720602_46746427:-:17:2280	0.438914	STRN4	STRG-HSA-27785
P1_8:18057534_18084058:-:14:1188	0.43822	ASAH1	STRG-HSA-51963
P1_8:30786235_30812421:-:7:930	0.437783	PPP2CB	STRG-HSA-52250
P1_10:73498629_73575658:-:22:5055	0.437353	USP54	STRG-HSA-6621
P1_6:30647232_30652915:+:6:1491	0.437312	C6orf136	STRG-HSA-46348
P1_20:3110106_3123365:-:4:1626	0.436802	UBOX5	STRG-HSA-33140
P1_11:108009349_108104384:+:19:2343	0.436498	CUL5	STRG-HSA-10225
P1_17:28855035_28860553:+:10:1314	0.436396	ERAL1	STRG-HSA-22443
P1_19:3976554_3985380:-:15:2577	0.436019	EEF2	STRG-HSA-25806
P1_16:75301872_75305163:-:2:174	0.435819	CFDP1	STRG-HSA-21076
P1_19:3491492_3496814:-:4:909	0.435577	DOHH	STRG-HSA-25768
P1_17:7219985_7225097:+:20:1968	0.435322	ACADVL	STRG-HSA-21836
P1_13:44434626_44575996:-:3:3144	0.435153	TSC22D1	STRG-HSA-14240
P1_11:74592659_74640766:+:12:1401	0.435055	POLD3	STRG-HSA-9627
P1_12:12476833_12521086:-:6:1986	0.435045	DUSP16	STRG-HSA-11265
P1_16:48542904_48609972:-:7:2691	0.434977	N4BP1	STRG-HSA-20414
P1_20:31514552_31538328:+:3:432	0.434944	HM13	STRG-HSA-33523
P1_16:19503470_19521964:-:6:996	0.434639	GDE1	STRG-HSA-19851
P1_14:50118344_50231283:-:23:3999	0.434591	SOS2	STRG-HSA-15648
P1_3:9649584_9701973:+:19:1953	0.434576	MTMR14	STRG-HSA-36525
P1_5:140674257_140691304:-:13:1530	0.43436	HARS	STRG-HSA-44649
P1_15:58597547_58749534:-:16:2247	0.434333	ADAM10	STRG-HSA-17951
P1_7:135929926_135977100:-:4:357	0.434302	MTPN	STRG-HSA-51114
P1_8:120396104_120445094:-:7:537	0.433957	MRPL13	STRG-HSA-53508
P1_2:216039275_216081798:-:8:969	0.433854	PECR	STRG-HSA-32408
P1_15:74619197_74629221:+:11:1527	0.4338	CLK3	STRG-HSA-18389
P1_6:46223141_46456976:-:4:732	0.433721	RCAN2	STRG-HSA-46954
P1_X:71290638_71300076:+:10:1416	0.433651	NONO	STRG-HSA-57292
P1_1:100266412_100291504:+:12:1104	0.433635	RTCA	STRG-HSA-2588
P1_1:26169984_26170716:+:3:405	0.433542	ZNF593	STRG-HSA-868
P1_1:67705451_67707686:-:2:219	0.433124	GNG12	STRG-HSA-2096
P1_14:31561440_31859180:+:11:960	0.433088	NUBPL	STRG-HSA-15356
P1_1:161983675_162023430:-:8:2253	0.43292	OLFML2B	STRG-HSA-3788
P1_6:2765623_2785282:+:7:1998	0.432365	WRNIP1	STRG-HSA-45673
P1_20:34928828_34951852:-:12:1425	0.432115	GSS	STRG-HSA-33647
P1_19:18155880_18169294:+:15:2187	0.431397	AC007192.1	STRG-HSA-26576
P1_6:88612719_88963409:-:16:1794	0.430622	RNGTT	STRG-HSA-47405
P1_5:31401432_31529056:-:33:4122	0.430445	DROSHA	STRG-HSA-42863
P1_4:75645430_75662025:-:11:1449	0.430289	G3BP2	STRG-HSA-41006
P1_19:40751409_40765167:+:6:849	0.430254	SNRPA	STRG-HSA-27437
P1_1:155709780_155738242:+:12:1197	0.430185	DAP3	STRG-HSA-3553
P1_3:53225756_53255942:-:15:1896	0.429643	TKT	STRG-HSA-37541
P1_X:119236364_119243254:+:3:588	0.429306	PGRMC1	STRG-HSA-57868
P1_7:101218196_101223958:+:5:465	0.429078	ZNHIT1	STRG-HSA-50527
P1_5:74685261_74721175:+:14:1671	0.428998	HEXB	STRG-HSA-43526
P1_17:32142693_32224733:+:20:1980	0.428967	RHOT1	STRG-HSA-22598
P1_14:75959187_75980887:-:7:1233	0.428769	TGFB3	STRG-HSA-16319
P1_9:130172664_130226487:+:7:573	0.428469	NCS1	STRG-HSA-55992
P1_14:100019665_100143738:+:14:1269	0.427447	EVL	STRG-HSA-16683
P1_10:80504766_80517976:+:7:723	0.427399	TSPAN14	STRG-HSA-6793
P1_4:119136526_119186200:+:5:795	0.427285	MYOZ2	STRG-HSA-41650
P1_22:38736267_38756052:-:18:2544	0.426859	SUN2	STRG-HSA-36009
P1_4:76949904_77034512:+:10:1290	0.426814	SEPTIN11	STRG-HSA-41041
P1_12:51238908_51242458:+:4:507	0.426037	DAZAP2	STRG-HSA-11994
P1_11:61873814_61891381:-:12:1338	0.425832	FADS3	STRG-HSA-9000
P1_2:73234379_73252861:+:12:1632	0.425619	CCT7	STRG-HSA-30086
P1_8:93917813_93923673:+:2:1791	0.424817	PDP1	STRG-HSA-53081
P1_22:26528221_26541630:-:4:1134	0.424787	TPST2	STRG-HSA-35583
P1_6:158078145_158078285:+:1:141	0.424364	SYNJ2	STRG-HSA-48487
P1_8:143835662_143840834:-:18:1506	0.42424	NRBP2	STRG-HSA-53868
P1_9:129890539_130042975:-:17:1854	0.424238	FNBP1	STRG-HSA-55984
P1_12:91104165_91108979:-:2:1017	0.424201	LUM	STRG-HSA-12765
P1_6:10749246_10756518:+:5:345	0.423882	AL024498.2	STRG-HSA-45861
P1_9:35697791_35725694:-:57:7629	0.423385	TLN1	STRG-HSA-54501
P1_1:6206536_6219407:+:17:1905	0.423297	RNF207	STRG-HSA-258
P1_11:114063301_114250555:+:6:2022	0.42324	ZBTB16	STRG-HSA-10353
P1_19:4047752_4055232:-:2:1755	0.423138	ZBTB7A	STRG-HSA-25815
P1_4:118889037_119032057:+:4:3282	0.422678	SYNPO2	STRG-HSA-41640
P1_9:99222364_99230424:+:4:291	0.422334	SEC61B	STRG-HSA-55385
P1_1:36088905_36093386:+:6:1092	0.422271	ADPRHL2	STRG-HSA-1226
P1_22:41246603_41281044:-:15:1764	0.422127	RANGAP1	STRG-HSA-36094
P1_6:142753107_142774738:-:6:7341	0.4219	HIVEP2	STRG-HSA-48218
P1_X:132214168_132217268:-:2:552	0.421816	RAP2C	STRG-HSA-58049
P1_12:27633397_27692882:+:27:3036	0.421745	PPFIBP1	STRG-HSA-11525
P1_17:74988044_75004074:+:5:1398	0.421741	CDR2L	STRG-HSA-23960
P1_10:130136421_130179392:+:11:1008	0.421687	GLRX3	STRG-HSA-7672
P1_2:120278665_120293260:+:4:621	0.421281	RALB	STRG-HSA-30933
P1_16:79585908_79599902:-:2:1152	0.420986	MAF	STRG-HSA-21153
P1_X:101655690_101657588:-:1:1899	0.42085	ARMCX2	STRG-HSA-57593
P1_11:66258595_66266956:+:15:1869	0.420603	KLC2	STRG-HSA-9256
P1_5:43486915_43509321:-:12:1899	0.4203	C5orf34	STRG-HSA-43110
P1_21:25585707_25607475:-:10:1017	0.419809	MRPL39	STRG-HSA-34538
P1_16:89100682_89154207:+:11:1941	0.419716	ACSF3	STRG-HSA-21429
P1_1:112913891_112929308:-:4:1503	0.419367	SLC16A1	STRG-HSA-2812
P1_1:7771384_7779645:+:5:303	0.419298	VAMP3	STRG-HSA-299
P1_14:52005486_52068994:-:21:4209	0.419218	NID2	STRG-HSA-15725
P1_19:8486163_8487125:+:2:345	0.419126	HNRNPM	STRG-HSA-26031
P1_5:132866882_132867582:+:2:249	0.419085	UQCRQ	STRG-HSA-44403
P1_8:63172741_63209706:+:4:1767	0.419077	YTHDF3	STRG-HSA-52645
P1_5:132369973_132394272:+:10:1674	0.418696	SLC22A5	STRG-HSA-44385
P1_22:42086183_42090822:-:3:465	0.418054	NDUFA6	STRG-HSA-36174
P1_8:48918807_48921265:-:3:807	0.417938	SNAI2	STRG-HSA-52495
P1_2:233477392_233565554:-:31:3711	0.417885	USP40	STRG-HSA-32793
P1_1:114774271_114780607:-:5:636	0.417443	SIKE1	STRG-HSA-2868
P1_2:74834581_74890941:+:18:2754	0.416909	HK2	STRG-HSA-30167
P1_6:32579091_32589742:-:6:801	0.416908	HLA-DRB1	STRG-HSA-46507
P1_7:23299353_23309543:+:4:705	0.416642	MALSU1	STRG-HSA-49154
P1_1:153534696_153535339:-:2:273	0.416542	S100A6	STRG-HSA-3426
P1_1:155234995_155241112:-:11:1611	0.416313	GBA	STRG-HSA-3526
P1_7:116499782_116506121:+:3:489	0.416235	CAV2	STRG-HSA-50771
P1_2:63589044_63606987:+:9:1005	0.41617	MDH1	STRG-HSA-29864
P1_12:121888857_121916311:+:6:672	0.415649	WDR66	STRG-HSA-13520
P1_11:11842186_11956175:+:29:4128	0.414812	USP47	STRG-HSA-8267
P1_22:20036799_20064592:+:8:759	0.414734	TANGO2	STRG-HSA-35263
P1_8:102254302_102412234:-:59:8379	0.414706	UBR5	STRG-HSA-53285
P1_11:46679037_46696107:-:12:1320	0.414404	ARHGAP1	STRG-HSA-8769
P1_16:54931199_54933873:+:3:1452	0.414177	IRX5	STRG-HSA-20511
P1_17:8160855_8162451:-:5:357	0.413992	PER1	STRG-HSA-21917
P1_10:58335202_58368765:+:7:444	0.413861	UBE2D1	STRG-HSA-6368
P1_4:6575211_6621285:+:19:3030	0.413635	MAN2B2	STRG-HSA-40057
P1_5:14664826_14693048:+:7:1059	0.413462	OTULIN	STRG-HSA-42764
P1_2:44321356_44359715:-:14:2184	0.413303	PREPL	STRG-HSA-29540
P1_10:74842858_75031046:+:16:6222	0.413171	KAT6B	STRG-HSA-6674
P1_2:12718308_12740794:+:3:1032	0.41317	TRIB2	STRG-HSA-28931
P1_12:49742137_49762896:+:10:888	0.413031	TMBIM6	STRG-HSA-11921
P1_15:70657056_70763407:-:19:4251	0.412988	UACA	STRG-HSA-18260
P1_X:11758264_11775079:+:13:1566	0.412841	MSL3	STRG-HSA-56497
P1_10:102744054_102813331:+:4:1092	0.412671	WBP1L	STRG-HSA-7278
P1_11:65122347_65125872:+:4:501	0.412181	MRPL49	STRG-HSA-9161
P1_13:49248038_49291757:+:10:1545	0.411876	CDADC1	STRG-HSA-14340
P1_19:9828338_9830008:+:4:222	0.411586	UBL5	STRG-HSA-26095
P1_11:62728849_62738382:+:3:516	0.41074	TTC9C	STRG-HSA-9050
P1_16:8855164_8859328:-:3:444	0.410658	CARHSP1	STRG-HSA-19596
P1_17:75047251_75063047:+:6:792	0.41054	KCTD2	STRG-HSA-23963
P1_12:49002899_49018740:-:12:1023	0.410383	PRKAG1	STRG-HSA-11880
P1_22:38293287_38314157:-:9:1251	0.409111	TPTEP2-CSNK1E	STRG-HSA-35985
P1_1:3815402_3852407:-:21:2778	0.408932	CEP104	STRG-HSA-238
P1_13:114235085_114272443:+:18:1860	0.408693	CDC16	STRG-HSA-14985
P1_11:111912830_111913895:+:2:549	0.408417	HSPB2-C11orf52	STRG-HSA-10283
P1_19:12669791_12675672:+:9:948	0.408006	WDR83	STRG-HSA-26280
P1_X:154506811_154512893:-:9:735	0.407915	FAM3A	STRG-HSA-58355
P1_4:165379222_165497610:+:9:1431	0.407888	CPE	STRG-HSA-42194
P1_19:17420136_17424993:+:9:822	0.407771	MVB12A	STRG-HSA-26527
P1_11:6610922_6612189:-:5:657	0.407301	TAF10	STRG-HSA-8113
P1_10:124461863_124613360:+:7:813	0.407133	LHPP	STRG-HSA-7606
P1_3:132578951_132605194:-:4:369	0.406993	ACAD11	STRG-HSA-38642
P1_18:48619566_48859559:+:11:1803	0.406907	CTIF	STRG-HSA-25168
P1_20:18137956_18142357:+:2:246	0.406271	PET117	STRG-HSA-33352
P1_10:103967746_104025720:+:18:3615	0.406122	SLK	STRG-HSA-7323
P1_20:23364384_23370441:+:5:2136	0.406114	GZF1	STRG-HSA-33423
P1_7:128957255_129054770:-:22:2772	0.406059	TNPO3	STRG-HSA-50961
P1_X:48923174_48957570:-:9:1716	0.405653	OTUD5	STRG-HSA-56972
P1_1:120157038_120176381:-:5:648	0.405174	SEC22B	STRG-HSA-2987
P1_X:134377618_134425330:+:9:1101	0.404749	PHF6	STRG-HSA-58066
P1_14:103715842_103733018:+:8:759	0.404733	ZFYVE21	STRG-HSA-16847
P1_1:11674775_11680601:-:8:675	0.404291	MAD2L2	STRG-HSA-433
P1_12:82353151_82358376:-:4:726	0.404273	CCDC59	STRG-HSA-12691
P1_4:143185451_143220456:+:10:3129	0.403792	USP38	STRG-HSA-41912
P1_1:17580596_17697380:+:27:3723	0.403776	ARHGEF10L	STRG-HSA-622
P1_6:117563254_117602288:-:9:1389	0.403507	AL132671.2	STRG-HSA-47822
P1_20:1372112_1392998:-:4:327	0.403414	AL136531.2	STRG-HSA-33078
P1_1:67685495_67687774:+:4:498	0.403031	GADD45A	STRG-HSA-2093
P1_18:49482345_49483748:-:2:231	0.402907	RPL17-C18orf32	STRG-HSA-25186
P1_7:114923034_115015935:+:4:741	0.402583	MDFIC	STRG-HSA-50764
P1_7:42932387_42937576:+:3:567	0.402489	MRPL32	STRG-HSA-49519
P1_16:74889699_74904147:-:4:534	0.402263	WDR59	STRG-HSA-21065
P1_1:145974866_145978447:+:7:657	0.402022	AC243547.3	STRG-HSA-3089
P1_3:125530515_125594800:-:13:2244	0.401657	OSBPL11	STRG-HSA-38421
P1_22:30607332_30626521:+:9:1284	0.401193	TCN2	STRG-HSA-35715
P1_20:45898941_45911452:-:15:1482	0.400748	PLTP	STRG-HSA-33921
P1_9:107485751_107489172:-:4:1542	0.400736	KLF4	STRG-HSA-55506
P1_2:127257596_127294081:-:15:2349	0.400613	ERCC3	STRG-HSA-30969
P1_7:18496303_18666527:+:11:1773	0.400432	HDAC9	STRG-HSA-49066
P1_9:128566741_128633334:+:57:7497	0.400396	SPTAN1	STRG-HSA-55909
P1_19:48795426_48811007:-:11:1179	0.400152	BCAT2	STRG-HSA-27902
P1_8:100704298_100721583:-:14:1911	0.400079	PABPC1	STRG-HSA-53251
P1_19:3538755_3557292:-:10:1311	0.400039	MFSD12	STRG-HSA-25771
P1_1:211259561_211313768:+:12:1662	0.399979	RCOR3	STRG-HSA-4648
P1_8:144082731_144086125:+:12:1866	0.399976	GPAA1	STRG-HSA-53895
P1_17:40076932_40093382:+:8:1359	0.399914	THRA	STRG-HSA-22892
P1_8:23004435_23017469:+:9:2184	0.399886	RHOBTB2	STRG-HSA-52042
P1_2:175074609_175136443:-:12:1518	0.399844	ATF2	STRG-HSA-31657
P1_1:222715700_222732714:+:12:1236	0.399157	BROX	STRG-HSA-4838
P1_3:52711777_52770746:-:16:2526	0.398899	NEK4	STRG-HSA-37523
P1_11:83261911_83285972:-:9:765	0.398871	CCDC90B	STRG-HSA-9858
P1_11:134253601_134264960:+:11:1248	0.398417	ACAD8	STRG-HSA-10766
P1_10:99610849_99620335:-:4:1095	0.397832	SLC25A28	STRG-HSA-7159
P1_6:136822666_136913526:+:10:972	0.397788	PEX7	STRG-HSA-48131
P1_5:34929559_34954714:+:12:1857	0.397167	DNAJC21	STRG-HSA-42948
P1_14:58299855_58371989:+:23:3774	0.396876	ARID4A	STRG-HSA-15867
P1_7:88279398_88284269:-:4:1380	0.396873	STEAP4	STRG-HSA-50186
P1_4:74933328_75046247:+:4:933	0.39677	PARM1	STRG-HSA-40986
P1_4:70704937_70789596:+:12:1521	0.396167	RUFY3	STRG-HSA-40933
P1_17:75846734_75855297:-:8:786	0.396141	WBP2	STRG-HSA-24019
P1_10:87864470_87965472:+:9:1212	0.396116	PTEN	STRG-HSA-6894
P1_10:84141501_84152348:+:8:1038	0.395919	GHITM	STRG-HSA-6802
P1_20:35801523_35947627:+:17:3039	0.395886	PHF20	STRG-HSA-33692
P1_10:22316418_22319998:+:8:588	0.395822	COMMD3-BMI1	STRG-HSA-5796
P1_12:122208381_122226014:-:6:720	0.395689	AC048338.1	STRG-HSA-13536
P1_14:35826517_35870477:+:10:972	0.395224	BRMS1L	STRG-HSA-15431
P1_1:156213016_156242794:+:6:636	0.395111	PMF1-BGLAP	STRG-HSA-3583
P1_20:48921890_49033199:+:39:5358	0.394839	ARFGEF2	STRG-HSA-33970
P1_4:24527924_24584393:-:14:2388	0.394553	DHX15	STRG-HSA-40348
P1_13:27548335_27581703:-:9:2073	0.394206	LNX2	STRG-HSA-13956
P1_1:78005111_78016247:+:3:1014	0.393929	DNAJB4	STRG-HSA-2233
P1_19:38251318_38256339:-:4:444	0.393891	PPP1R14A	STRG-HSA-27309
P1_12:56267119_56269308:+:3:531	0.393869	COQ10A	STRG-HSA-12197
P1_9:105694661_105774080:+:6:876	0.393619	TMEM38B	STRG-HSA-55478
P1_4:101025865_101346796:-:14:1566	0.393573	PPP3CA	STRG-HSA-41392
P1_17:42021578_42023893:+:3:576	0.393154	NKIRAS2	STRG-HSA-22951
P1_11:66616721_66626668:+:3:2010	0.39305	RBM14-RBM4	STRG-HSA-9305
P1_19:897437_913157:-:8:807	0.392618	R3HDM4	STRG-HSA-25583
P1_19:49645027_49658399:+:10:3939	0.392569	SCAF1	STRG-HSA-27982
P1_19:38931295_38932700:+:2:417	0.392399	MRPS12	STRG-HSA-27353
P1_15:66494436_66497731:-:3:297	0.392228	SNAPC5	STRG-HSA-18189
P1_10:86876019_86923719:+:11:1599	0.391875	BMPR1A	STRG-HSA-6839
P1_10:101786451_101818022:-:16:2751	0.391782	OGA	STRG-HSA-7231
P1_22:26453233_26481762:-:13:2127	0.391088	HPS4	STRG-HSA-35579
P1_22:20859111_20887836:+:5:777	0.391039	SNAP29	STRG-HSA-35310
P1_11:118365081_118396440:+:19:3201	0.390574	UBE4A	STRG-HSA-10436
P1_14:91870224_91946778:-:11:1398	0.390135	FBLN5	STRG-HSA-16543
P1_15:88459613_88467377:-:4:840	0.390032	MRPL46	STRG-HSA-18813
P1_19:39825715_39829916:-:7:1407	0.389983	DYRK1B	STRG-HSA-27388
P1_8:123015447_123042122:-:8:756	0.38986	DERL1	STRG-HSA-53530
P1_19:11166558_11194511:-:11:2580	0.389777	KANK2	STRG-HSA-26161
P1_6:4115874_4135560:-:10:1185	0.389628	ECI2	STRG-HSA-45739
P1_6:87675597_87701684:-:5:612	0.389509	AKIRIN2	STRG-HSA-47402
P1_21:31659770_31668578:+:5:465	0.389342	SOD1	STRG-HSA-34638
P1_15:73926784_73951837:+:7:1725	0.389324	LOXL1	STRG-HSA-18360
P1_12:21501924_21515707:+:5:417	0.388839	GOLT1B	STRG-HSA-11431
P1_10:14838403_14871606:+:14:1530	0.388594	HSPA14	STRG-HSA-5657
P1_9:36036999_36123045:+:21:2916	0.38858	RECK	STRG-HSA-54534
P1_2:233354519_233469460:+:30:3645	0.388456	DGKD	STRG-HSA-32790
P1_3:23945579_23977419:+:8:1740	0.388259	NR1D2	STRG-HSA-36825
P1_1:154925129_154936685:-:5:579	0.388081	PMVK	STRG-HSA-3497
P1_6:150143193_150248820:+:4:498	0.387623	PPP1R14C	STRG-HSA-48347
P1_7:127588499_127591299:+:6:543	0.38757	ARF5	STRG-HSA-50904
P1_8:17645926_17755807:-:14:3813	0.387235	MTUS1	STRG-HSA-51949
P1_16:18417371_18551446:-:28:3303	0.387209	NOMO2	STRG-HSA-19821
P1_1:154225124_154270295:+:27:3315	0.387104	UBAP2L	STRG-HSA-3474
P1_17:1521601_1562560:-:11:813	0.386773	PITPNA	STRG-HSA-21569
P1_10:95315059_95441135:-:32:4725	0.386669	SORBS1	STRG-HSA-7064
P1_1:207887738_207911080:-:8:1158	0.386392	CD34	STRG-HSA-4610
P1_19:1969773_1980203:+:10:1344	0.386322	CSNK1G2	STRG-HSA-25680
P1_1:11655836_11661273:+:5:768	0.386241	FBXO44	STRG-HSA-428
P1_11:111908764_111911724:-:3:528	0.386189	CRYAB	STRG-HSA-10279
P1_17:63827491_63831969:+:12:1221	0.386146	PSMC5	STRG-HSA-23739
P1_11:59806347_59810658:-:4:756	0.386088	MRPL16	STRG-HSA-8941
P1_11:65919502_65921435:+:7:639	0.386007	DRAP1	STRG-HSA-9239
P1_7:56051849_56063085:+:14:1596	0.385014	CCT6A	STRG-HSA-49701
P1_13:98453173_98576786:-:11:1296	0.384968	STK24	STRG-HSA-14743
P1_9:122144241_122159677:-:4:519	0.384963	NDUFA8	STRG-HSA-55729
P1_1:225920455_225924110:-:7:963	0.384719	AL117348.2	STRG-HSA-4913
P1_12:111842734_111893061:+:14:1422	0.384455	MAPKAPK5	STRG-HSA-13234
P1_11:57673091_57700031:+:11:2148	0.384104	ZDHHC5	STRG-HSA-8883
P1_3:52451275_52454015:-:6:486	0.383154	TNNC1	STRG-HSA-37509
P1_3:122528364_122559620:-:10:2565	0.382252	PARP9	STRG-HSA-38359
P1_6:33194682_33200476:-:10:1614	0.382035	RXRB	STRG-HSA-46552
P1_22:20507679_20586704:+:18:2367	0.381829	MED15	STRG-HSA-35295
P1_7:150800933_150804868:+:7:759	0.381727	TMEM176A	STRG-HSA-51412
P1_1:36455788_36464275:-:8:774	0.381587	MRPS15	STRG-HSA-1259
P1_7:107474061_107475362:+:1:1302	0.381214	GPR22	STRG-HSA-50684
P1_2:669580_677345:-:5:423	0.380613	TMEM18	STRG-HSA-28716
P1_15:76216559_76311388:-:12:1002	0.380526	ETFA	STRG-HSA-18478
P1_10:21756687_22003434:-:12:1665	0.37994	DNAJC1	STRG-HSA-5786
P1_12:54396293_54419198:-:30:3150	0.379897	ITGA5	STRG-HSA-12116
P1_19:18919742_18928316:+:13:1452	0.379856	DDX49	STRG-HSA-26623
P1_14:59472965_59484316:-:5:1065	0.379431	L3HYPDH	STRG-HSA-15895
P1_17:59620132_59693852:+:33:5049	0.379276	CLTC	STRG-HSA-23613
P1_17:47120935_47189172:-:19:2493	0.379045	CDC27	STRG-HSA-23257
P1_5:171868635_172006502:-:12:1629	0.378995	FBXW11	STRG-HSA-45303
P1_16:8795952_8797614:-:2:642	0.37883	TMEM186	STRG-HSA-19589
P1_12:49646662_49707180:-:26:3087	0.378794	FMNL3	STRG-HSA-11920
P1_21:25724640_25734955:-:4:351	0.378626	ATP5PF	STRG-HSA-34546
P1_11:121045691_121087096:+:7:1275	0.37857	TECTA	STRG-HSA-10541
P1_5:32355760_32444658:-:20:3225	0.378516	ZFR	STRG-HSA-42895
P1_8:66127269_66174593:+:10:1647	0.378244	TRIM55	STRG-HSA-52670
P1_3:46922057_46976771:-:7:540	0.377878	CCDC12	STRG-HSA-37262
P1_X:154011859_154019812:-:14:2049	0.377869	IRAK1	STRG-HSA-58323
P1_12:95022229_95067384:-:13:1812	0.377786	NR2C1	STRG-HSA-12854
P1_14:23412854_23433732:-:38:5808	0.377604	MYH7	STRG-HSA-15205
P1_15:55829897_55993555:-:29:2703	0.377478	NEDD4	STRG-HSA-17878
P1_1:56496551_56579016:-:6:936	0.377152	AC119674.2	STRG-HSA-1897
P1_6:41684599_41691213:-:8:1431	0.376217	TFEB	STRG-HSA-46779
P1_12:100037636_100142635:-:21:4395	0.375935	UHRF1BP1L	STRG-HSA-12937
P1_1:228394705_228406561:-:6:1407	0.37569	TRIM11	STRG-HSA-5004
P1_1:98661732_98760131:+:9:1356	0.375589	SNX7	STRG-HSA-2549
P1_6:33201246_33203813:+:7:1410	0.375284	SLC39A7	STRG-HSA-46554
P1_2:86505804_86563348:-:6:669	0.374821	RNF103-CHMP3	STRG-HSA-30315
P1_18:49044055_49430394:-:16:2010	0.374522	DYM	STRG-HSA-25180
P1_9:136208728_136245803:-:12:2097	0.37447	QSOX2	STRG-HSA-56157
P1_14:74713518_74734930:+:7:561	0.374175	FCF1	STRG-HSA-16269
P1_12:6200500_6237828:+:9:756	0.37412	CD9	STRG-HSA-10972
P1_4:87422906_87458021:+:8:1053	0.373863	NUDT9	STRG-HSA-41202
P1_2:71130666_71150015:+:11:2046	0.373803	MPHOSPH10	STRG-HSA-30055
P1_3:12584514_12618721:-:17:2007	0.373125	RAF1	STRG-HSA-36638
P1_6:110614535_110815136:-:13:1509	0.373021	CDK19	STRG-HSA-47688
P1_5:100535531_100586184:+:3:573	0.372959	FAM174A	STRG-HSA-43951
P1_17:9917228_10198390:-:14:1431	0.372956	GAS7	STRG-HSA-21982
P1_2:47808118_47905720:-:23:2784	0.372921	FBXO11	STRG-HSA-29634
P1_6:83211924_83430954:-:14:1719	0.372612	ME1	STRG-HSA-47348
P1_11:1735280_1763859:-:10:1674	0.372251	AC068580.4	STRG-HSA-7887
P1_1:35269047_35419677:+:30:4647	0.37166	ZMYM4	STRG-HSA-1190
P1_20:2840775_2866574:+:24:2520	0.371117	VPS16	STRG-HSA-33133
P1_22:39504231_39504443:+:1:213	0.37102	AL022312.1	STRG-HSA-36040
P1_8:22441410_22540802:+:15:1566	0.371003	PPP3CC	STRG-HSA-52020
P1_19:1270934_1272443:+:5:894	0.370889	CIRBP	STRG-HSA-25618
P1_2:200911301_200958123:-:16:1734	0.370777	ORC2	STRG-HSA-32102
P1_6:7590258_7608873:+:9:1020	0.370735	SNRNP48	STRG-HSA-45821
P1_16:69118854_69120428:-:1:1575	0.370332	CHTF8	STRG-HSA-20864
P1_1:117877964_117920357:-:12:1491	0.370296	GDAP2	STRG-HSA-2947
P1_1:53860064_53888937:-:8:921	0.370132	YIPF1	STRG-HSA-1837
P1_22:19450670_19479085:-:12:924	0.370073	UFD1	STRG-HSA-35243
P1_2:62222221_62223414:+:1:1194	0.369823	B3GNT2	STRG-HSA-29836
P1_5:177483644_177496512:-:12:1374	0.36975	PDLIM7	STRG-HSA-45448
P1_7:32957574_33005351:+:10:1713	0.369739	FKBP9	STRG-HSA-49370
P1_16:3965775_4115442:-:10:4119	0.369131	ADCY9	STRG-HSA-19496
P1_3:56557243_56621618:+:18:2847	0.369116	CCDC66	STRG-HSA-37581
P1_1:58782075_58783070:-:1:996	0.369086	JUN	STRG-HSA-1936
P1_4:151122091_151325352:-:20:3144	0.369058	SH3D19	STRG-HSA-42026
P1_8:144078729_144080601:+:3:738	0.369057	EXOSC4	STRG-HSA-53892
P1_1:33270575_33299046:+:8:1263	0.368555	ZNF362	STRG-HSA-1150
P1_14:74763490_74835411:+:20:6441	0.36818	YLPM1	STRG-HSA-16270
P1_2:31868361_32010247:-:9:894	0.367963	MEMO1	STRG-HSA-29295
P1_3:63834132_63863790:-:8:615	0.367866	THOC7	STRG-HSA-37687
P1_6:30345172_30346810:+:4:534	0.367563	TRIM39-RPP21	STRG-HSA-46323
P1_6:139239191_139276901:-:8:963	0.367139	TXLNB	STRG-HSA-48177
P1_15:29701595_29822028:-:28:5307	0.367029	TJP1	STRG-HSA-17189
P1_10:11018090_11329053:+:13:1566	0.366807	CELF2	STRG-HSA-5578
P1_4:47451645_47463651:-:5:552	0.366526	COMMD8	STRG-HSA-40601
P1_1:150552289_150560196:+:17:3225	0.366395	ADAMTSL4	STRG-HSA-3304
P1_3:17160963_17508570:-:20:2388	0.366362	TBC1D5	STRG-HSA-36751
P1_12:11650128_11891046:+:8:1359	0.365974	ETV6	STRG-HSA-11245
P1_17:38730359_38733455:+:4:384	0.36556	CISD3	STRG-HSA-22828
P1_9:128922324_129006678:+:53:6048	0.365126	NUP188	STRG-HSA-55936
P1_12:70521489_70609814:-:32:5994	0.364761	PTPRB	STRG-HSA-12556
P1_13:24222930_24302773:+:12:3834	0.364726	AL359736.1	STRG-HSA-13896
P1_17:56891700_56913988:-:9:1893	0.36459	TRIM25	STRG-HSA-23514
P1_2:121727724_121736850:-:7:882	0.364589	NIFK	STRG-HSA-30953
P1_7:80744894_80916781:-:17:2256	0.364485	SEMA3C	STRG-HSA-50135
P1_11:68032152_68036593:+:6:633	0.364281	NDUFS8	STRG-HSA-9402
P1_1:161171816_161173849:-:3:624	0.364075	B4GALT3	STRG-HSA-3738
P1_X:129806370_129841945:-:9:1095	0.364026	ZDHHC9	STRG-HSA-58005
P1_3:58317614_58318120:+:1:507	0.363097	HTD2	STRG-HSA-37627
P1_12:131895002_131921361:+:28:3153	0.362993	ULK1	STRG-HSA-13720
P1_19:55262608_55279608:-:7:1080	0.362821	HSPBP1	STRG-HSA-28418
P1_22:50674642_50696026:+:11:1308	0.362641	SHANK3	STRG-HSA-36406
P1_3:126006407_126068219:-:11:1524	0.362335	SLC41A3	STRG-HSA-38447
P1_1:32076793_32102673:+:6:1098	0.362261	TMEM39B	STRG-HSA-1074
P1_12:47783841_47798925:-:24:2859	0.362258	HDAC7	STRG-HSA-11806
P1_3:134357705_134371433:-:9:2343	0.36208	AMOTL2	STRG-HSA-38670
P1_11:64242388_64244029:+:5:429	0.361913	FKBP2	STRG-HSA-9112
P1_9:93184930_93320392:+:29:6654	0.361823	WNK2	STRG-HSA-55164
P1_12:79775929_79934931:-:26:3210	0.361698	PPP1R12A	STRG-HSA-12667
P1_1:28603539_28624017:-:6:642	0.36141	TAF12	STRG-HSA-986
P1_19:12945949_12953049:+:9:1092	0.361056	RAD23A	STRG-HSA-26321
P1_1:180154908_180197037:+:12:2244	0.360585	QSOX1	STRG-HSA-4148
P1_1:115286070_115286789:-:1:720	0.36058	NGF	STRG-HSA-2874
P1_4:169635929_169720065:+:13:2601	0.360025	CLCN3	STRG-HSA-42234
P1_10:61901710_62093030:+:10:3567	0.360012	ARID5B	STRG-HSA-6397
P1_10:125823558_125853243:+:8:969	0.359425	BCCIP	STRG-HSA-7631
P1_19:49635576_49640098:-:6:657	0.359287	RRAS	STRG-HSA-27978
P1_5:151786621_151804091:+:11:1401	0.359194	G3BP1	STRG-HSA-45053
P1_20:23083950_23086192:-:2:1959	0.358703	CD93	STRG-HSA-33417
P1_6:87155592_87261801:+:8:8172	0.358362	ZNF292	STRG-HSA-47387
P1_4:17487131_17512054:-:7:735	0.358299	QDPR	STRG-HSA-40258
P1_16:2027006_2037984:+:7:1014	0.358216	SLC9A3R2	STRG-HSA-19318
P1_6:30909037_30913983:+:13:1389	0.358123	GTF2H4	STRG-HSA-46371
P1_1:111118160_111131554:-:7:801	0.357799	DRAM2	STRG-HSA-2744
P1_9:114617196_114643313:+:8:1032	0.357756	TMEM268	STRG-HSA-55628
P1_12:119179313_119193858:+:3:591	0.357693	HSPB8	STRG-HSA-13403
P1_18:9914257_9954211:+:7:885	0.357391	VAPA	STRG-HSA-24647
P1_18:35993151_36067404:-:7:939	0.357358	RPRD1A	STRG-HSA-25015
P1_8:109550825_109564559:+:6:642	0.357118	EBAG9	STRG-HSA-53410
P1_10:3779539_3785014:-:4:852	0.356977	KLF6	STRG-HSA-5482
P1_1:9730508_9823733:-:19:2946	0.356976	CLSTN1	STRG-HSA-356
P1_X:77829220_77895506:-:10:1104	0.356746	MAGT1	STRG-HSA-57430
P1_8:42175993_42193185:-:13:1689	0.35661	PLAT	STRG-HSA-52429
P1_2:174348497_174395622:-:10:1353	0.35612	CIR1	STRG-HSA-31642
P1_11:85650256_85656501:+:4:588	0.355903	TMEM126A	STRG-HSA-9883
P1_4:6277456_6302468:+:7:2673	0.355713	WFS1	STRG-HSA-40054
P1_5:126544965_126595279:-:18:1701	0.355643	ALDH7A1	STRG-HSA-44274
P1_9:136849431_136850847:+:3:378	0.355576	PHPT1	STRG-HSA-56199
P1_10:110498122_110510426:+:4:1155	0.355275	DUSP5	STRG-HSA-7373
P1_19:16067625_16101346:+:9:855	0.355246	TPM4	STRG-HSA-26451
P1_3:112532699_112561528:-:12:945	0.355143	ATG3	STRG-HSA-38152
P1_12:27297721_27322455:+:13:1395	0.355131	STK38L	STRG-HSA-11519
P1_3:68977618_69009846:-:15:1584	0.355113	EOGT	STRG-HSA-37746
P1_7:128748355_128769167:+:7:972	0.354747	CALU	STRG-HSA-50933
P1_12:122980388_122982676:+:6:1026	0.354717	ARL6IP4	STRG-HSA-13567
P1_9:133363493_133375969:-:6:810	0.354653	SURF4	STRG-HSA-56077
P1_1:9972074_9982701:+:4:840	0.354628	NMNAT1	STRG-HSA-365
P1_19:45251589_45302710:+:17:2259	0.354378	MARK4	STRG-HSA-27672
P1_9:4679768_4706112:+:7:1014	0.354254	CDC37L1	STRG-HSA-54061
P1_1:160211545_160213486:+:3:393	0.354178	PEA15	STRG-HSA-3690
P1_21:44012494_44103531:+:23:3780	0.354161	TRAPPC10	STRG-HSA-34966
P1_2:173909941_173965171:-:7:2346	0.353371	SP3	STRG-HSA-31634
P1_11:61430147_61446071:+:4:501	0.353276	AP003108.2	STRG-HSA-8980
P1_11:59576577_59615664:-:14:2424	0.353255	OSBP	STRG-HSA-8932
P1_14:93934656_93964539:-:9:1908	0.353244	ASB2	STRG-HSA-16585
P1_1:232399127_232515339:-:21:5169	0.353067	SIPA1L2	STRG-HSA-5136
P1_11:65084699_65088114:+:7:933	0.353025	ZFPL1	STRG-HSA-9155
P1_1:85252629_85259633:-:3:549	0.353016	C1orf52	STRG-HSA-2319
P1_11:64223876_64225860:-:7:765	0.352873	TRPT1	STRG-HSA-9108
P1_3:11558556_11643518:-:5:891	0.352618	VGLL4	STRG-HSA-36609
P1_22:38485935_38506000:-:13:1959	0.35252	DDX17	STRG-HSA-35994
P1_19:4523528_4534074:-:7:1392	0.352163	PLIN5	STRG-HSA-25864
P1_10:119141242_119165647:-:14:1014	0.352109	SFXN4	STRG-HSA-7518
P1_4:159104163_159358139:+:30:5040	0.351721	RAPGEF2	STRG-HSA-42153
[truncated: 2,525 more rows]

## Sheet: Human_vs_primates
orf_id	log2FoldChange	padj	gene	gtf_id	comparison	hs_lv_066_C_Ri..human	hs_lv_067_C_Ri..human	hs_lv_068_C_Ri..human	hs_lv_069_C_Ri..human	hs_lv_070_C_Ri..human	hs_lv_071_C_Ri..human	hs_lv_072_C_Ri..human	hs_lv_073_C_Ri..human	hs_lv_074_C_Ri..human	hs_lv_075_C_Ri..human	hs_lv_076_C_Ri..human	hs_lv_077_C_Ri..human	hs_lv_078_C_Ri..human	hs_lv_079_C_Ri..human	hs_lv_081_C_Ri..human	hs_lv_070_C_mR..human	hs_lv_074_C_mR..human	hs_lv_079_C_mR..human	hs_lv_081_C_mR..human	hs_lv_071_C_mR..human	hs_lv_066_C_mR..human	hs_lv_073_C_mR..human	hs_lv_078_C_mR..human	hs_lv_077_C_mR..human	hs_lv_069_C_mR..human	hs_lv_075_C_mR..human	hs_lv_072_C_mR..human	hs_lv_068_C_mR..human	hs_lv_067_C_mR..human	hs_lv_076_C_mR..human	pt_lv_Barney_Ri..chimp	pt_lv_Dirk1_Ri..chimp	pt_lv_Emmanuel_Ri..chimp	pt_lv_Fangina_Ri..chimp	pt_lv_Theo_Ri..chimp	pt_lv_Dirk1_mR..chimp	pt_lv_Fangina_mR..chimp	pt_lv_Barney_mR..chimp	pt_lv_Emmanuel_mR..chimp	pt_lv_Theo_mR..chimp	rm_lv_9125_Ri..macaque	rm_lv_Ri9809011_Ri..macaque	rm_lv_RiN8_Ri..macaque	rm_lv_R00067_Ri..macaque
P1_20:34975495_35002188:+:43:5952	3.69355	7.02749e-08	STRG-HSA-33648	MYH7B	Human_versus_primates	59.2641	266.006	257.08	386.904	93.2338	159.409	82.8611	180.934	259.078	136.143	784.459	366.892	957.985	516.774	371.571	1662.36	1189.07	3042.95	4875.69	2285.14	3176.14	2829.12	3230.69	1627.78	4383.41	7168.75	2045.2	4458.15	542.333	4803.21	277.512	51.0032	92.6339	363.796	35.2959	19660.4	23532.8	34801	15323.1	8411.65	56.8617	104.499	76.5806	63.09
P1_17:68250188_68256969:+:6:1083	3.36559	3.76254e-12	STRG-HSA-23861	AMZ2	Human_versus_primates	362.993	195.071	244.407	250.857	48.8367	220.867	76.7555	192.242	77.8451	226.905	242.259	230.483	444.779	147.65	153.14	447.97	585.489	289.944	607.15	436.844	588.21	691.524	844.31	457.629	606.826	728.57	527.523	614.557	358.001	639.168	58.4235	36.2908	4.87547	2.86454	20.1691	706.813	414.101	460.027	684.191	444.041	13.4108	5.1879	6.96187	20.0741
P1_10:132333525_132375242:+:10:1593	3.18012	3.5277e-05	STRG-HSA-7702	LRRC27	Human_versus_primates	12.964	0	10.8625	21.9002	11.5432	19.2059	6.10556	7.5389	20.6776	98.3254	37.4925	37.6299	0	7.38249	18.9941	73.0773	79.7855	46.8597	44.3805	43.6149	42.8018	74.9626	64.363	21.6129	63.667	47.0172	39.932	52.4587	15.1505	40.9503	14.6059	6.86582	0	0	11.7653	180.59	94.8797	229.369	111.875	116.82	1.60929	3.70564	1.74047	5.73545
P1_15:82849715_82952535:-:9:1032	2.99139	6.05629e-06	STRG-HSA-18707	HOMER2	Human_versus_primates	138.9	0	188.284	101.537	18.6468	57.6176	52.3333	124.392	42.5715	60.5079	66.3329	84.6673	171.069	81.2074	82.5054	221.609	344.946	20.5011	366.139	227.354	323.846	286.103	339.639	465.382	304.076	240.618	349.142	327.444	149.541	306.125	58.4235	32.3674	19.5019	5.72908	5.04227	425.762	74.0416	242.255	400.344	382.491	21.4573	17.7871	6.96187	25.8095
P1_7:6330375_6331154:-:1:780	2.7853	8.14214e-07	STRG-HSA-48921	FAM220A	Human_versus_primates	0	106.403	34.398	76.9826	37.2935	88.347	50.5889	49.0029	82.7104	45.381	149.97	42.3337	68.4275	14.765	49.8594	67.1361	86.3107	76.147	85.679	80.7339	91.5832	116.205	142.259	67.4228	106.443	68.3528	86.9572	75.0216	39.5597	139.46	43.8176	26.4824	9.75093	28.6454	15.1268	154.877	183.996	51.5436	222.824	118.704	13.9472	10.3758	15.6642	25.8095
P1_10:87151442_87190683:+:8:2628	2.61435	0.0216225	STRG-HSA-6857	SHLD2	Human_versus_primates	0	17.7338	1.81042	45.1277	15.9829	17.2853	21.8056	26.3862	6.08165	30.254	28.8404	28.2224	68.4275	73.8249	16.0262	40.2024	55.4643	43.931	59.5849	58.2305	36.1927	60.437	24.0949	70.9466	46.0923	46.227	47.0252	39.4851	76.8749	49.2549	0	0	0	0	0	4.18586	2.21682	7.73155	5.5475	5.65257	0.536432	0	0	2.86773
P1_3:138495015_138572927:-:16:1794	2.51635	5.66787e-07	STRG-HSA-38751	CEP70	Human_versus_primates	0	212.805	92.3314	102.201	39.0694	92.1882	42.7389	113.084	54.7348	45.381	77.8691	98.7786	171.069	88.5899	52.8272	164.176	264.864	112.756	163.961	224.802	196.699	197.393	187.478	137.9	172.763	196.761	220.939	187.836	142.808	179.551	14.6059	12.7508	19.5019	8.59362	23.5306	156.671	147.197	253.852	131.291	229.871	21.4573	11.1169	6.96187	20.0741
P1_4:173388341_173391414:-:2:297	2.46749	0.040148	STRG-HSA-42262	SCRG1	Human_versus_primates	127.788	0	47.0709	34.5095	69.2594	97.9499	33.1444	41.464	119.2	37.8175	2.88404	0	0	22.1475	142.455	9.90208	61.3963	30.7517	45.6133	40.3669	17.939	17.8976	14.1929	3.28892	12.9324	16.9894	10.5084	10.7174	4.76961	2.57729	0	1.96166	0	8.59362	3.36151	5.97981	1.33009	19.3289	0.924583	2.51225	9.65577	8.15242	3.48093	0
P1_7:135662580_135674165:+:3:144	2.4542	0.000461759	STRG-HSA-51105	STMP1	Human_versus_primates	211.129	283.74	220.871	181.175	54.1644	217.026	185.783	196.011	142.311	60.5079	74.9851	305.743	376.351	95.9723	136.52	42.5789	99.9543	49.7884	49.9281	66.8142	79.3092	56.5462	207.942	46.0448	60.351	41.4858	67.2539	49.3563	34.7901	57.8459	14.6059	78.4665	78.0075	14.3227	21.8498	90.2951	82.9089	48.9665	109.101	90.4411	8.58291	10.3758	10.4428	11.4709
P1_6:46662461_46676649:+:6:435	2.35105	0.0298253	STRG-HSA-46960	SLC25A27	Human_versus_primates	0	0	32.5875	3.98186	0.887941	0	0	0	0	0	25.9564	4.70374	0	0	2.37426	62.1851	43.6002	159.616	88.9665	68.2062	40.5987	51.8772	24.4249	35.4733	64.3302	129.594	47.8133	100.969	15.7117	56.1277	0	2.94249	9.75093	14.3227	0	407.225	317.448	159.785	254.26	138.802	4.82788	2.96452	1.74047	2.86773
P1_2:27052959_27059469:+:10:2154	2.33295	0.00176456	STRG-HSA-29153	AGBL5	Human_versus_primates	90.7482	0	47.0709	23.8912	24.8623	0	5.23333	37.6945	9.73064	0	8.65212	32.9262	0	14.765	15.4327	169.92	191.011	248.942	178.344	130.845	205.511	209.584	229.066	132.027	146.567	171.475	147.118	216.886	78.8389	183.274	14.6059	6.86582	0	20.0518	18.4883	383.306	300.157	529.611	490.953	374.954	6.43718	4.44677	0	11.4709
P1_5:33989093_34008019:-:5:1149	2.25579	0.00975193	STRG-HSA-42923	C1QTNF3-AMACR	Human_versus_primates	250.021	17.7338	139.402	114.147	132.303	53.7764	181.422	297.787	100.955	166.397	129.782	65.8524	136.855	118.12	86.0668	55.8477	66.4385	71.7539	58.7631	40.1349	55.0758	150.703	126.416	40.8765	106.443	38.325	129.254	89.6875	8.69753	76.746	29.2117	14.7125	9.75093	5.72908	6.72303	23.9192	18.6212	11.5973	17.5671	11.3051	26.2851	35.5742	71.3592	43.0159
P1_8:141422241_141431044:+:5:522	2.1964	0.00304548	STRG-HSA-53764	PTP4A3	Human_versus_primates	259.281	0	110.436	280.721	22.1985	209.344	83.7333	177.164	102.172	22.6905	173.042	42.3337	171.069	95.9723	108.029	1436.4	2919.44	2091.11	2683.38	2852.6	2501.7	3357.49	7470.07	2048.29	3160.8	3760.98	5426.02	2807.67	1162.66	4181.22	219.088	90.2365	24.3773	68.7489	75.6341	11081.2	7264.95	14979.9	12015.9	8019.11	36.4773	22.2339	15.6642	63.09
P1_2:203328515_203351665:+:2:228	2.17105	0.00697572	STRG-HSA-32210	ABI2	Human_versus_primates	205.572	0	25.3459	29.2003	15.095	0	4.36111	22.6167	4.86532	30.254	2.88404	0	0	14.765	29.6782	17.8237	9.78781	11.7149	19.5192	14.8476	19.5126	16.6007	12.8726	24.197	16.2484	14.6188	19.4406	18.8964	10.6615	20.0456	1548.22	983.774	1033.6	383.848	522.715	1744.91	2954.13	1894.23	1568.09	1579.58	741.348	632.183	696.187	656.709
P1_20:34516775_34540624:+:4:390	2.16271	9.89759e-09	STRG-HSA-33627	DYNLRB1	Human_versus_primates	3981.81	2163.52	3615.41	2980.42	2579.47	3024.92	2749.24	2849.71	3177.05	4961.65	1554.5	2220.17	2668.67	2081.86	1529.02	659.082	755.441	563.781	530.717	523.378	686.402	610.336	1191.21	613.618	540.838	969.187	687.25	654.324	482.853	744.551	481.994	433.527	911.712	180.466	542.885	510.675	561.741	978.041	865.409	597.916	519.802	286.817	581.316	493.249
P1_14:99684418_99726727:+:15:1503	2.1624	0.0368526	STRG-HSA-16680	CYP46A1	Human_versus_primates	0	0	52.5022	15.9274	5.32764	1.92059	18.3167	30.1556	13.3796	60.5079	14.4202	23.5187	34.2138	7.38249	33.2396	17.0316	31.7362	5.85746	50.339	29.2312	24.8628	44.6144	23.1047	15.5049	48.7451	29.2376	40.1947	48.5102	14.5894	29.782	0	1.96166	0	0	0	16.7435	11.5274	16.7517	10.1704	11.3051	8.04647	5.1879	5.2214	20.0741
P1_6:44829816_45365301:-:10:954	2.12975	7.71867e-05	STRG-HSA-46928	SUPT3H	Human_versus_primates	185.2	0	47.0709	47.7823	40.8453	67.2205	34.8889	52.7723	43.7879	15.127	37.4925	75.2599	0	51.6774	31.4589	39.2122	30.2532	95.1838	37.1892	29.6952	33.9896	22.826	39.2779	31.7146	21.5539	47.4124	19.966	30.1779	32.5456	24.6274	131.453	63.754	43.8792	71.6135	50.4227	175.806	291.29	184.269	240.391	134.406	46.1331	22.2339	73.0996	40.1482
P1_11:8392510_8474905:-:12:1545	1.96738	0.00543329	STRG-HSA-8180	STK33	Human_versus_primates	124.084	35.4675	152.075	122.774	78.1388	36.4911	89.8389	143.239	82.7104	90.7619	100.941	51.7412	136.855	140.267	86.0668	189.526	114.191	43.931	174.851	128.989	114.872	217.625	133.017	82.2229	198.628	133.545	176.279	182.477	25.2509	152.633	43.8176	12.7508	63.3811	31.5099	15.1268	175.208	73.1549	60.5638	196.936	126.241	6.97361	5.92903	1.74047	5.73545
P1_X:119871912_119876534:+:3:213	1.94319	0.00756571	STRG-HSA-57892	NDUFA1	Human_versus_primates	2277.97	16811.6	9573.5	9010.95	2185.22	12545.3	8314.02	8047.78	4201.2	3569.97	8686.73	7286.1	8245.52	5618.07	6191.47	2242.62	3970.89	1883.17	2594	3148.39	3166.07	3037.15	12800	2943.35	4207.99	3919.03	4880.37	2619.55	3537.09	3421.21	2775.12	4548.11	5304.51	925.246	3467.4	9667.55	3724.69	6436.51	8741.93	6317.06	1623.24	264.583	1209.62	851.714
P1_10:103392194_103392457:-:2:177	1.91652	0.00417911	STRG-HSA-7301	ATP5MD	Human_versus_primates	588.937	1666.97	1225.65	1455.37	285.029	2327.75	1168.78	1066.75	664.116	862.238	1283.4	2370.69	2873.96	620.129	708.716	841.875	1576.43	913.764	1029.38	1296.15	1353.29	1107.32	4978.72	1032.25	1430.52	1320.83	1823.21	1204.58	1593.89	1249.7	306.723	686.582	989.72	80.2071	290.771	2664.6	915.545	1993.45	2473.26	1783.07	564.862	89.6766	154.902	134.783
P1_6:116571583_116593101:+:7:732	1.89793	7.06272e-05	STRG-HSA-47799	RWDD1	Human_versus_primates	261.133	691.617	164.748	345.758	94.1217	226.629	190.144	294.017	182.449	226.905	265.332	225.78	752.703	295.3	124.649	499.461	902.851	436.381	419.149	601.56	655.245	500.615	866.425	530.925	520.611	1144.22	605.81	436.592	969.634	516.604	87.6352	131.431	117.011	22.9163	40.3382	1058.43	780.762	539.92	943.999	1006.16	105.141	56.3258	83.5424	80.2963
P1_20:63488298_63497763:-:7:1392	1.89287	0.00185722	STRG-HSA-34255	EEF1A2	Human_versus_primates	17766.3	7270.84	11966.9	17458.5	5515.89	15272.5	9560.43	18843.5	14080.2	2843.87	16975.5	23499.9	8348.16	9552.94	7080.04	13817.6	10511.5	6342.17	14542.8	13366.1	16264.7	10753.1	22633.3	19388.4	13969.6	19966.5	10688.4	12222	13188.8	15459.2	13393.6	5900.68	10311.6	839.31	2129.52	31019.6	28604.5	30948.1	38434.9	31309	12601.3	2112.96	1609.93	4817.78
P1_22:46337802_46350368:+:4:396	1.88889	0.00758995	STRG-HSA-36308	TRMU	Human_versus_primates	1.852	301.474	106.815	107.51	73.6991	90.2676	74.1389	154.547	65.6818	0	54.7968	4.70374	0	155.032	80.7248	97.8325	123.386	82.0045	74.173	117.389	77.7356	109.461	103.641	50.5084	81.2418	80.601	94.5758	71.6372	67.8968	81.6142	817.929	462.952	341.283	120.311	203.372	3023.39	1177.57	2760.16	2157.05	1232.26	329.905	569.187	241.925	421.556
P1_3:122740345_122793680:-:8:1467	1.85938	0.0167294	STRG-HSA-38362	HSPBAP1	Human_versus_primates	0	88.6688	30.7771	40.4822	68.3714	136.362	95.0722	79.1585	65.6818	60.5079	34.6085	23.5187	239.496	14.765	51.6401	59.8086	80.0821	166.938	68.6254	56.3745	42.4871	65.8841	54.7911	45.8099	51.3979	56.4997	50.7031	54.151	161.606	54.9822	29.2117	62.7732	121.887	37.239	20.1691	236.202	148.97	652.027	279.224	180.254	46.1331	31.8685	43.5117	48.7513
P1_13:27621984_27623250:+:2:402	1.82559	0.00764208	STRG-HSA-13957	POLR1D	Human_versus_primates	246.317	53.2013	86.9001	196.438	74.587	368.753	104.667	286.478	57.1675	166.397	77.8691	145.816	171.069	147.65	55.2015	305.776	270.499	366.092	226.628	288.832	281.988	317.489	1015.28	251.602	336.573	464.246	262.448	181.067	419.726	282.643	160.665	117.7	73.132	31.5099	28.5729	847.339	1117.27	516.725	585.261	717.249	65.9811	27.4218	45.2521	34.4127
P1_17:4951830_4957047:+:11:1305	1.81897	0.00801243	STRG-HSA-21745	ENO3	Human_versus_primates	8635.9	2057.12	3322.12	8251.08	573.61	4115.82	5460.11	4368.79	15143.3	1247.98	6217.99	4487.37	2497.6	4968.41	3821.96	2707.62	15192.2	3986	9377.43	6516.71	10794.5	4987.48	9879.88	4832.59	8221.01	6948.68	9365.89	4275.95	6615.45	6307.78	3987.4	5940.89	4612.19	366.661	1347.97	21153.6	9401.51	7848.81	19535.5	14990.6	5338.57	2130.75	1479.4	2758.75
P1_2:55519802_55545008:+:10:1029	1.80254	6.44605e-05	STRG-HSA-29733	CFAP36	Human_versus_primates	261.133	638.416	251.648	119.456	159.829	220.867	147.406	116.853	130.147	151.27	118.246	84.6673	171.069	206.71	101.5	429.354	346.133	924.015	282.926	328.503	286.709	344.205	481.567	274.625	299.766	467.012	321.295	320.957	310.866	269.47	131.453	91.2173	156.015	85.9362	147.907	782.159	770.122	970.309	1141.86	1078.39	84.2198	50.3968	100.947	108.974
P1_16:18417371_18551446:-:28:3303	1.79823	0.00576085	STRG-HSA-19821	NOMO2	Human_versus_primates	103.712	283.74	18.1042	39.155	35.5176	59.5382	32.2722	22.6167	27.9756	181.524	25.9564	37.6299	136.855	125.502	61.1371	57.4321	41.524	8.7862	56.2975	46.8628	37.7663	42.5393	25.4151	28.6606	39.4603	25.2866	36.254	45.9719	32.8262	29.2093	4060.43	8586.2	2881.4	2437.72	3085.87	8618.1	6206.2	7698.04	6868.72	8528.47	1709.61	1629.74	1533.35	2081.97
P1_18:11981670_12030458:+:8:867	1.79822	0.0135779	STRG-HSA-24684	IMPA2	Human_versus_primates	353.733	0	130.35	199.093	43.5091	40.3323	56.6944	327.942	41.3552	75.6349	98.0574	42.3337	34.2138	132.885	46.8916	242.799	184.485	345.59	157.592	146.62	221.877	417.612	333.697	140.249	194.98	128.408	249.312	128.044	64.53	173.824	58.4235	89.2556	39.0037	17.1872	75.6341	322.91	85.1257	253.852	462.291	359.252	26.2851	38.5387	33.0689	34.4127
P1_1:220528823_220662166:+:18:2391	1.78793	1.67298e-05	STRG-HSA-4796	MARK1	Human_versus_primates	235.205	70.9351	143.023	124.765	111.881	153.647	32.2722	150.778	98.5227	15.127	147.086	103.482	273.71	177.18	135.926	228.738	222.154	125.935	273.063	208.563	246.11	207.509	126.085	210.961	184.369	218.097	226.982	287.395	168.62	203.32	29.2117	31.3866	19.5019	54.4262	53.7842	199.128	234.096	260.295	162.727	245.573	59.5439	19.2693	22.6261	40.1482
P1_6:125749777_125759802:+:5:1014	1.74925	0.0207817	STRG-HSA-47928	HEY2	Human_versus_primates	153.716	266.006	126.729	324.522	134.967	587.7	259.922	214.859	200.694	219.341	354.737	70.5561	513.206	531.539	359.7	253.097	314.1	354.377	410.109	407.149	245.166	313.338	468.034	155.519	264.285	523.906	386.184	82.3546	243.25	499.994	58.4235	185.377	390.037	154.685	169.756	1099.09	919.535	399.463	1722.5	489.261	103.531	151.931	43.5117	91.7672
P1_2:88027784_88028563:-:1:780	1.74852	0.000647812	STRG-HSA-30348	KRCC1	Human_versus_primates	53.7081	88.6688	162.938	198.429	93.2338	63.3794	63.6722	139.47	171.503	136.143	152.854	258.706	478.993	103.355	136.52	317.857	448.756	263.586	279.227	273.289	272.861	333.052	291.449	319.025	304.076	523.116	384.083	276.96	390.828	254.579	43.8176	146.144	63.3811	31.5099	30.2536	639.839	437.599	596.618	514.068	310.263	40.7688	30.3863	33.0689	28.6773
P1_5:64724384_64768517:-:5:468	1.74591	0.0331265	STRG-HSA-43347	SREK1IP1	Human_versus_primates	0	35.4675	38.0188	62.3825	23.9744	51.8558	43.6111	33.9251	49.8695	0	46.1446	169.335	68.4275	88.5899	33.8332	17.0316	19.8722	57.1103	17.67	15.3116	21.7156	14.785	27.0655	14.3303	22.2171	22.916	23.6439	14.3838	27.4954	17.1819	29.2117	121.623	4.87547	25.7808	3.36151	48.4364	44.3363	101.799	71.1929	34.5435	19.848	25.9395	22.6261	28.6773
P1_14:103912666_103915189:-:3:177	1.72871	0.00585925	STRG-HSA-16856	ATP5MPL	Human_versus_primates	2250.19	5905.34	2969.09	3314.23	895.044	4465.36	2218.93	3290.73	1463.24	3494.33	5462.37	3254.99	2976.6	3801.98	1992	802.464	1224.07	619.427	1042.33	1037.24	914.259	1085.53	4758.57	1021.68	1498.83	1801.27	1323.54	923.387	1201.1	1248.55	1971.79	2994.48	7259.57	713.27	1823.62	7169.79	2403.03	4312.91	7026.83	3641.51	2131.78	1678.66	3108.47	1072.53
P1_5:115267876_115296543:-:10:1590	1.72212	0.00185722	STRG-HSA-44122	CCDC112	Human_versus_primates	314.841	0	52.5022	82.9554	59.492	138.282	65.4167	98.0057	94.8737	45.381	72.101	79.9636	342.138	110.737	90.2218	85.752	128.725	89.3263	107.253	50.1107	76.4767	75.7408	83.1768	89.5055	75.9362	90.0835	86.9572	89.9696	21.6035	100.801	73.0293	32.3674	92.6339	40.1035	33.6151	115.41	184.439	137.879	134.064	79.7641	67.5904	24.4572	26.107	40.1482
P1_2:9406834_9418697:-:6:603	1.71796	0.0472369	STRG-HSA-28835	ITGB1BP1	Human_versus_primates	537.081	0	148.454	170.556	101.225	136.362	106.411	260.092	113.119	158.833	31.7244	75.2599	34.2138	147.65	124.649	747.013	893.064	825.902	670.844	388.822	682.94	668.179	1565.51	725.206	776.937	435.403	607.124	412.337	632.394	403.203	277.512	184.396	112.136	22.9163	28.5729	1976.92	891.16	1091.44	2194.96	1574.56	12.3379	17.7871	24.3665	17.2064
P1_14:39150350_39170095:-:6:477	1.68816	0.000647812	STRG-HSA-15493	TRAPPC6B	Human_versus_primates	244.465	159.604	273.373	184.493	94.1217	144.044	88.0944	79.1585	64.4655	226.905	66.3329	112.89	547.42	147.65	136.52	95.8521	90.1665	42.4666	94.3085	95.8135	79.3092	82.2254	66.6735	79.6388	76.931	95.6149	71.4572	94.7642	71.8247	81.6142	0	103.968	39.0037	65.8844	21.8498	94.4809	73.1549	86.3356	61.0225	103.63	76.7097	39.2798	116.611	83.164
P1_4:77048219_77066362:-:6:1134	1.68119	0.0306689	STRG-HSA-41046	CCNI	Human_versus_primates	820.438	124.136	680.718	700.807	270.822	508.956	204.1	584.265	653.169	158.833	735.43	733.784	342.138	228.857	303.311	1915.46	2304.29	2012.04	1996.51	2138.29	2201.14	1855.91	2246.43	2464.34	1690.16	2743.99	1947.21	1727.75	2121.64	2040.64	131.453	133.393	58.5056	103.123	104.207	1432.76	1759.71	765.423	1478.41	2065.07	16.0929	22.2339	20.8856	17.2064
P1_8:125102331_125366885:+:6:744	1.67844	0.0125984	STRG-HSA-53597	NSMCE2	Human_versus_primates	146.308	106.403	177.421	201.084	132.303	309.214	150.894	139.47	239.617	173.96	167.274	169.335	171.069	140.267	164.417	110.111	231.941	139.115	160.263	163.556	209.918	131.509	328.746	113.703	132.971	248.52	171.813	138.762	136.355	162.942	43.8176	228.534	53.6301	83.0716	52.1035	373.14	528.489	260.295	228.372	300.214	44.5238	31.1274	36.5498	17.2064
P1_13:19824477_19852180:-:6:2010	1.67525	0.042364	STRG-HSA-13807	ZMYM5	Human_versus_primates	0	390.143	85.0897	130.738	69.2594	188.218	87.2222	82.9279	93.6574	75.6349	37.4925	65.8524	68.4275	155.032	59.95	146.749	104.107	191.832	112.8	173.531	113.928	161.857	88.4579	145.182	152.536	105.888	115.855	93.636	93.7088	92.7825	0	34.3291	43.8792	20.0518	30.2536	151.289	117.048	140.456	104.478	76.6237	11.2651	8.15242	13.9237	5.73545
P1_3:122528364_122559620:-:10:2565	1.66963	0.0451747	STRG-HSA-38359	PARP9	Human_versus_primates	435.221	141.87	222.682	601.924	409.341	462.861	569.561	327.942	721.284	166.397	193.231	235.187	102.641	162.415	230.303	287.358	802.6	1001.63	250.051	355.879	299.612	411.127	316.534	274.155	780.916	269.46	557.997	264.55	186.295	244.556	219.088	120.642	117.011	120.311	312.621	475.395	260.697	1993.45	538.107	904.411	58.471	83.0064	69.6187	83.164
P1_14:103563002_103574175:+:3:390	1.65589	0.0276255	STRG-HSA-16839	KLC1	Human_versus_primates	153.716	0	54.3126	106.183	33.7417	24.9676	46.2278	256.323	14.596	15.127	5.76808	42.3337	0	110.737	58.7629	107.537	137.029	118.614	114.855	99.2934	135.014	150.703	266.034	128.738	127.997	155.275	98.5164	89.4055	111.665	128.578	233.694	89.2556	68.2565	37.239	5.04227	536.987	360.011	385.289	521.465	408.869	79.9283	71.8895	62.6568	51.6191
P1_12:69755409_69815446:+:10:1383	1.65487	0.0027149	STRG-HSA-12533	MYRFL	Human_versus_primates	124.084	0	77.848	97.5556	34.6297	122.918	44.4833	64.0807	72.9798	52.9445	89.4053	28.2224	34.2138	81.2074	58.1693	101.595	121.013	41.0023	160.263	173.531	171.837	147.072	256.792	120.28	210.565	189.254	149.482	141.018	206.777	114.833	14.6059	19.6166	24.3773	60.1553	21.8498	166.837	456.664	100.51	176.595	136.29	60.0803	43.7266	57.4354	37.2804
P1_3:9442174_9445712:+:4:528	1.64992	0.00576085	STRG-HSA-36521	SETD5	Human_versus_primates	124.084	88.6688	23.5355	19.2457	14.207	0	16.5722	3.76945	37.7062	7.56349	20.1883	28.2224	0	22.1475	16.0262	62.9772	39.7444	89.3263	62.0505	63.5663	49.0962	53.9523	34.3269	61.7847	50.7347	54.5242	67.2539	49.3563	99.3202	48.9685	613.446	1222.12	575.305	2122.62	707.599	5775.3	5883.87	6293.48	4577.61	4326.1	630.844	816.724	795.394	748.476
P1_6:110958770_110967790:+:6:642	1.63857	0.000270986	STRG-HSA-47697	GTF3C6	Human_versus_primates	125.936	319.208	197.336	112.819	112.768	314.976	160.489	135.7	120.417	264.722	112.478	84.6673	273.71	95.9723	106.248	249.73	275.838	166.938	219.642	222.25	256.181	287.14	522.495	207.907	257.321	199.132	352.032	180.503	203.971	211.911	204.482	143.201	136.513	45.8326	33.6151	621.9	276.215	630.121	637.962	499.31	90.1205	65.2193	74.8401	91.7672
P1_5:73552797_73562881:-:8:942	1.63325	0.0208381	STRG-HSA-43516	ANKRA2	Human_versus_primates	0	177.338	126.729	102.865	41.7332	105.632	36.6333	52.7723	104.604	105.889	98.0574	18.815	410.565	118.12	56.3886	110.111	113.005	202.083	130.265	124.813	140.05	145.256	178.236	97.7278	127.002	154.485	128.203	139.608	37.0346	143.183	0	30.4058	14.6264	65.8844	36.9767	174.012	160.497	167.517	120.196	88.557	31.113	22.2339	34.8093	5.73545
P1_13:113495582_113549538:+:12:2034	1.63155	0.00016961	STRG-HSA-14962	TMCO3	Human_versus_primates	120.38	0	354.842	158.611	206.89	46.0941	204.972	165.856	229.886	189.087	138.434	159.927	68.4275	103.355	211.902	366.773	416.723	578.425	492.706	374.902	456.343	292.328	460.113	574.386	330.604	347.691	394.591	502.307	272.148	371.703	102.241	43.1566	9.75093	51.5617	38.6574	285.835	341.39	158.497	219.126	290.793	25.2123	32.6097	43.5117	25.8095
P1_6:16238694_16295186:+:9:1038	1.62834	0.003316	STRG-HSA-45950	GMPR	Human_versus_primates	994.526	425.61	789.343	907.864	659.74	1029.43	418.667	980.057	378.279	317.667	1863.09	437.448	410.565	1439.59	998.969	1117.15	588.455	276.765	959.934	849.562	873.975	878.022	1141.37	650.031	861.163	777.958	915.546	600.737	255.034	1672.66	905.564	520.821	1018.97	174.737	433.635	2201.17	2756.39	1894.23	3037.25	1781.19	1034.78	1162.83	330.689	888.995
P1_9:83247918_83538231:-:14:1794	1.61436	0.00212454	STRG-HSA-54989	FRMD3	Human_versus_primates	709.318	195.071	443.553	309.258	301.012	159.409	267.772	211.089	216.507	189.087	271.1	301.039	513.206	184.562	252.265	359.247	408.122	440.774	387.507	267.721	704.026	417.352	799.091	403.362	451.306	357.173	377.252	663.067	457.602	416.948	14.6059	40.2141	112.136	108.852	52.1035	608.146	356.464	78.6041	706.381	280.116	104.068	60.7726	38.2903	65.9577
P1_10:93669826_93698144:-:11:738	1.6078	0.00764208	STRG-HSA-7030	FRA10AC1	Human_versus_primates	0	354.675	16.2938	102.865	43.5091	92.1882	77.6278	105.545	90.0084	83.1984	72.101	108.186	0	66.4424	55.7951	158.235	185.672	139.115	265.05	170.979	140.994	230.594	296.73	121.69	182.711	322.009	245.109	149.761	178.72	192.724	43.8176	39.2332	48.7547	91.6652	28.5729	354.005	292.62	288.644	359.663	368.045	73.4911	30.3863	26.107	37.2804
P1_2:38881442_38882515:+:2:240	1.60354	0.0213779	STRG-HSA-29437	MORN2	Human_versus_primates	0	0	88.7106	7.96372	37.2935	96.0293	39.25	64.0807	23.1103	30.254	20.1883	37.6299	0	0	31.4589	97.0404	99.9543	36.6092	75.2003	75.398	95.9893	108.423	157.442	50.7433	107.77	122.482	125.05	79.2522	60.3216	71.8778	29.2117	16.6741	24.3773	17.1872	11.7653	183.58	95.7664	119.839	172.897	120.588	16.6294	8.15242	13.9237	22.9418
P1_20:10405247_10413514:-:4:1713	1.60044	0.00631555	STRG-HSA-33271	MKKS	Human_versus_primates	220.389	283.74	95.9522	88.9282	36.4056	59.5382	60.1833	67.8501	120.417	7.56349	63.4489	47.0374	68.4275	59.0599	41.5495	399.252	523.796	499.349	364.084	429.421	345.876	479.086	439.979	258.415	396.593	377.323	474.192	308.548	367.541	349.366	116.847	12.7508	19.5019	48.6972	33.6151	698.441	356.907	454.873	741.515	288.281	31.113	10.3758	20.8856	22.9418
P1_18:8609440_8638262:+:6:1023	1.59716	0.0186896	STRG-HSA-24616	RAB12	Human_versus_primates	985.266	461.078	1537.05	1358.48	399.573	795.123	458.789	1383.39	678.712	1028.64	1087.28	329.262	1744.9	1978.51	902.811	356.475	578.074	382.2	723.443	357.039	507.012	618.117	901.412	405.711	687.073	808.381	472.091	731.884	294.313	740.541	233.694	231.476	375.411	140.362	191.606	458.651	506.764	251.275	374.456	391.912	1124.36	907.883	838.905	759.947
P1_12:120534812_120576666:+:17:2436	1.59405	0.0204601	STRG-HSA-13465	RNF10	Human_versus_primates	1435.3	301.474	349.411	347.749	208.666	257.359	232.011	324.173	569.242	173.96	545.084	757.302	615.848	258.387	281.943	3372.45	3987.2	2388.38	2793.3	3412.4	3910.7	3045.71	2712.49	3105.44	2565.25	3416.46	4122.45	2706.14	4594.54	2969.9	978.593	102.987	112.136	277.86	270.602	5234.72	3344.29	9094.88	5695.43	6401.22	60.6168	59.2903	53.9545	117.577
P1_15:63752904_63775623:-:7:1956	1.58914	0.00495933	STRG-HSA-18072	HERC1	Human_versus_primates	118.528	0	213.629	163.92	161.605	111.394	124.728	98.0057	130.147	121.016	161.506	84.6673	342.138	494.627	185.786	92.0893	84.2345	48.3241	148.757	114.837	99.7659	113.611	15.8432	97.0231	147.893	33.9789	83.5419	165.837	63.4078	123.996	6309.74	7550.44	9989.83	18487.7	4284.25	15321.5	13894.1	12954.2	12615.9	11710.9	3646.66	9055.85	5689.59	6022.22
P1_1:167936912_168075435:+:22:2856	1.57151	0.00472818	STRG-HSA-3909	DCAF6	Human_versus_primates	498.189	212.805	1021.08	1357.81	417.332	362.991	355.867	1115.76	659.251	688.278	1646.79	1740.38	1368.55	1004.02	1238.77	2631.18	3286.33	903.514	4595.02	2479.78	3353.65	3963.16	2962.68	3065.51	3499.37	2544.07	4135.59	3272.47	2025.12	3648.87	657.264	326.617	102.385	690.354	425.232	3780.43	2993.14	1488.32	3469.96	2830.05	391.059	332.026	207.116	458.836
P1_19:14093112_14107984:-:10:1284	1.56938	0.0149363	STRG-HSA-26376	PRKACA	Human_versus_primates	4902.26	780.286	4495.27	2979.09	1537.03	1782.3	1953.78	2861.01	2778.1	1361.43	4167.44	1651.01	3421.38	2104.01	2053.14	2169.94	2082.13	730.719	2258.06	2077.27	2187.61	1674.86	1451.3	1401.31	1715.03	1266.3	1952.46	2086.22	1824.24	1956.16	1635.86	535.534	346.158	114.582	173.118	679.306	504.104	403.329	631.49	418.918	673.222	689.25	431.636	851.714
P1_1:3815402_3852407:-:21:2778	1.56186	1.4061e-06	STRG-HSA-238	CEP104	Human_versus_primates	200.016	0	173.8	106.847	160.717	199.741	108.156	165.856	138.662	332.794	227.839	206.965	342.138	191.945	135.926	292.903	232.535	320.696	269.981	219.698	234.151	245.898	159.422	238.681	244.057	289.215	214.897	263.14	216.877	239.115	73.0293	92.1981	63.3811	140.362	114.291	395.863	509.424	336.322	355.964	342.923	79.9283	65.9605	45.2521	43.0159
P1_10:110900360_110901583:-:2:213	1.55871	0.0109274	STRG-HSA-7387	BBIP1	Human_versus_primates	5.55601	0	10.8625	17.2547	20.4226	55.697	20.9333	22.6167	13.3796	68.0714	23.0723	32.9262	0	29.53	21.9619	54.2634	100.251	98.1125	64.1052	79.3419	92.8421	63.0308	153.481	79.6388	62.3406	176.216	95.6266	76.1498	35.6318	65.2914	0	16.6741	14.6264	20.0518	8.40379	87.9032	130.349	176.537	97.0812	124.357	25.2123	5.92903	20.8856	2.86773
P1_9:20346443_20622256:-:11:1707	1.55592	0.00784276	STRG-HSA-54271	MLLT3	Human_versus_primates	264.837	0	222.682	131.401	97.6735	119.076	153.511	64.0807	164.205	37.8175	66.3329	37.6299	34.2138	36.9124	108.622	98.2286	164.613	125.935	159.646	113.445	120.223	115.427	120.474	69.5371	134.961	118.531	182.058	168.376	27.776	115.692	14.6059	21.5783	39.0037	57.2908	21.8498	123.782	129.462	51.5436	120.196	74.7396	53.6432	40.7621	27.8475	25.8095
P1_X:54446109_54495432:-:18:2886	1.55486	0.0176628	STRG-HSA-57085	FGD1	Human_versus_primates	112.972	0	21.725	9.29101	28.4141	38.4117	9.59444	22.6167	13.3796	0	43.2606	47.0374	171.069	59.0599	30.8653	117.637	57.2439	152.294	123.074	83.9818	100.081	97.0104	87.4677	81.5182	88.8686	82.1814	94.313	122.686	62.2855	114.546	14.6059	4.90416	24.3773	20.0518	18.4883	145.907	161.384	149.477	151.632	102.374	13.9472	15.5637	17.4047	2.86773
P1_22:43039776_43075586:-:9:1272	1.54558	0.0377332	STRG-HSA-36215	TTLL1	Human_versus_primates	94.4522	0	121.298	116.801	27.5262	13.4441	70.65	67.8501	37.7062	52.9445	57.6808	37.6299	0	36.9124	61.1371	97.0404	113.005	114.221	113.622	41.5269	132.182	105.051	199.69	52.3878	116.723	186.884	154.999	120.994	19.9201	76.4596	0	7.84665	9.75093	5.72908	15.1268	110.028	72.2682	90.2014	147.933	106.771	50.4246	26.6806	27.8475	63.09
P1_12:116717810_116737882:-:5:600	1.54493	0.0248863	STRG-HSA-13337	C12orf49	Human_versus_primates	0	0	14.4834	1.99093	7.99146	15.3647	7.85	11.3084	13.3796	0	8.65212	0	0	0	7.12277	35.8455	51.0153	60.039	42.1204	43.8468	41.5429	38.6485	50.1701	43.4607	35.8127	24.8915	39.1439	45.9719	112.507	34.0775	0	7.84665	0	5.72908	5.04227	60.994	75.3717	104.376	96.1566	101.746	6.97361	2.22339	1.74047	5.73545
P1_9:83739697_83806517:-:11:1101	1.54012	0.00460074	STRG-HSA-54997	GKAP1	Human_versus_primates	238.909	319.208	170.179	208.384	55.0523	142.123	75.0111	113.084	88.7921	136.143	161.506	28.2224	68.4275	251.005	73.602	231.313	156.012	118.614	181.631	179.331	157.045	158.744	185.497	94.9088	235.767	460.69	185.999	150.325	92.306	164.374	58.4235	39.2332	58.5056	54.4262	40.3382	294.804	376.415	104.376	226.523	244.317	112.651	47.4322	76.5806	48.7513
P1_9:35683159_35689817:-:9:855	1.53795	0.0357377	STRG-HSA-54496	TPM2	Human_versus_primates	3848.47	5497.47	5666.61	8604.14	2128.39	6677.88	5989.55	3961.69	4272.97	4205.3	10702.7	8123.36	3352.95	8290.53	5922.59	4763.1	6994.13	5730.06	8587.63	8229.06	8629.28	5214.18	7631.14	6981.43	9128.92	9016.25	8957.64	6315.64	7291.33	10413.4	11991.4	5273.93	4963.22	2051.01	5242.28	17584.2	19257.5	48930.4	14260.8	16358.5	1670.45	1028.69	1207.88	1356.43
P1_10:118310857_118336415:-:7:702	1.53451	0.0097882	STRG-HSA-7502	FAM204A	Human_versus_primates	137.048	0	74.2272	98.2192	11.5432	38.4117	44.4833	49.0029	74.1961	7.56349	89.4053	145.816	171.069	59.0599	77.1634	194.081	268.72	140.579	208.958	190.931	196.699	197.652	263.723	185.354	174.421	164.363	202.55	210.963	135.513	173.824	29.2117	38.2524	19.5019	20.0518	43.6997	138.732	273.555	222.926	139.612	211.657	79.9283	45.95	33.0689	63.09
P1_1:109656390_109674836:+:8:657	1.5274	0.00141382	STRG-HSA-2696	GSTM2	Human_versus_primates	127.788	0	146.644	183.829	75.4749	88.347	153.511	354.328	240.833	128.579	288.404	65.8524	410.565	88.5899	174.508	134.668	158.978	108.363	175.878	97.2054	163.024	174.826	228.736	68.1276	133.634	88.8982	169.974	122.122	84.4502	151.201	248.3	156.933	229.147	143.227	181.522	373.738	455.777	545.074	496.501	341.038	106.75	149.708	106.168	103.238
P1_16:66935636_66944025:+:12:1680	1.52354	0.0231547	STRG-HSA-20724	CES2	Human_versus_primates	1144.54	230.539	293.288	1220.44	1140.12	1165.8	828.611	1130.84	1741.78	892.492	1110.36	1048.93	1197.48	775.161	1017.37	1442.34	1795.91	440.774	1318.27	1566.89	999.547	1814.41	1671.13	683.155	1484.57	910.317	1391.84	608.352	977.209	977.366	233.694	17.655	48.7547	20.0518	25.2114	88.5011	89.5593	362.094	149.782	258.762	24.6759	22.975	27.8475	40.1482
P1_4:13368558_13484150:-:7:666	1.5141	0.0317631	STRG-HSA-40202	RAB28	Human_versus_primates	0	0	110.436	109.501	24.8623	113.315	25.2944	45.2334	20.6776	75.6349	14.4202	18.815	68.4275	29.53	66.4792	123.578	169.062	153.758	225.19	138.036	179.39	121.393	260.423	148.236	216.203	216.516	187.313	207.297	176.195	225.37	43.8176	15.6933	29.2528	20.0518	13.4461	196.736	193.75	216.483	283.847	170.205	14.4837	11.1169	3.48093	25.8095
P1_5:74767361_74776671:+:6:783	1.5126	0.00490814	STRG-HSA-43530	NSA2	Human_versus_primates	101.86	0	47.0709	107.51	102.113	71.0617	127.344	82.9279	70.5471	98.3254	100.941	108.186	342.138	59.0599	28.4911	192.694	141.775	285.551	113.417	129.453	140.365	118.021	443.94	236.567	212.555	178.191	156.575	124.378	200.604	170.674	0	119.661	82.8829	65.8844	73.9533	548.348	438.929	644.296	661.077	533.226	142.691	45.2089	45.2521	48.7513
P1_20:21126116_21246576:+:13:2022	1.50799	0.00141382	STRG-HSA-33407	KIZ	Human_versus_primates	103.712	0	228.113	175.865	111.881	142.123	94.2	128.161	194.613	68.0714	204.767	127.001	0	324.829	150.765	208.934	296.304	361.698	339.84	259.833	230.689	237.857	475.296	206.027	314.024	427.896	242.744	296.42	130.743	332.757	248.3	102.987	156.015	160.414	80.6763	789.932	1138.11	706.148	852.465	745.511	130.353	56.3258	62.6568	140.519
P1_12:110911077_110920529:-:7:501	1.50586	0.0370568	STRG-HSA-13204	MYL2	Human_versus_primates	265748	149850	414246	319886	20302.8	365082	156334	150563	139254	181705	295011	201654	196455	298142	155360	56762.7	117623	33248.4	138028	130813	124265	57045	382984	171860	144382	186433	104642	142400	117882	180968	165937	165733	80503.7	4451.49	59194.6	225396	216180	137396	141763	239949	251417	81237.3	101657	119461
P1_14:105420036_105470215:+:21:2148	1.50456	0.000727072	STRG-HSA-16925	TEX22	Human_versus_primates	929.706	35.4675	869.001	447.959	186.468	409.085	324.467	327.942	442.744	347.921	496.055	221.076	547.42	228.857	362.668	746.023	957.426	1263.75	786.521	742.844	896.949	725.503	740.339	646.037	680.773	1091.27	886.122	785.189	638.006	822.728	189.876	193.224	180.392	140.362	107.568	982.482	922.638	1941.91	933.828	688.986	199.553	186.023	135.756	129.048
P1_6:89368056_89411993:-:7:1203	1.50367	0.00764208	STRG-HSA-47423	RRAGD	Human_versus_primates	448.185	496.545	315.013	477.16	135.855	297.691	75.0111	263.862	79.0614	363.048	377.809	84.6673	410.565	568.452	216.651	578.083	680.105	219.655	1029.79	697.374	756.27	988.002	1711.07	616.437	1126.11	813.122	840.936	694.655	813.079	772.901	262.906	158.895	229.147	68.7489	87.3994	1475.82	1171.37	792.483	1211.2	1108.53	158.784	79.3008	80.0615	114.709
P1_1:155659657_155688464:-:10:2667	1.50208	0.00695898	STRG-HSA-3539	YY1AP1	Human_versus_primates	383.365	53.2013	182.852	168.565	144.734	345.706	136.939	162.086	131.364	37.8175	135.55	169.335	342.138	191.945	153.733	459.654	566.21	764.399	493.528	678.582	434.312	588.807	483.218	432.728	508.01	635.326	643.641	460.283	597.324	524.335	102.241	137.316	63.3811	88.8007	109.249	711.597	722.238	983.195	891.298	760.585	32.7223	25.1984	29.5879	31.545
P1_2:3189334_3377689:-:10:1245	1.48334	0.0062597	STRG-HSA-28765	EIPR1	Human_versus_primates	233.353	70.9351	115.867	108.837	91.4579	134.441	102.05	75.389	114.335	0	92.2893	112.89	136.855	44.2949	66.4792	200.22	161.944	166.938	123.074	151.028	156.415	129.693	200.35	154.344	144.577	93.6394	141.601	138.48	89.7809	123.71	219.088	201.07	107.26	137.498	189.926	813.852	634.896	747.383	883.901	540.763	75.1004	62.2548	69.6187	100.37
P1_7:101239806_101245004:-:5:459	1.48004	0.00717776	STRG-HSA-50529	FIS1	Human_versus_primates	1042.68	478.812	1575.06	1130.18	436.867	1442.36	1201.92	1296.69	671.414	650.46	447.026	682.043	855.344	878.516	851.765	1156.56	1307.41	1839.24	1384.22	1237.69	1570.76	1211.85	4908.42	1482.6	1395.7	2113.41	1780.91	1183.14	1245.15	1584.75	774.111	738.566	463.169	220.569	132.78	3040.73	1894.49	2398.07	4575.76	2537.38	422.172	226.785	261.07	498.984
P1_21:39175590_39183385:-:6:804	1.47425	0.0097342	STRG-HSA-34830	PSMG1	Human_versus_primates	0	0	103.194	205.729	97.6735	272.723	143.044	199.781	161.772	75.6349	86.5212	98.7786	0	88.5899	135.333	127.737	238.467	133.257	147.73	169.124	114.243	171.454	279.566	128.973	188.348	170.684	165.77	115.635	160.764	122.564	160.665	188.32	121.887	91.6652	109.249	314.538	409.224	697.128	366.135	569.654	101.386	95.6056	93.9852	117.577
P1_12:6492271_6493136:-:3:387	1.46368	0.00265072	STRG-HSA-10984	MRPL51	Human_versus_primates	794.51	425.61	577.524	810.972	211.33	1173.48	630.617	588.034	518.157	756.349	692.17	856.081	650.062	590.599	357.326	979.118	1033.06	880.084	920.073	1031.68	1228.66	1028.73	3557.13	985.501	1141.03	1254.45	1315.13	787.727	1116.09	1058.69	438.176	371.735	550.928	97.3943	226.902	2652.64	1281.32	1785.99	3017.84	2131.65	346.535	274.218	309.803	283.905
P1_6:131135494_131282604:+:8:1326	1.45687	0.00453046	STRG-HSA-47996	AKAP7	Human_versus_primates	103.712	0	86.9001	80.9645	48.8367	63.3794	57.5667	147.009	77.8451	22.6905	83.6372	56.4449	68.4275	66.4424	53.4208	43.3711	64.3623	48.3241	36.3673	36.887	47.8373	66.4029	72.6147	41.3464	43.4395	27.6572	68.042	46.2539	16.2728	68.4414	73.0293	14.7125	34.1283	8.59362	13.4461	32.291	62.5142	25.7718	46.2291	25.1225	36.4773	24.4572	19.1451	28.6773
P1_3:58317614_58318120:+:1:507	1.44797	0.00945301	STRG-HSA-37627	HTD2	Human_versus_primates	103.712	0	39.8292	83.6191	31.0779	48.0147	44.4833	45.2334	45.0042	22.6905	17.3042	47.0374	68.4275	66.4424	47.4852	103.18	131.097	60.039	147.319	181.651	99.4512	222.813	303.001	107.595	235.104	145.793	221.99	164.145	155.714	137.742	0	33.3483	39.0037	20.0518	15.1268	372.542	152.074	188.134	334.699	185.907	39.6959	17.7871	13.9237	8.60318
P1_12:117039133_117099441:-:8:804	1.43448	0.00756571	STRG-HSA-13357	TESC	Human_versus_primates	792.658	372.409	697.011	751.908	153.614	384.117	596.6	746.351	250.564	537.008	285.52	155.223	478.993	834.221	486.129	343.602	367.488	549.137	501.952	334.535	506.068	571.168	1544.71	489.814	596.547	633.35	866.682	458.027	516.521	594.495	993.199	402.141	736.195	163.279	369.767	1371.77	1638.23	1635.22	1670.72	1425.08	685.56	326.838	208.856	335.524
P1_19:4445498_4457697:-:11:1326	1.43202	0.0206031	STRG-HSA-25847	UBXN6	Human_versus_primates	344.473	106.403	725.978	364.34	356.952	203.582	273.006	621.959	334.491	189.087	579.692	663.228	992.199	383.889	531.24	1204.69	1036.62	1259.35	1408.88	1166.93	1345.74	1038.84	1270.43	1190.35	903.939	1318.06	958.368	1028.3	742.657	1080.17	1197.68	520.821	326.656	166.143	181.522	3660.84	2920.88	4529.4	4262.33	2641.01	281.627	196.399	168.825	217.947
P1_2:67397449_67410038:+:6:2781	1.42319	0.00292258	STRG-HSA-29958	ETAA1	Human_versus_primates	133.344	0	45.2605	37.164	42.6211	44.1735	27.9111	41.464	38.9226	121.016	57.6808	75.2599	0	44.2949	33.2396	114.072	163.13	142.044	119.581	162.86	158.304	114.908	123.445	176.427	123.355	89.2933	111.915	126.07	78.8389	139.746	29.2117	12.7508	19.5019	22.9163	26.8921	143.515	101.973	185.557	110.025	52.7573	18.2387	20.0105	27.8475	20.0741
P1_12:106977557_106978714:-:1:1158	1.42009	0.013098	STRG-HSA-13087	MTERF2	Human_versus_primates	207.424	212.805	115.867	241.566	68.3714	253.517	48.8444	147.009	160.556	302.54	112.478	112.89	68.4275	73.8249	94.9703	315.876	374.606	448.096	315.8	456.332	446.272	417.612	330.727	230.694	400.24	448.442	372.786	326.034	140.002	376.571	248.3	60.8115	19.5019	25.7808	50.4227	627.282	375.972	737.074	567.694	503.707	79.9283	42.9855	67.8782	54.4868
P1_18:79973685_79988392:-:3:429	1.41429	0.0197638	STRG-HSA-25507	TXNL4A	Human_versus_primates	818.586	762.552	630.026	647.052	421.772	725.982	579.156	840.588	361.25	771.476	69.217	145.816	410.565	280.535	329.428	282.209	389.14	335.34	241.627	254.265	325.105	250.048	717.895	285.431	232.783	209.405	297.651	196.861	380.166	259.161	613.446	287.384	336.407	51.5617	107.568	440.114	225.228	430.389	653.68	408.869	212.963	138.591	149.68	200.741
P1_9:96641759_96655281:-:6:681	1.38291	0.0302073	STRG-HSA-55293	PRXL2C	Human_versus_primates	194.46	0	238.975	103.528	155.39	311.135	207.589	297.787	137.445	219.341	66.3329	103.482	68.4275	177.18	118.119	84.3657	190.121	84.9332	64.1052	108.109	67.9793	91.0445	130.046	95.8485	71.6254	152.115	171.024	60.3558	227.258	71.8778	204.482	102.006	112.136	22.9163	178.16	196.138	309.467	171.383	167.349	406.357	102.995	65.9605	67.8782	111.841
P1_1:235450206_235504252:-:13:1626	1.37556	0.0232628	STRG-HSA-5189	B3GALNT2	Human_versus_primates	101.86	301.474	128.54	96.2283	103.001	57.6176	93.3278	131.931	53.5185	166.397	112.478	155.223	273.71	251.005	106.248	143.184	110.929	55.6459	190.055	146.62	169.319	106.348	88.7879	154.109	128.66	87.7129	136.872	152.582	105.212	171.247	0	97.1023	53.6301	63.0198	21.8498	104.049	138.329	55.4094	84.137	77.2518	75.1004	116.357	74.8401	114.709
P1_17:48930475_48944734:-:8:774	1.36089	0.00331847	STRG-HSA-23352	SNF8	Human_versus_primates	698.206	17.7338	418.207	329.831	293.908	307.294	276.494	508.876	195.829	461.373	198.999	98.7786	68.4275	310.065	249.297	553.526	543.075	505.206	455.516	503.427	543.52	425.134	1078.99	496.861	484.135	552.354	549.328	376.236	552.433	532.354	219.088	280.518	268.151	68.7489	141.184	774.385	579.919	993.504	1078.99	850.398	263.924	194.917	234.963	215.079
P1_10:101611291_101695183:-:9:1782	1.35826	0.0317954	STRG-HSA-7226	FBXW4	Human_versus_primates	0	0	28.9667	25.8821	21.3106	23.047	8.72222	33.9251	19.4613	0	40.3766	70.5561	0	51.6774	30.8653	443.019	469.815	656.036	741.524	465.38	552.017	715.128	631.417	565.224	422.126	445.281	563.777	476.641	338.642	638.595	14.6059	27.4633	19.5019	2.86454	16.8076	1267.12	947.91	1467.71	1634.66	1097.23	22.5301	8.89355	13.9237	17.2064
P1_9:127868008_127874617:-:6:585	1.35688	0.0308421	STRG-HSA-55862	AK1	Human_versus_primates	3418.8	1259.1	4612.95	3715.74	638.429	3439.77	2957.71	3788.3	1376.89	1928.69	2612.94	1067.75	2429.18	3499.3	2690.03	1954.27	2782.7	1691.34	2897.06	2075.42	2601.15	2252.77	4934.83	2027.38	2996.33	2697.76	3265.49	2389.41	2192.34	3597.9	2336.94	1807.67	2091.58	120.311	531.119	3887.47	2475.3	5743.25	7092.47	4298.47	2267.5	1009.42	760.584	1290.48
P1_17:9250578_9575808:-:8:711	1.35648	0.00453046	STRG-HSA-21962	STX8	Human_versus_primates	112.972	709.351	534.074	386.24	246.847	468.623	333.189	365.637	317.462	816.857	435.49	381.003	136.855	346.977	242.768	297.458	248.254	287.016	232.176	207.867	339.267	244.082	705.682	279.793	260.969	374.558	334.43	254.961	222.208	272.62	116.847	177.53	448.543	77.3425	191.606	443.104	511.198	631.41	691.588	539.507	306.839	226.785	315.025	215.079
P1_2:134918855_134945815:+:6:522	1.31083	0.00284213	STRG-HSA-31154	CCNT2	Human_versus_primates	0	35.4675	32.5875	41.1459	39.0694	36.4911	39.25	41.464	41.3552	15.127	40.3766	79.9636	0	36.9124	43.3302	27.1317	31.4396	32.2161	39.4493	29.6952	30.8425	34.239	32.6766	42.7559	27.5227	26.867	28.3727	34.1264	53.588	35.5093	671.87	518.86	390.037	710.406	295.813	781.561	1007.76	1645.53	675.87	393.168	431.827	537.318	391.605	613.693
P1_15:59639132_59652277:-:4:330	1.29942	0.0135706	STRG-HSA-17999	GTF2A2	Human_versus_primates	618.569	443.344	546.747	347.749	210.442	518.558	426.517	361.867	235.968	204.214	106.709	136.409	786.917	287.917	361.481	314.886	397.741	272.372	289.295	299.272	319.125	293.366	713.274	286.136	296.45	269.855	334.693	292.754	319.283	262.311	175.27	224.61	117.011	80.2071	89.0801	333.673	355.577	288.644	295.866	298.33	95.4848	49.6556	76.5806	63.09
P1_9:108942769_109013442:-:19:2205	1.28674	5.56588e-05	STRG-HSA-55510	CTNNAL1	Human_versus_primates	1629.76	1294.56	1613.08	868.709	848.871	852.741	679.461	1277.84	791.831	756.349	1061.33	1486.38	478.993	1114.76	876.695	1145.27	1253.73	742.434	1196.84	1079.24	1264.54	1036.51	1104.4	1789.41	1042.55	1033.98	1164.07	1126.45	1351.48	929.256	540.417	360.946	463.169	527.075	430.274	1500.93	2613.63	976.752	1118.75	2039.32	736.521	606.984	539.545	668.18
P1_3:37243551_37366103:+:25:6852	1.27015	0.00772568	STRG-HSA-37005	GOLGA4	Human_versus_primates	1187.13	2500.46	1513.51	1927.22	1579.65	896.914	578.283	1658.56	807.643	2828.75	1678.51	1989.68	923.772	3152.32	1391.91	2232.72	2300.73	1136.35	4025.27	2381.42	2798.8	2564.29	1260.19	2852.67	3186.67	3473.35	2639.19	3136.24	2580.08	3212.45	759.505	586.537	633.811	824.987	448.762	2457.1	3119.5	1422.6	1880.6	2036.81	1102.37	794.49	1300.13	1038.12
P1_11:94963385_94972185:-:6:690	1.26561	0.00115022	STRG-HSA-10026	CWC15	Human_versus_primates	350.029	336.942	499.676	702.798	221.097	614.588	290.45	350.559	415.985	468.937	346.085	291.632	410.565	324.829	252.265	799.89	706.205	863.976	565.851	683.454	619.052	651.837	1621.95	646.742	790.201	887.006	735.064	611.173	552.714	629.432	379.753	516.898	326.656	206.247	105.888	1450.1	1079.15	1740.89	1687.36	1188.3	310.057	171.201	268.032	272.434
P1_1:206685230_206732718:+:10:1203	1.26212	0.0181368	STRG-HSA-4573	MAPKAPK2	Human_versus_primates	677.834	336.942	1256.43	943.701	257.503	783.599	296.556	1311.77	670.198	423.556	960.385	818.451	786.917	893.281	542.518	1889.12	2443.69	660.429	1892.95	2400.21	2476.21	1850.72	1765.53	2222.37	1435.82	2059.67	2584.28	1862.29	3728.99	1777.19	4980.6	924.924	326.656	260.673	769.787	3092.76	3738.88	3580.99	3168.54	3862.59	385.694	300.898	214.077	455.968
P1_12:69359973_69390316:+:7:684	1.26091	0.0367681	STRG-HSA-12517	YEATS4	Human_versus_primates	3.70401	0	97.7626	159.274	39.0694	84.5058	57.5667	139.47	71.7635	30.254	89.4053	79.9636	68.4275	169.797	97.9381	50.8967	85.1243	58.5746	96.5687	89.7816	80.2533	72.1094	127.076	46.2798	128.329	104.307	96.152	100.123	39.2792	102.805	14.6059	55.9074	4.87547	48.6972	40.3382	145.309	127.689	83.7584	103.553	116.192	58.471	42.2443	45.2521	45.8836
P1_2:170993780_171160428:-:21:2301	1.25832	0.0159406	STRG-HSA-31566	TLK1	Human_versus_primates	131.492	0	83.2793	118.129	126.088	76.8235	65.4167	101.775	111.902	121.016	141.318	108.186	547.42	103.355	99.7188	161.602	194.866	162.545	187.59	199.979	152.639	166.267	92.4187	222.472	170.11	220.072	156.313	209.835	144.772	193.87	102.241	56.8882	63.3811	97.3943	82.3571	197.932	320.995	243.544	182.143	266.927	27.358	15.5637	31.3284	25.8095
P1_9:136808197_136840522:+:15:2190	1.25375	0.030882	STRG-HSA-56199	RABL6	Human_versus_primates	96.3042	0	170.179	242.23	92.3458	147.885	137.811	177.164	158.123	151.27	297.056	258.706	0	14.765	96.1574	756.717	648.962	1007.48	878.364	726.837	1084.84	922.896	734.068	848.776	770.636	955.754	866.419	678.015	573.195	955.029	540.417	222.649	48.7547	131.769	119.334	2254.98	1085.8	2188.03	2560.17	1666.25	92.8027	82.2653	60.9164	137.651
P1_10:80420468_80432099:+:5:690	1.25119	0.0132132	STRG-HSA-6792	PRXL2A	Human_versus_primates	455.593	1046.29	405.534	631.788	1122.36	1096.66	256.433	693.579	136.229	975.691	369.157	381.003	478.993	627.512	409.559	483.023	394.478	311.91	493.117	466.076	407.876	568.056	796.451	383.864	668.504	719.878	799.953	405.004	442.452	630.863	204.482	297.192	429.041	226.299	163.033	626.684	721.795	266.738	706.381	496.17	208.135	151.931	480.369	215.079
P1_16:69368530_69385599:-:6:534	1.24656	0.00087258	STRG-HSA-20875	TERF2	Human_versus_primates	477.817	0	193.715	153.965	129.639	130.6	169.211	128.161	150.825	151.27	109.594	94.0748	102.641	118.12	119.9	63.1753	73.2603	68.8252	75.2003	63.5663	59.4819	70.2937	77.5657	85.042	51.3979	73.094	64.3641	70.7911	70.7025	80.4687	481.994	731.7	624.06	558.585	485.739	470.013	688.543	435.544	528.861	460.999	719.891	675.909	600.461	788.624
P1_1:231241379_231277542:+:16:2043	1.24207	0.00160596	STRG-HSA-5088	GNPAT	Human_versus_primates	88.8962	301.474	387.43	580.688	234.416	389.879	255.561	463.642	339.356	340.357	585.46	700.857	581.634	310.065	258.794	920.101	1012	587.211	884.528	846.546	918.979	1145.71	1341.39	718.159	999.771	845.52	1127.29	834.263	712.917	857.092	262.906	253.054	175.517	232.028	136.141	1085.33	1212.6	601.772	1121.52	1016.21	137.326	111.169	149.68	111.841
P1_10:58276173_58287650:+:3:336	1.23754	0.0273962	STRG-HSA-6363	CISD1	Human_versus_primates	259.281	815.753	1176.77	556.797	235.304	651.079	750.983	663.423	731.014	287.413	971.922	371.596	1231.7	302.682	692.69	327.957	613.369	83.4689	393.26	382.558	608.037	386.226	858.173	353.089	495.741	676.021	424.277	450.694	434.035	479.09	219.088	204.994	365.66	123.175	450.443	781.561	384.396	605.638	734.119	586.611	268.216	354.26	278.475	238.021
P1_14:55612049_55680690:+:43:4074	1.23278	0.00118099	STRG-HSA-15807	KTN1	Human_versus_primates	3168.78	3724.09	1942.58	2028.09	2244.71	1373.22	957.7	2582.07	1357.42	4023.78	1303.59	2394.2	1334.34	3218.76	1638.83	3981.03	5590.62	2474.78	5090.2	5424.71	5359.66	4445.1	2373.18	5415.44	4314.44	4372.6	5036.95	4236.47	7059.87	4231.34	920.17	1333.93	1618.65	1564.04	1321.08	6393.61	7679.93	4530.69	5844.29	7715.13	867.41	768.551	1421.96	1018.04
P1_21:15730394_15878475:+:26:3378	1.23223	6.71681e-05	STRG-HSA-34472	USP25	Human_versus_primates	563.009	141.87	378.378	447.959	312.555	414.847	245.094	260.092	237.184	340.357	441.258	677.339	650.062	605.364	313.402	758.499	707.985	585.746	821.656	724.981	897.264	760.78	500.711	1021.68	716.254	820.629	782.877	713.27	616.402	837.047	219.088	185.377	195.019	309.37	240.348	922.684	1261.37	961.289	804.387	955.285	272.507	335.731	274.994	309.714
P1_13:28701497_28717998:-:5:1386	1.22861	0.0318231	STRG-HSA-13975	SLC46A3	Human_versus_primates	129.64	0	238.975	253.512	202.45	332.262	299.172	331.712	220.156	506.754	253.796	141.112	376.351	568.452	352.577	97.6345	121.606	187.439	172.796	178.867	148.233	181.311	95.3893	74.0006	183.374	97.5904	115.593	177.119	58.9187	161.224	43.8176	103.968	165.766	45.8326	72.2726	120.194	27.9319	74.7383	87.8354	43.9644	75.6369	91.9	60.9164	63.09
P1_10:5766006_5813258:-:11:1338	1.22461	1.4061e-06	STRG-HSA-5517	GDI2	Human_versus_primates	3018.77	3529.02	1801.37	2039.38	3220.56	2884.72	3350.21	2058.12	3276.79	2132.91	2039.02	2492.98	1950.18	1483.88	1572.95	983.672	1039.29	699.967	847.75	957.207	877.437	804.875	1041.03	894.116	825.35	988.548	968.613	720.321	1255.53	742.832	1299.92	1707.63	940.965	1297.64	1452.17	758.837	1246.74	926.497	937.527	1138.68	1530.44	1159.13	1105.2	1562.91
P1_7:73537298_73557489:-:7:642	1.22279	0.0168911	STRG-HSA-49941	BCL7B	Human_versus_primates	103.712	159.604	206.388	163.92	39.0694	44.1735	62.8	147.009	65.6818	128.579	126.898	254.002	171.069	118.12	103.874	271.119	508.373	328.018	367.372	365.158	402.211	335.386	448.891	518.474	308.387	615.175	355.973	337.879	405.136	454.462	248.3	172.626	39.0037	45.8326	68.911	501.706	385.726	721.611	607.451	568.397	74.0276	54.8435	53.9545	88.8995
P1_12:95217851_95300673:+:12:2352	1.21697	0.000971366	STRG-HSA-12858	VEZT	Human_versus_primates	342.621	602.948	291.478	167.238	188.243	147.885	169.211	226.167	139.878	257.159	230.723	319.854	171.069	383.889	180.444	530.949	572.142	484.705	682.145	572.097	605.205	581.284	660.793	816.826	587.262	740.028	703.801	763.472	607.985	594.209	87.6352	101.026	170.641	146.091	55.465	589.011	795.837	342.765	588.035	672.656	71.3454	54.8435	97.4662	57.3545
P1_4:75950750_75990841:-:22:2064	1.20336	0.0163307	STRG-HSA-41011	SDAD1	Human_versus_primates	183.348	266.006	191.904	226.966	190.907	355.309	317.489	278.939	334.491	363.048	167.274	296.336	0	132.885	178.069	180.416	298.973	207.94	182.659	262.617	160.821	230.854	148.2	270.631	202.275	217.702	207.279	210.399	417.762	201.315	116.847	278.556	92.6339	180.466	152.949	301.382	245.18	573.423	224.674	215.426	64.3718	53.3613	40.0307	106.106
P1_2:108449275_108507630:+:23:5055	1.20116	0.0421095	STRG-HSA-30709	GCC2	Human_versus_primates	100.008	159.604	316.823	496.405	819.569	309.214	305.278	531.493	317.462	627.77	403.766	470.374	444.779	679.189	316.963	348.751	336.048	265.05	321.142	343.119	324.475	305.816	143.579	321.374	366.417	354.407	296.6	401.056	146.175	348.793	233.694	549.265	302.279	458.326	389.936	400.647	478.832	2225.4	238.542	229.871	403.397	250.502	386.384	301.111
P1_11:130233991_130261873:-:5:1851	1.1977	0.0404569	STRG-HSA-10716	ZBTB44	Human_versus_primates	0	17.7338	88.7106	89.5918	38.1814	42.2529	19.1889	75.389	37.7062	98.3254	129.782	70.5561	34.2138	66.4424	63.5114	126.152	124.869	65.8965	150.606	143.372	139.106	129.693	75.9153	158.103	137.614	126.828	92.7368	126.634	169.461	130.583	87.6352	49.0416	34.1283	22.9163	36.9767	128.566	171.138	136.591	123.894	158.272	40.7688	48.1734	26.107	28.6773
P1_5:73498668_73505238:+:6:621	1.19765	0.0410919	STRG-HSA-43513	BTF3	Human_versus_primates	305.581	1046.29	537.695	699.48	432.427	846.979	773.661	584.265	638.573	499.191	845.024	1439.34	1539.62	649.659	359.7	671.955	609.81	899.121	495.993	637.055	713.783	586.472	1620.63	832.331	554.102	1365.08	646.53	625.556	957.289	741.973	29.2117	33.3483	0	22.9163	38.6574	77.1395	84.239	108.242	88.7599	85.4166	41.3052	16.3048	31.3284	8.60318
P1_2:55236648_55263858:-:13:2184	1.19648	0.0290647	STRG-HSA-29728	MTIF2	Human_versus_primates	11.112	230.539	229.923	278.067	126.088	284.247	61.9278	154.547	126.498	158.833	276.868	206.965	273.71	199.327	173.914	665.618	822.176	366.092	827.409	709.205	724.798	853.121	741.33	410.175	882.385	698.147	824.648	670.682	373.433	765.169	87.6352	155.952	19.5019	126.04	62.188	663.161	607.407	684.242	766.479	667.003	123.916	101.535	88.7638	60.2222
P1_6:123218601_123636775:-:41:2190	1.19415	0.0213779	STRG-HSA-47899	TRDN	Human_versus_primates	4844.84	1737.91	5509.11	4968.03	2632.74	3138.24	6525.09	5431.78	4567.32	5475.97	5116.29	6448.83	8040.23	5595.93	3500.84	2512.75	3300.57	4158.8	3004.93	2976.95	3787.01	2995.13	2654.07	2993.62	2432.28	2717.91	4308.45	2963.36	1156.49	2766.01	3403.17	1818.46	4578.06	2964.8	2667.36	3407.29	1402.36	7613	4303.93	3677.94	1136.16	1094.65	1797.9	954.952
P1_10:73438242_73495889:-:14:1578	1.19055	0.0014884	STRG-HSA-6619	PPP3CB	Human_versus_primates	842.662	230.539	738.651	749.917	359.616	754.791	468.383	817.971	615.463	310.103	983.458	536.227	342.138	657.041	481.974	624.425	631.462	366.092	633.244	641.463	669.407	742.882	502.031	621.84	659.551	579.221	641.276	670.118	386.058	569.581	613.446	217.745	243.773	148.956	183.203	539.379	415.875	264.161	441.951	454.718	192.579	189.729	189.711	240.889
P1_11:18333075_18365869:+:14:1647	1.17812	0.0113648	STRG-HSA-8396	GTF2H1	Human_versus_primates	587.085	212.805	177.421	234.266	150.062	186.297	150.022	165.856	147.176	121.016	294.172	192.853	478.993	206.71	175.101	269.733	239.356	197.689	347.853	268.417	216.841	281.953	277.586	277.444	286.502	228.369	269.541	289.651	395.878	273.479	29.2117	148.106	43.8792	131.769	159.672	287.031	317.891	217.772	229.296	374.326	78.8554	46.6911	45.2521	57.3545
P1_8:140511500_140515247:+:3:396	1.17316	0.0473994	STRG-HSA-53733	CHRAC1	Human_versus_primates	398.181	88.6688	92.3314	205.066	81.6905	99.8705	110.772	177.164	58.3838	121.016	25.9564	56.4449	0	147.65	119.306	55.4516	71.4807	52.7172	55.8865	54.7506	37.7663	77.0377	55.7813	52.8576	54.0507	35.1642	55.1692	52.7408	37.0346	66.7232	29.2117	51.9841	24.3773	25.7808	16.8076	27.5071	32.8089	47.6779	45.3045	55.8977	62.7625	55.5847	76.5806	34.4127
P1_12:21437731_21468754:+:12:1503	1.1625	0.0051869	STRG-HSA-11427	PYROXD1	Human_versus_primates	135.196	177.338	171.99	165.247	171.373	169.012	153.511	196.011	346.654	173.96	224.955	178.742	68.4275	132.885	143.049	48.9163	61.6929	27.823	55.8865	52.8946	38.3957	52.9148	27.0655	55.9116	57.6983	35.5593	42.5591	44.2797	32.5456	27.7775	175.27	233.438	131.638	180.466	351.278	56.2102	108.624	153.342	67.4945	118.076	160.929	93.3822	90.5043	100.37
P1_5:132998583_133026537:-:5:579	1.1556	0.0394494	STRG-HSA-44410	ZCCHC10	Human_versus_primates	140.752	425.61	101.383	93.5737	44.397	72.9823	68.0333	56.5418	99.739	22.6905	54.7968	282.224	0	66.4424	67.0728	38.4201	56.6507	80.5401	38.8329	43.6149	46.5784	43.3175	50.1701	68.5974	51.7295	54.5242	59.3726	55.2791	73.2276	45.2458	0	50.0224	58.5056	51.5617	92.4416	56.2102	72.7115	68.2953	42.5308	50.8731	61.6896	62.9959	87.0234	45.8836
P1_14:23412854_23433732:-:38:5808	1.15395	0.0480203	STRG-HSA-15205	MYH7	Human_versus_primates	243400	140185	223989	342500	96841.5	173780	190632	154174	212707	97183.3	547945	366045	519433	501227	265263	111028	132876	104975	342271	185919	320826	286637	259299	271896	324116	275305	343912	313949	107367	440920	194273	141100	374758	165287	103368	450894	473538	284216	530677	541196	278087	329547	128480	400079
P1_19:4090598_4123875:-:11:1203	1.15153	0.0243366	STRG-HSA-25818	MAP2K2	Human_versus_primates	409.293	0	410.965	262.139	170.485	226.629	224.161	535.262	204.343	121.016	386.461	141.112	0	346.977	199.438	637.892	551.677	1181.74	620.3	591.352	813.549	609.298	949.932	612.208	614.122	726.989	628.666	480.308	471.35	644.036	277.512	258.939	78.0075	94.5298	137.822	1008.2	614.945	1327.25	1345.27	780.683	270.898	207.516	102.688	197.873
P1_14:45116198_45134456:-:7:675	1.15067	0.0208836	STRG-HSA-15550	FKBP3	Human_versus_primates	1181.58	1596.04	1741.62	1984.29	753.861	1839.92	1238.56	1733.95	682.361	1784.98	971.922	860.785	786.917	2893.94	1074.35	722.852	905.521	462.74	806.657	760.94	1042.35	893.326	1777.74	759.975	1029.95	830.901	1182.99	753.601	787.828	928.397	408.964	771.914	1018.97	309.37	571.457	1334.09	734.653	768	1344.34	941.467	568.617	340.178	471.667	298.243
P1_17:42950593_42980182:-:17:1761	1.13897	0.0367627	STRG-HSA-23012	PTGES3L-AARSD1	Human_versus_primates	500.041	815.753	557.609	434.686	256.615	526.241	433.494	580.495	335.707	264.722	527.779	324.558	239.496	531.539	378.694	460.249	454.392	433.452	521.06	459.812	447.53	572.465	884.579	436.956	499.72	441.33	569.294	462.822	443.013	471.644	438.176	247.169	268.151	131.769	315.982	777.973	602.53	840.161	793.292	830.3	178.632	95.6056	120.092	117.577
P1_1:86704900_86743235:+:10:1185	1.13589	0.0062597	STRG-HSA-2346	SH3GLB1	Human_versus_primates	3318.79	2677.8	1738	1639.86	1150.77	1818.8	1433.93	1971.42	1463.24	1565.64	830.604	1128.9	1300.12	1432.2	1216.21	1041.7	1723.84	578.425	867.68	1258.33	1518.83	1003.82	1108.03	1809.37	917.866	1043.07	1300.42	873.466	2090.21	759.728	1212.29	1026.93	633.811	607.282	968.116	1198.95	1500.78	1676.46	1494.13	1722.15	704.335	589.197	464.705	696.857
P1_9:85547109_85712533:-:25:3681	1.1228	0.0422195	STRG-HSA-55015	AGTPBP1	Human_versus_primates	162.976	230.539	400.103	345.758	282.365	207.423	235.5	369.406	221.372	234.468	406.65	428.04	547.42	457.714	246.923	715.326	456.171	330.947	588.247	454.476	529.357	809.285	325.776	710.171	637.334	302.649	776.572	615.685	498.845	596.213	102.241	84.3515	107.26	51.5617	82.3571	346.829	302.817	380.134	269.978	380.606	214.573	363.153	181.009	180.667
P1_14:49768469_49782953:+:13:1221	1.12253	0.0201691	STRG-HSA-15627	KLHDC2	Human_versus_primates	344.473	354.675	1079.01	954.983	395.134	430.211	329.7	915.977	592.353	294.976	1035.37	597.375	1026.41	1011.4	845.236	944.658	1103.06	773.185	1330.18	745.164	1032.91	1386.42	1809.43	558.646	1228.24	731.731	1052.68	1080.76	478.645	1111.67	1066.23	491.396	438.792	254.944	371.447	2202.96	2278	1360.75	2190.34	1826.41	665.712	462.464	332.429	550.603
P1_14:36299083_36320588:-:9:1035	1.1202	0.00553338	STRG-HSA-15438	MBIP	Human_versus_primates	355.585	0	266.132	185.82	242.408	218.947	261.667	165.856	288.27	302.54	132.666	258.706	0	287.917	189.347	98.8227	138.216	199.154	108.897	109.269	96.9334	104.533	185.167	140.014	124.35	125.248	101.406	117.891	84.7307	107.96	102.241	155.952	117.011	128.904	258.837	192.55	155.177	243.544	160.877	152.619	131.426	103.017	93.9852	86.0318
P1_18:49044055_49430394:-:16:2010	1.11901	0.000267309	STRG-HSA-25180	DYM	Human_versus_primates	242.613	141.87	381.999	365.004	241.52	393.72	213.694	290.248	305.299	347.921	397.998	282.224	718.489	310.065	330.615	465.992	325.964	328.018	451.407	400.653	422.668	440.438	486.848	376.581	471.866	535.76	418.235	362.417	358.001	472.503	335.935	142.221	156.015	197.653	189.926	437.124	479.719	399.463	451.196	514.384	140.545	71.1484	78.321	108.974
P1_7:105532316_105567311:+:15:2379	1.10762	0.000103502	STRG-HSA-50647	RINT1	Human_versus_primates	138.9	177.338	248.027	294.658	292.132	311.135	239.861	245.014	263.944	302.54	340.317	263.41	0	354.359	236.832	235.471	228.086	266.515	212.451	264.009	224.709	262.758	261.743	195.456	239.415	249.31	260.871	218.578	209.863	208.188	292.117	185.377	238.898	214.84	215.137	388.089	532.922	420.081	355.964	418.29	323.468	381.681	274.994	410.085
P1_8:86374051_86466893:+:23:2769	1.10506	0.0298331	STRG-HSA-52965	WWP1	Human_versus_primates	224.093	301.474	224.492	329.167	102.113	215.106	66.2889	226.167	71.7635	75.6349	369.157	164.631	307.924	420.802	176.289	885.444	1202.12	474.455	1121.02	1024.49	1081.37	1087.35	861.804	739.067	1185.14	777.563	1167.22	837.366	632.114	1286.07	146.059	120.642	175.517	140.362	104.207	1032.71	1278.22	380.134	1168.67	958.425	136.79	130.439	93.9852	134.783
P1_5:180236384_180280561:-:11:1275	1.09265	0.0214095	STRG-HSA-45565	MAPK9	Human_versus_primates	374.105	0	320.444	329.831	167.821	105.632	103.794	444.795	139.878	446.246	230.723	239.891	68.4275	413.419	265.917	302.806	355.327	291.409	335.114	313.424	378.922	340.574	290.789	281.437	333.257	301.859	398.532	310.24	214.633	335.621	248.3	144.182	141.389	65.8844	67.2303	281.649	299.713	186.846	290.319	286.397	91.1934	97.829	81.802	157.725
P1_7:12214811_12231975:+:7:825	1.0793	0.0126015	STRG-HSA-49010	TMEM106B	Human_versus_primates	833.402	638.416	894.347	968.919	467.057	925.723	778.894	897.129	720.067	983.254	484.519	385.707	1368.55	1055.7	874.32	201.804	178.257	108.363	186.357	171.211	190.09	202.062	141.269	147.766	210.234	152.905	181.533	176.555	90.3421	188.142	540.417	604.192	784.95	171.872	198.329	169.826	250.5	94.0671	120.196	104.887	542.869	291.264	309.803	321.185
P1_6:37354165_37390758:+:8:1458	1.07876	0.00220598	STRG-HSA-46707	RNF8	Human_versus_primates	131.492	70.9351	94.1418	114.81	75.4749	149.806	57.5667	113.084	113.119	151.27	124.014	89.3711	102.641	73.8249	86.6604	185.961	309.058	259.193	208.547	200.211	189.146	218.922	231.707	191.462	215.539	200.317	230.397	206.169	176.476	198.451	102.241	95.1406	39.0037	31.5099	52.1035	334.271	168.478	237.101	378.154	312.776	111.041	106.723	76.5806	31.545
P1_12:14503772_14567696:-:11:1662	1.07106	0.0158787	STRG-HSA-11307	PLBD1	Human_versus_primates	616.717	957.623	800.205	596.615	631.326	464.782	731.794	825.51	378.279	1792.55	501.823	616.19	581.634	590.599	865.417	484.41	525.279	926.944	579.412	482.083	514.566	593.216	685.548	602.342	531.885	398.659	611.064	642.761	541.772	447.303	1095.44	453.144	1126.23	782.019	863.909	1368.18	867.661	1454.82	1378.55	1491.65	1164.59	1471.88	1877.96	1838.21
P1_9:99982612_100098840:-:12:1221	1.0607	0.0225877	STRG-HSA-55405	ERP44	Human_versus_primates	1642.73	1383.23	1144.19	1212.48	2666.49	1613.29	2134.33	1270.31	1705.29	2722.86	729.662	1914.42	1642.26	952.341	1099.28	910.001	532.398	594.533	404.561	640.071	437.459	530.704	517.214	522.233	522.269	825.37	603.709	477.205	909.874	408.93	788.717	1681.14	877.584	1171.6	1734.54	649.407	587.013	1351.73	596.356	916.345	447.384	469.135	581.316	498.984
P1_4:119136526_119186200:+:5:795	1.05972	0.0294091	STRG-HSA-41650	MYOZ2	Human_versus_primates	10836.1	7412.71	14074.2	20435.6	4065.88	16824.3	6060.2	14957.2	7857.49	13727.7	25183.4	24515.9	12761.7	14846.2	8268.95	15115.7	11970.2	3810.28	13138.7	18043.6	20640.5	14840	26704.7	20133.1	17151.3	25392.9	15437.7	15118.3	13321.2	18687.6	9888.17	6619.63	8610.07	4144.99	6067.53	18839.4	27509.8	16961.7	23014.7	20076.7	8592.02	6346.29	10275.7	7372.92
P1_1:50441440_50959811:-:19:1953	1.05841	0.00417911	STRG-HSA-1725	FAF1	Human_versus_primates	842.662	124.136	530.453	812.963	462.617	480.147	427.389	640.807	525.455	589.952	744.082	282.224	1300.12	693.954	502.749	845.836	639.767	553.53	739.264	656.079	693.011	770.118	932.108	530.925	780.253	873.968	704.589	658.837	475.278	688.996	686.476	402.141	219.396	363.796	509.269	1079.95	1322.55	1465.13	1098.4	1269.94	542.869	381.681	321.986	358.466
P1_2:224474245_224585009:-:16:2307	1.05115	3.03279e-07	STRG-HSA-32638	CUL3	Human_versus_primates	903.778	1791.11	1050.04	1203.19	932.338	1198.45	890.539	972.518	908.598	1187.47	870.98	889.007	923.772	1195.96	978.194	899.901	818.32	726.326	831.312	910.576	831.173	871.019	696.771	1060.68	845.578	916.244	863.792	794.214	1121.98	848.501	861.746	688.544	575.305	993.995	707.599	983.678	1449.8	985.772	920.884	1162.55	561.107	479.51	569.133	496.116
P1_15:83139270_83207414:-:6:612	1.04427	0.00764208	STRG-HSA-18726	HDGFL3	Human_versus_primates	133.344	301.474	171.99	145.338	74.587	44.1735	78.5	165.856	125.282	90.7619	161.506	141.112	102.641	66.4424	128.803	165.167	221.857	240.156	169.509	190.931	192.608	172.492	200.35	220.827	176.411	254.841	200.185	235.5	222.208	223.652	116.847	75.524	121.887	77.3425	107.568	315.734	248.283	208.752	222.824	357.996	54.716	37.0564	53.9545	34.4127
P1_22:43955578_43996383:+:15:1410	1.04392	0.013098	STRG-HSA-36241	SAMM50	Human_versus_primates	657.462	301.474	841.845	1151.42	666.843	603.064	679.461	772.737	735.88	529.445	954.617	404.522	581.634	981.871	655.889	785.631	732.306	771.721	918.43	666.054	755.955	770.377	1803.48	526.932	1091.62	1018.58	909.766	831.725	667.746	932.979	1519.01	944.54	979.969	346.609	665.58	2635.9	2106.42	3388.99	2704.4	2289.92	878.138	813.759	428.155	791.492
P1_21:29027914_29054187:+:17:2472	1.04038	0.00292258	STRG-HSA-34605	USP16	Human_versus_primates	111.12	585.214	291.478	193.12	245.072	482.067	200.611	199.781	278.54	166.397	227.839	465.67	0	236.24	230.897	668.39	879.42	701.431	799.26	910.344	758.158	781.271	626.466	876.027	696.69	498.62	846.19	725.961	790.914	694.723	146.059	188.32	107.26	240.621	189.926	944.809	866.775	1052.78	821.954	839.093	141.082	105.981	114.871	149.122
P1_10:12196246_12250337:+:13:1011	1.03489	0.000114289	STRG-HSA-5607	CDC123	Human_versus_primates	901.926	1117.23	805.637	563.433	752.974	798.964	864.372	742.582	824.672	302.54	536.432	672.635	342.138	531.539	719.4	518.473	745.653	563.781	494.966	557.713	507.642	620.192	757.173	524.582	509.336	542.871	563.777	439.977	488.464	451.885	496.6	691.486	399.788	727.593	420.189	999.824	993.133	1081.13	944.923	787.592	487.08	628.477	469.926	412.952
P1_13:37009709_37051490:-:24:2436	1.02693	0.000280546	STRG-HSA-14100	SUPT20H	Human_versus_primates	329.657	0	195.525	276.076	216.657	192.059	209.333	169.625	244.482	196.651	201.883	202.261	342.138	295.3	157.295	434.899	449.349	653.107	399.424	332.679	355.003	381.298	378.256	371.178	377.028	587.913	414.557	408.953	394.756	364.83	131.453	159.875	136.513	163.279	129.418	514.861	493.463	460.027	572.317	305.867	144.837	98.5701	90.5043	131.915
P1_22:29508457_29549147:-:19:2052	1.01903	0.00344512	STRG-HSA-35670	THOC5	Human_versus_primates	507.449	124.136	235.355	322.531	264.606	282.326	247.711	286.478	394.091	249.595	389.345	301.039	821.13	214.092	204.78	497.48	423.842	431.988	385.453	369.798	392.769	523.182	518.535	413.934	368.407	478.865	356.498	381.313	220.805	428.403	146.059	339.368	292.528	126.04	166.395	544.162	682.336	601.772	744.289	524.433	336.343	226.785	130.535	189.27
P1_2:169800961_169811756:+:11:1227	1.0189	0.0427268	STRG-HSA-31542	SSB	Human_versus_primates	114.824	762.552	405.534	463.887	553.187	770.155	596.6	625.729	613.03	627.77	475.867	832.562	205.283	413.419	338.925	511.937	548.414	533.029	387.713	483.475	419.835	499.578	532.728	522.703	455.286	583.962	553.005	411.773	704.78	399.48	335.935	657.157	321.781	604.418	558.011	845.545	779.876	1248.64	842.295	742.999	260.169	163.048	170.566	163.46
P1_16:56432712_56451202:-:7:684	1.01439	0.00643267	STRG-HSA-20539	NUDT21	Human_versus_primates	324.101	336.942	429.069	374.958	352.512	261.2	342.783	459.873	392.875	499.191	224.955	329.262	307.924	465.097	390.565	200.418	279.101	225.512	236.08	232.69	232.577	203.618	415.884	293.183	247.373	269.065	224.617	264.832	247.739	263.17	219.088	428.623	375.411	263.538	189.926	416.792	529.819	483.222	465.065	401.333	236.566	188.247	160.123	134.783
P1_12:30709902_30753520:-:18:3141	1.00272	0.00908165	STRG-HSA-11568	CAPRIN2	Human_versus_primates	325.953	88.6688	210.009	234.266	92.3458	211.265	162.233	207.32	207.992	378.175	184.579	112.89	307.924	369.124	142.455	420.442	468.035	470.062	478.323	404.365	469.875	451.851	479.587	285.666	531.885	571.319	595.039	564.919	372.591	414.657	365.147	172.626	238.898	103.123	85.7186	992.648	870.765	983.195	805.311	715.992	324.005	211.222	234.963	206.476
P1_17:1521601_1562560:-:11:813	0.984539	0.00507364	STRG-HSA-21569	PITPNA	Human_versus_primates	90.7482	88.6688	394.671	365.667	216.657	386.038	305.278	399.562	255.429	204.214	320.128	286.928	376.351	317.447	227.335	300.825	348.802	259.193	218.41	336.391	227.227	267.946	205.631	249.018	201.281	292.376	267.439	242.833	376.238	233.388	189.876	233.438	126.762	274.996	193.287	304.372	330.749	283.49	302.339	419.546	150.737	107.464	120.092	146.254
P1_5:179798045_179802111:-:14:1692	0.982275	0.0471719	STRG-HSA-45548	MGAT4B	Human_versus_primates	125.936	106.403	181.042	115.474	109.217	30.7294	68.9055	177.164	100.955	52.9445	239.375	94.0748	239.496	66.4424	184.599	966.641	1312.16	1227.14	1405.38	928.672	1499.32	1203.03	1226.2	890.357	1004.75	906.366	1229.48	1125.04	842.257	1062.7	87.6352	98.0831	43.8792	91.6652	45.3804	1392.7	1121.27	2712.48	1431.25	1002.39	48.2788	48.9145	76.5806	83.164
P1_2:44201200_44230718:+:5:1440	0.972778	0.0201691	STRG-HSA-29536	AC013717.1	Human_versus_primates	722.282	106.403	675.286	460.568	318.771	749.029	268.644	505.106	280.972	400.865	646.025	376.299	615.848	413.419	413.714	482.825	469.222	345.59	665.502	622.672	603.946	538.486	312.573	565.459	465.565	641.647	527.26	649.53	281.968	617.691	306.723	180.473	146.264	466.92	297.494	533.997	868.105	376.269	384.626	557.72	252.659	175.648	245.406	206.476
P1_12:71839782_71923204:+:17:2025	0.963854	0.00598257	STRG-HSA-12576	TBC1D15	Human_versus_primates	824.142	567.48	458.036	589.979	661.516	616.508	640.211	414.64	501.128	408.429	533.547	611.486	478.993	361.742	536.582	307.559	460.917	575.496	425.519	377.686	357.835	362.622	511.273	409.47	441.69	365.075	348.879	365.519	567.303	365.403	204.482	246.189	282.777	570.043	425.232	394.667	712.041	679.087	376.305	655.698	253.196	261.618	226.261	235.153
P1_3:28324042_28340617:-:7:1179	0.936291	0.00193593	STRG-HSA-36861	AZI2	Human_versus_primates	107.416	88.6688	81.4689	177.856	105.665	259.279	130.833	162.086	127.715	143.706	109.594	202.261	136.855	103.355	90.2218	231.907	305.202	342.662	271.625	287.904	262.476	278.321	282.537	350.505	287.496	240.223	268.227	260.037	260.365	259.734	58.4235	56.8882	48.7547	100.259	50.4227	284.041	281.979	386.577	215.428	250.597	72.4183	64.4782	80.0615	57.3545
P1_15:44563121_44663647:-:40:7332	0.922635	0.00868234	STRG-HSA-17642	SPG11	Human_versus_primates	757.47	425.61	751.324	1156.07	1018.47	749.029	808.55	840.588	728.582	688.278	1124.78	705.561	957.985	782.544	821.493	864.055	785.694	896.192	1047.87	846.778	1094.91	1088.64	689.509	786.991	1281.96	954.174	1008.02	1130.68	468.264	952.738	438.176	460.01	458.294	613.011	287.409	912.518	849.927	1113.34	724.873	833.44	211.89	251.984	172.306	292.508
P1_2:42568746_42753399:+:17:1785	0.920222	0.0149363	STRG-HSA-29496	MTA3	Human_versus_primates	127.788	106.403	269.752	256.83	142.958	201.662	115.133	98.0057	158.123	68.0714	149.97	159.927	307.924	132.885	163.23	223.193	270.499	310.446	203.411	213.202	221.877	237.079	241.939	331.711	265.943	276.967	230.397	250.166	104.09	210.192	160.665	57.869	170.641	74.478	99.1647	324.105	370.651	362.094	386.476	292.05	142.691	93.3822	111.39	91.7672
P1_3:180912686_180976292:+:17:1866	0.919677	0.00585925	STRG-HSA-39391	FXR1	Human_versus_primates	877.85	2074.85	1207.55	1648.49	1109.93	1119.7	995.205	1515.32	1115.37	1285.79	1427.6	1834.46	2121.25	1328.85	924.18	1346.09	1302.08	830.296	1552.08	1192.45	1530.16	1669.41	1810.42	1526.29	1731.28	2685.51	1444.91	1462.64	1715.1	1533.77	1095.44	900.403	1267.62	1200.24	1606.8	3161.52	4401.26	1574.66	2876.38	3470.68	1871.07	1237.69	1004.25	1061.06
P1_17:31852139_31859199:-:4:555	0.916929	0.0379672	STRG-HSA-22579	COPRS	Human_versus_primates	274.097	425.61	655.372	336.467	301.012	374.514	419.539	516.415	307.731	332.794	219.187	155.223	102.641	361.742	358.513	297.26	518.457	276.765	268.954	287.904	266.567	340.315	638.349	215.189	338.894	314.502	293.973	245.654	297.96	245.702	467.388	377.62	375.411	100.259	213.456	641.035	487.699	614.658	601.903	687.73	343.853	269.771	212.337	255.228
P1_3:134158153_134250654:-:15:1824	0.910475	0.0244805	STRG-HSA-38665	RYK	Human_versus_primates	157.42	532.013	88.7106	82.9554	98.5614	99.8705	79.3722	165.856	54.7348	189.087	74.9851	108.186	205.283	73.8249	116.339	385.983	341.09	418.809	356.482	376.062	387.419	375.851	364.394	453.166	352.821	354.012	454.226	369.75	353.232	321.016	116.847	58.8499	63.3811	68.7489	94.1224	407.225	381.292	344.054	473.386	356.74	48.2788	65.9605	62.6568	51.6191
P1_6:106629682_106666002:+:11:1587	0.902095	0.0214095	STRG-HSA-47597	QRSL1	Human_versus_primates	212.981	35.4675	204.577	271.43	111.881	151.726	171.828	278.939	152.041	189.087	204.767	112.89	205.283	162.415	157.295	220.618	236.39	161.08	229.299	218.306	184.111	277.803	305.642	169.379	325.299	162.387	268.49	215.758	128.78	233.388	379.753	222.649	165.766	114.582	124.376	382.11	365.331	208.752	364.286	305.239	179.168	171.942	130.535	177.799
P1_19:12945949_12953049:+:9:1092	0.897346	0.0202248	STRG-HSA-26321	RAD23A	Human_versus_primates	1398.26	336.942	1294.45	1129.52	610.015	1173.48	1150.46	1409.77	932.925	983.254	1202.64	1067.75	478.993	908.046	854.139	1342.92	1343.6	1200.78	1515.72	1438.59	1882.96	1419.88	1901.51	2047.12	1384.76	1951.41	1246.56	1302.73	1620.27	1851.93	876.352	1220.15	838.58	295.047	480.697	2358.44	2533.38	1497.34	2942.95	2670.53	776.216	595.868	523.881	653.841
P1_11:2945608_2979220:-:14:1161	0.893897	0.000509806	STRG-HSA-7959	NAP1L4	Human_versus_primates	1472.34	1010.82	1039.18	1099.66	641.981	954.532	765.811	1081.83	1027.8	710.968	1170.92	893.711	1334.34	1594.62	1056.54	1045.07	1273.9	625.284	1297.51	1010.8	1334.72	1404.84	1154.57	929.354	1204.7	1098.39	1203.74	1313.16	934.844	1065.57	511.205	554.17	511.924	515.617	608.434	1357.42	1424.08	782.175	1333.25	1228.49	753.686	821.171	668.339	645.238
P1_7:43771159_43807235:+:7:891	0.891061	0.0245311	STRG-HSA-49534	BLVRA	Human_versus_primates	605.605	266.006	414.586	507.023	358.728	451.338	863.5	697.348	467.071	317.667	481.635	644.413	821.13	369.124	362.668	420.838	484.942	423.202	410.52	333.143	354.059	401.27	894.811	370.238	425.773	410.512	503.616	347.187	274.112	388.025	335.935	184.396	258.4	352.338	341.194	635.055	345.38	712.591	803.462	692.126	685.023	502.485	403.788	430.159
P1_17:18018549_18039013:-:8:870	0.874633	0.0472071	STRG-HSA-22199	ATPAF2	Human_versus_primates	105.564	212.805	171.99	203.075	57.7161	84.5058	105.539	263.862	119.2	98.3254	178.811	65.8524	102.641	191.945	145.423	174.871	152.453	188.903	217.793	143.836	237.613	292.847	385.518	183.24	279.538	316.873	185.999	235.5	132.427	297.248	102.241	161.837	97.5093	105.988	110.93	462.837	234.982	289.933	465.065	331.618	138.399	117.839	87.0234	88.8995
P1_14:61762461_61794983:+:10:1107	0.866356	0.0394494	STRG-HSA-15945	SNAPC1	Human_versus_primates	374.105	124.136	235.355	303.285	209.554	197.82	143.917	162.086	235.968	158.833	144.202	145.816	376.351	162.415	252.265	142.392	112.708	101.041	125.128	67.0462	96.304	113.871	157.772	70.9466	140.93	91.6639	103.771	125.224	137.196	94.2143	102.241	157.914	170.641	105.988	129.418	179.992	153.847	136.591	149.782	90.4411	109.432	74.854	93.9852	97.5027
P1_14:88563134_88611751:+:17:2211	0.863299	0.00176456	STRG-HSA-16479	ZC3H14	Human_versus_primates	814.882	319.208	447.174	565.424	618.895	510.876	559.967	388.253	560.728	446.246	475.867	418.633	205.283	583.217	429.147	483.618	450.832	522.779	433.532	491.131	470.19	407.236	511.273	465.147	488.446	777.167	482.074	454.078	415.798	469.926	262.906	427.642	331.532	338.016	346.236	629.076	1177.57	697.128	662.926	567.769	481.179	309.792	438.598	361.333
P1_7:140454517_140479344:-:8:1449	0.861443	0.0315031	STRG-HSA-51201	MKRN1	Human_versus_primates	244.465	106.403	311.392	317.221	232.64	178.615	160.489	229.937	272.458	302.54	395.114	254.002	615.848	214.092	248.11	282.407	347.022	224.048	438.257	326.647	339.896	329.68	493.78	383.159	344.863	374.558	288.981	371.442	275.796	461.908	306.723	269.729	214.521	166.143	183.203	458.651	936.383	244.832	480.783	401.333	175.413	137.85	95.7257	140.519
P1_1:51789236_51840459:-:32:3264	0.856177	0.0098217	STRG-HSA-1763	NRDC	Human_versus_primates	985.266	727.084	617.353	787.745	720.12	489.75	649.806	640.807	716.418	423.556	842.14	865.488	376.351	745.631	552.015	2323.03	2273.14	2034	2145.26	2229	2292.73	2483.62	2132.89	1726.92	1988.93	2710.41	2915.82	1871.59	2306.53	2249.69	993.199	1272.14	482.671	724.728	727.768	3986.14	5551.79	5450.74	4703.35	4241.94	644.791	486.18	332.429	441.63
P1_5:34929559_34954714:+:12:1857	0.853345	0.0357377	STRG-HSA-42948	DNAJC21	Human_versus_primates	438.925	17.7338	381.999	344.431	219.321	380.276	225.033	373.176	296.784	476.5	227.839	522.115	273.71	376.507	286.692	500.451	744.467	332.411	686.048	580.217	698.361	613.448	468.034	660.603	551.781	781.909	589.26	555.893	570.67	542.09	87.6352	195.185	141.389	166.143	173.118	394.667	526.272	295.087	357.813	531.97	98.167	57.808	120.092	63.09
P1_9:34613782_34620464:-:7:561	0.852216	0.0296851	STRG-HSA-54442	DCTN3	Human_versus_primates	885.258	1525.1	1551.53	1176.64	744.094	1624.82	1210.64	1247.69	750.476	1134.52	888.284	841.97	444.779	1801.33	962.168	481.835	498.882	590.14	499.897	457.956	632.9	499.837	1290.56	511.427	517.626	532.599	539.87	466.206	408.223	569.008	1445.98	886.671	1238.37	435.41	668.941	971.121	794.507	1190.66	1231.54	783.823	1333.57	876.755	1131.3	1253.2
P1_12:101395640_101407645:-:6:546	0.822674	0.0146387	STRG-HSA-12961	ARL1	Human_versus_primates	1496.42	549.747	1748.87	1074.44	1195.17	1136.99	1548.19	1277.84	735.88	1278.23	781.575	856.081	855.344	1173.82	1122.43	428.562	388.843	314.839	418.944	366.55	456.657	427.987	587.519	381.749	503.036	627.028	465.786	462.539	343.973	411.221	817.929	657.157	1145.73	254.944	707.599	525.027	337.399	403.329	546.428	478.584	546.087	593.644	652.675	478.91
P1_X:40651806_40735412:-:31:4365	0.817589	0.0442242	STRG-HSA-56798	MED14	Human_versus_primates	922.298	1064.03	325.875	468.532	371.159	240.073	246.839	278.939	459.773	317.667	395.114	235.187	376.351	509.392	331.209	523.622	470.408	534.494	552.085	417.821	396.861	513.325	311.583	406.886	449.317	558.28	469.726	658.273	385.497	497.131	350.541	323.674	185.268	309.37	299.175	441.908	512.084	693.262	383.702	466.023	228.52	181.577	174.047	243.757
P1_1:53214659_53220575:-:8:483	0.815371	0.0493154	STRG-HSA-1823	CZIB	Human_versus_primates	335.213	425.61	921.503	567.415	550.523	424.45	592.239	659.654	475.585	529.445	487.403	489.189	1060.63	531.539	466.542	267.95	237.873	436.381	304.089	215.754	246.11	256.274	687.859	210.726	266.274	271.041	280.049	262.012	173.951	247.42	321.329	352.118	263.275	131.769	242.029	252.946	198.183	364.671	318.981	206.633	363.164	357.224	428.155	447.365
P1_10:67922931_68073108:-:24:3174	0.796287	0.0126792	STRG-HSA-6451	HERC4	Human_versus_primates	133.344	602.948	313.203	463.887	369.383	364.911	302.661	343.02	373.413	415.992	294.172	310.447	786.917	361.742	349.016	494.312	533.584	550.602	500.102	415.269	540.058	540.82	335.348	437.896	530.227	600.952	398.532	487.923	676.163	298.679	189.876	170.665	126.762	243.486	163.033	529.811	446.467	528.322	348.568	334.13	196.87	184.541	142.718	203.608
P1_16:8893998_8963285:-:31:3309	0.778131	0.0260224	STRG-HSA-19597	USP7	Human_versus_primates	844.514	2784.2	635.457	697.489	804.474	725.982	796.339	670.962	816.157	824.421	948.849	794.932	444.779	1011.4	654.702	1026.25	924.8	1212.5	940.209	1106.38	978.461	1011.35	738.029	1365.37	934.778	1102.34	1042.7	993.05	1534.69	1038.08	598.841	536.515	263.275	549.991	618.519	984.276	1292.4	1216.43	819.18	1229.75	562.717	541.024	523.881	504.72
P1_1:21679417_21782957:-:27:3144	0.757141	0.00954313	STRG-HSA-706	USP48	Human_versus_primates	727.838	88.6688	450.794	397.522	511.454	443.656	394.244	456.104	405.038	620.206	397.998	338.669	615.848	406.037	418.463	625.217	552.566	736.576	599.548	568.153	546.037	625.38	553.192	436.486	656.566	564.997	640.225	629.223	376.238	538.654	204.482	288.364	156.015	326.557	174.799	609.94	627.359	440.698	515.917	496.17	352.972	342.401	273.253	295.376
P1_14:70584813_70600637:-:8:762	0.756193	0.0150331	STRG-HSA-16128	MED6	Human_versus_primates	435.221	407.877	320.444	394.204	297.46	228.55	305.278	350.559	325.976	287.413	253.796	352.781	171.069	206.71	265.917	96.6443	128.131	143.508	115.677	104.165	104.801	118.539	181.207	97.7278	110.091	110.629	130.567	100.405	123.729	110.251	116.847	205.975	146.264	320.828	228.583	132.752	143.206	194.577	170.123	109.283	155.565	208.257	161.863	157.725
P1_8:17247245_17286427:+:11:1194	0.735777	0.046059	STRG-HSA-51939	VPS37A	Human_versus_primates	353.733	691.617	229.923	480.478	234.416	391.8	307.894	448.565	330.842	385.738	444.142	399.818	205.283	428.184	310.434	427.572	493.246	197.689	431.888	465.612	449.104	458.076	396.08	565.459	438.374	517.19	473.667	436.31	562.253	436.135	262.906	257.959	195.019	154.685	191.606	367.16	365.774	311.839	341.171	460.999	150.201	88.1943	106.168	91.7672
P1_6:75602525_75715594:+:24:3339	0.72468	0.0379097	STRG-HSA-47211	SENP6	Human_versus_primates	140.752	390.143	253.459	250.194	263.718	249.676	198.867	260.092	277.323	332.794	343.201	352.781	342.138	398.654	265.917	713.544	691.969	1102.67	830.696	715.701	620.311	762.855	479.587	838.909	703.653	882.66	797.852	758.96	909.874	696.441	160.665	137.316	136.513	340.88	179.841	907.735	951.014	1503.79	682.342	840.977	156.102	156.378	238.444	151.989
P1_3:25719460_25783390:-:12:1965	0.722566	0.0120751	STRG-HSA-36841	NGLY1	Human_versus_primates	374.105	443.344	257.08	349.74	354.288	332.262	238.117	343.02	218.939	219.341	331.665	324.558	171.069	561.069	233.864	506.194	492.95	420.273	358.331	527.786	509.845	412.683	520.185	434.137	419.141	373.767	564.827	344.648	541.211	363.398	248.3	225.591	170.641	151.821	181.522	374.934	715.588	493.53	371.682	417.034	298.256	201.587	215.818	180.667
P1_8:108443659_108486598:+:11:894	0.720753	0.0442242	STRG-HSA-53386	EMC2	Human_versus_primates	342.621	354.675	593.818	733.326	639.317	885.391	705.628	840.588	498.695	635.333	455.678	531.523	684.275	406.037	587.629	385.389	438.079	371.949	426.135	327.343	276.953	535.114	596.76	212.135	495.078	478.865	461.845	432.362	244.934	360.248	335.935	531.611	531.426	309.37	452.124	624.292	528.932	471.624	541.805	528.829	821.813	523.237	729.256	461.704
P1_1:1217512_1228793:-:6:1089	0.689377	0.0282294	STRG-HSA-90	SDF4	Human_versus_primates	985.266	1347.77	1040.99	848.136	1382.52	1546.07	819.889	1402.24	947.521	1784.98	1081.52	780.821	1026.41	1594.62	1306.44	1593.24	1211.32	1956.39	1392.64	1206.37	1331.26	1141.56	1225.87	1111.18	1106.55	1431.46	1073.7	1247.16	1485.87	1028.91	1051.62	1336.87	624.06	718.999	1020.22	1758.66	1153.19	1929.02	1716.95	1270.57	530.531	691.473	591.759	845.979
P1_7:131327900_131487728:+:18:2208	0.686162	0.00881986	STRG-HSA-51030	MKLN1	Human_versus_primates	233.353	532.013	563.04	786.417	863.966	583.858	675.972	520.184	678.712	673.151	602.764	625.598	581.634	634.894	493.846	370.932	359.183	248.942	322.991	353.095	392.769	329.161	222.135	441.89	368.075	365.075	357.812	339.29	420.568	326.743	365.147	440.393	468.045	592.959	473.973	405.431	536.469	358.228	472.462	442.785	486.007	464.688	480.369	455.968
P1_4:82355334_82373678:-:8:1068	0.663604	0.0317631	STRG-HSA-41115	HNRNPD	Human_versus_primates	872.294	1720.18	1529.8	1307.38	962.528	1778.46	1903.19	1160.99	1497.3	1051.33	801.763	1326.46	581.634	1314.08	863.043	786.621	713.62	1249.1	666.324	715.237	726.371	787.756	890.52	877.671	823.692	1163.58	796.013	791.394	961.498	697.014	1358.35	1639.95	1306.62	1755.96	1511	1472.83	1723.35	1993.45	1419.23	1527.45	1290.12	1019.79	1495.06	977.894
P1_3:128795368_128813422:+:5:624	-0.495325	0.0384869	STRG-HSA-38513	RAB7A	Human_versus_primates	3103.96	4078.77	2759.08	2283.6	2176.34	2800.22	2696.91	2208.9	2165.07	1724.48	2661.97	2041.42	2052.83	1801.33	2715.56	1148.64	1141.91	1159.78	1471.13	1220.29	1229.92	1346.21	1443.38	1526.76	1439.8	1373.38	1162.23	1376.34	1862.39	1414.36	2541.42	2939.55	1955.06	3231.2	3645.56	1084.14	1328.76	1150.71	1104.88	1334.63	3247.02	3780.5	3653.24	3346.64
P1_20:32133049_32165444:+:17:1878	-0.606862	0.0112249	STRG-HSA-33553	TM9SF4	Human_versus_primates	544.489	532.013	421.828	728.017	983.838	735.585	862.628	761.429	779.667	771.476	657.561	630.301	376.351	834.221	670.728	515.106	392.106	471.526	391.822	534.514	454.769	549.639	431.067	452.461	456.944	483.606	419.549	467.052	448.905	415.517	657.264	1070.09	1228.62	1303.37	1516.04	501.706	520.508	363.383	445.649	543.275	770.316	1113.18	1073.87	946.349
P1_4:2875916_2928523:+:14:2307	-0.66107	0.0215216	STRG-HSA-39967	ADD1	Human_versus_primates	1318.63	1205.9	1804.99	1829.66	2202.09	1150.43	1806.37	1873.42	1947.34	1270.67	2070.74	1937.94	1334.34	1432.2	1974.2	2286.79	2044.76	2919.95	1899.12	2280.5	2073.37	2423.44	1139.72	2453.06	1853.97	1807.2	2144.24	1966.36	1167.71	2520.88	2380.76	1104.42	1940.44	2526.52	2601.81	1612.16	1800.05	1532.13	1712.33	1521.17	2333.48	1999.57	1747.43	2351.53
P1_8:143816520_143827438:-:12:1710	-0.667269	0.00288799	STRG-HSA-53864	PUF60	Human_versus_primates	651.906	1259.1	1109.79	846.145	867.518	822.011	1030.97	791.585	1048.48	779.04	1095.94	1016.01	992.199	848.986	752.64	1018.13	1249.58	1405.79	978.631	1207.53	1145.26	1103.69	1477.71	1356.68	1059.79	1052.16	1071.33	936.36	1309.12	1015.74	1606.65	2424.61	1530.9	1558.31	2023.63	1348.45	1658.18	1957.37	1940.7	2129.76	2376.93	2871.87	2295.68	2503.52
P1_18:26018354_26087577:-:10:1188	-0.669544	0.0446381	STRG-HSA-24875	SS18	Human_versus_primates	805.622	549.747	414.586	404.822	451.962	376.435	565.2	425.948	768.72	400.865	409.534	512.708	34.2138	317.447	397.095	279.437	386.767	383.664	271.009	326.415	253.978	318.007	208.932	354.028	228.472	217.702	350.981	373.98	323.772	310.42	555.023	684.62	463.169	521.346	657.176	208.695	191.533	264.161	174.746	175.23	429.682	353.518	501.255	481.778
P1_19:16198027_16234435:+:13:1308	-0.681899	0.0181368	STRG-HSA-26459	AP1M1	Human_versus_primates	342.621	248.273	564.851	473.841	494.583	545.447	539.033	467.412	505.993	219.341	527.779	503.3	239.496	332.212	493.846	351.722	328.337	461.275	312.924	306.696	340.211	317.229	257.122	454.575	283.849	312.131	317.617	342.674	362.771	328.461	540.417	704.237	263.275	335.151	504.227	202.117	238.086	288.644	224.674	239.92	603.486	550.659	377.681	659.577
P1_17:43175800_43210074:+:20:2901	-0.698827	0.0357377	STRG-HSA-23027	NBR1	Human_versus_primates	1077.87	372.409	912.451	960.955	1158.76	979.499	671.611	1059.22	1001.04	1232.85	1142.08	1542.83	992.199	1218.11	1117.09	1747.91	1647.91	1440.94	1980.68	1691.24	2115.54	1725.7	1216.96	2400.2	1666.29	1423.95	1539.48	1990.33	1114.69	1767.45	1183.08	656.176	1126.23	2096.84	1332.84	1159.48	1354.03	994.792	1297.19	1277.48	1799.73	1631.97	1522.91	1519.89
P1_10:71817441_71851221:-:15:1584	-0.709983	0.00764208	STRG-HSA-6550	PSAP	Human_versus_primates	47961.4	47508.8	30797	30718.1	37800.5	31061.7	58860.2	35772.1	36127.4	55417.7	48922	37216	38285.2	67409.5	40681.1	11514.1	12049.7	9071.75	13521.5	13257.1	15138.9	14620.6	11497.5	12216	14254.5	9286.5	15998	13922.4	14648.3	14520.2	27502.9	37116.6	52957.3	35815.3	33759.7	7807.23	6589.26	4171.17	6999.09	6867.87	25852.2	34580.3	40211.8	31731.4
P1_14:69209471_69241100:+:8:1866	-0.726636	0.0208357	STRG-HSA-16089	EXD2	Human_versus_primates	259.281	248.273	217.25	152.638	231.752	151.726	214.567	188.473	184.882	264.722	147.086	174.038	34.2138	191.945	204.78	228.342	185.672	177.188	191.494	187.683	204.253	191.686	177.246	155.519	166.794	153.695	263.499	155.402	118.118	124.569	219.088	190.281	258.4	269.267	149.587	120.792	113.944	63.141	93.3828	77.8799	137.326	168.977	257.589	215.079
P1_1:156743449_156752363:-:6:771	-0.731252	0.0452264	STRG-HSA-3622	HDGF	Human_versus_primates	340.769	124.136	396.482	512.996	342.745	420.609	385.522	621.959	283.405	355.484	501.823	442.152	68.4275	797.309	433.302	725.228	747.136	443.703	658.105	707.581	759.732	762.595	687.199	657.314	654.908	729.36	737.691	579.867	819.251	620.841	1139.26	1381.99	687.441	584.366	695.833	1210.31	967.418	891.705	1105.8	1109.16	681.805	984.96	1009.47	771.418
P1_15:41900645_41972494:-:6:1626	-0.770318	0.040148	STRG-HSA-17537	EHD4	Human_versus_primates	1011.19	1064.03	1591.36	1089.7	1103.71	944.929	1469.69	1304.23	2182.1	718.532	1430.48	1345.27	1539.62	1070.46	1017.37	638.486	1189.96	607.712	709.266	599.936	967.446	921.34	1197.81	854.649	850.552	400.239	1138.85	889.542	1208.68	768.319	3315.53	1610.52	1555.27	1933.56	2798.46	499.314	908.007	934.228	607.451	883.057	1557.8	1783.9	1549.02	1382.24
P1_18:51047047_51078467:+:11:1659	-0.787281	0.0208381	STRG-HSA-25216	SMAD4	Human_versus_primates	300.025	301.474	555.799	484.46	507.902	483.988	395.117	456.104	367.332	491.627	850.792	587.968	513.206	450.332	522.337	449.356	395.368	484.705	474.83	445.66	421.409	460.929	376.276	545.256	425.11	524.697	373.837	474.949	593.115	488.826	423.57	364.869	448.543	1191.65	640.368	290.619	421.638	186.846	256.109	357.996	740.276	772.256	748.401	702.593
P1_10:97738478_97759300:+:12:1236	-0.801444	0.0368526	STRG-HSA-7127	ZFYVE27	Human_versus_primates	118.528	53.2013	112.246	142.683	137.631	117.156	143.917	67.8501	184.882	143.706	57.6808	169.335	34.2138	177.18	138.894	121.003	119.53	228.441	111.568	164.252	110.152	82.4848	95.0592	109.474	111.086	154.09	102.194	104.917	125.413	60.9959	321.329	144.182	282.777	140.362	240.348	96.8729	114.388	143.034	122.969	123.729	227.983	266.065	327.208	272.434
P1_18:63390975_63422259:-:11:1335	-0.808864	0.0298331	STRG-HSA-25361	VPS4B	Human_versus_primates	109.268	390.143	349.411	346.422	428.875	355.309	436.111	301.556	440.311	431.119	415.302	395.114	307.924	206.71	384.036	191.704	201.095	349.983	184.713	199.979	183.796	190.389	137.308	242.205	205.591	96.8002	137.398	212.655	187.979	219.929	394.358	737.585	424.166	615.876	480.697	130.958	170.695	157.208	90.6091	170.833	489.762	443.195	309.803	470.307
P1_1:46278865_46303322:-:10:2439	-0.818519	0.000647812	STRG-HSA-1646	LRRC41	Human_versus_primates	309.285	372.409	418.207	344.431	455.513	361.07	440.472	350.559	597.218	166.397	472.983	531.523	547.42	406.037	490.284	646.408	700.273	801.008	758.167	634.271	852.259	772.452	894.811	828.337	642.308	689.85	674.64	773.908	876.206	648.332	949.381	977.889	594.807	673.167	877.355	711.597	1016.19	855.624	767.404	830.3	687.705	659.605	617.866	628.032
P1_11:2377550_2396866:+:8:711	-0.822499	0.0428597	STRG-HSA-7936	CD81	Human_versus_primates	7613.59	4238.37	7044.34	6027.21	5918.12	6180.45	8315.77	5974.58	7452.45	5831.45	4773.09	4430.92	6911.18	6304.65	10589.2	2611.18	3430.78	5740.32	3590.71	3096.65	2862.68	3648.79	4512.01	1828.17	2822.24	2305.43	2632.1	2787.08	2167.65	2180.67	11494.8	12496.8	12247.2	13317.2	21849.8	4236.69	3195.32	5522.9	3928.55	5609.86	7705.84	11292.6	13927.2	11227.1
P1_4:52873969_53365941:-:9:2055	-0.839935	0.0181368	STRG-HSA-40693	SCFD2	Human_versus_primates	85.1922	141.87	105.004	140.692	181.14	145.965	122.111	75.389	218.939	189.087	175.926	249.298	0	103.355	142.455	174.475	155.122	137.65	151.839	179.795	140.994	170.157	93.4089	217.538	138.608	142.632	162.092	133.967	190.504	124.569	116.847	328.578	107.26	223.434	307.579	99.8628	106.85	118.55	150.707	175.23	223.692	270.512	229.742	203.608
P1_11:14460193_14461263:-:2:183	-0.845923	0.0204601	STRG-HSA-8305	COPB1	Human_versus_primates	124.084	195.071	68.7959	66.3643	157.165	159.409	91.5833	56.5418	192.18	22.6905	103.825	136.409	444.779	103.355	89.6282	122.192	144.148	156.687	95.3359	122.029	89.0655	108.683	133.347	111.353	96.4954	165.548	133.457	116.199	138.038	104.81	19411.2	38962.5	21427.7	35660.6	26942.5	15449.4	16946.7	17452.7	17207.4	13407.9	23985.5	28884	23082.1	24711.2
P1_22:42871357_42912080:-:10:1461	-0.856581	0.018533	STRG-HSA-36207	PACSIN2	Human_versus_primates	498.189	585.214	620.974	572.724	824.897	712.538	1052.77	716.196	1104.43	355.484	922.893	973.674	376.351	487.244	710.497	970.404	704.722	874.227	685.021	820.562	812.29	918.486	631.417	978.688	707.964	819.839	973.868	844.135	514.838	749.419	1241.5	2428.54	1014.1	1480.97	1247.12	981.286	862.341	556.671	869.108	974.755	777.289	1044.25	729.256	977.894
P1_17:35594031_35723699:+:21:2856	-0.86218	0.0201408	STRG-HSA-22715	AP2B1	Human_versus_primates	1048.23	673.883	1122.46	1594.07	1194.28	831.614	1293.51	1138.37	1329.45	1550.52	1222.83	1448.75	1300.12	1838.24	1283.29	1294.99	940.223	888.87	1182.86	1056.04	1158.48	1217.82	1134.77	1186.83	1299.54	1226	1158.03	1363.08	1072.6	1202.16	1445.98	1455.55	2120.83	2363.24	2270.7	1072.78	986.039	463.893	1160.35	1341.54	994.008	1022.76	1176.56	1081.13
P1_2:106094026_106194241:-:15:1278	-0.865647	0.0302073	STRG-HSA-30675	UXS1	Human_versus_primates	237.057	301.474	266.132	359.695	357.84	234.312	349.761	331.712	300.433	211.778	297.056	329.262	410.565	457.714	370.384	290.923	288.592	328.018	262.585	341.263	309.054	238.635	366.374	304.46	376.365	343.74	361.227	333.649	253.631	302.116	744.899	1504.6	653.312	309.37	381.532	541.172	149.857	240.967	258.883	312.148	343.853	519.531	553.469	410.085
P1_14:67678321_67695703:-:7:957	-0.877206	0.0442242	STRG-HSA-16038	AL049779.1	Human_versus_primates	327.805	0	307.771	309.258	485.703	405.244	484.083	305.326	565.593	302.54	273.984	456.263	273.71	155.032	362.074	141.6	215.628	285.551	127.388	212.042	171.522	145.516	168.334	141.189	112.744	137.101	141.601	143.556	137.477	106.814	262.906	641.464	663.063	716.135	640.368	136.34	135.226	100.51	147.009	79.136	344.925	323.132	428.155	361.333
P1_12:57591290_57601606:+:10:1266	-0.883976	0.0431182	STRG-HSA-12281	PIP4K2C	Human_versus_primates	90.7482	0	175.611	242.893	229.977	122.918	184.039	248.784	296.784	90.7619	190.347	211.668	68.4275	103.355	246.329	147.739	166.096	275.301	137.456	145.692	144.456	119.836	140.938	143.773	148.225	151.324	119.533	141.3	69.5802	121.705	394.358	220.687	282.777	120.311	211.775	96.8729	117.048	83.7584	95.232	97.9779	179.705	186.764	208.856	123.312
P1_2:229774070_229778489:-:3:414	-0.884604	0.0464392	STRG-HSA-32681	TRIP12	Human_versus_primates	0	195.071	121.298	75.6553	89.682	82.5852	85.4778	113.084	72.9798	60.5079	135.55	65.8524	102.641	36.9124	83.099	211.112	198.129	202.083	219.026	250.785	193.552	215.031	127.076	244.555	195.975	257.607	198.609	206.733	259.523	195.301	19484.2	22528.7	15640.5	41659	19503.5	22960.1	29700	21947.3	23773.8	27128.6	19575.5	21145.1	19519.3	18015
P1_12:53711944_53725242:-:14:2076	-0.907425	0.0186896	STRG-HSA-12077	CALCOCO1	Human_versus_primates	575.973	727.084	923.314	843.491	951.872	743.267	955.955	855.665	1024.15	809.294	1958.26	1406.42	513.206	900.664	1157.45	1896.84	1733.33	1792.38	1867.27	1818.37	1914.75	1967.96	1790.61	1929.89	1881.83	2088.51	2037.58	1897.26	1440.42	2142.3	788.717	776.818	1867.3	3116.62	1746.31	2332.72	2855.7	1073.4	2450.14	1485.37	1788.46	1687.55	1735.25	1359.3
P1_9:83969407_83978252:-:15:1395	-0.915884	0.00805773	STRG-HSA-55003	HNRNPK	Human_versus_primates	727.838	2589.13	894.347	1102.31	923.458	1161.96	1263.85	810.432	1358.64	1437.06	1199.76	1387.6	1334.34	1144.29	1086.82	1189.44	1091.49	1331.11	1162.73	1183.17	970.908	1200.18	1219.6	1337.88	1200.39	1057.69	1174.84	1192.17	1856.5	949.016	1256.1	2195.1	1677.16	3746.82	3295.96	1252.77	1541.13	1374.93	1175.14	1305.12	4080.63	3900.56	4438.19	3174.57
P1_5:151253217_151267451:+:4:582	-0.934337	0.0126792	STRG-HSA-45025	GM2A	Human_versus_primates	768.582	532.013	523.211	473.178	640.205	418.688	654.167	765.199	394.091	423.556	455.678	606.783	957.985	590.599	557.357	208.538	102.624	102.506	179.577	110.893	173.725	208.028	145.559	97.0231	179.727	81.7863	167.872	184.452	74.3498	128.292	701.082	673.831	1004.35	495.565	443.72	116.008	128.575	52.8322	102.629	68.4589	479.57	651.452	915.486	739.873
P1_12:56598618_56617530:-:28:5712	-0.942898	0.0216567	STRG-HSA-12218	BAZ2A	Human_versus_primates	287.061	425.61	170.179	185.82	324.098	205.503	198.867	124.392	212.858	226.905	248.027	263.41	136.855	118.12	229.116	882.473	676.545	1421.9	802.958	874.385	649.895	710.718	326.436	842.903	731.176	735.287	622.098	884.184	1106.83	818.147	262.906	362.908	307.154	1131.49	700.876	796.51	751.057	909.745	941.225	728.554	366.383	437.266	374.2	387.143
P1_12:70337394_70337525:+:1:132	-0.942968	0.0243366	STRG-HSA-12550	CNOT2	Human_versus_primates	0	0	9.0521	35.8367	13.3191	0	22.6778	18.8473	13.3796	75.6349	23.0723	65.8524	0	29.53	16.6198	35.2514	38.8546	30.7517	33.2854	52.6626	32.4161	34.4984	31.3563	54.9719	31.5019	37.9299	43.3472	36.6647	50.5018	32.3593	3227.9	3859.57	5996.82	4577.53	3946.42	4080.62	5702.09	5116.99	4422.28	4818.5	4893.87	4875.15	6227.39	4829.25
P1_19:16519159_16542378:-:17:2784	-0.945194	0.0149363	STRG-HSA-26468	CHERP	Human_versus_primates	98.1562	0	184.663	217.675	180.252	261.2	265.156	222.398	340.572	136.143	265.332	258.706	513.206	155.032	235.051	233.689	276.728	559.388	299.568	252.409	266.567	299.332	214.543	375.641	262.295	445.676	275.058	347.751	450.588	372.562	540.417	655.195	409.539	693.218	411.785	301.382	563.514	487.087	341.171	333.502	469.914	466.17	339.391	355.598
P1_6:109368851_109382378:-:6:594	-0.957449	0.0112249	STRG-HSA-47671	CD164	Human_versus_primates	1739.03	2163.52	753.134	1268.89	1134.79	1571.04	1111.21	1398.47	1064.29	2019.45	1188.22	2963.36	889.558	856.369	1201.37	617.89	653.707	588.675	450.38	696.446	592.616	563.127	389.479	807.429	572.672	551.959	580.59	503.435	1171.08	454.749	1299.92	2083.29	1282.25	1065.61	1463.94	228.429	227.445	284.779	180.294	347.947	988.107	972.361	1334.94	1250.33
P1_19:3611923_3626762:-:10:2277	-0.958556	0.0460322	STRG-HSA-25781	CACTIN	Human_versus_primates	146.308	0	36.2084	49.7732	73.6991	17.2853	75.0111	75.389	52.3022	83.1984	118.246	79.9636	0	14.765	54.0144	154.472	162.537	357.305	147.113	174.691	158.618	148.888	169.654	202.033	161.157	281.313	155.262	154.274	213.23	199.31	233.694	109.853	258.4	194.789	243.71	328.889	427.402	349.208	341.171	229.871	138.936	214.186	228.001	149.122
P1_11:1277039_1309498:-:6:825	-0.968736	0.00758995	STRG-HSA-7875	TOLLIP	Human_versus_primates	277.801	0	262.511	196.438	190.907	113.315	233.756	207.32	238.401	257.159	230.723	390.411	136.855	302.682	304.499	241.413	212.662	226.977	287.857	242.666	278.526	229.557	305.642	313.387	242.731	305.81	182.058	259.191	249.142	302.975	701.082	564.959	390.037	146.091	284.048	218.263	242.963	288.644	315.283	250.597	548.233	600.314	398.567	579.28
P1_X:123885663_123907181:+:6:1494	-0.985363	0.045003	STRG-HSA-57948	XIAP	Human_versus_primates	231.501	0	159.317	201.748	197.123	401.403	176.189	105.545	216.507	476.5	132.666	112.89	273.71	251.005	191.128	76.444	66.7351	27.823	71.091	88.8537	79.3092	68.7373	35.6472	81.7531	90.195	61.241	80.9148	79.2522	99.3202	71.5914	175.27	214.802	126.762	143.227	201.691	13.1556	31.9221	21.906	14.7933	33.2874	172.731	195.658	137.497	134.783
P1_5:133956859_133968584:-:3:798	-0.985696	0.0264525	STRG-HSA-44429	C5orf15	Human_versus_primates	129.64	336.942	275.184	398.85	517.669	428.291	506.761	591.804	508.426	642.897	230.723	206.965	615.848	450.332	508.685	308.351	281.77	202.083	207.52	291.616	260.587	339.536	264.713	176.662	270.253	318.848	352.295	276.114	137.758	232.529	131.453	376.639	692.316	607.282	315.982	137.536	205.72	115.973	138.687	104.259	506.928	744.834	734.477	513.323
P1_17:32350286_32369759:+:12:1485	-0.988567	0.003316	STRG-HSA-22603	ZNF207	Human_versus_primates	340.769	886.688	573.903	550.824	665.067	1246.46	1003.06	761.429	874.541	975.691	487.403	879.6	513.206	753.014	588.222	815.139	1104.84	957.695	802.547	1147.44	823.934	868.684	871.046	1185.18	732.834	1245.76	941.291	864.441	1611.01	887.447	1066.23	1786.09	1633.28	1887.73	1821.94	849.132	1043.68	1814.34	996.7	1090.32	1272.42	1204.33	2372.26	1109.81
P1_1:65420725_65431919:+:4:396	-0.992923	0.00924837	STRG-HSA-2056	LEPROT	Human_versus_primates	353.733	780.286	439.932	371.64	610.903	437.894	537.289	572.957	293.136	552.135	392.23	395.114	136.855	561.069	451.702	222.797	260.712	269.443	201.356	206.939	193.552	197.912	260.423	183.005	230.13	101.937	207.279	195.733	120.643	198.165	204.482	326.617	784.95	338.016	492.462	157.867	117.935	99.2215	139.612	121.844	670.003	635.147	1133.04	823.037
P1_12:50981726_51010728:-:16:1707	-1.00871	0.0149363	STRG-HSA-11983	SLC11A2	Human_versus_primates	138.9	443.344	161.127	175.865	190.019	265.041	272.133	252.553	197.045	143.706	181.695	131.705	34.2138	125.502	159.075	139.817	209.103	177.188	185.124	196.963	155.471	216.847	169.324	139.544	189.343	129.594	181.27	185.016	240.164	193.297	744.899	483.55	375.411	403.9	494.143	153.083	182.666	275.758	162.727	243.061	162.002	246.055	245.406	166.328
P1_4:56963450_56977585:-:7:2097	-1.02316	0.0471719	STRG-HSA-40778	NOA1	Human_versus_primates	0	212.805	170.179	112.156	165.157	117.156	131.706	162.086	178.8	113.452	216.303	239.891	239.496	177.18	138.894	280.229	356.217	328.018	329.977	309.248	281.359	342.649	439.319	318.555	363.764	502.176	284.515	283.446	203.129	402.344	189.876	223.63	107.26	177.601	149.587	208.097	270.008	150.765	205.257	164.553	271.971	330.543	210.597	289.64
P1_19:50476545_50482259:+:7:789	-1.03593	0.026312	STRG-HSA-28036	EMC10	Human_versus_primates	344.473	124.136	604.68	294.658	465.281	403.323	528.567	452.334	383.144	453.81	409.534	315.151	992.199	221.475	603.655	549.763	558.202	562.317	697.555	492.291	704.656	451.073	839.029	423.331	430.084	320.824	615.005	597.635	306.377	478.803	1445.98	1508.52	1667.41	761.967	707.599	930.458	731.992	663.624	1236.17	510.616	791.237	812.277	880.676	676.783
P1_1:42456566_42459926:+:3:936	-1.04129	0.0135773	STRG-HSA-1446	PPCS	Human_versus_primates	107.416	106.403	128.54	134.056	139.407	169.012	171.828	177.164	119.2	68.0714	198.999	216.372	239.496	81.2074	167.385	202.398	244.399	237.227	267.31	226.194	223.136	285.584	408.292	226.935	278.543	245.359	226.194	236.346	131.866	242.552	379.753	819.975	229.147	140.362	134.461	306.764	219.021	157.208	307.886	234.896	292.355	272.735	234.963	289.64
P1_17:81684067_81701618:+:22:2334	-1.05187	0.00686198	STRG-HSA-24313	HGS	Human_versus_primates	287.061	106.403	311.392	211.039	320.547	276.564	327.083	256.323	385.577	325.23	305.708	381.003	239.496	214.092	286.692	742.062	678.622	1300.36	645.161	773.7	703.712	666.104	560.123	955.196	489.772	1107.87	570.87	659.965	1180.9	660.073	481.994	1289.79	380.286	601.553	457.166	651.799	1063.18	1124.94	825.652	950.26	503.709	408.362	483.85	496.116
P1_15:78873018_78897067:+:13:1089	-1.05482	0.000766827	STRG-HSA-18576	MORF4L1	Human_versus_primates	687.094	248.273	405.534	410.132	213.106	341.864	412.561	343.02	407.471	446.246	305.708	606.783	444.779	273.152	432.115	704.632	905.521	678.002	764.742	740.061	910.482	752.22	1262.83	921.602	836.625	1016.99	905.563	879.107	828.79	750.564	993.199	2017.57	1633.28	1758.83	1465.62	1948.82	1527.39	1530.85	2202.36	2230.25	1664.01	1200.63	1535.09	1032.38
P1_1:87332016_87344796:+:4:498	-1.05713	0.0259969	STRG-HSA-2353	LMO4	Human_versus_primates	87.0442	212.805	171.99	190.466	171.373	253.517	190.144	147.009	231.103	105.889	129.782	131.705	34.2138	103.355	272.446	188.338	433.63	364.627	192.521	271.433	265.308	135.918	257.452	133.906	127.997	135.915	168.397	130.865	205.374	126.001	58.4235	202.051	234.022	191.924	131.099	181.188	130.792	103.087	175.671	103.002	340.634	252.725	323.727	326.921
P1_1:35715632_35716321:-:1:690	-1.06013	0.0348153	STRG-HSA-1209	C1orf216	Human_versus_primates	0	0	39.8292	51.7642	72.8111	40.3323	78.5	41.464	32.8409	75.6349	40.3766	28.2224	0	51.6774	78.3505	52.0849	85.4209	92.2551	68.009	82.3578	59.7966	71.3312	56.4414	55.6767	57.0351	64.0067	63.0505	52.1767	66.7746	57.5595	131.453	129.47	97.5093	42.9681	105.888	86.7072	41.2328	76.0269	66.57	77.2518	72.4183	78.5597	66.1378	97.5027
P1_11:117205997_117229844:-:15:2358	-1.06988	0.0336468	STRG-HSA-10405	PCSK7	Human_versus_primates	0	0	41.6396	23.2275	43.5091	0	14.8278	26.3862	32.8409	15.127	69.217	56.4449	0	29.53	32.0525	265.376	226.899	259.193	215.739	244.986	272.861	241.748	125.095	274.39	202.275	202.293	212.533	235.5	262.89	221.074	43.8176	50.0224	9.75093	68.7489	58.8265	179.992	182.222	229.369	179.369	190.931	48.2788	45.95	52.214	34.4127
P1_1:149923542_149927759:-:6:1275	-1.07315	0.018862	STRG-HSA-3262	SF3B4	Human_versus_primates	220.389	88.6688	219.061	178.52	179.364	119.076	256.433	150.778	282.189	90.7619	121.13	159.927	0	81.2074	181.037	201.21	261.008	595.997	203	210.186	212.121	198.949	216.524	242.91	169.116	342.159	213.584	234.09	308.903	206.756	452.782	969.061	360.785	438.274	526.077	310.352	387.499	688.108	453.97	343.551	437.728	429.114	454.262	312.582
P1_X:48923174_48957570:-:9:1716	-1.08029	0.00118099	STRG-HSA-56972	OTUD5	Human_versus_primates	96.3042	248.273	110.436	132.729	182.028	111.394	221.544	128.161	333.274	143.706	164.39	216.372	68.4275	243.622	175.695	292.507	330.413	552.066	265.667	299.272	276.009	277.024	215.533	343.222	219.187	348.481	254.304	310.522	341.448	288.084	248.3	314.847	419.29	670.302	400.02	450.279	347.153	440.698	453.97	334.13	437.728	564.74	555.209	450.233
P1_2:131120942_131146773:+:7:669	-1.08252	0.0341307	STRG-HSA-31060	PLEKHB2	Human_versus_primates	166.68	833.487	456.226	497.069	568.282	927.643	646.317	576.726	701.822	703.405	519.127	526.819	786.917	435.567	601.281	193.883	328.04	156.687	228.066	257.977	205.826	185.202	155.461	188.643	197.633	141.052	153.948	173.17	256.998	162.083	861.746	1434.96	984.844	824.987	1346.29	133.948	205.277	171.383	169.199	234.896	403.397	482.475	541.285	427.291
P1_3:50300483_50302956:-:3:1308	-1.08348	0.0312155	STRG-HSA-37419	HYAL1	Human_versus_primates	118.528	248.273	282.425	278.73	368.495	169.012	332.317	425.948	220.156	128.579	432.606	211.668	68.4275	221.475	330.615	646.408	394.182	884.477	571.604	547.738	648.006	897.736	559.463	405.477	623.406	700.913	791.284	572.534	285.054	867.115	248.3	238.342	804.452	254.944	596.669	865.876	271.782	381.423	1102.1	665.119	694.142	667.757	548.247	774.286
P1_11:65616312_65636978:+:35:6105	-1.09353	0.0413682	STRG-HSA-9202	PCNX3	Human_versus_primates	90.7482	336.942	74.2272	28.5367	110.105	30.7294	72.3944	64.0807	85.1431	98.3254	63.4489	108.186	102.641	7.38249	78.3505	350.137	333.379	787.829	310.253	362.606	299.927	294.403	192.429	414.169	272.906	322.009	312.888	342.956	433.193	323.88	219.088	282.479	126.762	243.486	152.949	331.281	279.319	511.571	361.512	252.482	82.6105	129.698	109.649	88.8995
P1_16:30781718_30784482:-:2:2610	-1.10597	0.0442887	STRG-HSA-20259	ZNF629	Human_versus_primates	101.86	0	76.0376	96.2283	95.8976	24.9676	61.0556	90.4668	110.686	52.9445	204.767	56.4449	547.42	140.267	134.739	151.898	191.9	105.434	287.035	217.61	150.436	261.202	168.334	203.913	214.545	197.947	195.194	314.188	243.811	359.675	131.453	200.09	394.913	335.151	226.902	254.74	260.697	163.651	252.411	139.43	269.825	330.543	368.979	318.317
P1_19:17555714_17581444:+:12:1869	-1.13118	0.0166746	STRG-HSA-26548	COLGALT1	Human_versus_primates	159.272	691.617	273.373	285.367	1340.79	380.276	1125.17	919.746	602.083	1074.02	493.171	602.079	205.283	391.272	503.936	479.855	412.274	653.107	372.303	294.168	467.672	353.803	326.766	373.057	315.682	419.599	363.329	289.651	610.791	292.379	730.293	972.004	1092.1	802.071	808.444	249.956	301.043	161.074	271.827	270.695	572.372	804.125	772.767	854.582
P1_11:118754712_118786251:-:12:1452	-1.13308	0.00036365	STRG-HSA-10468	DDX6	Human_versus_primates	740.802	1596.04	1113.41	1264.9	1410.94	966.055	822.505	1194.92	880.623	1338.74	1228.6	1157.12	1060.63	1875.15	1321.87	280.625	217.111	205.011	354.222	230.834	260.902	273.912	235.998	386.683	311.372	242.593	228.295	411.773	310.866	386.88	890.958	1404.55	2042.82	1417.95	966.435	143.515	152.517	69.5839	148.858	100.49	1026.73	1579.35	1924.96	1333.49
P1_10:93306963_93482194:-:54:6186	-1.13768	0.0358936	STRG-HSA-7019	MYOF	Human_versus_primates	622.273	354.675	528.642	284.703	801.81	366.832	829.483	572.957	619.112	325.23	173.042	362.188	342.138	177.18	305.092	1271.82	845.608	623.82	940.414	596.224	811.975	1445.04	809.653	678.457	844.915	1278.16	991.732	1503.25	879.853	329.607	277.512	442.355	268.151	237.757	884.078	367.758	224.785	881.396	256.109	376.838	326.15	312.756	348.093	401.482
P1_20:2461756_2470690:-:7:723	-1.14078	0.0386458	STRG-HSA-33114	ZNF343	Human_versus_primates	124.084	638.416	273.373	313.903	315.219	858.502	554.733	444.795	574.108	484.064	354.737	451.559	171.069	413.419	322.899	482.429	798.448	1300.36	408.67	692.734	553.591	460.151	1012.31	782.997	369.401	441.725	525.421	371.724	1246.27	482.526	540.417	1009.28	585.056	764.832	1216.87	349.819	652.187	1305.34	586.185	874.892	794.455	600.314	910.264	719.799
P1_5:115616209_115625792:-:3:675	-1.15381	0.00772752	STRG-HSA-44126	TMED7-TICAM2	Human_versus_primates	1442.71	851.221	1506.27	1045.24	1632.03	1396.27	1486.27	923.516	1408.51	1527.83	761.387	799.636	1163.27	1255.02	1362.23	325.976	262.788	134.722	239.983	285.816	259.643	250.308	182.857	268.986	249.363	197.156	228.558	281.754	287.86	237.97	963.987	1075.97	1370.01	718.999	1339.56	96.2749	72.2682	97.9329	105.402	112.423	2168.79	2316.03	3705.45	2400.29
P1_19:13962695_13993843:-:20:2940	-1.1674	0.044989	STRG-HSA-26364	RFX1	Human_versus_primates	124.084	0	56.123	81.6281	132.303	23.047	139.556	45.2334	154.474	287.413	77.8691	42.3337	68.4275	184.562	118.119	134.866	115.378	279.694	167.454	107.181	111.411	138.512	92.4187	113.937	104.454	274.597	134.77	153.146	132.146	116.837	29.2117	153.01	180.392	418.223	166.395	173.414	172.912	103.087	112.799	92.9534	174.877	217.892	268.032	260.963
P1_6:148343068_148548558:+:20:3744	-1.16879	0.0451388	STRG-HSA-48303	SASH1	Human_versus_primates	133.344	195.071	400.103	416.768	758.301	209.344	391.628	199.781	529.103	484.064	464.331	399.818	513.206	221.475	485.536	406.975	346.133	1215.42	445.654	426.869	469.561	335.127	224.775	411.35	450.643	396.288	251.414	480.872	455.638	492.262	160.665	773.876	531.426	1014.05	1001.73	300.784	269.121	398.175	193.238	325.965	200.625	312.756	241.925	283.905
P1_11:68757644_68815474:-:18:2322	-1.1697	0.0126015	STRG-HSA-9423	CPT1A	Human_versus_primates	611.161	372.409	637.268	530.251	1323.03	426.37	414.306	599.343	583.838	922.746	545.084	564.449	410.565	590.599	439.831	846.628	439.265	616.498	296.075	454.012	334.232	429.803	257.782	404.772	411.515	341.764	345.202	497.512	272.99	459.903	496.6	908.25	507.048	535.669	284.048	148.299	231.879	60.5638	130.366	78.5079	286.454	240.126	205.375	458.836
P1_2:46297912_46384660:+:16:2613	-1.1697	0.041647	STRG-HSA-29564	EPAS1	Human_versus_primates	2181.66	3777.29	1555.15	1647.83	3158.4	900.755	2625.39	1040.37	3557.76	1580.77	2592.75	2869.28	1334.34	1424.82	2330.33	3660.4	4677.09	12319.7	3712.76	6284.48	3889.3	4236.55	1833.52	5539.95	3577.29	3263.55	4315.81	4944.66	5941.25	7977	1738.1	619.885	3485.96	5098.88	6138.12	3134.02	2289.97	3820.67	1882.45	4580.47	3914.34	4308.92	2835.22	5236.47
P1_X:132214168_132217268:-:2:552	-1.18166	0.00354034	STRG-HSA-58049	RAP2C	Human_versus_primates	40.7441	17.7338	184.663	118.129	97.6735	144.044	139.556	105.545	83.9268	60.5079	57.6808	155.223	0	88.5899	122.868	67.3341	54.8711	58.5746	76.844	77.718	76.4767	78.0752	43.5688	78.934	83.2314	64.7969	62.7878	73.3294	87.2558	69.5868	204.482	176.55	87.7584	108.852	85.7186	43.6526	27.9319	30.9262	30.5112	32.0312	89.5841	171.942	187.97	137.651
P1_1:56496551_56579016:-:6:936	-1.18263	0.00980682	STRG-HSA-1897	AC119674.2	Human_versus_primates	1924.23	1666.97	1424.8	2089.81	3628.12	1759.26	2723.08	1424.85	2376.71	2125.34	2047.67	1199.45	2223.89	2111.39	1998.53	985.653	836.413	1909.53	715.225	1139.79	1013.4	712.015	887.219	1040.94	1037.57	778.353	807.572	777.292	1060.82	1430.11	438.176	449.221	2330.47	2348.92	3904.4	407.225	276.215	595.329	350.417	623.039	2183.28	2206.34	2962.28	2368.74
P1_20:3854625_3866147:+:6:1623	-1.18545	0.0243366	STRG-HSA-33169	MAVS	Human_versus_primates	135.196	0	222.682	242.893	205.114	328.42	185.783	290.248	173.935	143.706	426.838	206.965	273.71	287.917	272.446	367.763	339.607	156.687	379.083	406.685	400.323	391.933	244.249	412.524	306.398	390.362	327.074	395.697	259.242	578.745	438.176	204.013	253.524	131.769	351.278	136.34	292.62	243.544	143.31	232.383	892.622	561.776	412.491	610.825
P1_7:74174384_74195308:+:7:747	-1.18553	0.000300011	STRG-HSA-49965	EIF4H	Human_versus_primates	122.232	248.273	188.284	193.784	157.165	324.579	225.906	358.098	207.992	113.452	346.085	611.486	376.351	132.885	213.683	344.196	305.202	316.303	301.007	356.343	331.399	317.489	377.596	398.194	326.625	374.558	291.346	340.136	402.892	331.325	1621.25	2071.52	1716.16	1054.15	1949.68	1032.71	1424.53	1084.99	1257.43	1403.72	2739.02	2098.88	2464.5	1884.1
P1_9:35697791_35725694:-:57:7629	-1.18692	0.00036365	STRG-HSA-54501	TLN1	Human_versus_primates	4457.77	4397.97	3135.65	2707	7172.78	3992.9	6678.61	3607.36	5977.05	8198.83	4199.16	4990.67	4584.64	4658.35	5106.43	6138.89	5067.71	7471.2	7055.06	6032.54	5399	6143.56	2793.02	6158.97	4401.98	4444.91	5447.3	6017.24	7073.05	5979.03	7536.63	20589.6	8975.73	14889.9	9212.23	4832.88	3643.56	5895.3	5597.42	4723.04	7344.82	7511.34	8000.93	6873.94
P1_17:44397568_44436504:-:5:4275	-1.18963	0.0480203	STRG-HSA-23119	GPATCH8	Human_versus_primates	0	0	86.9001	79.6372	177.588	222.788	139.556	109.314	194.613	75.6349	201.883	155.223	102.641	199.327	146.017	479.657	457.951	541.815	518.8	562.585	491.276	506.322	198.04	519.179	484.466	792.972	521.217	556.176	459.005	612.25	306.723	260.901	253.524	905.194	352.959	571.071	716.475	663.624	499.275	368.045	288.6	338.696	238.444	303.979
P1_8:94492815_94496453:-:3:291	-1.19035	0.00354034	STRG-HSA-53089	VIRMA	Human_versus_primates	0	17.7338	12.6729	27.873	31.9659	17.2853	13.0833	37.6945	19.4613	0	11.5362	14.1112	0	0	26.1168	45.3515	50.4221	84.9332	46.6406	42.2229	40.9135	46.6895	33.6668	43.9305	38.4655	45.4368	39.4066	47.3821	48.8184	33.5048	8734.31	15143.1	7474.09	12314.7	7884.43	10595.6	11593.1	11584.4	9608.26	8275.99	6426.99	6012.04	6116	7556.46
P1_3:128052553_128069662:+:12:1431	-1.19613	0.00918831	STRG-HSA-38492	SEC61A1	Human_versus_primates	981.562	2890.6	821.93	726.026	2183.45	1588.33	2075.02	1036.6	1878.01	1626.15	614.301	1218.27	1642.26	989.253	1029.24	879.701	1140.72	761.47	601.191	1265.99	932.827	707.605	636.368	970.466	599.531	1043.07	965.198	703.116	1712.57	564.427	1927.97	3576.11	1920.93	1435.13	2297.59	417.39	435.826	711.302	422.534	632.46	854.535	970.138	1439.37	1132.75
P1_2:36356293_36548701:+:17:3111	-1.19622	0.027759	STRG-HSA-29361	CRIM1	Human_versus_primates	1631.62	1064.03	1734.38	633.116	1424.26	501.273	1815.97	882.052	1879.23	1701.79	2033.25	2906.91	2258.11	1070.46	2716.15	754.934	1137.46	1117.31	1359.97	824.274	1233.07	968.548	839.029	2026.21	500.052	802.059	1347.97	1821.11	1045.67	1629.71	1445.98	1338.83	3768.74	6049.91	4228.78	562.7	812.241	1284.73	500.199	623.039	1379.7	1707.56	2236.5	3312.22
P1_19:3491492_3496814:-:4:909	-1.20233	0.00622898	STRG-HSA-25768	DOHH	Human_versus_primates	1.852	17.7338	63.3647	86.2736	58.6041	72.9823	72.3944	52.7723	102.172	68.0714	121.13	42.3337	34.2138	66.4424	68.2599	118.627	122.793	102.506	103.144	128.757	74.5884	110.239	143.579	117.461	84.8894	158.831	99.5673	89.1235	138.319	101.087	175.27	167.722	146.264	68.7489	159.672	103.451	87.7859	154.631	135.914	119.96	222.619	153.414	109.649	108.974
P1_11:47410125_47415363:+:9:1065	-1.20432	0.0259137	STRG-HSA-8806	SLC39A13	Human_versus_primates	135.196	177.338	59.7438	71.6735	88.7941	115.235	88.0944	113.084	99.739	30.254	121.13	117.594	0	59.0599	164.417	348.157	320.625	579.889	422.231	363.302	424.556	380.52	509.953	327.247	311.703	330.701	268.753	349.161	346.218	333.043	248.3	525.726	156.015	169.008	134.461	322.91	258.924	536.054	396.646	260.018	67.0539	94.8645	80.0615	77.4286
P1_19:49659589_49664838:-:7:1359	-1.21017	0.0369239	STRG-HSA-27984	IRF3	Human_versus_primates	0	0	48.8813	69.6825	71.9232	59.5382	102.05	64.0807	94.8737	22.6905	95.1733	42.3337	0	73.8249	88.4411	467.18	326.557	1161.24	289.706	321.776	333.287	303.222	436.678	253.716	272.574	474.519	300.541	255.807	365.577	250.57	146.059	176.55	126.762	249.215	334.471	693.06	622.482	644.296	829.351	619.899	194.188	257.172	281.956	341.259
P1_11:66616721_66626668:+:3:2010	-1.21868	0.014321	STRG-HSA-9305	RBM14-RBM4	Human_versus_primates	220.389	638.416	110.436	202.411	286.805	132.52	370.694	192.242	317.462	544.572	242.259	192.853	136.855	228.857	261.762	289.141	251.814	746.827	313.334	307.624	293.633	216.587	316.204	287.31	341.547	1049	383.82	299.805	753.599	228.233	686.476	1102.45	619.184	529.94	668.941	378.522	333.852	556.671	512.219	437.76	548.233	650.711	624.828	544.868
P1_1:150577375_150579530:-:3:1053	-1.21911	0.013098	STRG-HSA-3308	MCL1	Human_versus_primates	1337.15	4291.57	1102.55	900.564	1870.89	1160.03	1961.63	893.36	1588.53	2556.46	1542.96	1843.87	1573.83	908.046	1295.16	992.782	982.044	1514.15	870.762	1017.53	815.752	882.691	784.898	1507.26	921.846	1207.43	754.767	923.951	3233.52	1043.8	1884.16	3584.94	1916.06	2767.14	4506.11	388.687	908.894	896.859	421.61	1184.53	1956.37	1680.14	2487.13	1843.95
P1_1:179082129_179095218:+:6:1194	-1.22258	0.0146944	STRG-HSA-4127	TOR3A	Human_versus_primates	87.0442	141.87	126.729	63.7098	156.278	80.6646	159.617	207.32	108.253	189.087	118.246	112.89	68.4275	110.737	97.3446	170.712	150.97	284.087	107.458	144.3	110.466	136.697	153.481	137.665	115.728	120.506	156.05	134.813	109.14	118.555	598.841	248.15	253.524	166.143	280.686	118.998	73.5983	335.034	110.95	178.998	127.134	176.389	226.261	172.064
P1_9:36036999_36123045:+:21:2916	-1.2368	0.040519	STRG-HSA-54534	RECK	Human_versus_primates	248.169	0	175.611	182.502	301.9	195.9	136.067	162.086	170.286	264.722	106.709	202.261	307.924	169.797	347.829	147.145	140.589	448.096	179.166	142.676	135.644	133.584	79.8761	167.97	146.235	109.048	90.1097	165.555	150.944	145.76	87.6352	161.837	248.649	174.737	73.9533	148.299	62.9575	110.819	68.4191	40.1961	271.971	437.266	501.255	593.619
P1_14:59472965_59484316:-:5:1065	-1.24129	0.013098	STRG-HSA-15895	L3HYPDH	Human_versus_primates	48.1521	0	83.2793	51.7642	66.5955	36.4911	105.539	131.931	132.58	121.016	51.9127	150.52	171.069	22.1475	118.119	119.023	159.274	147.901	102.733	131.773	136.588	144.997	114.203	191.697	116.723	70.7234	118.482	76.4318	87.817	56.414	160.665	145.163	131.638	83.0716	210.095	93.285	59.854	163.651	110.95	187.791	181.314	211.222	226.261	169.196
P1_4:6575211_6621285:+:19:3030	-1.25139	0.000840199	STRG-HSA-40057	MAN2B2	Human_versus_primates	333.361	336.942	219.061	190.466	424.436	182.456	275.622	369.406	193.396	423.556	308.592	272.817	513.206	191.945	524.711	489.163	331.006	585.746	496.404	383.95	455.084	406.458	304.321	405.242	411.846	373.372	387.498	496.666	242.409	465.63	29.2117	367.812	175.517	254.944	142.864	123.782	112.171	175.248	111.875	107.399	192.042	212.704	309.803	404.349
P1_1:180154908_180197037:+:12:2244	-1.25608	0.00756571	STRG-HSA-4148	QSOX1	Human_versus_primates	1216.77	478.812	847.276	821.59	2927.54	1361.7	1811.61	1285.38	1516.76	1618.59	1666.98	884.303	581.634	1528.18	1912.46	2209.55	1155.85	1943.21	1137.66	1629.76	1488.94	1477.98	644.62	694.666	773.621	756.227	1432.56	896.593	811.115	1510.29	730.293	2404.02	1043.35	1014.05	1038.71	495.128	328.532	382.712	642.585	354.856	668.394	930.858	830.203	1084
P1_5:141344034_141511173:+:4:2799	-1.26675	0.0376562	STRG-HSA-44694	PCDHGA1	Human_versus_primates	107.416	124.136	224.492	217.011	324.986	299.612	294.811	256.323	623.977	226.905	265.332	371.596	136.855	103.355	401.25	286.17	350.582	680.93	280.871	363.534	260.273	313.079	133.347	248.783	197.301	298.303	327.074	305.727	314.794	220.788	642.658	285.422	292.528	2048.15	941.224	264.307	353.804	490.953	254.26	354.856	272.507	284.593	316.765	510.455
P1_7:90412677_90413411:+:1:735	-1.27014	0.01757	STRG-HSA-50199	CLDN12	Human_versus_primates	112.972	159.604	45.2605	65.037	67.4835	23.047	32.2722	75.389	41.3552	90.7619	72.101	141.112	0	95.9723	105.061	130.905	123.682	70.2896	156.975	179.563	113.299	137.734	94.069	167.03	128.992	237.457	120.321	141.864	316.758	178.406	14.6059	107.891	73.132	197.653	230.264	93.883	154.734	72.1611	97.0812	77.8799	84.2198	66.7016	92.2448	94.6349
P1_1:159918800_159923470:-:5:663	-1.27475	0.0467415	STRG-HSA-3672	TAGLN2	Human_versus_primates	355.585	2074.85	481.572	511.005	1296.39	706.776	2219.81	633.268	1429.19	1580.77	660.445	1100.68	478.993	339.594	927.148	629.772	808.236	2589	477.296	551.217	354.059	544.97	886.559	537.738	391.287	688.269	662.818	363.827	1235.61	363.112	1650.46	4048.87	1862.43	2827.3	3258.99	663.758	438.486	1476.73	789.594	1141.82	1853.37	3326.19	3618.43	2818.97
P1_22:38736267_38756052:-:18:2544	-1.27849	0.0349202	STRG-HSA-36009	SUN2	Human_versus_primates	1035.27	443.344	979.437	952.328	2225.18	1300.24	1567.38	912.207	1933.96	1376.56	2229.36	1806.24	478.993	1461.73	1726.09	2517.11	1558.93	1708.92	1477.3	2231.09	1516	1393.68	730.107	2024.56	1200.06	2105.9	1566.81	1283.55	1481.1	2432.1	2643.66	2838.53	3685.85	3738.22	3909.44	1218.09	1784.54	1284.73	1863.03	1743.5	627.625	841.922	795.394	1000.84
P1_X:119236364_119243254:+:3:588	-1.28338	0.0111275	STRG-HSA-57868	PGRMC1	Human_versus_primates	212.981	407.877	381.999	312.576	1078.85	512.797	594.856	441.026	475.585	544.572	256.68	404.522	34.2138	236.24	406.592	134.866	113.301	484.705	94.1031	127.133	138.476	111.536	192.429	128.738	112.412	130.384	103.508	118.173	115.032	95.9325	613.446	430.585	770.324	678.896	603.392	97.4708	62.5142	119.839	85.0616	81.6483	333.124	486.922	703.149	447.365
P1_9:34635632_34637697:-:4:672	-1.2843	0.00143466	STRG-HSA-54443	SIGMAR1	Human_versus_primates	111.12	0	153.886	43.1368	131.415	111.394	117.75	98.0057	128.931	158.833	51.9127	70.5561	34.2138	88.5899	170.947	143.382	198.129	181.581	128.827	144.532	145.715	144.737	135.987	120.75	102.464	100.751	126.364	97.3025	77.436	110.251	189.876	344.272	146.264	100.259	215.137	129.164	70.9381	110.819	148.858	141.942	186.142	224.562	240.184	209.344
P1_8:11708313_11758475:+:6:1332	-1.28515	0.00321417	STRG-HSA-51824	GATA4	Human_versus_primates	314.841	319.208	472.519	333.813	229.977	316.897	262.539	339.251	510.859	128.579	997.878	301.039	547.42	561.069	643.424	508.967	640.953	311.91	677.213	465.38	582.545	493.612	728.127	459.744	436.053	571.319	632.869	686.194	621.733	793.233	1489.8	507.09	960.467	971.079	578.18	605.754	637.113	654.604	688.814	211.657	992.398	1422.97	1343.64	1029.51
P1_7:143288456_143305071:+:11:1359	-1.29874	0.0282886	STRG-HSA-51266	CASP2	Human_versus_primates	0	0	90.521	74.9917	132.303	38.4117	152.639	101.775	107.037	75.6349	77.8691	89.3711	68.4275	44.2949	105.654	90.703	54.2779	155.223	66.1598	57.7665	57.5936	61.9933	53.8009	71.8863	59.3562	56.4997	60.9488	64.0222	67.6163	68.4414	116.847	142.221	146.264	209.111	198.329	62.788	25.2717	59.2752	78.5895	37.0557	79.9283	94.8645	90.5043	88.8995
P1_2:131052903_131082646:-:5:588	-1.30244	0.00631555	STRG-HSA-31059	FAM168B	Human_versus_primates	70.3762	35.4675	188.284	213.029	124.312	209.344	152.639	165.856	122.849	105.889	161.506	127.001	136.855	428.184	283.724	188.536	170.545	95.1838	233.203	252.177	240.76	231.891	99.35	366.479	222.503	283.289	198.346	279.78	312.83	345.357	467.388	440.393	394.913	217.705	379.851	130.36	226.115	103.087	124.819	162.668	464.013	343.884	348.093	473.175
P1_19:6730312_6737576:-:18:1632	-1.30317	0.0142713	STRG-HSA-25951	GPR108	Human_versus_primates	375.957	0	97.7626	106.183	305.452	111.394	240.733	128.161	175.152	332.794	149.97	127.001	68.4275	140.267	160.262	357.069	310.837	805.401	318.06	244.29	309.998	278.84	435.028	225.996	234.441	335.837	254.041	264.268	218.28	387.453	248.3	604.192	263.275	223.434	183.203	279.257	240.303	264.161	295.866	206.005	149.664	186.023	229.742	286.773
P1_17:44187709_44190864:+:3:966	-1.30739	0.0181368	STRG-HSA-23100	TMUB2	Human_versus_primates	0	0	45.2605	62.3825	99.4493	80.6646	118.622	120.622	109.47	30.254	100.941	79.9636	0	51.6774	94.9703	265.376	226.009	477.383	222.724	214.362	198.273	227.482	302.341	138.604	175.084	242.198	185.474	207.579	156.275	168.097	116.847	110.834	170.641	295.047	292.452	278.061	212.371	338.899	335.624	252.482	143.764	197.14	228.001	146.254
P1_3:93874245_93973749:-:16:2127	-1.308	0.0181368	STRG-HSA-37910	PROS1	Human_versus_primates	1609.39	301.474	1623.95	822.918	1102.82	1448.12	1542.09	908.438	1803.82	1679.1	807.531	762.006	444.779	915.429	2221.71	346.969	1727.99	685.323	1188.21	1009.64	807.884	634.977	560.783	473.369	587.262	452.788	956.266	1211.63	308.622	589.913	613.446	244.227	482.671	532.804	563.054	166.837	118.821	261.584	138.687	119.332	521.948	566.222	922.448	1399.45
P1_19:45507772_45526177:+:13:1143	-1.30856	0.0302073	STRG-HSA-27697	VASP	Human_versus_primates	424.109	319.208	130.35	140.692	236.192	284.247	312.256	267.631	313.813	332.794	170.158	475.078	239.496	280.535	157.295	451.139	410.495	1057.27	282.926	366.086	445.957	465.339	408.622	799.677	267.601	462.27	398.269	260.319	1410.4	272.62	744.899	1583.06	399.788	618.74	668.941	453.867	371.982	827.275	520.54	673.284	228.52	334.249	372.46	324.053
P1_19:4047752_4055232:-:2:1755	-1.31078	0.000176038	STRG-HSA-25815	ZBTB7A	Human_versus_primates	122.232	70.9351	157.506	139.365	126.975	92.1882	148.278	90.4668	199.478	128.579	181.695	183.446	273.71	110.737	246.923	215.865	238.763	360.234	220.875	176.315	168.06	210.103	107.602	255.361	168.452	254.051	168.397	195.169	387.461	273.479	394.358	359.965	175.517	372.39	505.908	188.364	159.167	217.772	222.824	189.675	253.196	411.326	274.994	410.085
P1_9:127397231_127407249:+:10:1434	-1.3146	0.00147184	STRG-HSA-55838	SLC2A8	Human_versus_primates	112.972	70.9351	79.6585	67.6916	45.285	36.4911	67.1611	52.7723	42.5715	52.9445	95.1733	108.186	0	22.1475	74.1955	120.607	213.256	238.692	138.278	152.652	147.918	148.369	193.749	122.63	127.997	136.706	99.5673	109.43	99.3202	129.437	102.241	35.3099	82.8829	37.239	55.465	49.6324	66.9478	115.973	63.7962	62.8064	113.187	74.1129	106.168	114.709
P1_17:78993550_78997622:-:3:1206	-1.32382	0.0236041	STRG-HSA-24172	CANT1	Human_versus_primates	61.1161	0	56.123	61.0552	89.682	24.9676	109.028	56.5418	153.258	75.6349	106.709	192.853	0	44.2949	106.248	177.247	205.247	162.545	149.168	191.163	156.101	126.321	135.327	160.687	135.956	166.733	167.872	152.3	177.317	139.746	613.446	209.898	29.2528	200.518	210.095	106.441	121.038	423.946	131.291	158.272	108.359	166.754	160.123	200.741
P1_2:191835923_191846925:-:2:1278	-1.32912	0.0208836	STRG-HSA-31986	CAVIN2	Human_versus_primates	601.901	141.87	1748.87	1324.63	2024.5	941.088	1467.08	949.902	1464.46	1316.05	1574.69	1627.49	547.42	1203.35	1613.31	1170.62	1098.31	2559.71	1303.06	1037.24	928.106	1251.02	795.13	961.304	1406.64	1072.7	1140.95	1576.3	410.187	1815.84	1562.83	1163.27	3442.08	3649.42	8395.38	1522.46	751.5	2042.42	1090.08	1498.56	1934.37	2422.75	2062.45	1970.13
P1_11:770897_777462:-:8:663	-1.33305	0.0310762	STRG-HSA-7840	GATD1	Human_versus_primates	1.852	336.942	45.2605	78.3099	59.492	117.156	56.6944	37.6945	70.5471	83.1984	69.217	117.594	0	51.6774	137.113	88.7226	72.0739	139.115	97.8015	98.5974	72.3854	96.751	75.2552	78.2292	91.5214	101.146	83.5419	113.943	81.0834	85.0506	189.876	129.47	97.5093	42.9681	94.1224	88.5011	49.6567	50.2551	90.6091	30.147	286.454	230.491	140.978	232.286
P1_17:43016061_43022322:-:6:1182	-1.35457	0.00284213	STRG-HSA-23020	VAT1	Human_versus_primates	557.453	195.071	470.709	453.268	763.629	176.694	648.933	422.179	510.859	506.754	449.91	667.931	684.275	442.949	919.431	472.725	430.07	1297.43	611.259	297.416	480.891	386.745	602.702	331.006	301.424	464.246	334.693	321.521	322.37	320.443	1095.44	1193.67	609.433	1117.17	1267.29	368.356	593.22	240.967	367.984	459.742	1362	2092.21	1404.56	1849.68
P1_17:45437858_45482484:-:11:3171	-1.35569	0.0285531	STRG-HSA-23184	PLEKHM1	Human_versus_primates	0	0	21.725	42.4732	45.285	48.0147	16.5722	22.6167	27.9756	7.56349	83.6372	70.5561	0	29.53	44.5173	109.319	92.2427	125.935	132.731	98.1334	123.055	91.3039	49.51	196.395	80.247	157.646	81.4402	112.532	124.29	144.901	569.629	136.336	82.8829	148.956	205.052	145.309	186.656	363.383	141.461	245.573	111.041	114.134	97.4662	154.857
P1_7:73570507_73578549:-:7:1344	-1.35745	0.0146387	STRG-HSA-49942	TBL2	Human_versus_primates	244.465	53.2013	45.2605	67.028	257.503	228.55	191.017	113.084	167.854	113.452	86.5212	127.001	0	73.8249	160.856	114.864	102.327	144.972	101.911	141.98	87.8066	124.765	108.592	132.966	77.9258	110.234	109.813	88.8414	219.963	85.9097	540.417	672.85	292.528	315.099	563.054	98.0688	149.413	194.577	122.045	135.034	148.592	179.353	182.749	154.857
P1_19:55655105_55674068:+:12:1428	-1.36164	0.00714648	STRG-HSA-28459	U2AF2	Human_versus_primates	5.55601	354.675	517.78	396.859	598.472	411.006	722.2	384.484	625.194	710.968	510.475	889.007	239.496	620.129	562.105	911.387	725.484	1562.48	787.343	911.04	891.284	811.101	912.634	1098.97	790.864	1164.76	744.521	869.518	1487.28	799.819	861.746	1633.08	1491.89	1707.27	1690.84	1271.31	1262.7	1239.62	1263.9	1207.14	1648.45	1637.15	2071.16	1416.66
P1_3:14125194_14141795:+:12:1203	-1.37085	0.026312	STRG-HSA-36665	AC093495.1	Human_versus_primates	1074.16	301.474	555.799	435.35	1377.2	927.643	1078.94	539.032	1567.85	1142.09	680.634	2492.98	410.565	310.065	1085.04	885.642	777.093	628.213	407.643	983.654	837.152	443.291	293.099	1597	298.771	585.147	591.361	497.23	968.792	423.535	1387.56	1112.26	1043.35	1910.65	2077.42	275.071	413.214	452.295	297.716	501.823	392.668	632.924	781.47	840.243
P1_19:44846526_44888379:+:9:1617	-1.37462	0.0204601	STRG-HSA-27657	NECTIN2	Human_versus_primates	233.353	691.617	139.402	197.766	339.193	357.229	401.222	226.167	349.087	257.159	222.071	183.446	68.4275	206.71	261.762	536.297	632.352	966.482	280.666	551.681	469.875	339.796	422.815	498.036	286.502	510.868	458.692	306.855	771.274	389.457	569.629	437.451	624.06	1268.99	1307.63	379.12	516.075	1060.51	397.571	677.681	287.527	424.667	325.467	312.582
P1_14:22901730_22904988:-:6:570	-1.37517	0.0161911	STRG-HSA-15165	RBM23	Human_versus_primates	0	0	114.056	43.8005	164.269	90.2676	162.233	79.1585	124.066	166.397	86.5212	117.594	239.496	191.945	118.713	164.771	113.598	250.407	140.744	175.155	136.273	124.505	200.35	158.103	105.449	191.625	131.618	129.173	162.728	141.465	204.482	1433.98	1014.1	2076.79	1368.14	520.243	972.738	525.745	646.283	629.948	1583.55	1073.15	1331.46	1210.18
P1_6:82364962_82366224:+:1:1263	-1.37897	0.0446381	STRG-HSA-47340	TPBG	Human_versus_primates	100.008	177.338	66.9855	51.7642	140.295	26.8882	60.1833	71.6196	107.037	151.27	34.6085	89.3711	0	0	155.514	43.5691	52.2017	188.903	46.0242	53.1266	50.6698	49.8021	35.6472	60.845	25.5331	58.8703	22.8558	30.4599	136.074	32.3593	116.847	158.895	112.136	223.434	203.372	47.2405	28.8186	55.4094	20.3408	50.2451	178.632	206.775	280.215	258.095
P1_1:32741955_32772887:+:7:3285	-1.38108	0.0321087	STRG-HSA-1118	KIAA1522	Human_versus_primates	0	0	0	6.63643	23.0865	9.60293	4.36111	30.1556	7.29798	7.56349	5.76808	18.815	0	0	19.5876	103.18	69.9977	101.041	94.514	83.7498	54.4464	83.5223	32.6766	96.7881	70.6306	140.262	74.3471	93.354	92.8671	81.0415	29.2117	15.6933	19.5019	25.7808	31.9344	61.592	55.8637	52.8322	74.8912	40.8241	12.8744	16.3048	10.4428	5.73545
P1_19:42199438_42217007:-:4:981	-1.38316	0.0146387	STRG-HSA-27526	DEDD2	Human_versus_primates	131.492	35.4675	23.5355	30.5276	49.7247	15.3647	20.9333	26.3862	53.5185	98.3254	28.8404	56.4449	0	14.765	51.6401	77.2362	73.2603	128.864	88.1446	62.6384	67.9793	58.8807	122.455	68.1276	70.6306	118.136	57.0082	60.0737	217.158	70.7323	116.847	155.952	151.139	77.3425	84.0379	127.37	89.116	113.396	160.877	71.5992	119.088	131.18	217.558	106.106
P1_11:644550_695047:-:12:1698	-1.38692	0.0138026	STRG-HSA-7832	DEAF1	Human_versus_primates	0	35.4675	16.2938	39.8186	36.4056	17.2853	27.0389	7.5389	17.0286	30.254	37.4925	28.2224	0	22.1475	41.5495	131.698	193.68	642.857	171.358	153.116	184.425	146.034	282.537	205.087	147.23	146.583	184.685	181.067	187.418	172.106	58.4235	82.3898	29.2528	63.0198	21.8498	214.675	196.41	167.517	171.972	135.662	67.0539	97.829	57.4354	86.0318
P1_7:131504311_131556359:-:9:1677	-1.38696	0.0146944	STRG-HSA-51036	PODXL	Human_versus_primates	1661.25	762.552	745.893	1125.54	1323.03	332.262	933.278	429.717	1199.3	1247.98	847.908	1406.42	923.772	317.447	1449.48	516.69	816.541	1541.98	700.636	645.871	463.896	459.114	504.012	710.406	603.179	677.997	510.709	673.785	1142.46	773.187	540.417	561.035	4295.29	2981.98	5731.38	557.318	498.34	845.316	460.442	1106.02	2326.5	3291.35	2918.76	2859.12
P1_10:71751253_71773439:-:7:936	-1.38871	0.00631555	STRG-HSA-6547	VSIR	Human_versus_primates	570.417	17.7338	340.359	347.085	740.542	282.326	413.433	531.493	377.062	484.064	374.925	545.634	478.993	361.742	395.907	530.553	451.129	1244.71	324.43	456.332	985.7	537.189	685.878	996.542	456.612	401.029	383.82	348.315	279.443	759.728	701.082	719.93	1818.55	1134.36	2907.71	866.474	322.768	831.141	716.552	817.111	1084.13	1875.8	1054.72	1410.92
P1_15:45023284_45073530:+:9:1074	-1.3893	0.00802674	STRG-HSA-17658	SORD	Human_versus_primates	0	0	36.2084	27.2094	15.095	11.5235	33.1444	26.3862	15.8123	7.56349	25.9564	14.1112	0	22.1475	43.9238	45.3515	25.8042	19.0368	40.0657	17.3995	29.2689	44.0956	46.8695	22.0827	38.4655	16.9894	38.3557	37.5108	19.359	30.0684	58.4235	167.722	131.638	126.04	115.972	66.9738	52.3168	42.5235	73.9666	59.666	142.154	175.648	125.314	134.783
P1_20:34089730_34112110:-:9:1002	-1.39267	0.000756178	STRG-HSA-33612	EIF2S2	Human_versus_primates	120.38	195.071	61.5543	75.6553	107.441	197.82	99.4333	158.317	97.3064	136.143	74.9851	79.9636	205.283	191.945	82.5054	264.782	341.09	175.724	152.866	346.599	284.191	249.529	384.198	297.647	209.239	375.743	305.795	232.68	429.265	265.175	628.052	688.544	897.086	423.952	959.712	827.605	733.766	717.745	718.401	1124.86	583.638	515.826	1004.25	401.482
P1_17:42404687_42423097:-:2:1173	-1.39624	0.00185734	STRG-HSA-22969	CAVIN1	Human_versus_primates	3091	1028.56	2324.58	1877.45	3204.58	1642.1	2728.31	1311.77	2244.13	1376.56	1427.6	2784.61	1950.18	1506.03	2349.33	1716.23	1380.38	5311.26	1883.09	1325.61	1853.69	1249.98	1455.59	3101.45	1427.2	1613.6	1294.9	1650.76	2058.79	1613.1	2366.15	849.4	3295.82	4362.69	5504.48	1549.37	1248.95	979.329	1631.89	1296.32	4576.83	5557.72	4800.21	4568.29
P1_19:798532_810826:+:15:1680	-1.39863	0.0188082	STRG-HSA-25570	PTBP1	Human_versus_primates	350.029	141.87	365.705	447.959	1276.86	597.302	1194.94	482.49	1003.47	1172.34	429.722	794.932	136.855	236.24	547.86	540.455	510.449	1459.97	336.552	560.033	355.318	412.943	288.478	562.17	317.672	595.815	424.803	358.186	1066.71	423.535	993.199	2220.6	1355.38	2119.76	2593.41	399.451	446.467	908.457	388.325	564.629	794.455	1040.54	1030.36	1167.16
P1_1:201484713_201496303:-:5:582	-1.40799	0.00354034	STRG-HSA-4399	CSRP1	Human_versus_primates	396.329	283.74	302.34	327.176	855.975	457.1	807.678	376.945	599.651	400.865	357.621	536.227	376.351	317.447	690.909	518.077	374.903	1030.91	305.321	539.85	330.455	316.97	369.675	333.12	254.005	595.815	214.109	240.859	470.789	318.439	613.446	1324.12	1345.63	973.943	2359.78	535.193	432.722	257.718	478.934	1007.41	2796.95	2010.68	2624.62	1709.16
P1_19:1611707_1650248:-:15:1977	-1.42268	0.0423655	STRG-HSA-25661	TCF3	Human_versus_primates	0	0	36.2084	20.5729	22.1985	0	25.2944	0	36.4899	0	23.0723	37.6299	34.2138	0	32.0525	155.859	164.317	433.452	153.072	162.164	188.202	137.734	153.481	221.062	137.282	189.649	127.94	134.531	260.926	109.964	116.847	52.9649	43.8792	60.1553	25.2114	229.625	213.701	212.618	198.785	208.517	21.4573	61.5137	26.107	45.8836
P1_9:112694124_112716485:-:2:135	-1.428	0.027456	STRG-HSA-55593	INIP	Human_versus_primates	0	0	7.24168	3.31822	12.4312	36.4911	2.61667	11.3084	4.86532	0	5.76808	14.1112	0	14.765	7.71634	14.457	8.00821	2.92873	11.0951	12.7597	13.2182	8.55974	24.755	10.5715	10.2796	7.50696	10.7711	13.2557	13.4671	7.44551	73.0293	210.879	112.136	45.8326	70.5918	49.0344	33.2522	74.7383	51.7766	45.2206	60.0803	75.5951	116.611	86.0318
P1_9:93124908_93134217:-:3:459	-1.42928	0.0062597	STRG-HSA-55162	NINJ1	Human_versus_primates	746.358	0	159.317	124.101	204.226	270.803	348.017	290.248	170.286	264.722	80.7531	103.482	136.855	206.71	295.001	159.82	234.907	124.471	176.084	153.58	151.065	217.366	216.524	80.1086	159.831	137.496	163.406	149.197	61.7244	143.756	408.964	368.793	263.275	206.247	137.822	74.1496	51.8735	77.3155	67.4945	72.2273	280.017	329.802	299.36	381.407
P1_12:51238908_51242458:+:4:507	-1.43361	1.36708e-06	STRG-HSA-11994	DAZAP2	Human_versus_primates	675.982	656.149	807.447	587.324	595.808	966.055	763.194	697.348	901.3	597.516	1369.92	1829.76	821.13	878.516	1137.86	599.868	1095.94	582.818	769.467	908.488	894.431	623.564	907.023	1443.13	666.183	940.74	609.751	884.748	689.91	1053.83	1723.49	1665.45	2457.24	1512.48	2386.67	610.538	727.559	820.832	654.605	757.445	1797.05	1772.04	2626.36	1795.2
P1_19:4839192_4861394:-:7:1305	-1.43409	0.003316	STRG-HSA-25882	PLIN3	Human_versus_primates	237.057	283.74	220.871	218.339	438.643	370.673	489.317	286.478	587.487	302.54	262.448	512.708	102.641	228.857	325.273	428.562	498.289	256.264	259.708	396.71	388.678	308.41	343.269	454.106	237.425	199.527	312.1	224.501	334.995	214.488	408.964	953.368	331.532	323.693	438.678	187.766	156.507	152.054	146.084	255.622	804.647	1613.44	694.446	478.91
P1_14:73276578_73355751:-:9:1812	-1.43721	4.5944e-05	STRG-HSA-16189	NUMB	Human_versus_primates	98.1562	177.338	313.203	215.02	345.409	105.632	320.106	218.628	287.054	355.484	170.158	249.298	34.2138	169.797	246.923	465.2	452.612	1234.46	463.324	431.509	489.703	395.564	390.799	464.912	437.379	612.41	398.006	501.743	596.763	446.444	306.723	609.096	580.18	595.824	532.8	376.728	372.425	435.544	400.344	359.252	545.014	487.663	616.125	596.487
P1_1:157993677_158095120:+:15:2322	-1.44455	0.0310762	STRG-HSA-3640	KIRREL1	Human_versus_primates	146.308	0	108.625	106.183	502.574	167.091	167.467	101.775	293.136	128.579	51.9127	136.409	34.2138	36.9124	301.531	125.162	153.046	263.586	109.102	117.621	96.304	91.0445	48.1897	129.912	76.2678	110.234	82.4911	124.378	163.289	106.528	58.4235	78.4665	273.026	383.848	406.743	55.6122	46.9965	61.8524	27.7375	50.8731	167.367	226.785	212.337	260.963
P1_6:33303775_33314041:-:7:1515	-1.44626	2.76961e-05	STRG-HSA-46571	TAPBP	Human_versus_primates	1246.4	727.084	984.868	701.471	725.447	551.208	1140.87	908.438	906.166	726.095	1159.38	1232.38	1265.91	406.037	1035.18	518.671	518.161	639.928	402.917	365.622	436.515	498.021	336.338	293.418	443.348	458.715	493.633	471.283	264.854	403.203	1270.71	2355.96	1428.51	1145.82	3403.53	254.74	176.015	255.141	254.26	302.727	1667.77	2338.26	1557.72	1938.58
P1_16:88715605_88784964:-:51:7566	-1.44973	0.0317631	STRG-HSA-21411	PIEZO1	Human_versus_primates	124.084	0	97.7626	143.347	503.462	90.2676	229.394	124.392	175.152	226.905	138.434	192.853	718.489	132.885	196.47	692.353	611.59	2736.9	487.98	854.897	405.043	623.305	325.446	761.619	548.797	796.132	519.379	520.357	1165.47	614.541	116.847	496.301	151.139	655.979	470.612	535.791	353.36	832.43	473.386	708.456	211.89	337.955	328.948	295.376
P1_19:17719503_17734428:+:7:3180	-1.45177	0.040519	STRG-HSA-26554	MAP1S	Human_versus_primates	79.6362	0	179.232	73.0008	150.062	111.394	186.656	75.389	239.617	83.1984	181.695	159.927	136.855	36.9124	135.926	261.415	265.457	787.829	203.411	235.938	207.4	198.171	226.096	296.942	170.11	335.047	218.575	200.81	459.566	225.656	365.147	1410.44	175.517	544.262	435.316	287.031	513.858	543.785	468.763	454.718	131.426	196.399	128.795	192.138
P1_2:10419758_10426821:+:3:582	-1.45336	0.0168911	STRG-HSA-28872	HPCAL1	Human_versus_primates	92.6002	0	146.644	175.202	128.751	165.17	135.194	158.317	150.825	30.254	138.434	155.223	102.641	118.12	151.952	184.773	147.114	449.56	121.635	170.052	150.436	171.973	181.537	203.913	116.723	209.405	151.058	114.225	150.664	195.588	219.088	1006.33	107.26	160.414	238.667	219.459	98.87	162.362	207.107	165.809	136.254	164.531	111.39	163.46
P1_9:32973498_32985991:-:4:507	-1.45426	0.000186785	STRG-HSA-54364	APTX	Human_versus_primates	0	0	21.725	35.1731	44.397	42.2529	67.1611	71.6196	45.0042	15.127	46.1446	70.5561	0	44.2949	26.1168	78.0284	110.929	90.7907	82.1861	96.7415	66.7204	75.222	102.981	64.8387	78.9206	91.6639	75.6606	66.2785	82.7668	60.9959	642.658	320.732	443.667	289.318	326.067	298.392	254.934	579.866	277.375	299.586	445.238	457.276	565.652	338.392
P1_14:68789533_68792938:-:2:1017	-1.45978	0.0204601	STRG-HSA-16074	ZFP36L1	Human_versus_primates	585.233	851.221	441.742	398.186	1310.6	466.703	1522.03	369.406	2134.66	960.564	628.721	635.005	1129.05	812.074	1021.52	634.723	914.715	3602.34	642.901	569.777	667.834	487.646	484.868	743.295	377.36	1340.98	518.59	449.566	1175.57	631.723	1504.4	3481.95	1526.02	1357.79	1158.04	710.999	316.118	703.571	480.783	222.334	1136.7	1279.19	1338.42	1181.5
P1_17:74748847_74768656:+:6:1077	-1.4599	0.0183329	STRG-HSA-23948	SLC9A3R1	Human_versus_primates	0	230.539	128.54	126.092	113.656	115.235	130.833	109.314	329.625	75.6349	126.898	112.89	34.2138	273.152	130.584	100.209	290.668	212.333	142.182	141.748	126.517	149.666	136.978	129.207	139.272	156.856	90.8978	96.7384	339.204	126.574	277.512	148.106	409.539	197.653	324.386	97.4708	82.9089	85.047	78.5895	216.054	192.579	184.541	191.451	195.005
P1_X:2691361_2740804:+:10:558	-1.45996	0.00194359	STRG-HSA-56391	CD99	Human_versus_primates	1398.26	3192.08	2138.11	1580.13	2599	2473.72	3410.39	4429.11	1812.33	3668.29	1341.08	926.637	307.924	2391.93	2912.03	1993.49	1493.68	2499.67	1411.14	1022.63	1065.95	1512.74	1521.28	837.264	1140.7	1340.98	1933.81	1262.96	688.788	1311.55	1256.1	933.751	1784.42	552.856	554.65	202.715	191.533	381.423	236.693	215.426	872.238	1276.22	1300.13	1247.46
P1_7:139047594_139109331:-:13:2709	-1.47291	0.0120751	STRG-HSA-51165	ZC3HAV1	Human_versus_primates	266.689	266.006	164.748	169.229	472.384	195.9	405.583	188.473	515.724	287.413	103.825	310.447	34.2138	125.502	273.04	75.0578	135.25	140.579	85.4735	97.4374	50.0403	65.8841	50.8303	115.112	129.324	89.6884	80.3894	74.1755	161.045	76.746	452.782	719.93	302.279	1200.24	704.237	53.2203	66.9478	153.342	49.0029	89.185	164.148	277.923	290.658	266.698
P1_19:49453332_49470467:+:17:2409	-1.4785	0.0380922	STRG-HSA-27963	AC010619.1	Human_versus_primates	127.788	0	41.6396	92.9101	194.459	147.885	152.639	71.6196	133.796	158.833	74.9851	159.927	0	140.267	84.8797	218.638	114.784	918.158	109.513	119.941	159.248	158.485	96.3795	128.738	118.049	116.95	111.127	95.6103	104.651	127.719	58.4235	369.773	53.6301	263.538	183.203	98.0688	80.2487	164.94	107.252	81.0202	251.586	297.193	189.711	318.317
P1_6:26596983_26598645:+:3:819	-1.47955	0.0366438	STRG-HSA-46127	ABT1	Human_versus_primates	0	0	115.867	58.4006	131.415	142.123	122.111	60.3112	175.152	45.381	158.622	122.297	0	88.5899	102.093	100.209	161.351	291.409	117.937	119.709	100.395	129.174	217.514	114.877	111.417	88.8982	132.669	98.9947	166.095	119.128	58.4235	96.1215	190.143	100.259	142.864	107.039	60.7407	143.034	128.517	43.9644	349.217	459.5	341.132	303.979
P1_12:120212314_120265629:-:15:3246	-1.48998	0.00136877	STRG-HSA-13430	PXN	Human_versus_primates	251.873	230.539	320.444	244.221	388.918	307.294	474.489	241.245	459.773	257.159	721.01	1039.53	376.351	376.507	360.887	804.247	785.694	1735.27	893.568	1013.35	1327.17	972.958	471.665	2149.78	783.237	1228.38	866.156	958.077	1567.8	1447.58	628.052	469.818	648.437	1122.9	1897.57	865.876	955.891	1030.87	588.035	1001.76	569.69	608.467	593.499	714.064
P1_9:33462664_33473842:-:26:3441	-1.49979	0.0216607	STRG-HSA-54388	NOL6	Human_versus_primates	111.12	230.539	105.004	124.765	198.899	234.312	203.228	177.164	254.213	68.0714	311.476	235.187	0	88.5899	144.83	327.561	379.055	396.843	318.06	395.318	332.343	391.154	203.321	546.43	286.17	284.869	347.04	329.7	713.197	365.689	1051.62	1486.94	312.03	475.513	527.758	541.77	445.136	662.336	391.098	499.939	112.651	179.353	127.054	166.328
P1_8:42175993_42193185:-:13:1689	-1.50454	0.0427268	STRG-HSA-52429	PLAT	Human_versus_primates	153.716	88.6688	182.852	162.593	421.772	199.741	286.089	147.009	302.866	158.833	170.158	150.52	0	103.355	424.992	165.761	163.13	540.351	180.604	218.074	133.756	132.806	99.02	131.557	123.023	170.684	104.821	177.965	263.451	127.433	321.329	261.882	502.173	813.529	2531.22	264.307	112.171	639.141	146.084	522.549	463.477	515.085	485.59	886.127
P1_22:17735580_17750116:-:5:588	-1.51627	0.0433728	STRG-HSA-35174	BID	Human_versus_primates	96.3042	0	12.6729	108.837	107.441	88.347	122.111	56.5418	65.6818	83.1984	34.6085	65.8524	410.565	22.1475	72.4149	104.368	103.81	114.221	72.9402	132.237	86.8624	91.3039	83.1768	122.865	90.5266	55.3144	78.8131	42.3054	175.353	151.487	175.27	693.448	92.6339	126.04	146.226	77.7375	95.323	145.611	88.7599	130.637	72.9547	85.9709	92.2448	111.841
P1_2:236580466_236581554:+:1:1089	-1.52213	0.018801	STRG-HSA-32829	ACKR3	Human_versus_primates	211.129	283.74	315.013	155.293	560.29	510.876	262.539	173.395	743.178	748.786	444.142	319.854	102.641	524.157	564.48	324.788	631.165	1424.83	344.565	412.253	205.826	298.553	532.728	295.768	169.779	585.543	241.694	372.852	531.671	618.263	832.535	966.119	1969.69	2093.98	4164.92	587.217	365.331	2104.27	786.82	513.756	2499.23	1607.51	2835.22	2962.36
P1_17:81540819_81552330:-:9:2646	-1.52689	0.0280995	STRG-HSA-24302	FAAP100	Human_versus_primates	0	0	39.8292	23.8912	70.1473	0	43.6111	90.4668	55.9512	52.9445	103.825	70.5561	0	14.765	62.3243	200.814	184.485	538.887	203.411	229.906	266.252	233.448	232.037	235.158	178.732	229.95	240.38	178.811	207.618	201.601	131.453	233.438	73.132	57.2908	85.7186	235.604	203.06	219.06	232.995	158.272	57.9346	83.0064	45.2521	80.2963
P1_X:49071869_49073987:-:3:537	-1.54834	0.00122716	STRG-HSA-56980	WDR45	Human_versus_primates	131.492	88.6688	121.298	51.1005	158.941	38.4117	143.044	169.625	97.3064	68.0714	49.0287	79.9636	0	95.9723	120.494	55.4516	58.7269	140.579	38.0111	46.6308	47.5226	58.8807	61.3924	49.3338	26.8595	48.5977	49.915	36.6647	43.2071	41.8094	175.27	117.7	321.781	100.259	334.471	45.4465	36.3558	68.2953	61.0225	56.5257	321.859	296.452	449.041	329.788
P1_2:43224319_43226315:-:2:1485	-1.55171	0.00874359	STRG-HSA-29521	ZFP36L2	Human_versus_primates	444.481	70.9351	257.08	239.575	387.142	113.315	221.544	207.32	460.989	264.722	409.534	329.262	0	435.567	480.787	396.677	696.714	2063.29	370.454	454.94	456.972	460.151	242.269	616.437	387.971	372.977	322.083	433.49	278.601	634.586	306.723	394.294	482.671	532.804	312.621	293.608	292.176	454.873	195.087	130.009	264.997	212.704	261.07	567.81
P1_11:60919694_60922165:+:3:732	-1.56818	2.56988e-05	STRG-HSA-8955	TMEM109	Human_versus_primates	357.437	106.403	628.216	806.99	847.983	691.411	1104.23	719.965	1092.26	945.437	819.067	691.45	1026.41	944.959	1121.84	492.133	586.675	1411.65	538.113	526.162	527.154	570.909	835.399	462.798	520.611	427.896	573.76	540.381	413.834	537.508	1153.86	1034.78	1852.68	1658.57	2413.57	567.484	422.968	493.53	538.107	498.054	1779.88	2034.4	2917.02	1987.33
P1_5:147394035_147509858:-:14:2055	-1.56918	0.0216589	STRG-HSA-44846	DPYSL3	Human_versus_primates	514.857	266.006	506.917	263.466	472.384	261.2	466.639	290.248	621.545	665.587	86.5212	371.596	992.199	147.65	1238.77	316.272	715.993	1243.25	599.548	395.086	369.48	327.345	191.109	278.383	235.104	395.498	191.516	370.596	462.091	127.719	321.329	100.045	409.539	973.943	436.997	215.273	85.1257	171.383	74.8912	82.2763	340.098	579.563	548.247	639.503
P1_16:634526_636290:-:5:618	-1.5716	0.00817087	STRG-HSA-19178	METTL26	Human_versus_primates	257.429	124.136	401.913	215.684	117.208	122.918	123.856	305.326	71.7635	279.849	54.7968	202.261	342.138	287.917	172.727	274.684	357.7	962.089	332.854	231.762	301.501	305.038	999.772	382.689	299.766	472.148	314.99	308.83	260.365	357.957	204.482	151.048	297.403	20.0518	58.8265	115.41	59.854	86.3356	158.104	77.2518	138.399	107.464	142.718	140.519
P1_3:185491537_185498961:-:5:795	-1.57287	0.000727072	STRG-HSA-39509	TMEM41A	Human_versus_primates	0	0	32.5875	17.9184	61.2679	23.047	75.8833	52.7723	25.5429	68.0714	46.1446	37.6299	0	51.6774	45.1109	74.4636	69.4045	93.7194	68.4199	74.702	47.5226	79.6316	88.4579	53.0925	67.3146	40.3005	56.7455	57.8174	66.7746	77.0324	160.665	104.949	107.26	31.5099	80.6763	51.4263	35.0257	41.2349	50.852	45.8486	58.471	84.4887	59.1759	80.2963
P1_19:41219393_41259904:+:20:2685	-1.57949	0.00911987	STRG-HSA-27469	AXL	Human_versus_primates	196.312	798.019	260.7	287.358	950.984	182.456	294.811	214.859	272.458	385.738	331.665	409.226	342.138	199.327	587.629	380.438	161.944	803.937	294.432	321.776	194.182	211.659	178.236	339.463	215.208	451.208	101.406	262.294	611.913	335.907	292.117	156.933	429.041	1586.95	615.157	241.584	262.914	124.993	232.995	194.7	466.695	909.365	720.553	977.894
P1_19:45711684_45713495:-:1:1812	-1.59022	0.0158025	STRG-HSA-27712	FBXO46	Human_versus_primates	0	0	1.81042	4.6455	31.9659	0	17.4444	11.3084	24.3266	7.56349	54.7968	28.2224	0	22.1475	25.5233	94.6639	73.2603	190.368	98.4179	77.254	82.1417	97.0104	68.3238	71.4165	69.3042	115.765	71.4572	73.3294	79.9611	81.9006	131.453	80.4282	68.2565	71.6135	45.3804	143.515	158.724	97.9329	160.877	37.0557	43.9874	71.1484	41.7712	34.4127
P1_8:133238878_133284311:-:15:1185	-1.60786	0.0197462	STRG-HSA-53697	NDRG1	Human_versus_primates	314.841	727.084	503.297	641.743	943.881	284.247	722.2	331.712	1056.99	1202.6	452.794	724.376	786.917	413.419	797.751	711.959	882.979	3120.56	620.505	633.807	570.9	477.789	1157.54	668.355	601.852	1306.21	535.929	659.119	1091.4	779.774	628.052	588.499	1618.65	2231.48	5482.63	647.613	878.302	2209.93	756.309	1811.34	1140.99	1494.86	1468.95	2199.55
P1_1:155859762_155881508:+:4:1296	-1.61163	0.0211761	STRG-HSA-3559	SYT11	Human_versus_primates	377.809	0	255.269	222.984	345.409	161.329	277.367	196.011	507.21	453.81	164.39	352.781	34.2138	162.415	517.588	166.949	171.435	241.62	186.357	174.227	206.141	123.987	72.6147	189.583	121.365	130.384	96.9401	245.09	42.9265	107.673	43.8176	110.834	326.656	389.577	342.874	29.899	27.9319	15.4631	32.3604	21.9822	339.561	280.888	468.186	438.762
P1_22:26483891_26491672:+:8:999	-1.6167	0.0119478	STRG-HSA-35580	SRRD	Human_versus_primates	1.852	0	48.8813	51.1005	75.4749	199.741	90.7111	109.314	49.8695	22.6905	77.8691	70.5561	0	51.6774	77.7569	108.329	145.631	115.685	117.321	153.348	118.334	141.365	222.795	167.735	125.344	82.1814	143.177	117.045	124.571	127.719	160.665	49.0416	78.0075	68.7489	55.465	28.1051	49.2133	24.4832	36.0587	37.6838	170.049	151.19	71.3592	94.6349
P1_17:80221561_80252716:+:16:1821	-1.62653	0.027456	STRG-HSA-24216	SLC26A11	Human_versus_primates	1.852	0	45.2605	29.8639	42.6211	11.5235	37.5056	22.6167	49.8695	15.127	8.65212	14.1112	0	59.0599	49.2658	59.0164	43.6002	275.301	66.3653	38.975	50.6698	50.5803	82.5167	53.3274	46.7555	86.1324	42.2964	72.7654	37.8763	36.3684	43.8176	80.4282	112.136	74.478	78.9956	99.2648	86.4558	74.7383	110.025	43.3364	91.1934	111.169	328.948	149.122
P1_12:130954466_131139263:+:25:2625	-1.63253	0.0288607	STRG-HSA-13701	ADGRD1	Human_versus_primates	233.353	106.403	316.823	227.63	610.015	610.747	580.028	704.887	426.932	499.191	435.49	183.446	205.283	664.424	295.595	774.541	384.097	361.698	259.503	858.145	359.094	1045.85	165.033	227.64	331.268	652.315	941.817	425.311	129.06	639.741	511.205	40.2141	516.799	220.569	442.039	83.1193	56.7505	259.007	210.805	113.051	109.432	186.764	142.718	206.476
P1_22:50275704_50290584:-:35:5517	-1.66853	0.000663651	STRG-HSA-36387	PLXNB2	Human_versus_primates	490.781	301.474	606.491	869.373	839.104	439.814	764.067	878.282	963.333	1157.21	850.792	630.301	786.917	693.954	1318.31	1396.19	1159.71	1877.32	1503.8	1093.62	1251.32	1436.48	679.607	1243.45	1101.24	1141.06	1119.67	1288.91	1328.48	1045.23	1343.74	3596.71	794.701	1882	924.416	962.151	666.375	761.557	873.731	624.923	372.82	579.563	553.469	685.386
P1_1:235112064_235128715:-:5:438	-1.67388	0.00125854	STRG-HSA-5179	TOMM20	Human_versus_primates	1.852	230.539	249.838	210.375	99.4493	103.712	216.311	188.473	158.123	189.087	92.2893	108.186	102.641	169.797	189.347	127.143	163.723	181.581	155.126	135.484	156.415	147.331	369.345	136.255	155.52	115.765	161.83	192.349	159.361	169.242	408.964	474.722	282.777	91.6652	176.479	78.3355	99.7567	95.3557	95.232	109.911	218.328	209.739	276.734	157.725
P1_19:6414112_6416849:-:8:846	-1.68067	1.67298e-05	STRG-HSA-25935	KHSRP	Human_versus_primates	307.433	212.805	94.1418	74.328	181.14	26.8882	157	101.775	169.07	128.579	213.419	254.002	102.641	118.12	122.868	282.803	239.06	606.248	259.297	329.895	253.663	327.605	234.677	406.651	256.326	542.476	255.88	290.779	501.37	346.502	1781.92	3010.17	2403.6	1847.63	2443.82	1598.4	1899.37	1355.6	1890.77	1872.26	3068.92	2359.75	3155.47	2735.81
P1_11:57407792_57426172:-:12:1515	-1.68098	0.0259299	STRG-HSA-8865	AP000781.2	Human_versus_primates	459.297	230.539	275.184	203.738	546.083	411.006	682.078	343.02	587.487	658.024	242.259	583.264	136.855	177.18	303.311	305.38	436.892	862.512	220.259	297.88	343.673	250.308	234.677	486.29	225.156	397.869	257.982	294.728	785.303	227.661	949.381	2575.66	755.697	741.916	1578.23	215.871	132.122	661.047	324.529	569.654	150.737	231.973	494.293	281.037
P1_8:96494272_96609548:+:5:606	-1.68287	0.000319077	STRG-HSA-53145	SDC2	Human_versus_primates	775.99	620.682	1042.8	886.627	1506.84	2030.06	1699.09	863.204	2214.94	1111.83	614.301	1801.53	855.344	1122.14	1389.53	383.408	668.537	822.974	345.182	452.388	372.942	256.014	271.975	776.185	293.134	414.068	342.312	392.312	277.479	208.474	1650.46	5266.08	1335.88	1506.75	1492.51	323.508	140.546	264.161	202.484	253.738	1108.8	1580.83	1898.85	1849.68
P1_19:48873234_48875973:+:2:2025	-1.68304	0.0176628	STRG-HSA-27907	PPP1R15A	Human_versus_primates	0	283.74	68.7959	47.1187	88.7941	53.7764	35.7611	79.1585	36.4899	189.087	60.5649	61.1486	307.924	59.0599	94.9703	1370.45	1075.18	3179.14	1781.18	1248.36	1200.97	1161.01	3106.92	1807.5	1123.79	6028.88	863.529	1654.71	3045.54	1431.83	204.482	703.256	351.034	592.959	341.194	2644.27	3428.97	3321.99	2747.86	2117.83	215.645	365.376	398.567	215.079
P1_1:22637617_22639407:+:2:738	-1.68517	0.0264447	STRG-HSA-726	C1QA	Human_versus_primates	3174.34	762.552	1712.66	2026.77	2577.69	2738.76	6428.28	5009.6	838.051	6217.19	2015.94	2286.02	1368.55	989.253	1494	612.939	314.693	374.878	296.281	482.083	472.708	658.322	1211.67	558.646	970.922	457.529	298.176	277.806	53.588	746.842	2336.94	409.987	4509.81	6602.76	2435.42	95.6769	186.656	87.6242	588.959	168.949	2423.6	2918.57	3094.55	3490.02
P1_10:71212986_71299277:+:17:2838	-1.69931	0.0136152	STRG-HSA-6539	UNC5B	Human_versus_primates	87.0442	266.006	135.781	75.6553	40.8453	38.4117	127.344	67.8501	223.805	37.8175	51.9127	75.2599	136.855	73.8249	303.905	104.566	506.593	430.524	356.688	125.741	168.689	136.178	159.422	247.374	183.043	125.248	235.126	433.208	274.112	153.778	598.841	116.719	234.022	229.163	295.813	185.374	131.235	150.765	134.989	174.602	123.379	135.627	48.7331	88.8995
P1_17:62627803_62692451:+:30:4440	-1.71217	0.0446381	STRG-HSA-23699	MRC2	Human_versus_primates	1133.43	17.7338	381.999	422.077	937.665	462.861	436.983	565.418	1150.65	408.429	273.984	437.448	239.496	155.032	2526.21	774.739	1148.14	4081.19	1218.2	719.181	1104.35	702.677	299.04	780.178	643.966	615.57	523.845	776.728	577.123	501.426	394.358	946.502	433.917	1612.74	532.8	1118.82	144.536	704.859	329.151	214.17	743.494	1167.28	758.844	1210.18
P1_1:43970176_43972539:+:6:1470	-1.72301	0.00220598	STRG-HSA-1547	DPH2	Human_versus_primates	112.972	0	41.6396	21.9002	41.7332	30.7294	54.95	45.2334	45.0042	15.127	72.101	51.7412	0	44.2949	30.2718	218.044	170.545	142.044	162.934	269.113	163.654	210.622	153.811	272.275	159.168	165.548	162.092	159.35	533.074	189.288	160.665	219.706	102.385	111.717	142.864	179.394	124.585	316.993	201.559	154.504	42.9145	94.1234	59.1759	37.2804
P1_9:133331869_133336132:-:5:1086	-1.72727	7.96851e-07	STRG-HSA-56070	SURF6	Human_versus_primates	140.752	70.9351	63.3647	63.7098	85.2423	94.1088	136.067	45.2334	45.0042	15.127	72.101	70.5561	0	184.562	74.7891	179.426	200.798	307.517	205.876	183.043	140.679	182.608	166.354	213.78	188.348	219.677	185.736	177.119	291.507	214.774	146.059	305.039	175.517	169.008	115.972	172.816	105.077	126.282	131.291	135.034	166.83	256.431	231.482	154.857
P1_16:2514104_2519745:+:3:468	-1.72752	4.86902e-06	STRG-HSA-19359	TBC1D24	Human_versus_primates	1579.76	88.6688	1645.67	934.41	1642.69	764.394	1977.33	1417.31	1274.71	2011.89	1185.34	1091.27	1436.98	1565.09	1181.19	714.93	667.647	757.077	511.198	627.543	665.001	589.066	744.63	833.741	536.527	989.338	515.963	515.28	751.354	718.778	5813.14	3585.92	5314.26	1939.29	4064.07	552.534	558.637	626.255	775.725	600.429	2840.41	2402.74	3212.9	2351.53
P1_19:53873530_53874498:+:1:969	-1.73661	0.0014355	STRG-HSA-28304	MYADM	Human_versus_primates	1844.6	2695.53	879.864	690.189	1323.03	979.499	2424.78	1292.92	2429.01	2662.35	1211.3	3019.8	2121.25	871.134	1889.91	722.06	827.515	1109.99	663.036	542.17	935.345	850.787	611.943	1572.34	392.945	1816.68	1092.88	635.71	1915.42	581.036	2570.63	915.116	3461.58	3743.95	8533.2	419.184	487.256	307.973	400.344	873.008	1380.24	2482.78	3103.25	2259.77
P1_14:102506936_102507889:-:1:954	-1.73911	0.042329	STRG-HSA-16805	ANKRD9	Human_versus_primates	0	0	65.1751	27.873	0.887941	7.68235	21.8056	22.6167	46.2205	0	49.0287	61.1486	34.2138	7.38249	38.5817	448.762	801.711	806.866	420.998	924.032	619.052	747.81	963.134	304.225	617.769	756.227	833.58	542.638	467.422	754.001	233.694	52.9649	19.5019	83.0716	42.0189	581.237	1089.79	1106.9	624.093	427.711	92.2662	28.904	38.2903	74.5609
P1_20:35172155_35176813:+:4:717	-1.74757	0.0386458	STRG-HSA-33658	PROCR	Human_versus_primates	114.824	283.74	144.834	71.0098	446.634	63.3794	174.444	124.392	273.674	151.27	155.738	169.335	68.4275	29.53	157.888	130.113	104.7	449.56	63.0778	98.1334	63.5732	76.0001	177.576	97.0231	47.4187	78.2304	53.5929	86.8672	109.421	65.2914	116.847	87.294	209.645	369.525	1134.51	67.5718	44.3363	172.671	66.57	163.925	150.201	160.084	384.643	346.995
P1_16:67828267_67833859:-:13:1686	-1.76041	0.0283092	STRG-HSA-20797	CENPT	Human_versus_primates	142.604	0	97.7626	84.2827	116.32	49.9353	126.472	98.0057	130.147	105.889	138.434	301.039	34.2138	14.765	109.216	411.53	356.217	1275.46	341.483	332.911	408.505	392.192	386.178	871.328	269.922	494.669	299.227	351.699	338.642	326.743	29.2117	56.8882	14.6264	28.6454	10.0845	48.4364	54.0903	134.013	52.7012	34.5435	98.7034	17.046	182.749	74.5609
P1_5:172641407_172686925:+:5:1668	-1.76192	0.0429931	STRG-HSA-45312	NEURL1B	Human_versus_primates	244.465	0	146.644	146.665	380.039	136.362	251.2	131.931	263.944	0	173.042	413.929	102.641	73.8249	181.631	140.61	193.383	328.018	101.705	129.221	125.573	176.383	46.2093	367.184	121.697	55.7095	105.347	143.274	93.1477	189.001	29.2117	34.3291	92.6339	317.964	211.775	44.2506	51.4301	6.44296	22.19	3.14032	59.0075	174.165	50.4735	86.0318
P1_14:52005486_52068994:-:21:4209	-1.76431	0.0127204	STRG-HSA-15725	NID2	Human_versus_primates	574.121	195.071	668.045	605.243	1761.67	403.323	610.556	652.115	495.046	249.595	406.65	987.786	581.634	310.065	864.823	1208.45	351.175	2345.91	586.398	629.167	1014.65	618.636	408.292	799.912	581.956	467.802	712.996	877.415	314.794	501.14	277.512	151.048	614.309	2896.05	1522.77	500.51	683.222	300.242	245.014	237.408	415.198	658.122	626.568	616.561
P1_9:137077533_137082729:+:8:1752	-1.76463	0.0386458	STRG-HSA-56236	UAP1L1	Human_versus_primates	0	0	27.1563	31.8549	52.3885	32.65	51.4611	86.6974	24.3266	0	57.6808	14.1112	0	103.355	40.9559	60.2046	55.7609	118.614	92.0484	64.0303	49.0962	75.4814	126.085	30.0701	76.5994	87.3177	44.3981	63.7402	13.4671	54.9822	146.059	341.329	14.6264	80.2071	42.0189	53.8183	19.508	59.2752	39.7571	23.2383	91.1934	231.973	114.871	94.6349
P1_17:38870190_38918778:+:7:786	-1.76563	0.000942905	STRG-HSA-22839	LASP1	Human_versus_primates	748.21	266.006	298.719	308.594	660.628	265.041	657.656	309.095	440.311	302.54	210.535	536.227	68.4275	265.77	454.67	178.039	127.242	721.932	158.003	140.356	148.862	147.331	153.151	267.107	168.452	244.569	126.101	160.479	161.886	205.324	394.358	2428.54	936.09	1171.6	677.345	178.198	116.161	146.899	160.877	87.9289	483.861	658.863	635.271	739.873
P1_19:46775510_46787965:-:8:1626	-1.78821	0.0397252	STRG-HSA-27793	SLC1A5	Human_versus_primates	85.1922	514.279	65.1751	158.611	926.122	476.306	531.183	384.484	308.948	642.897	196.115	329.262	239.496	251.005	194.689	244.977	142.368	322.161	72.5292	185.595	104.487	193.761	105.951	117.461	107.438	158.436	135.821	57.2534	607.705	132.587	569.629	2300.05	624.06	1105.71	2858.97	153.083	113.058	279.624	159.953	400.705	261.779	220.115	588.278	412.952
P1_7:155298286_155308358:+:6:993	-1.78888	0.000797357	STRG-HSA-51502	INSIG1	Human_versus_primates	100.008	0	63.3647	106.847	140.295	266.962	141.3	124.392	59.6002	45.381	28.8404	108.186	171.069	132.885	93.1896	65.3537	71.4807	146.437	105.198	123.885	90.0096	84.5599	96.3795	90.2103	100.143	62.4263	59.3726	89.4055	230.064	73.8823	365.147	394.294	175.517	120.311	489.1	56.2102	55.8637	50.2551	33.285	82.2763	254.269	108.205	172.306	212.212
P1_1:21823316_21937217:-:103:13668	-1.79344	0.008076	STRG-HSA-709	HSPG2	Human_versus_primates	6326.45	1436.43	3590.06	3020.24	9443.25	2235.56	3287.41	2069.43	6661.84	3759.06	3498.34	5541.01	2942.38	3255.68	12679.7	9010.1	6370.09	15475.4	9115.67	9597.59	9061.07	5642.69	1769.49	13251.5	5036.33	4580.82	5242.65	8325.71	7109.53	9064.33	1650.46	2128.4	8146.9	37347.9	11104.8	7203.87	7906.05	5551.25	3605.87	3820.51	5578.35	9127.74	7353.47	13661.8
P1_17:73285430_73286500:-:1:1071	-1.80816	0.00543329	STRG-HSA-23925	CDC42EP4	Human_versus_primates	112.972	212.805	133.971	167.238	345.409	180.535	146.533	222.398	180.017	68.0714	323.013	197.557	0	110.737	143.643	512.136	323.591	414.416	209.164	543.33	398.749	454.704	188.468	364.835	343.537	223.628	506.506	295.01	438.804	546.958	715.688	165.76	399.788	782.019	1077.37	188.364	524.498	659.759	269.054	431.48	172.195	174.165	306.322	197.873
P1_1:112674913_112700507:+:20:3012	-1.81107	0.0369239	STRG-HSA-2793	MOV10	Human_versus_primates	0	0	59.7438	65.037	136.743	0	63.6722	60.3112	72.9798	60.5079	43.2606	18.815	0	44.2949	72.4149	326.967	289.482	1749.92	214.095	206.011	274.435	295.441	253.491	211.43	353.485	282.894	243.007	235.218	197.799	166.092	73.0293	343.291	199.894	131.769	206.733	389.285	166.261	621.101	414.213	385.631	85.2926	121.545	106.168	117.577
P1_13:110150363_110307027:-:52:5010	-1.8155	0.0188082	STRG-HSA-14880	COL4A1	Human_versus_primates	2455.76	4717.18	1205.74	2367.88	11070.8	3639.51	2027.92	1108.22	3468.97	5188.56	1704.47	4388.59	2429.18	2701.99	3696.72	7773.13	4853.57	6361.21	3765.36	8979.09	5166.11	3962.12	1666.18	5385.37	3552.09	5839.62	3009.09	4150.45	22804.4	3959	2263.91	1502.63	3929.63	26127.5	10346.7	3196.21	7157.21	2785.93	1196.41	3860.08	2185.96	4643.17	4697.52	3750.98
P1_16:11549637_11556730:-:3:486	-1.81577	0.000144972	STRG-HSA-19661	LITAF	Human_versus_primates	116.676	532.013	284.236	336.467	412.004	276.564	617.533	365.637	535.185	771.476	230.723	343.373	307.924	413.419	302.124	150.71	238.763	257.728	132.32	142.212	156.73	224.11	132.357	194.751	193.322	335.442	139.499	80.3803	463.494	146.619	511.205	342.31	731.32	343.745	774.829	60.994	55.8637	50.2551	43.4554	172.089	346.535	343.884	462.964	447.365
P1_1:43975041_43975403:+:1:363	-1.81919	0.00495933	STRG-HSA-1548	ATP6V0B	Human_versus_primates	0	0	43.4501	21.2366	15.9829	15.3647	38.3778	45.2334	21.8939	22.6905	28.8404	9.40748	0	0	39.1752	44.1633	85.7175	35.1448	35.34	44.0788	30.5277	36.5735	111.563	33.359	37.1391	70.7234	30.9998	36.9468	39.5597	46.1049	2483	5754.54	2413.36	796.342	1198.38	1524.85	1178.46	1833.67	2093.26	1323.96	1119.53	1400.73	1653.44	1410.92
P1_2:215361555_215435802:-:46:7434	-1.84814	0.0364317	STRG-HSA-32386	FN1	Human_versus_primates	23276	3103.41	7332.2	4749.69	20420	15470.3	5617.11	3599.83	21795.4	3857.38	2385.1	7897.58	5268.92	3573.12	34634.5	16363.8	21256.8	11796.9	13701.9	35188.6	32119	5559.94	1471.77	18910.1	5870.63	7590.72	4311.08	11937.5	15582.6	5732.47	3768.31	3444.68	6328.36	36961.1	19706.9	5369.27	6078.51	8767.57	2386.35	5635.61	6305.22	16085.5	13685.3	17395.6
P1_7:143854133_143876608:-:8:2766	-1.85612	0.00764208	STRG-HSA-51290	TCAF1	Human_versus_primates	0	0	66.9855	76.9826	106.553	72.9823	65.4167	18.8473	55.9512	52.9445	31.7244	117.594	0	95.9723	133.552	164.375	116.861	98.1125	148.962	136.18	178.76	128.915	67.0035	115.347	91.5214	44.6466	92.9995	140.454	53.588	143.469	116.847	127.508	433.917	913.788	294.132	146.505	178.232	86.3356	129.442	67.8309	484.934	350.554	515.178	355.598
P1_7:5592937_5605474:+:5:1482	-1.86479	0.0219614	STRG-HSA-48893	FSCN1	Human_versus_primates	359.289	70.9351	264.321	219.002	419.996	113.315	590.494	290.248	515.724	264.722	129.782	291.632	0	95.9723	344.267	73.0773	169.952	598.926	154.715	62.4064	115.817	45.9114	86.1474	141.189	85.221	47.4124	59.898	130.301	86.4141	51.5458	715.688	1964.6	214.521	730.457	433.635	119.596	41.2328	25.7718	62.8716	43.3364	767.097	1057.59	790.172	1505.56
P1_17:75890779_75896937:-:6:1554	-1.86545	0.00118099	STRG-HSA-24023	TRIM65	Human_versus_primates	0	0	27.1563	27.873	38.1814	11.5235	47.1	41.464	36.4899	37.8175	31.7244	28.2224	0	36.9124	67.6663	73.6715	96.0985	241.62	104.582	50.8067	77.1061	83.7817	95.7193	73.061	71.2938	86.1324	92.4741	98.7127	63.6883	93.0688	189.876	120.642	63.3811	31.5099	65.5495	90.2951	50.5434	87.6242	120.196	32.0312	115.333	180.835	87.0234	149.122
P1_3:11558556_11643518:-:5:891	-1.86567	0.000132899	STRG-HSA-36609	VGLL4	Human_versus_primates	3.70401	0	94.1418	104.856	87.0182	57.6176	85.4778	67.8501	145.96	45.381	95.1733	89.3711	239.496	73.8249	125.242	170.514	158.385	367.556	177.522	101.613	139.735	109.202	182.857	156.224	135.292	154.485	135.559	212.373	93.9894	169.815	175.27	360.946	229.147	194.789	139.503	145.309	93.993	123.705	162.727	58.4099	308.448	309.051	313.284	381.407
P1_2:237324774_237396817:-:43:9534	-1.89419	0.0357377	STRG-HSA-32841	COL6A3	Human_versus_primates	8893.33	744.818	2778.99	3512.66	21204.9	10063.9	8517.25	8752.67	6799.28	4886.02	2667.74	8462.03	2018.61	1867.77	9692.91	9024.56	3197.35	10398.5	2839.12	6720.86	7370.09	7630.88	954.223	9264.65	3178.38	3829.34	3945.65	3139.63	5055.51	4248.23	6105.25	709.141	6040.7	33360.4	22542.3	2575.5	2506.77	7315.33	1285.17	1832.69	4079.03	5259.79	4495.63	8175.88
P1_15:65118717_65133781:-:5:1458	-1.89713	1.67298e-05	STRG-HSA-18143	PDCD7	Human_versus_primates	0	0	61.5543	41.1459	63.0438	34.5706	59.3111	60.3112	59.6002	90.7619	83.6372	103.482	0	51.6774	63.5114	111.299	149.783	114.221	100.062	73.5421	90.0096	96.2323	120.804	119.106	121.365	143.422	107.449	115.353	113.348	91.637	116.847	224.61	107.26	197.653	161.353	77.7375	73.1549	108.242	98.9303	35.7996	213.5	227.527	308.063	106.106
P1_11:57598169_57614581:+:7:1605	-1.90479	0.0368526	STRG-HSA-8876	SERPING1	Human_versus_primates	4363.32	957.623	1680.07	3336.13	6548.56	3078.7	4174.46	4236.86	3599.12	3388.44	2292.81	3504.29	2326.54	1602	6324.43	3289.27	2933.67	12628.7	2334.29	2148.03	2880.62	4315.15	3893.14	2062.39	2669.7	4738.47	2727.72	2068.74	1885.4	2869.38	189.876	141.24	1165.24	592.959	1087.45	281.051	86.0124	775.732	299.565	257.506	5143.84	5273.13	4459.08	8109.93
P1_6:73696216_73823633:+:33:4338	-1.9066	0.0135773	STRG-HSA-47192	CD109	Human_versus_primates	1031.57	195.071	436.311	414.777	917.243	249.676	970.783	320.403	412.336	559.698	386.461	658.524	376.351	361.742	893.908	243.987	129.318	147.901	199.918	277.697	412.911	171.454	104.301	364.13	174.09	104.307	340.735	180.785	169.181	280.066	1183.08	5672.15	1740.54	8209.77	798.36	112.42	1061.85	88.9128	135.914	132.521	590.075	888.613	1025.14	1012.31
P1_11:72216899_72221762:+:5:819	-1.91087	0.013961	STRG-HSA-9532	FOLR2	Human_versus_primates	1763.11	1507.37	854.518	860.745	820.457	756.711	1967.73	2269.21	280.972	2306.87	545.084	644.413	581.634	775.161	563.293	112.884	78.5991	190.368	108.486	78.8779	152.953	157.447	440.309	92.5595	261.632	75.8598	72.5081	76.9959	13.1866	167.238	774.111	221.668	2125.7	1738.77	526.077	21.5273	19.9513	12.8859	111.875	15.7016	445.238	893.801	1082.57	952.085
P1_5:172044882_172188042:-:19:2907	-1.91186	0.00417911	STRG-HSA-45304	STK10	Human_versus_primates	233.353	0	152.075	128.083	253.063	122.918	364.589	147.009	248.131	294.976	92.2893	286.928	68.4275	59.0599	127.616	190.912	204.061	635.535	149.168	176.779	201.105	156.669	117.174	291.304	192.328	150.534	150.533	175.709	288.702	161.51	511.205	2557.03	365.66	647.386	660.538	165.641	210.154	190.711	291.244	344.179	188.824	279.406	245.406	295.376
P1_6:109444191_109454196:-:24:3204	-1.91353	0.00547587	STRG-HSA-47675	MICAL1	Human_versus_primates	0	0	25.3459	29.8639	67.4835	61.4588	54.95	22.6167	40.1389	37.8175	28.8404	65.8524	0	14.765	68.2599	329.343	199.612	1150.99	228.066	211.81	258.699	280.137	189.788	244.555	247.705	401.82	145.016	247.91	180.123	198.738	146.059	405.083	78.0075	189.06	112.611	625.488	223.012	274.47	498.35	292.678	100.313	97.0879	83.5424	129.048
P1_2:189034070_189179604:-:54:4500	-1.91645	0.0396054	STRG-HSA-31911	COL5A2	Human_versus_primates	442.629	141.87	224.492	323.858	1502.4	257.359	342.783	233.706	541.267	438.683	129.782	404.522	239.496	406.037	1043.49	1023.08	730.527	1821.67	804.807	896.192	1022.52	591.919	263.393	771.016	553.771	418.809	312.888	641.915	306.939	497.417	496.6	87.294	199.894	8012.11	354.64	517.253	1125.26	740.94	188.615	148.223	469.378	1142.82	1192.22	1043.85
P1_1:28529867_28538007:+:9:1266	-1.93037	0.0371279	STRG-HSA-975	RCC1	Human_versus_primates	0	0	18.1042	23.8912	17.7588	11.5235	66.2889	37.6945	64.4655	37.8175	14.4202	42.3337	0	59.0599	17.2134	86.9402	72.6671	95.1838	39.8603	82.3578	48.7814	43.0581	47.8597	72.5911	49.0767	96.4051	53.0675	26.5114	557.483	35.223	87.6352	154.971	24.3773	57.2908	52.1035	47.2405	56.7505	70.8725	63.7962	62.8064	24.6759	34.8331	33.0689	22.9418
P1_21:26468501_26573264:-:4:792	-1.93401	0.013098	STRG-HSA-34567	CYYR1	Human_versus_primates	0	0	56.123	31.1912	137.631	26.8882	92.4555	26.3862	80.2778	15.127	89.4053	108.186	0	7.38249	75.3827	151.502	153.936	736.576	115.266	158.452	162.71	102.458	175.595	183.944	112.412	113.395	129.779	148.633	75.1915	202.46	73.0293	37.2716	268.151	189.06	188.245	156.671	103.304	293.799	135.914	112.423	112.114	236.42	167.085	143.386
P1_17:76736161_76737160:-:2:666	-1.94372	3.89123e-06	STRG-HSA-24077	SRSF2	Human_versus_primates	105.564	301.474	378.378	280.057	377.375	629.952	745.75	557.879	611.814	317.667	735.43	1048.93	786.917	391.272	461.793	433.711	478.416	843.475	516.54	777.644	542.576	745.216	524.146	1050.34	536.527	686.294	664.92	595.379	1039.78	658.641	1212.29	2060.73	1374.88	1607.01	3245.54	500.51	536.913	787.329	573.241	866.1	1049.26	1198.41	1547.28	1015.17
P1_19:37151589_37169910:-:4:2310	-1.94386	0.0158787	STRG-HSA-27256	AC012309.1	Human_versus_primates	0	0	1.81042	2.65457	15.095	0	0.872222	11.3084	0	0	0	0	0	0	13.652	38.6181	56.9473	21.9655	37.8056	38.975	30.8425	40.4642	30.0361	27.7209	40.1235	49.783	38.6184	40.3312	31.1428	36.9412	0	6.86582	0	11.4582	8.40379	14.3515	24.8283	25.7718	13.8687	11.3051	18.7751	13.3403	13.9237	17.2064
P1_16:69329022_69329108:-:1:87	-1.95803	0.000664479	STRG-HSA-20875	TERF2	Human_versus_primates	0	0	5.43126	7.96372	7.10352	0	7.85	11.3084	4.86532	0	0	23.5187	0	0	6.52921	15.8433	13.347	16.108	17.67	14.8476	13.8476	17.1195	12.2125	12.216	17.2432	14.2237	10.7711	13.8198	8.1364	13.4592	496.6	652.253	409.539	71.6135	368.086	160.857	104.634	162.362	365.21	148.223	437.728	317.944	116.611	387.143
P1_20:31514552_31538328:+:3:432	-1.95996	0.00212385	STRG-HSA-33523	HM13	Human_versus_primates	0	159.604	52.5022	41.8095	130.527	124.838	111.644	67.8501	117.984	90.7619	51.9127	141.112	68.4275	125.502	105.654	138.431	131.097	130.329	71.2964	103.469	99.1365	96.2323	122.125	135.785	67.6462	131.964	116.643	75.0216	151.225	96.2188	4892.97	14288.7	4758.46	3142.4	7516.35	1533.82	1085.8	2869.69	2102.5	2153	1598.03	1563.04	2535.86	2067.63
P1_1:54174619_54195571:-:6:903	-1.9607	0.0376562	STRG-HSA-1849	AL357673.1	Human_versus_primates	0	0	0	11.9456	1.77588	0	2.61667	0	6.08165	0	0	0	0	7.38249	14.8391	15.8433	18.3892	19.0368	26.9159	10.9037	15.1065	15.8226	8.58173	9.16198	23.2119	10.6678	13.1355	19.1785	5.89187	16.8956	0	14.7125	14.6264	0	3.36151	10.1657	7.09381	21.906	9.24583	6.28064	18.7751	19.2693	15.6642	11.4709
P1_2:230865026_230878099:+:6:804	-1.98759	0.00213565	STRG-HSA-32716	ITM2C	Human_versus_primates	344.473	17.7338	519.59	258.157	390.694	243.915	676.844	339.251	482.883	90.7619	236.491	230.483	581.634	465.097	489.097	162.592	264.567	660.429	211.835	146.852	321.958	171.195	557.483	317.146	172.432	186.884	369.108	285.985	93.9894	237.111	189.876	468.837	1204.24	956.756	363.044	234.408	263.801	52.8322	129.442	37.0557	1006.35	1271.78	1345.38	932.011
P1_10:70139924_70146586:-:4:1701	-1.99014	0.0194551	STRG-HSA-6514	TYSND1	Human_versus_primates	0	0	76.0376	46.455	66.5955	9.60293	39.25	22.6167	37.7062	0	31.7244	4.70374	0	0	51.0465	57.4321	48.0493	87.862	74.3784	32.7111	49.7256	62.2527	90.1082	27.7209	71.957	42.276	56.4827	66.2785	15.9922	50.6867	29.2117	31.3866	43.8792	28.6454	38.6574	22.1253	23.9416	10.3087	21.2654	10.6771	122.843	123.027	92.2448	157.725
P1_19:52613014_52614438:-:1:1425	-1.99951	0.00698965	STRG-HSA-28164	ZNF83	Human_versus_primates	0	0	14.4834	3.31822	6.21558	0	2.61667	0	14.596	7.56349	14.4202	4.70374	0	0	3.56139	199.032	148.3	673.608	301.828	151.492	156.415	191.686	147.87	135.081	228.14	327.54	172.601	306.573	231.466	166.951	0	16.6741	29.2528	28.6454	10.0845	194.942	97.5399	243.544	113.724	67.2028	34.3316	20.7516	27.8475	31.545
P1_9:127506845_127568874:-:14:2241	-2.00412	0.00631555	STRG-HSA-55846	NIBAN2	Human_versus_primates	107.416	620.682	338.548	268.776	497.247	274.644	647.189	252.553	490.181	219.341	273.984	456.263	34.2138	118.12	457.045	613.929	839.082	2036.93	639.408	623.832	472.393	611.633	506.322	738.832	473.524	563.022	533.302	461.411	1258.9	661.791	993.199	2720.83	238.898	739.051	1206.78	529.213	363.114	923.92	442.875	673.284	141.618	306.827	268.032	260.963
P1_11:120327376_120330515:+:2:804	-2.01073	0.000727072	STRG-HSA-10533	TLCD5	Human_versus_primates	227.797	159.604	59.7438	46.455	83.4664	46.0941	47.9722	56.5418	48.6532	204.214	20.1883	37.6299	68.4275	81.2074	63.5114	92.8815	99.6577	79.0758	88.5555	123.885	112.669	93.8978	166.684	73.5308	57.3667	109.444	95.8893	65.1504	175.634	65.2914	43.8176	89.2556	185.268	17.1872	28.5729	34.0849	16.4044	10.3087	22.19	29.519	76.7097	61.5137	128.795	57.3545
P1_7:1539193_1540375:+:2:471	-2.0174	0.00227728	STRG-HSA-48790	MAFK	Human_versus_primates	0	0	32.5875	20.5729	23.9744	19.2059	45.3556	26.3862	45.0042	15.127	25.9564	98.7786	34.2138	66.4424	110.403	221.41	236.094	238.692	411.752	226.426	271.288	156.15	219.824	624.894	140.598	310.551	117.169	319.547	656.804	212.197	219.088	112.796	97.5093	117.446	156.31	228.429	299.713	274.47	160.877	287.025	87.9748	81.5242	40.0307	71.6931
P1_8:143605700_143609548:-:6:825	-2.01964	0.0115858	STRG-HSA-53844	PYCR3	Human_versus_primates	0	0	28.9667	11.9456	15.095	13.4441	23.55	7.5389	19.4613	0	14.4202	23.5187	0	7.38249	19.5876	17.2296	22.5416	19.0368	16.4372	20.8795	17.3095	28.2731	24.755	20.4383	17.2432	13.8286	20.4914	20.3066	12.6254	12.6001	102.241	151.048	19.5019	20.0518	62.188	16.1455	8.4239	33.5034	18.4917	24.4945	14.4837	18.5282	6.96187	14.3386
P1_2:219550825_219551784:-:2:300	-2.0199	0.00881986	STRG-HSA-32567	OBSL1	Human_versus_primates	0	0	19.9146	17.9184	9.76735	0	13.0833	15.0778	2.43266	22.6905	37.4925	9.40748	0	36.9124	17.8069	111.101	91.0563	390.986	223.341	111.357	116.131	140.069	116.844	70.007	125.344	152.115	176.804	140.454	36.7541	189.86	22434.6	10674.4	17746.7	47577.1	20458.2	59772.3	75663.9	58415.7	87965.7	30627.5	7754.12	10684.9	6338.78	7017.32
P1_7:135166611_135167779:-:2:309	-2.02879	2.73886e-06	STRG-HSA-51094	CYREN	Human_versus_primates	0	0	9.0521	5.30915	10.6553	15.3647	9.59444	18.8473	9.73064	0	8.65212	9.40748	0	7.38249	4.74852	49.3124	48.6425	43.931	45.6133	65.4223	50.9845	57.5837	54.7911	65.7783	38.7971	25.2866	70.6691	47.3821	30.3011	40.0912	87.6352	84.3515	43.8792	40.1035	28.5729	130.958	81.1354	96.6443	162.727	96.0937	82.6105	83.7476	74.8401	65.9577
P1_19:41331052_41353044:-:7:1173	-2.03105	0.00354034	STRG-HSA-27473	TGFB1	Human_versus_primates	220.389	17.7338	184.663	87.6009	310.779	67.2205	354.122	297.787	207.992	173.96	152.854	235.187	0	44.2949	287.285	261.613	279.991	799.544	258.475	146.62	252.405	208.028	204.641	281.672	169.116	241.803	142.652	200.528	473.875	188.715	671.87	1968.53	390.037	535.669	405.062	268.493	131.235	265.45	438.252	216.682	166.294	241.608	266.291	298.243
P1_1:151874888_151889287:-:4:351	-2.05152	0.013098	STRG-HSA-3405	THEM4	Human_versus_primates	0	0	10.8625	6.63643	14.207	0	5.23333	11.3084	6.08165	22.6905	5.76808	9.40748	34.2138	118.12	8.90347	21.3885	41.8206	27.823	27.7378	23.8954	23.6039	36.8328	19.4739	16.4446	29.8439	18.9649	42.0337	20.5886	17.3951	28.3502	423.57	468.837	1033.6	65.8844	369.767	538.183	252.274	240.967	465.065	430.852	1955.83	1234.72	1877.96	1322.02
P1_1:58782075_58783070:-:1:996	-2.0684	0.00318924	STRG-HSA-1936	JUN	Human_versus_primates	850.07	1915.25	620.974	821.59	404.901	384.117	442.217	271.4	586.271	673.151	729.662	1048.93	1847.54	693.954	776.382	1169.44	571.845	8282.45	741.113	971.126	1059.34	890.213	3439.95	1477.9	1031.6	2656.67	743.208	1088.66	2269.21	862.82	481.994	1008.29	765.448	3592.13	3174.95	968.729	1319	1520.54	1221.37	982.919	2188.1	3558.9	4302.43	2124.98
P1_2:233161757_233206708:+:17:2400	-2.06908	0.00239723	STRG-HSA-32786	INPP5D	Human_versus_primates	90.7482	0	27.1563	95.5646	106.553	76.8235	155.256	86.6974	59.6002	45.381	57.6808	145.816	0	29.53	58.7629	73.0773	118.937	408.558	89.3774	66.8142	101.969	84.0411	57.7617	88.5658	105.78	77.8353	80.9148	86.5851	163.57	50.114	175.27	1370.22	282.777	552.856	322.705	144.711	62.0708	136.591	169.199	285.141	182.923	248.278	147.94	180.667
P1_5:172768762_172770952:-:4:1104	-2.07295	0.0236041	STRG-HSA-45320	DUSP1	Human_versus_primates	227.797	2305.39	436.311	261.475	1782.1	1252.22	860.883	693.579	1227.28	627.77	447.026	940.748	239.496	989.253	682.599	2970.62	1514.74	19416	831.929	1622.8	1727.49	1463.2	875.997	1094.5	530.89	1594.24	1302.78	711.295	3925.95	737.678	394.358	367.812	1959.94	1377.84	860.548	550.74	650.857	2180.3	1446.05	307.751	1900.58	1222.86	1446.33	1459.67
P1_6:32041349_32098198:-:44:13476	-2.11115	0.00459432	STRG-HSA-46480	TNXB	Human_versus_primates	1061.2	0	841.845	621.17	1023.8	839.296	993.461	810.432	1537.44	1588.33	464.331	653.82	615.848	442.949	3107.9	1328.46	1776.93	4978.84	2507.29	1989.35	1002.69	1925.16	401.361	2218.37	1494.19	2010.28	1109.69	1738.19	1599.78	1707.31	701.082	234.419	1779.55	5921	4280.89	1181.61	654.847	1374.93	559.373	694.01	1758.96	2728.84	2377.48	3753.85
P1_22:31187095_31204586:+:6:579	-2.11637	0.00160596	STRG-HSA-35737	RNF185	Human_versus_primates	0	0	34.398	72.3371	45.285	71.0617	51.4611	0	31.6246	7.56349	25.9564	4.70374	0	7.38249	55.2015	47.3319	49.2357	54.1815	59.9959	55.2145	44.0607	54.2117	73.9349	55.2068	56.0403	43.0662	45.7116	49.0743	42.3654	42.3821	73.0293	80.4282	92.6339	131.769	121.015	44.2506	61.1841	14.1745	61.0225	29.519	239.248	269.771	288.918	192.138
P1_19:35755522_35757008:-:3:483	-2.12606	0.000829725	STRG-HSA-27114	HSPB6	Human_versus_primates	7717.3	3316.21	10840.8	4343.55	4089.85	4307.88	8273.03	3166.34	8271.04	5211.25	12274.5	8424.4	3113.45	5492.57	10407	2228.96	2763.72	325.089	1949.87	2051.99	3360.25	1404.06	662.444	2007.18	1882.82	1738.45	2833.33	1388.46	721.334	2951.28	23588.5	7318.96	15582	644.521	17258	951.985	451.344	1537.29	1373.93	1394.93	13898.4	19518.4	21686.2	18405.1
P1_13:109756304_109786053:-:2:4017	-2.15547	0.0260524	STRG-HSA-14869	IRS2	Human_versus_primates	107.416	744.818	248.027	108.174	316.107	241.994	124.728	79.1585	212.858	461.373	429.722	710.265	547.42	51.6774	313.402	322.412	125.165	103.97	268.543	366.55	415.114	121.133	221.805	1331.31	158.836	469.382	161.83	296.138	329.103	418.953	1358.35	561.035	794.701	10954	2986.71	128.566	2067.85	131.436	191.389	268.183	1085.74	735.2	664.858	630.9
P1_17:81228928_81239033:-:13:1782	-2.15634	0.00354034	STRG-HSA-24269	TEPSIN	Human_versus_primates	0	0	5.43126	0	27.5262	0	23.55	3.76945	8.51431	7.56349	31.7244	9.40748	0	0	13.652	126.945	105.293	338.269	103.965	111.821	108.578	104.533	80.5363	100.312	71.6254	160.807	84.33	83.7648	101.565	130.296	0	64.7349	29.2528	57.2908	38.6574	169.826	158.281	279.624	162.727	104.887	122.306	129.698	80.0615	111.841
P1_9:107485751_107489172:-:4:1542	-2.16511	0.0308421	STRG-HSA-55506	KLF4	Human_versus_primates	0	0	70.6064	112.156	249.511	26.8882	125.6	113.084	160.556	332.794	135.55	197.557	205.283	7.38249	105.061	697.502	319.735	4322.81	211.013	599.704	320.699	377.666	325.116	278.618	292.47	938.369	364.117	322.085	508.384	382.012	160.665	76.5048	253.524	670.302	1065.6	207.499	586.569	900.725	344.869	985.432	333.124	437.266	377.681	355.598
P1_3:13570356_13637919:+:17:3696	-2.1758	0.00460074	STRG-HSA-36661	FBLN2	Human_versus_primates	1939.05	88.6688	1178.58	1422.19	2322.85	689.491	1264.72	1221.3	1594.61	1240.41	931.545	889.007	957.985	841.604	4612	1798.22	1604.61	11451.3	2341.28	1493.34	1848.03	2154.98	1043.67	1616.03	2080.12	1645.21	1082.89	2148.27	884.903	1943.85	540.417	614	1565.02	4457.22	2734.59	2062.44	630.462	1512.81	814.557	636.228	3339.82	7030.35	5184.85	6699.01
P1_20:3742404_3752166:+:10:1800	-2.18683	0.00764208	STRG-HSA-33158	HSPA12B	Human_versus_primates	0	0	106.815	32.5185	125.2	53.7764	74.1389	26.3862	90.0084	15.127	92.2893	79.9636	68.4275	59.0599	97.9381	238.838	199.019	1877.32	262.174	194.643	191.979	217.884	362.743	337.584	193.985	281.708	192.304	190.092	344.254	256.584	14.6059	19.6166	141.389	131.769	263.879	231.418	86.8992	171.383	167.349	163.297	164.148	306.827	161.863	246.624
P1_19:9960411_10010385:-:67:5238	-2.18755	0.043008	STRG-HSA-26098	COL5A3	Human_versus_primates	235.205	0	59.7438	106.847	967.855	0	146.533	52.7723	104.604	211.778	118.246	192.853	34.2138	177.18	106.842	1639.19	505.704	8121.37	452.434	931.919	1213.24	705.79	415.224	987.38	662.535	1317.67	603.709	773.061	1905.88	867.688	73.0293	26.4824	92.6339	867.955	194.968	750.466	402.13	599.195	576.015	478.584	304.157	438.007	682.263	341.259
P1_1:44800464_44805678:+:15:1941	-2.19472	0.0318231	STRG-HSA-1580	PLK3	Human_versus_primates	0	35.4675	10.8625	0	53.2764	0	53.2056	22.6167	48.6532	7.56349	43.2606	9.40748	0	22.1475	29.0847	101.001	122.793	890.335	105.609	108.109	77.4209	91.3039	135.657	90.6802	49.4083	141.842	95.3639	70.5091	238.761	64.1459	262.906	207.936	48.7547	120.311	100.845	102.255	92.6629	274.47	171.972	316.544	38.6231	43.7266	83.5424	60.2222
P1_4:24799522_24800244:+:1:723	-2.19509	0.00242513	STRG-HSA-40355	SOD3	Human_versus_primates	212.981	0	709.684	304.612	405.789	349.547	492.806	561.648	1095.91	211.778	377.809	729.08	615.848	228.857	1349.77	338.057	702.943	1099.74	441.339	355.647	282.932	750.664	589.499	318.555	255	408.932	279.261	417.414	161.886	206.756	2336.94	873.921	1935.56	1332.01	3037.13	485.56	56.7505	773.155	494.652	368.673	1134.55	1024.98	1533.35	1347.83
P1_20:44715391_44727307:+:4:753	-2.1991	0.0406518	STRG-HSA-33854	CCN5	Human_versus_primates	35.1881	0	124.919	34.5095	134.079	92.1882	133.45	237.475	116.768	90.7619	95.1733	28.2224	0	66.4424	658.856	430.938	214.145	339.733	475.036	208.795	168.375	383.373	44.8891	65.3085	67.3146	104.702	281.626	252.987	31.9845	261.452	1197.68	77.4857	560.679	177.601	440.358	127.37	13.7443	1038.6	412.364	203.493	525.703	740.388	1597.75	570.677
P1_9:98944062_99069886:+:42:4167	-2.21898	0.00631555	STRG-HSA-55378	COL15A1	Human_versus_primates	3100.26	177.338	1750.68	2489.33	2919.55	896.914	2573.93	1051.68	3313.28	998.381	680.634	2102.57	2155.47	1328.85	4516.43	1318.36	3202.69	13811.9	1656.87	1633.24	3191.88	1556.32	1813.39	1958.08	2366.95	1672.87	2584.02	2559.48	1241.5	943.002	438.176	560.055	2608.37	11286.3	5983.5	3357.66	1540.69	1863.3	771.102	1021.86	5406.16	7237.12	6274.38	11969.9
P1_19:3538755_3557292:-:10:1311	-2.21983	0.0017726	STRG-HSA-25771	MFSD12	Human_versus_primates	0	88.6688	63.3647	21.9002	40.8453	9.60293	73.2667	52.7723	63.2492	45.381	40.3766	79.9636	0	0	60.5436	98.4267	145.334	158.152	73.3511	118.085	103.857	98.3074	59.0819	148.941	88.537	141.447	89.3215	74.7396	205.374	88.7733	189.876	460.01	107.26	57.2908	188.245	65.1799	36.7991	137.879	123.894	102.374	50.4246	48.1734	62.6568	71.6931
P1_18:77016814_77105261:-:3:594	-2.23142	0.00559967	STRG-HSA-25466	MBP	Human_versus_primates	0	0	162.938	144.011	32.8538	74.9029	102.05	79.1585	91.2247	90.7619	80.7531	37.6299	0	177.18	153.733	20.7944	61.0997	109.827	152.866	41.7589	62.3144	72.1094	184.177	62.0196	116.06	116.555	51.4912	144.121	24.1286	141.465	248.3	1050.47	219.396	140.362	216.818	110.626	26.6018	29.6376	60.0979	81.0202	136.79	146.002	135.756	151.989
P1_15:84643470_84643595:-:1:126	-2.24719	4.1642e-05	STRG-HSA-18764	WDR73	Human_versus_primates	0	0	10.8625	4.6455	1.77588	0	4.36111	11.3084	9.73064	0	5.76808	0	0	0	4.74852	34.2612	25.8042	39.5379	20.752	38.047	39.6546	32.6827	31.6864	36.413	19.2328	21.7307	26.7965	29.6138	27.4954	22.0502	1445.98	1097.55	745.946	930.975	1608.48	2077.38	1516.3	2372.3	1702.16	1779.3	933.927	684.803	804.096	510.455
P1_1:22639045_22647783:+:4:948	-2.26455	0.00141382	STRG-HSA-726	C1QC	Human_versus_primates	1364.93	1010.82	1307.12	2289.57	2210.08	2963.47	4615.8	5684.33	795.48	8229.08	2664.85	3015.1	1608.05	1077.84	1207.9	746.617	438.375	405.629	327.101	599.008	598.595	787.756	1144.67	907.036	1335.68	582.777	370.684	265.396	76.8749	1027.19	2074.03	295.23	3261.69	3537.71	1865.64	42.4566	98.4266	42.5235	284.771	69.715	1412.96	1655.68	1641.26	2130.72
P1_1:27666381_27669314:-:4:417	-2.27798	0.00242513	STRG-HSA-939	IFI6	Human_versus_primates	655.61	230.539	389.24	4589.09	388.918	411.006	690.8	588.034	628.843	355.484	360.505	324.558	171.069	125.502	608.403	179.03	317.659	1700.13	288.679	173.763	237.613	328.383	585.208	145.182	2397.13	67.5626	213.058	202.502	124.01	148.051	1913.37	1365.32	1174.99	1203.11	1374.86	393.471	116.604	4865.72	320.83	246.829	882.966	1417.78	1371.49	1167.16
P1_3:58008565_58170762:+:46:7809	-2.28066	0.00265106	STRG-HSA-37621	FLNB	Human_versus_primates	7.40802	1347.77	190.094	150.647	788.491	387.959	758.833	177.164	518.157	1399.25	253.796	423.337	615.848	509.392	376.913	1207.46	853.319	2325.41	1139.72	968.343	976.573	1010.83	358.782	1455.35	770.636	1308.98	1424.15	841.314	3906.03	1270.03	335.935	821.937	3286.06	1395.03	3366.56	1248.58	865.888	871.088	662.001	1873.51	1396.87	1233.24	1573.38	1537.1
P1_21:45981851_46004013:+:35:3087	-2.29104	0.00354034	STRG-HSA-35075	COL6A1	Human_versus_primates	5165.24	478.812	1828.52	3358.7	10396.9	1578.72	5052.78	2491.61	3877.66	3282.56	1865.97	3316.14	1505.41	2192.6	6630.11	7848.98	3733.9	19164.2	4100.68	4391.64	6494.23	5323.9	2806.89	4467.52	3712.58	5912.72	4817.06	3902.54	4271.33	3410.9	715.688	2164.69	521.675	1962.21	1371.5	830.595	487.699	755.114	449.347	541.391	5708.7	7831.51	6469.32	11000.6
P1_19:8322839_8337828:-:10:2466	-2.29156	0.022953	STRG-HSA-26021	KANK3	Human_versus_primates	0	0	85.0897	37.164	114.544	0	105.539	26.3862	126.498	68.0714	92.2893	145.816	0	73.8249	83.099	304.192	435.409	3997.72	382.576	340.799	381.125	394.267	617.885	454.106	339.558	330.701	444.506	336.469	349.304	347.361	58.4235	33.3483	448.543	346.609	347.917	919.694	146.753	586.309	859.862	265.043	182.923	405.397	128.795	151.989
P1_7:45914820_45921140:-:4:876	-2.29793	0.00354034	STRG-HSA-49607	IGFBP3	Human_versus_primates	498.189	336.942	563.04	742.617	1570.77	689.491	1462.72	395.792	1207.82	468.937	1188.22	1095.97	786.917	332.212	697.438	348.751	502.144	1347.22	178.96	467.004	183.481	240.71	560.453	518.709	318.335	205.454	393.278	245.936	1040.62	628	3213.29	8074.2	5611.66	16502.6	10140	376.13	1097.77	1795.01	721.174	1124.86	919.444	1701.63	1796.16	1433.86
P1_20:23083950_23086192:-:2:1959	-2.29861	0.00140508	STRG-HSA-33417	CD93	Human_versus_primates	607.457	17.7338	678.907	568.079	1141.89	547.367	2032.28	735.043	1660.29	1149.65	530.663	1293.53	650.062	184.562	909.934	311.519	813.871	1048.49	440.312	438.932	433.368	394.786	294.419	581.434	413.836	271.041	355.973	396.261	1485.59	373.134	715.688	2122.52	1979.44	5190.54	10750.1	358.19	236.312	382.712	94.3074	615.502	1576.57	2618.41	1644.74	2073.37
P1_1:23792683_23794397:+:7:543	-2.30039	3.5277e-05	STRG-HSA-777	LYPLA2	Human_versus_primates	0	0	0	22.5639	11.5432	26.8882	30.5278	7.5389	9.73064	0	14.4202	4.70374	0	0	18.4005	76.444	55.1677	109.827	49.1062	77.486	74.2737	63.5496	86.1474	76.8197	43.7711	103.517	71.1945	76.1498	67.6163	71.0187	58.4235	195.185	78.0075	100.259	163.033	199.726	142.32	235.812	265.355	163.925	341.707	294.228	221.039	349.862
P1_11:65128382_65129840:-:3:375	-2.32459	4.8333e-05	STRG-HSA-9160	SYVN1	Human_versus_primates	0	0	3.62084	15.2638	40.8453	17.2853	18.3167	3.76945	26.7593	37.8175	20.1883	89.3711	0	22.1475	19.5876	135.658	71.7773	219.655	70.2691	95.3495	70.1823	79.1128	62.3826	86.4515	51.0663	153.695	68.5674	73.8935	136.635	81.9006	963.987	1360.41	1184.74	853.633	1119.38	943.613	744.407	1301.48	1522.79	661.351	1591.06	2231.54	2236.5	2807.5
P1_12:120438127_120440537:+:3:330	-2.34104	0.00115294	STRG-HSA-13442	AL021546.1	Human_versus_primates	1.852	0	27.1563	59.0643	48.8367	49.9353	20.9333	37.6945	40.1389	0	37.4925	32.9262	0	14.765	55.2015	67.1361	84.5311	123.007	43.5586	59.1584	54.4464	37.0922	224.775	38.5273	52.7243	48.5977	53.8556	40.0492	65.9329	36.3684	1796.52	602.23	1121.36	435.41	694.153	271.483	334.296	667.49	425.308	363.649	315.958	366.859	316.765	438.762
P1_12:12786759_12787652:+:1:894	-2.34911	0.0368526	STRG-HSA-11278	APOLD1	Human_versus_primates	0	159.604	224.492	95.5646	394.246	76.8235	266.028	116.853	178.8	30.254	126.898	103.482	0	44.2949	54.6079	181.01	207.027	235.763	36.3673	232.69	140.365	158.744	19.1439	83.8674	119.707	77.4402	154.474	161.607	158.519	197.02	321.329	5.88499	131.638	721.864	1722.78	13.7536	93.5496	396.886	34.2096	106.771	445.775	127.474	139.237	131.915
P1_19:55401436_55407589:-:4:669	-2.3513	0.00556199	STRG-HSA-28430	UBE2S	Human_versus_primates	0	88.6688	21.725	3.31822	6.21558	0	0.872222	0	1.21633	30.254	2.88404	9.40748	0	7.38249	10.0906	25.9434	40.9308	67.3608	26.9159	31.3192	44.3754	27.4949	57.4316	45.1052	29.1807	32.3984	24.6948	25.3833	38.1569	45.8185	116.847	44.1374	24.3773	80.2071	63.8688	52.0243	103.304	85.047	84.137	82.9044	305.766	223.08	160.123	263.831
P1_21:46111477_46132552:+:27:3060	-2.37967	0.0021004	STRG-HSA-35077	COL6A2	Human_versus_primates	6878.34	1986.18	2371.65	3182.83	9758.47	1730.45	4139.57	2819.55	4750.98	4197.74	1966.92	3443.14	1950.18	1845.62	9406.21	7935.13	5281.56	28029.4	5604.89	5453.02	6934.2	5787.16	3661.43	6064.76	4077.67	5754.67	5167.51	4773.46	9593.65	3695.55	715.688	1189.75	819.078	2853.08	1746.31	1380.14	1235.65	1010.26	538.107	657.582	7555.64	10504	8791.1	13868.3
P1_16:57372569_57383032:+:3:1194	-2.39029	0.00918831	STRG-HSA-20585	CX3CL1	Human_versus_primates	157.42	0	146.644	252.184	377.375	97.9499	196.25	86.6974	310.164	105.889	63.4489	343.373	68.4275	184.562	265.917	206.161	202.281	1287.18	175.056	206.707	228.801	108.423	209.262	249.253	265.279	115.37	111.127	203.348	299.363	136.883	131.453	83.3707	1204.24	1460.91	4114.49	200.324	230.992	536.054	295.866	580.959	312.203	420.22	228.001	367.069
P1_2:216676751_216694775:-:4:819	-2.40224	2.63587e-05	STRG-HSA-32434	IGFBP5	Human_versus_primates	744.506	532.013	1350.57	1106.96	1687.97	777.838	1453.12	670.962	2276.97	1187.47	992.11	2050.83	1779.12	2303.34	2792.72	509.165	1099.79	1197.85	1033.28	508.995	930.624	584.916	313.563	913.614	574.661	766.5	537.243	830.315	1635.98	430.694	555.023	966.119	3261.69	6594.17	1879.09	311.548	190.646	112.107	219.126	76.6237	2306.12	3008.24	3606.25	3865.69
P1_9:134642188_134842303:+:66:5517	-2.41293	0.00967322	STRG-HSA-56113	COL5A1	Human_versus_primates	148.16	0	217.25	361.686	888.828	149.806	417.794	131.931	491.397	121.016	89.4053	338.669	136.855	228.857	1254.2	891.781	778.576	2862.84	908.156	768.132	1116.31	653.134	243.589	618.786	573.335	596.605	541.183	776.446	453.394	299.825	277.512	102.987	234.022	6009.8	616.838	777.973	549.327	374.98	193.238	209.145	452.212	993.854	772.767	969.291
P1_7:94395032_94430393:+:52:4101	-2.43171	0.00764208	STRG-HSA-50284	COL1A2	Human_versus_primates	7015.39	567.48	3376.43	3748.92	7729.52	2830.94	2399.48	3377.43	6719.01	1837.93	986.342	2253.09	2087.04	2369.78	22916.9	6708.66	7097.05	15618.9	11913.5	5860.17	11294.3	5493.28	2550.42	3618.98	4240.16	2438.58	2546.19	6156.57	1855.94	1970.77	3651.47	1730.19	2725.39	49496.4	2837.12	5305.88	4825.12	3940.51	1243.56	725.413	6867.93	15740.8	13638.3	17682.4
P1_15:99729123_99729635:-:1:513	-2.44357	3.89123e-06	STRG-HSA-19057	LYSMD4	Human_versus_primates	0	0	0	1.99093	4.4397	0	5.23333	3.76945	2.43266	0	2.88404	28.2224	0	0	9.49703	27.9239	31.4396	39.5379	35.9564	32.0152	33.6749	39.4267	31.6864	30.7749	36.4759	48.5977	50.9658	34.9725	14.87	32.3593	43.8176	69.639	160.89	100.259	84.0379	202.715	121.481	173.96	228.372	92.9534	74.564	132.662	48.7331	74.5609
P1_2:188974490_189011774:+:51:4401	-2.48632	0.0158931	STRG-HSA-31905	COL3A1	Human_versus_primates	5331.92	425.61	2219.57	2754.78	5396.01	1935.95	1794.16	1466.32	4039.43	658.024	501.823	1773.31	3147.67	1830.86	7924.08	5856.88	7073.03	11323.9	7314.97	5484.8	12902.8	3829.58	2478.14	4276.53	4158.58	2096.42	2252.22	5244.75	1249.92	1491.96	1942.58	806.243	653.312	49040.9	833.655	4101.55	7835.11	1992.16	789.594	433.992	1715.51	6251.42	5024.73	4433.5
P1_19:2073395_2078560:-:3:654	-2.50963	8.14214e-07	STRG-HSA-25690	MOB3A	Human_versus_primates	287.061	159.604	74.2272	105.519	99.4493	71.0617	114.261	165.856	142.311	68.0714	74.9851	84.6673	102.641	44.2949	103.874	65.7498	52.4983	144.972	57.1193	66.1183	56.3347	47.2083	40.2681	70.9466	34.4863	59.6605	46.4997	44.5617	72.1053	67.5823	160.665	890.595	214.521	183.33	189.926	24.5172	30.1487	27.0604	24.9637	33.2874	112.651	132.662	137.497	166.328
P1_3:126438375_126441905:-:3:324	-2.51163	8.14214e-07	STRG-HSA-38461	ZXDC	Human_versus_primates	0	0	0	0	6.21558	0	1.74444	0	3.64899	0	11.5362	14.1112	0	0	5.34208	25.5474	13.6436	48.3241	28.7651	24.1274	20.142	18.9352	22.4445	25.3716	11.606	24.8915	20.7541	25.9473	17.6756	23.1956	1854.95	2145.08	1048.23	1071.34	1349.65	1227.06	3406.36	1322.09	1374.85	1498.56	1126.51	1107.99	788.432	1164.3
P1_X:153905152_153906728:+:3:1110	-2.52297	0.0282294	STRG-HSA-58316	AVPR2	Human_versus_primates	0	0	0	11.2819	44.397	0	27.0389	15.0778	31.6246	0	23.0723	42.3337	0	0	46.298	72.4832	43.007	458.347	72.1183	48.0227	31.7866	53.4336	78.5559	68.5974	49.0767	38.325	43.6099	42.3054	19.9201	54.4095	0	13.7316	204.77	65.8844	75.6341	141.721	23.0549	47.6779	140.537	24.4945	65.4447	82.2653	48.7331	51.6191
P1_1:205241532_205272124:+:4:1896	-2.56717	0.00337	STRG-HSA-4524	TMCC2	Human_versus_primates	0	0	0	0	0	0	0.872222	0	1.21633	0	0	4.70374	0	0	1.18713	19.6061	19.8722	46.8597	29.7925	18.3275	18.2537	9.07852	28.0557	22.7875	22.8803	21.7307	12.3474	22.8449	9.25866	14.0319	0	5.88499	14.6264	0	0	38.2708	31.4788	36.0805	27.7375	16.3297	16.0929	6.67016	12.1833	5.73545
P1_15:40929669_40938034:+:11:2058	-2.62038	0.00769591	STRG-HSA-17490	DLL4	Human_versus_primates	1.852	88.6688	88.7106	57.0733	245.96	0	218.056	60.3112	289.487	158.833	80.7531	159.927	171.069	14.765	270.665	189.328	440.155	2750.08	275.734	134.324	133.441	238.117	184.507	273.92	117.386	156.066	255.355	210.963	938.211	148.91	481.994	498.262	619.184	555.72	821.89	279.855	67.3912	594.04	305.112	398.82	423.781	709.26	341.132	329.788
P1_18:76362498_76443054:-:5:3492	-2.65317	0.00176659	STRG-HSA-25451	ZNF516	Human_versus_primates	0	0	34.398	43.8005	37.2935	0	32.2722	0	54.7348	52.9445	51.9127	61.1486	68.4275	44.2949	68.2599	79.4147	93.7257	106.899	133.758	125.509	152.009	89.2288	78.8859	321.374	83.563	111.419	71.7199	140.736	86.9753	108.819	43.8176	347.214	82.8829	392.442	183.203	92.089	148.527	124.993	31.4358	91.6973	37.5502	37.0564	41.7712	48.7513
P1_19:16324924_16327031:+:3:1068	-2.70647	0.00168598	STRG-HSA-26460	KLF2	Human_versus_primates	196.312	70.9351	324.065	376.949	916.355	128.679	818.144	226.167	1091.05	431.119	377.809	493.893	547.42	184.562	431.521	887.622	926.579	8978.03	310.253	601.096	582.23	741.844	734.398	616.437	603.179	1218.1	731.386	683.938	690.752	569.295	248.3	189.3	1701.54	3394.48	3643.88	626.086	592.333	1265.4	1322.15	892.478	1353.95	1355.52	1065.17	1181.5
P1_17:72121392_72124387:+:3:1530	-2.70714	0.000126326	STRG-HSA-23905	SOX9	Human_versus_primates	300.025	0	224.492	95.5646	210.442	99.8705	113.389	94.2363	238.401	219.341	383.577	319.854	205.283	280.535	327.054	82.1873	95.5053	410.023	161.496	112.981	278.526	82.7442	54.461	356.143	81.2418	149.744	55.6946	255.807	76.8749	319.584	58.4235	36.2908	404.664	830.716	327.748	53.2203	44.7797	43.8121	38.8325	42.7083	708.09	522.496	487.331	834.508
P1_5:132257735_132272229:+:7:993	-2.71966	0.00128166	STRG-HSA-44377	PDLIM4	Human_versus_primates	0	0	16.2938	8.62736	22.1985	67.2205	50.5889	45.2334	127.715	52.9445	23.0723	164.631	0	7.38249	50.453	55.8477	99.0645	140.579	53.8319	96.5095	65.1468	71.5906	68.6539	231.399	22.8803	117.346	69.0928	28.7677	414.115	45.8185	87.6352	267.767	48.7547	103.123	78.9956	50.8284	43.0062	87.6242	22.19	51.5012	146.446	114.875	163.604	192.138
P1_12:54370256_54391244:-:8:1161	-2.72744	0.000294862	STRG-HSA-12115	ZNF385A	Human_versus_primates	0	0	16.2938	26.5457	47.0608	0	19.1889	37.6945	46.2205	7.56349	14.4202	47.0374	0	36.9124	21.3683	67.1361	96.6917	502.278	39.2439	78.6459	78.0503	197.393	60.0721	119.576	66.3198	150.139	73.5589	52.7408	128.218	70.7323	14.6059	89.2556	24.3773	45.8326	53.7842	45.4465	19.0646	82.4698	40.6816	59.038	45.0603	52.6201	53.9545	74.5609
P1_19:40597235_40629550:+:33:4875	-2.75518	0.00267053	STRG-HSA-27431	LTBP4	Human_versus_primates	1044.53	88.6688	1815.85	1917.27	2213.64	466.703	1009.16	1017.75	1458.38	1300.92	1903.47	1881.5	410.565	915.429	9266.13	2977.36	2816.22	39518.8	7037.6	2706.67	3892.13	3432.98	3342.58	4008.49	4040.54	4649.18	2218.59	5939.97	3748.07	6042.03	496.6	844.496	2111.08	5454.08	4284.25	5951.7	1246.74	3940.51	2525.04	1768.63	5112.19	10593	10025.1	14530.8
P1_11:2884004_2885489:-:2:951	-2.8282	0.00652633	STRG-HSA-7953	CDKN1C	Human_versus_primates	0	17.7338	295.098	143.347	515.005	46.0941	486.7	124.392	235.968	242.032	351.853	475.078	34.2138	191.945	446.36	203.983	152.156	2332.74	246.558	241.506	177.502	235.523	287.158	365.07	168.784	158.436	270.854	174.58	148.98	349.652	131.453	32.3674	394.913	257.808	287.409	79.5314	29.7053	153.342	117.422	45.2206	1270.81	1592.69	1046.02	1428.13
P1_20:35626149_35626794:-:2:465	-2.84885	1.67298e-05	STRG-HSA-33685	CPNE1	Human_versus_primates	0	0	43.4501	12.6092	47.0608	9.60293	29.6556	64.0807	74.1961	0	17.3042	23.5187	0	14.765	18.9941	185.961	164.91	887.406	123.896	137.108	177.187	165.229	142.589	117.931	115.065	203.083	120.584	128.609	265.695	89.0597	715.688	2638.44	1082.35	2245.8	805.083	1982.31	1902.03	2472.81	1912.96	920.113	1458.56	1516.35	1475.92	1628.87
P1_6:75085190_75119136:-:21:2097	-2.876	0.0004073	STRG-HSA-47194	COL12A1	Human_versus_primates	679.686	248.273	204.577	363.013	249.511	282.326	625.383	316.634	1147	173.96	121.13	122.297	102.641	66.4424	1424.55	183.783	793.109	1294.5	749.332	355.647	611.814	514.363	159.422	269.926	352.158	282.103	413.769	405.004	372.03	254.865	2497.6	726.796	7712.99	37442.4	19362.3	1373.56	1568.18	2581.05	855.239	1423.19	5624.48	23705.7	18866.7	20263.3
P1_17:81239364_81241016:+:3:225	-2.8891	0.000793579	STRG-HSA-24271	NDUFAF8	Human_versus_primates	0	0	130.35	45.7914	18.6468	3.84117	22.6778	41.464	8.51431	0	40.3766	65.8524	171.069	14.765	71.8213	29.1121	62.8793	43.931	25.6832	22.0394	36.5074	41.2424	82.8467	46.7496	28.1859	24.4964	46.4997	43.9977	34.229	34.3639	73.0293	119.661	63.3811	34.3745	30.2536	18.5374	5.32036	12.8859	27.7375	12.5613	445.238	286.076	238.444	240.889
P1_10:97713877_97714398:+:1:522	-2.93797	0.000481926	STRG-HSA-7126	MARVELD1	Human_versus_primates	0	0	23.5355	31.8549	47.0608	15.3647	57.5667	22.6167	34.0572	0	2.88404	23.5187	0	7.38249	110.997	15.2492	18.3892	70.2896	25.8886	12.0637	19.5126	23.0854	7.59153	32.1844	17.9064	22.916	11.0338	21.4348	4.48905	21.7638	43.8176	111.815	48.7547	74.478	48.742	8.37173	3.10354	7.73155	5.5475	5.02451	108.359	157.119	135.756	238.021
P1_X:48597997_48598041:+:1:45	-2.93876	0.000221234	STRG-HSA-56949	WDR13	Human_versus_primates	0	0	0	0	2.66382	11.5235	0	11.3084	0	0	11.5362	0	0	0	9.49703	67.7302	43.3036	83.4689	60.6122	63.1023	63.2585	55.5086	102.321	97.258	47.4187	52.9438	58.8471	53.8689	46.5739	77.8914	29080.3	11610.1	17649.2	45523.2	46424.2	61195.5	73443.5	83218.5	85783.7	74937.4	8583.98	9931.13	9339.35	11333.2
P1_2:237575019_237586154:-:5:639	-2.98183	0.0244338	STRG-HSA-32850	RAB17	Human_versus_primates	0	0	0	0	1.77588	0	0	0	1.21633	0	0	0	0	0	0	18.6159	17.2028	11.7149	14.7935	18.7915	27.0658	14.0069	6.60133	27.7209	6.63198	8.29716	8.93215	10.7174	13.7477	9.1637	0	10.7891	9.75093	0	3.36151	135.144	2.66018	7.73155	51.7766	0.628064	82.074	22.2339	38.2903	31.545
P1_14:74500884_74611944:-:36:5466	-2.99691	0.003316	STRG-HSA-16262	LTBP2	Human_versus_primates	1896.45	88.6688	3132.03	420.086	697.033	215.106	691.672	889.59	3191.65	294.976	372.041	578.56	581.634	354.359	27932.5	424.601	2193.36	1446.79	9270.39	828.914	1746.69	1590.82	90.1082	704.768	451.306	346.9	427.43	3656.88	651.753	534.072	248.3	418.815	1165.24	6857.71	2685.85	279.855	148.527	465.181	256.109	268.183	521.948	672.945	1914.51	1018.04
P1_19:50723526_50725467:+:4:972	-3.02989	0.000461759	STRG-HSA-28051	CLEC11A	Human_versus_primates	112.972	0	30.7771	43.1368	86.1302	9.60293	52.3333	67.8501	122.849	0	43.2606	65.8524	0	14.765	166.198	52.8771	89.8699	294.338	73.5566	40.3669	130.608	58.8807	115.193	56.6164	38.7971	28.0523	25.4829	82.0726	36.1929	26.0593	131.453	1401.61	73.132	240.621	82.3571	107.637	40.346	46.3893	90.6091	18.2138	153.419	180.835	262.811	286.773
P1_11:68041272_68050819:+:19:2493	-3.04133	0.000191689	STRG-HSA-9403	TCIRG1	Human_versus_primates	59.2641	124.136	70.6064	91.5828	332.978	76.8235	348.017	241.245	210.425	204.214	138.434	117.594	102.641	0	156.107	438.662	355.327	2155.55	334.908	316.904	423.297	463.523	335.018	314.796	324.636	443.701	331.803	312.214	418.884	264.029	759.505	3599.65	185.268	472.649	431.955	305.568	111.727	386.577	507.596	442.785	140.009	204.552	240.184	209.344
P1_17:50185502_50201513:-:51:4395	-3.14477	0.00212454	STRG-HSA-23424	COL1A1	Human_versus_primates	2807.64	532.013	1993.27	1723.48	2716.21	1090.89	1010.91	1164.76	2366.98	635.333	444.142	1133.6	2600.25	1520.79	12470.8	2349.76	2811.77	5924.83	5970.82	2943.77	5792.72	2072.5	987.559	2154.95	1695.8	984.992	1458.83	3049.94	1071.2	731.091	3184.08	914.135	619.184	81882.8	1344.61	2036.72	5105.33	1899.38	515.917	375.582	3091.46	10029	6065.53	8339.34
P1_14:100727069_100734896:+:5:1152	-3.19708	0.00566962	STRG-HSA-16711	DLK1	Human_versus_primates	248.169	0	72.4168	236.257	478.6	122.918	426.517	128.161	127.715	665.587	481.635	1011.3	273.71	317.447	136.52	192.1	84.8277	4690.36	69.0363	225.962	297.724	104.273	983.929	732.254	164.473	768.475	281.626	116.763	250.545	411.507	248.3	58.8499	53.6301	713.27	42.0189	139.329	171.138	64.4296	8.32124	13.8174	556.816	1254.73	428.155	1365.04
P1_6:25081862_25113731:-:11:1308	-3.34706	0.00118099	STRG-HSA-46069	CMAHP	Human_versus_primates	0	0	27.1563	10.6183	23.9744	55.697	2.61667	7.5389	15.8123	0	5.76808	42.3337	0	0	8.90347	125.558	157.791	269.443	67.1871	171.675	114.872	146.034	75.9153	67.6577	97.1585	148.559	129.779	113.661	49.9406	74.1687	14.6059	0	9.75093	20.0518	10.0845	14.9495	8.4239	37.3691	24.0391	8.79289	107.286	137.109	74.8401	174.931
P1_10:101062593_101064920:+:4:915	-3.73043	0.000221846	STRG-HSA-7218	KAZALD1	Human_versus_primates	0	0	23.5355	29.8639	10.6553	36.4911	18.3167	3.76945	17.0286	22.6905	8.65212	14.1112	0	0	29.6782	17.4277	32.0328	483.241	49.9281	63.5663	38.7104	21.5291	130.046	39.7019	60.351	11.8531	30.9998	43.1515	6.453	41.523	29.2117	11.77	9.75093	31.5099	3.36151	23.3212	10.1973	1.28859	15.7179	3.14032	35.9409	47.4322	38.2903	86.0318
P1_19:45468587_45473012:+:4:1017	-4.00565	0.0472369	STRG-HSA-27693	FOSB	Human_versus_primates	0	35.4675	0	0	1.77588	21.1265	1.74444	7.5389	1.21633	22.6905	8.65212	14.1112	0	95.9723	6.52921	3.36671	5.04221	508.135	9.4514	32.7111	2.20303	9.07852	21.4543	12.4509	3.31599	12.6433	4.9915	1.69222	414.115	2.86366	14.6059	3.92332	34.1283	54.4262	588.265	2.9899	14.631	3.86577	0.924583	94.8376	320.786	605.502	1143.49	63.09
P1_19:859690_863238:+:5:783	-4.07257	8.14214e-07	STRG-HSA-25579	CFD	Human_versus_primates	2263.15	2003.92	992.11	3164.25	8496.7	2802.14	5204.55	4195.4	824.672	5929.78	4000.16	2869.28	1915.97	3624.8	1257.76	2379.07	324.481	16651.3	232.998	1024.49	865.477	2175.21	3713.25	1262	1857.95	2738.85	1458.31	381.877	918.571	2068.99	2570.63	5751.59	7542.35	3955.93	5038.91	484.364	39.0159	358.228	941.225	228.615	12178.6	7263.06	16839	14114.9
P1_11:45244052_45286207:-:6:1281	-4.18042	0.0232197	STRG-HSA-8731	SYT13	Human_versus_primates	0	0	7.24168	5.30915	11.5432	0	9.59444	26.3862	2.43266	15.127	11.5362	9.40748	0	0	7.12277	10.2982	3.2626	0	5.3421	7.4238	8.18269	21.7884	30.6962	4.46353	6.63198	7.50696	31.5253	6.2048	8.69753	16.6092	6046.83	0.980831	0	8.59362	1.68076	0.597981	14.631	42.5235	0.924583	0.628064	121.234	183.8	57.4354	303.979
P1_12:52041893_52054407:+:3:228	-4.9153	0.0178326	STRG-HSA-12020	NR4A1	Human_versus_primates	0	0	0	5.97279	8.87941	0	0	0	9.73064	0	0	0	0	36.9124	3.56139	120.211	129.614	815.652	39.8603	213.434	41.5429	31.3857	334.688	33.1241	20.8907	260.768	36.5168	37.5108	320.967	29.782	4016.61	1044.59	3056.92	70095.3	82661.3	3709.87	99186.1	16518.4	6705.07	64891.5	86.9019	50.3968	34.8093	45.8836
P1_7:100223618_100271983:-:4:492	-5.13351	9.04635e-08	STRG-HSA-50465	CASTOR3	Human_versus_primates	0	0	0	0	1.77588	0	0.872222	3.76945	4.86532	0	0	0	0	0	4.15495	23.5669	19.279	29.2873	17.4645	9.27976	16.9948	33.9796	11.5523	7.04768	6.30038	7.11185	13.9237	11.8455	3.64735	18.6138	29.2117	60.8115	48.7547	103.123	40.3382	14.3515	18.6212	2.57718	9.24583	2.51225	235.493	294.969	252.368	223.683
[truncated: 4 more columns]

## Sheet: Chimp_vs_primates
orf_id	log2FoldChange	padj	gene	gtf_id	comparison	hs_lv_066_C_Ri..human	hs_lv_067_C_Ri..human	hs_lv_068_C_Ri..human	hs_lv_069_C_Ri..human	hs_lv_070_C_Ri..human	hs_lv_071_C_Ri..human	hs_lv_072_C_Ri..human	hs_lv_073_C_Ri..human	hs_lv_074_C_Ri..human	hs_lv_075_C_Ri..human	hs_lv_076_C_Ri..human	hs_lv_077_C_Ri..human	hs_lv_078_C_Ri..human	hs_lv_079_C_Ri..human	hs_lv_081_C_Ri..human	hs_lv_070_C_mR..human	hs_lv_074_C_mR..human	hs_lv_079_C_mR..human	hs_lv_081_C_mR..human	hs_lv_071_C_mR..human	hs_lv_066_C_mR..human	hs_lv_073_C_mR..human	hs_lv_078_C_mR..human	hs_lv_077_C_mR..human	hs_lv_069_C_mR..human	hs_lv_075_C_mR..human	hs_lv_072_C_mR..human	hs_lv_068_C_mR..human	hs_lv_067_C_mR..human	hs_lv_076_C_mR..human	pt_lv_Barney_Ri..chimp	pt_lv_Dirk1_Ri..chimp	pt_lv_Emmanuel_Ri..chimp	pt_lv_Fangina_Ri..chimp	pt_lv_Theo_Ri..chimp	pt_lv_Dirk1_mR..chimp	pt_lv_Fangina_mR..chimp	pt_lv_Barney_mR..chimp	pt_lv_Emmanuel_mR..chimp	pt_lv_Theo_mR..chimp	rm_lv_9125_Ri..macaque	rm_lv_Ri9809011_Ri..macaque	rm_lv_RiN8_Ri..macaque	rm_lv_R00067_Ri..macaque
P1_15:74410624_74433918:-:14:2001	5.18059	0.000714782	STRG-HSA-18379	SEMA7A	Chimp_versus_primates	0	0	1.81042	1.99093	12.4312	0	5.23333	26.3862	42.5715	45.381	23.0723	263.41	34.2138	0	16.0262	21.9826	34.109	51.2528	18.6973	19.9515	15.1065	18.157	11.5523	172.668	15.9168	53.734	20.2287	18.0503	331.909	19.7592	481.994	1302.54	43.8792	100.259	154.63	16.1455	7.09381	16.7517	16.6425	15.0735	115.869	45.95	111.39	71.6931
P1_6:34240781_34244884:+:4:324	4.81269	1.9485e-05	STRG-HSA-46606	HMGA1	Chimp_versus_primates	0	0	3.62084	21.2366	0.887941	11.5235	7.85	15.0778	20.6776	0	2.88404	56.4449	0	0	6.52921	35.0534	66.4385	20.5011	33.0799	40.5989	65.4615	36.3141	49.51	91.15	54.0507	73.8842	43.6099	29.0497	113.348	45.5321	219.088	1034.78	39.0037	40.1035	42.0189	56.2102	26.6018	34.792	62.8716	52.7573	3.75502	2.96452	19.1451	0
P1_4:87976896_87982896:+:6:945	4.3629	0.00784931	STRG-HSA-41217	SPP1	Chimp_versus_primates	4028.11	851.221	343.98	116.138	1210.26	2696.5	942	821.74	1798.95	748.786	161.506	1100.68	136.855	162.415	322.899	167.939	630.572	150.83	90.8156	329.895	1278.39	111.795	34.3269	234.923	78.2574	69.9332	106.66	93.636	225.855	64.1459	5258.11	21881.4	370.535	3176.77	1307.63	22.7233	47.4398	72.1611	60.0979	164.553	9.65577	23.7161	229.742	45.8836
P1_3:48519747_48538556:-:8:837	3.80648	0.0177831	STRG-HSA-37324	PFKFB4	Chimp_versus_primates	0	70.9351	1.81042	11.9456	7.10352	0	15.7	15.0778	9.73064	0	5.76808	9.40748	0	0	5.34208	8.51579	8.60141	4.3931	5.13663	3.7119	4.09135	4.15018	4.29087	3.99369	7.29518	1.58041	5.51692	3.1024	5.61131	4.86822	73.0293	634.598	14.6264	77.3425	36.9767	4.18586	8.86726	16.7517	12.0196	12.5613	46.6695	49.6556	40.0307	51.6191
P1_16:87832970_87869422:-:10:1524	3.66316	0.0170469	STRG-HSA-21361	SLC7A5	Chimp_versus_primates	0	266.006	0	9.95465	23.9744	78.7441	47.9722	15.0778	97.3064	15.127	11.5362	9.40748	0	36.9124	18.9941	23.3689	106.776	16.108	22.6012	130.613	36.8221	22.0478	1.65033	40.1718	10.9428	64.4018	35.9913	16.0761	393.072	9.73643	189.876	789.569	58.5056	186.195	423.551	32.291	57.6372	86.3356	28.6621	116.82	28.9673	70.4072	50.4735	14.3386
P1_20:32196452_32202178:-:2:1491	3.37281	2.96602e-05	STRG-HSA-33560	PLAGL2	Chimp_versus_primates	0	0	0	0	3.55176	0	6.97778	0	4.86532	0	5.76808	23.5187	0	22.1475	4.74852	38.222	26.9906	24.8942	34.3127	32.0152	27.0658	36.0547	25.0851	32.4193	32.4967	32.7935	32.8388	45.1258	45.4516	39.2321	43.8176	9.80831	4.87547	48.6972	10.0845	13.7536	19.0646	25.7718	19.4162	13.1893	7.51004	4.44677	6.96187	2.86773
P1_21:44886368_44910782:-:15:2310	3.13605	0.000676786	STRG-HSA-35030	ITGB2	Chimp_versus_primates	2070.54	1454.17	725.978	984.183	1678.21	1476.93	3349.33	3509.36	1659.07	5029.72	715.242	1561.64	1197.48	627.512	787.66	173.682	402.783	121.542	153.072	199.051	324.475	362.103	249.2	314.327	399.245	88.5031	95.1012	124.66	122.327	205.038	9303.94	41479.4	3617.6	8017.84	4005.24	42.4566	165.818	113.396	273.676	291.421	587.929	795.972	1354.08	954.952
P1_7:47278076_47439636:-:26:4338	3.10197	0.00141093	STRG-HSA-49622	TNS3	Chimp_versus_primates	638.942	248.273	693.391	382.922	736.991	547.367	914.961	712.426	417.201	393.302	426.838	536.227	752.703	420.802	601.281	531.742	323.591	576.96	592.356	347.991	453.51	401.789	229.726	589.891	372.717	149.349	334.43	606.378	205.654	466.203	1241.5	5937.95	492.422	1025.5	554.65	194.942	212.371	104.376	211.729	78.5079	69.7361	74.1129	60.9164	117.577
P1_1:206905019_206909833:-:3:297	3.01347	0.0463445	STRG-HSA-4579	FCMR	Chimp_versus_primates	0	0	0	7.96372	10.6553	19.2059	20.9333	3.76945	7.29798	37.8175	8.65212	0	0	14.765	5.34208	17.8237	16.6096	8.7862	4.7257	15.7756	9.75629	10.8942	11.8824	8.69214	8.28998	27.2621	16.8135	5.92276	11.5032	10.5955	0	16.6741	9.75093	2.86454	6.72303	1.19596	0	2.57718	2.77375	1.25613	6.97361	0.741129	3.48093	0
P1_17:38352053_38395968:+:9:1938	2.85971	0.0086436	STRG-HSA-22812	SOCS7	Chimp_versus_primates	0	0	18.1042	11.9456	13.3191	9.60293	5.23333	18.8473	3.64899	15.127	8.65212	47.0374	205.283	14.765	20.1812	56.8379	50.4221	41.0023	55.2702	66.3503	70.1823	58.6213	36.3073	85.5119	60.6826	69.5381	47.8133	69.3809	43.2071	84.4779	87.6352	35.3099	9.75093	40.1035	18.4883	22.1253	56.3071	9.02014	26.8129	13.1893	21.9937	14.8226	13.9237	34.4127
P1_3:27376764_27484126:-:25:3660	2.85602	3.1207e-05	STRG-HSA-36852	SLC4A7	Chimp_versus_primates	563.009	993.091	278.805	207.057	529.213	578.097	638.467	358.098	332.058	453.81	308.592	437.448	307.924	369.124	290.253	177.247	114.488	83.4689	140.949	285.352	143.512	203.618	25.7452	263.348	155.188	122.877	138.974	126.634	639.128	190.719	803.323	1505.58	355.909	630.198	465.57	21.5273	55.8637	81.1812	30.5112	39.568	480.643	621.807	821.501	438.762
P1_1:119622705_119626100:-:2:1638	2.78968	0.00405782	STRG-HSA-2982	ZNF697	Chimp_versus_primates	0	195.071	47.0709	30.5276	34.6297	59.5382	17.4444	18.8473	37.7062	0	100.941	70.5561	307.924	132.885	68.2599	39.4103	31.4396	36.6092	56.5029	48.9507	58.5377	32.942	35.3171	102.896	34.4863	37.9299	31.2625	52.1767	80.8028	59.2777	394.358	759.163	131.638	229.163	99.1647	45.4465	40.7894	9.02014	52.7012	16.3297	121.77	128.956	111.39	129.048
P1_8:143916177_143950694:-:32:14043	2.77224	6.41074e-08	STRG-HSA-53880	PLEC	Chimp_versus_primates	1422.34	1170.43	1220.22	899.237	1980.11	1444.28	2913.22	1311.77	2320.76	2783.37	1989.99	1495.79	5508.42	3683.86	1769.42	4828.06	5076.91	5110.64	6552.9	5826.99	6359.21	5140	1659.9	7593.41	4790.28	5851.87	5928.32	5705.59	3933.25	6888.52	2380.76	2575.66	1535.77	2643.97	2344.66	709.803	1772.57	1024.43	515.917	633.716	2370.49	2349.38	2283.49	2905.01
P1_1:40059347_40071533:+:12:1428	2.77158	0.000120331	STRG-HSA-1359	CAP1	Chimp_versus_primates	2011.28	2518.19	935.987	977.547	2838.75	1444.28	3494.99	1688.71	2342.65	4530.53	692.17	1030.12	1573.83	1004.02	966.323	571.746	590.828	798.08	396.342	490.899	402.211	419.687	439.979	627.009	429.089	627.028	390.65	392.312	1104.31	436.421	7200.69	38762.4	1974.56	3878.59	2858.97	336.663	359.124	632.698	367.059	643.765	1815.82	1943.24	3064.96	2136.46
P1_X:108440126_108696378:+:53:5076	2.7548	0.0238353	STRG-HSA-57733	COL4A5	Chimp_versus_primates	0	0	70.6064	48.446	95.8976	17.2853	79.3722	49.0029	76.6288	98.3254	83.6372	112.89	102.641	140.267	181.631	207.151	144.148	338.269	235.463	125.509	212.121	205.174	62.7127	66.718	129.324	89.6884	172.075	301.779	32.265	127.433	189.876	132.412	385.162	4617.64	90.7609	239.79	725.785	148.188	224.674	94.8376	127.671	204.552	210.597	312.582
P1_1:40258272_40292669:+:10:1428	2.69734	5.46527e-06	STRG-HSA-1365	ZMPSTE24	Chimp_versus_primates	1474.2	922.156	468.899	445.305	974.071	599.223	969.911	557.879	1042.39	884.929	377.809	794.932	444.779	981.871	553.796	395.885	508.67	278.23	280.255	374.902	328.881	315.673	244.909	330.536	287.496	333.072	415.871	229.578	416.078	245.702	1869.55	6438.18	687.441	567.179	890.801	184.178	121.481	155.92	161.802	184.023	415.198	630.701	1018.17	470.307
P1_20:4856972_4932559:-:15:1950	2.65513	2.96602e-05	STRG-HSA-33186	SLC23A2	Chimp_versus_primates	0	0	88.7106	88.9282	97.6735	74.9029	101.178	45.2334	156.907	52.9445	106.709	84.6673	273.71	22.1475	178.663	64.9576	93.4291	98.1125	91.0211	96.0455	56.02	71.85	46.8695	82.6928	62.3406	38.7201	74.0843	88.8414	51.624	75.8869	306.723	600.269	126.762	234.892	332.79	43.6526	45.6664	34.792	36.9833	48.3609	84.2198	79.3008	92.2448	63.09
P1_9:134642188_134842303:+:66:5517	2.61677	0.027178	STRG-HSA-56113	COL5A1	Chimp_versus_primates	148.16	0	217.25	361.686	888.828	149.806	417.794	131.931	491.397	121.016	89.4053	338.669	136.855	228.857	1254.2	891.781	778.576	2862.84	908.156	768.132	1116.31	653.134	243.589	618.786	573.335	596.605	541.183	776.446	453.394	299.825	277.512	102.987	234.022	6009.8	616.838	777.973	549.327	374.98	193.238	209.145	452.212	993.854	772.767	969.291
P1_15:59137380_59372500:-:28:3327	2.59263	0.00909206	STRG-HSA-17981	MYO1E	Chimp_versus_primates	98.1562	372.409	175.611	116.138	145.622	182.456	203.228	150.778	302.866	121.016	98.0574	230.483	205.283	59.0599	240.987	180.416	222.45	710.218	195.397	203.923	262.79	165.229	193.419	267.107	195.643	223.233	203.863	217.732	441.61	143.183	481.994	4075.35	199.894	684.625	473.973	290.619	320.551	322.148	185.841	310.263	996.153	420.22	306.322	533.397
P1_20:23083950_23086192:-:2:1959	2.5788	0.00475531	STRG-HSA-33417	CD93	Chimp_versus_primates	607.457	17.7338	678.907	568.079	1141.89	547.367	2032.28	735.043	1660.29	1149.65	530.663	1293.53	650.062	184.562	909.934	311.519	813.871	1048.49	440.312	438.932	433.368	394.786	294.419	581.434	413.836	271.041	355.973	396.261	1485.59	373.134	715.688	2122.52	1979.44	5190.54	10750.1	358.19	236.312	382.712	94.3074	615.502	1576.57	2618.41	1644.74	2073.37
P1_11:130448974_130473821:+:8:2853	2.51377	0.0090919	STRG-HSA-10726	ADAMTS15	Chimp_versus_primates	57.4121	124.136	41.6396	84.2827	716.568	338.023	206.717	192.242	367.332	45.381	248.027	202.261	307.924	118.12	94.9703	603.631	259.229	222.584	94.9249	338.479	311.572	296.738	47.5296	207.672	128.992	58.0801	290.295	117.045	628.186	272.047	146.059	329.559	175.517	355.203	188.245	69.3658	50.5434	21.906	86.9108	8.79289	130.353	416.514	483.85	272.434
P1_20:648714_653185:-:2:414	2.47822	0.0467034	STRG-HSA-33060	AL121758.1	Chimp_versus_primates	109.268	780.286	103.194	51.7642	42.6211	71.0617	77.6278	75.389	72.9798	151.27	54.7968	79.9636	34.2138	14.765	84.2861	34.2612	86.0141	36.6092	40.4767	57.3025	42.4871	48.5052	42.9087	77.5245	25.8647	75.0696	42.5591	41.4593	451.43	64.4323	58.4235	74.5432	24.3773	8.59362	21.8498	6.57779	0.886726	5.15436	6.47208	4.39644	78.319	67.4427	13.9237	43.0159
P1_13:109756304_109786053:-:2:4017	2.47177	0.0341534	STRG-HSA-14869	IRS2	Chimp_versus_primates	107.416	744.818	248.027	108.174	316.107	241.994	124.728	79.1585	212.858	461.373	429.722	710.265	547.42	51.6774	313.402	322.412	125.165	103.97	268.543	366.55	415.114	121.133	221.805	1331.31	158.836	469.382	161.83	296.138	329.103	418.953	1358.35	561.035	794.701	10954	2986.71	128.566	2067.85	131.436	191.389	268.183	1085.74	735.2	664.858	630.9
P1_13:29514480_29536188:-:11:1890	2.462	0.0320291	STRG-HSA-13988	SLC7A1	Chimp_versus_primates	592.641	301.474	63.3647	168.565	231.752	777.838	238.117	203.55	360.034	287.413	273.984	1693.35	171.069	110.737	139.488	144.57	109.446	11.7149	68.4199	328.039	191.664	69.7749	35.9773	604.221	56.0403	97.1953	86.4317	68.2528	440.207	78.7505	438.176	609.096	263.275	332.286	1052.15	22.7233	21.7248	57.9866	39.7571	72.8554	111.578	107.464	241.925	120.444
P1_1:40074061_40097238:-:9:921	2.45865	0.000263523	STRG-HSA-1360	PPT1	Chimp_versus_primates	2100.17	443.344	1207.55	702.798	1831.82	1488.45	1927.61	2107.12	1469.33	2049.71	804.647	1058.34	1060.63	767.779	993.033	273.099	361.259	389.521	264.434	269.577	240.76	292.847	316.864	256.77	302.087	233.506	269.541	266.806	153.469	257.443	3914.37	18570.1	1755.17	2085.38	1687.48	218.263	194.636	150.765	247.788	268.183	416.271	682.58	993.807	619.429
P1_1:40374121_40422101:+:10:1290	2.45586	0.000315392	STRG-HSA-1368	SMAP2	Chimp_versus_primates	1129.72	248.273	664.424	482.469	535.428	674.126	1246.41	1160.99	294.352	688.278	406.65	390.411	205.283	265.77	274.227	206.359	161.351	124.471	147.319	216.45	204.567	217.625	130.706	254.656	277.88	131.174	140.55	207.861	150.664	196.447	1767.31	5432.82	594.807	971.079	445.401	48.4364	114.388	108.242	97.0812	164.553	364.773	450.606	506.476	487.513
P1_11:75151382_75204580:+:14:2130	2.44742	0.00577874	STRG-HSA-9669	SLCO2B1	Chimp_versus_primates	311.137	354.675	506.917	363.013	903.923	1302.16	1655.48	1937.5	454.907	1769.86	876.748	1020.71	581.634	302.682	692.69	195.269	237.28	1137.81	210.396	163.556	291.115	330.458	198.7	352.149	366.417	109.444	204.651	141.582	35.0707	400.912	379.753	382.524	789.826	2008.04	1879.09	105.245	34.139	77.3155	54.5504	25.7506	1007.95	1697.18	1279.24	1574.38
P1_7:133034607_133035920:-:1:1314	2.44737	0.000218902	STRG-HSA-51053	CHCHD3	Chimp_versus_primates	0	0	23.5355	21.9002	22.1985	3.84117	20.9333	45.2334	37.7062	22.6905	23.0723	75.2599	34.2138	14.765	11.2777	215.073	217.408	270.908	179.577	244.754	231.004	209.325	394.76	172.903	181.053	192.415	216.999	189.528	272.99	172.106	102.241	208.917	24.3773	42.9681	72.2726	162.651	108.181	179.114	240.391	126.241	32.7223	8.89355	24.3665	11.4709
P1_1:1665782_1676699:-:8:1218	2.43432	0.0446043	STRG-HSA-144	SLC35E2B	Chimp_versus_primates	100.008	0	7.24168	3.31822	4.4397	0	3.48889	0	14.596	15.127	11.5362	0	239.496	29.53	13.0584	70.8989	45.0832	136.186	70.2691	58.2305	67.6646	46.4301	58.7519	39.467	53.0559	57.2899	46.4997	68.2528	17.9562	53.5504	73.0293	67.6774	24.3773	22.9163	18.4883	29.3011	13.3009	14.1745	22.19	11.3051	47.7424	44.4677	13.9237	37.2804
P1_1:1020173_1054981:+:39:6207	2.42185	0.0352448	STRG-HSA-78	AGRN	Chimp_versus_primates	220.389	17.7338	280.615	534.896	398.685	78.7441	183.167	124.392	445.177	45.381	126.898	230.483	513.206	140.267	648.172	374.299	615.149	2171.65	752.003	379.31	572.789	382.076	295.74	405.007	882.717	242.988	314.202	575.072	169.181	315.289	0	36.2908	9.75093	22.9163	1.68076	7.77375	6.65045	11.5973	5.5475	0.628064	333.124	693.697	297.62	579.28
P1_18:77016814_77105261:-:3:594	2.40004	0.0132952	STRG-HSA-25466	MBP	Chimp_versus_primates	0	0	162.938	144.011	32.8538	74.9029	102.05	79.1585	91.2247	90.7619	80.7531	37.6299	0	177.18	153.733	20.7944	61.0997	109.827	152.866	41.7589	62.3144	72.1094	184.177	62.0196	116.06	116.555	51.4912	144.121	24.1286	141.465	248.3	1050.47	219.396	140.362	216.818	110.626	26.6018	29.6376	60.0979	81.0202	136.79	146.002	135.756	151.989
P1_19:16553679_16572364:-:6:1233	2.36315	4.42191e-05	STRG-HSA-26468	AC008764.1	Chimp_versus_primates	105.564	0	59.7438	106.183	87.9061	55.697	74.1389	113.084	72.9798	151.27	92.2893	70.5561	136.855	184.562	110.997	118.033	124.869	76.147	110.951	122.029	111.411	105.311	72.6147	141.189	95.8322	129.989	115.067	122.122	115.874	154.637	1139.26	321.713	199.894	54.4262	285.729	43.6526	61.6275	104.376	61.947	194.7	79.9283	88.9355	76.5806	108.974
P1_22:46363178_46537101:-:35:8976	2.34561	0.00316229	STRG-HSA-36317	CELSR1	Chimp_versus_primates	0	106.403	76.0376	120.119	50.6126	36.4911	54.95	41.464	82.7104	121.016	141.318	94.0748	68.4275	51.6774	108.029	246.958	230.162	41.0023	345.798	312.728	270.658	219.959	133.017	198.745	251.684	252.471	276.109	368.057	83.6085	245.129	204.482	279.537	243.773	486.972	131.099	151.289	364.888	130.148	112.799	75.3676	62.7625	143.038	118.352	149.122
P1_2:85322736_85327962:-:4:1314	2.34523	1.50248e-11	STRG-HSA-30260	TGOLN2	Chimp_versus_primates	811.178	372.409	937.797	1025.33	1749.24	1244.54	1339.73	1537.94	1235.79	2034.58	1447.79	1820.35	1402.76	1410.06	1442.36	585.411	579.854	566.71	516.745	575.809	573.418	523.182	239.958	557.941	563.055	391.942	415.608	575.918	364.174	591.631	1402.16	2367.73	2837.52	1947.89	2124.48	171.62	194.636	122.416	112.799	159.528	1371.66	1676.43	1942.36	2053.29
P1_7:18496303_18666527:+:11:1773	2.34144	0.00426807	STRG-HSA-49066	HDAC9	Chimp_versus_primates	107.416	0	168.369	81.6281	39.0694	23.047	34.8889	67.8501	64.4655	30.254	95.1733	122.297	376.351	103.355	111.59	120.013	135.843	86.3976	254.777	45.2388	268.141	105.051	152.821	198.275	175.748	91.6639	171.55	340.136	45.7322	147.192	73.0293	519.841	92.6339	146.091	105.888	57.4061	111.727	24.4832	75.8158	81.0202	130.353	89.6766	116.611	63.09
P1_9:136496071_136545786:-:34:7668	2.34044	0.00215352	STRG-HSA-56171	NOTCH1	Chimp_versus_primates	688.946	532.013	365.705	377.613	893.268	224.709	517.228	196.011	1004.69	665.587	248.027	620.894	102.641	265.77	794.783	562.042	957.426	2903.84	734.538	495.539	343.044	530.445	309.602	922.306	351.163	612.014	566.929	514.434	1725.2	632.582	1139.26	5563.27	1969.69	2108.3	1905.98	705.019	433.609	877.53	622.244	720.389	707.553	1070.19	856.31	1075.4
P1_7:100023507_100034197:+:5:1692	2.33656	0.000908662	STRG-HSA-50438	ZKSCAN1	Chimp_versus_primates	0	0	161.127	148.656	176.7	136.362	109.028	60.3112	156.907	121.016	173.042	225.78	410.565	206.71	212.496	121.796	127.538	121.542	152.25	128.989	118.334	141.106	49.8401	165.62	140.93	87.3177	108.237	187.272	145.052	160.365	306.723	502.186	175.517	315.099	292.452	49.6324	65.6177	86.3356	24.0391	28.8909	247.831	229.75	214.077	235.153
P1_22:39504231_39504443:+:1:213	2.31976	0.0100364	STRG-HSA-36040	AL022312.1	Chimp_versus_primates	0	0	72.4168	52.4278	24.8623	74.9029	30.5278	75.389	71.7635	0	31.7244	18.815	0	81.2074	45.7045	17.8237	29.9566	5.85746	22.8066	25.7513	16.3654	30.867	23.1047	23.9621	25.2015	13.8286	27.0592	19.4605	30.0205	27.7775	175.27	105.93	24.3773	25.7808	13.4461	5.97981	7.53717	7.73155	4.62291	9.42095	26.8216	22.975	17.4047	34.4127
P1_16:83957672_83966007:+:5:1434	2.31586	0.0384315	STRG-HSA-21225	OSGIN1	Chimp_versus_primates	0	106.403	1.81042	15.2638	48.8367	72.9823	20.9333	37.6945	12.1633	22.6905	51.9127	42.3337	0	29.53	26.7104	112.092	72.9637	99.5769	82.8025	125.973	56.02	73.6657	29.3759	72.3562	43.1079	115.37	71.7199	58.9456	556.922	89.3461	116.847	298.173	58.5056	160.414	68.911	71.1597	112.614	110.819	63.7962	59.038	74.0276	103.017	92.2448	106.106
P1_1:86915037_87104696:+:7:1074	2.31495	0.0037631	STRG-HSA-2349	HS2ST1	Chimp_versus_primates	1.852	177.338	177.421	178.52	122.536	215.106	158.744	196.011	169.07	242.032	83.6372	94.0748	34.2138	199.327	198.844	87.7324	95.2087	83.4689	85.8845	98.3654	73.3295	98.8261	44.559	64.3688	92.1846	54.9193	65.1522	103.225	80.5223	68.155	146.059	561.035	39.0037	108.852	77.3148	25.7132	27.0451	15.4631	15.7179	18.8419	46.1331	77.8185	154.902	60.2222
P1_1:157124841_157136352:-:4:1539	2.30852	0.000148014	STRG-HSA-3636	ETV3	Chimp_versus_primates	137.048	0	77.848	57.737	75.4749	63.3794	68.9055	64.0807	122.849	15.127	69.217	28.2224	0	103.355	83.099	59.0164	105.886	133.257	96.5687	80.2699	59.1672	70.0343	43.5688	85.2769	66.6514	56.4997	69.6183	81.7905	147.858	88.487	146.059	466.876	78.0075	366.661	203.372	53.8183	86.8992	60.5638	39.7571	63.4344	116.942	128.956	87.0234	126.18
P1_11:110093200_110165737:+:6:2655	2.29825	0.00333598	STRG-HSA-10252	ZC3H12C	Chimp_versus_primates	353.733	461.078	128.54	135.383	121.648	7.68235	68.0333	98.0057	120.417	189.087	173.042	103.482	376.351	206.71	151.952	99.813	108.852	62.9677	129.238	146.62	112.04	128.137	69.6441	144.008	88.8686	90.4786	135.033	129.737	247.739	149.483	233.694	434.508	102.385	306.506	235.306	37.6728	62.0708	43.8121	27.7375	54.0135	65.9811	40.021	90.5043	25.8095
P1_14:69399370_69458593:+:6:855	2.28912	0.00167894	STRG-HSA-16096	SLC39A9	Chimp_versus_primates	0	0	123.109	74.9917	126.088	245.835	99.4333	82.9279	150.825	45.381	40.3766	103.482	34.2138	36.9124	112.777	77.0382	60.5065	46.8597	68.2145	78.8779	60.1113	49.2834	77.5657	99.6072	51.3979	52.1536	70.6691	69.3809	95.3922	60.4231	204.482	338.387	121.887	237.757	211.775	38.2708	43.4496	15.4631	25.8883	39.568	115.333	131.921	182.749	197.873
P1_7:5308106_5421174:-:29:8835	2.27982	0.00215352	STRG-HSA-48876	TNRC18	Chimp_versus_primates	127.788	0	61.5543	89.5918	205.114	36.4911	85.4778	64.0807	210.425	22.6905	144.202	150.52	68.4275	88.5899	181.037	579.668	375.199	1249.1	581.261	477.675	519.601	386.745	187.478	591.535	424.115	369.026	368.32	581.559	290.666	481.953	613.446	567.901	238.898	928.111	364.724	550.74	583.466	729.343	478.934	182.138	149.128	284.593	186.23	226.55
P1_1:155337660_155521519:-:27:8895	2.26099	0.00167894	STRG-HSA-3539	ASH1L	Chimp_versus_primates	1.852	195.071	333.117	292.667	458.177	445.576	377.672	260.092	400.173	431.119	334.549	413.929	239.496	620.129	419.65	1027.04	1143.1	858.119	1283.75	1294.99	1085.15	1164.9	326.106	1180.49	1052.5	914.268	1183.77	1264.65	1113.56	1362.53	540.417	445.297	546.052	1695.81	522.715	651.799	785.639	573.423	482.632	570.282	357.263	347.589	374.2	246.624
P1_5:79983684_79990204:-:7:756	2.25989	0.00127889	STRG-HSA-43649	MTX3	Chimp_versus_primates	109.268	0	38.0188	13.9365	64.8197	28.8088	72.3944	71.6196	45.0042	83.1984	66.3329	75.2599	0	118.12	59.95	39.8064	40.9308	8.7862	37.3947	41.5269	35.878	43.3175	16.5033	36.6479	36.4759	13.4335	30.9998	44.2797	22.7258	44.1003	131.453	44.1374	73.132	100.259	57.1457	9.56769	17.7345	5.15436	1.84917	9.42095	49.3517	48.1734	24.3665	88.8995
P1_22:26528221_26541630:-:4:1134	2.24549	0.00096594	STRG-HSA-35583	TPST2	Chimp_versus_primates	0	0	76.0376	75.6553	98.5614	109.473	67.1611	22.6167	65.6818	128.579	83.6372	117.594	34.2138	51.6774	75.3827	316.867	240.246	371.949	217.999	283.729	243.592	200.506	385.188	369.298	159.831	288.82	203.863	212.655	235.675	235.965	87.6352	435.489	141.389	134.633	179.841	134.546	67.3912	157.208	223.749	120.588	45.0603	100.794	99.2066	83.164
P1_19:3538755_3557292:-:10:1311	2.22849	0.00606374	STRG-HSA-25771	MFSD12	Chimp_versus_primates	0	88.6688	63.3647	21.9002	40.8453	9.60293	73.2667	52.7723	63.2492	45.381	40.3766	79.9636	0	0	60.5436	98.4267	145.334	158.152	73.3511	118.085	103.857	98.3074	59.0819	148.941	88.537	141.447	89.3215	74.7396	205.374	88.7733	189.876	460.01	107.26	57.2908	188.245	65.1799	36.7991	137.879	123.894	102.374	50.4246	48.1734	62.6568	71.6931
P1_1:23088895_23094261:-:2:3231	2.22749	0.000873935	STRG-HSA-733	LUZP1	Chimp_versus_primates	481.521	957.623	202.767	161.929	259.279	126.759	208.461	131.931	316.246	317.667	181.695	291.632	136.855	280.535	197.063	367.367	452.612	232.834	329.361	387.894	345.247	238.635	163.713	391.851	267.932	227.974	384.083	421.08	1458.1	292.952	262.906	387.428	214.521	555.72	563.054	121.39	189.316	104.376	127.592	130.009	156.638	182.318	248.887	149.122
P1_8:17543340_17565146:+:11:1977	2.22718	0.00670131	STRG-HSA-51941	SLC7A2	Chimp_versus_primates	416.701	372.409	112.246	286.03	309.891	687.57	413.433	373.176	368.548	574.825	253.796	672.635	273.71	361.742	185.192	235.669	256.856	60.039	176.084	617.104	233.836	280.915	60.4022	314.092	180.39	159.622	438.989	142.71	292.63	188.429	277.512	117.7	229.147	358.067	393.297	14.9495	66.5045	45.1007	13.8687	37.6838	194.188	203.069	266.291	186.402
P1_1:30733828_30757745:-:8:789	2.22242	0.013855	STRG-HSA-1021	LAPTM5	Chimp_versus_primates	1074.16	2234.45	324.065	394.204	1562.78	3049.89	3664.21	1718.87	1375.67	3358.19	1101.7	1632.2	342.138	457.714	482.568	114.072	263.974	115.685	101.5	171.907	212.435	125.543	166.024	296.707	161.82	75.4647	46.237	70.5091	74.6304	271.761	2877.36	15803.2	1292	2013.77	2043.8	63.9839	66.0611	87.6242	145.159	153.247	936.61	1185.81	1576.86	1451.07
P1_9:114337054_114381333:-:21:4320	2.19606	0.00645877	STRG-HSA-55624	AKNA	Chimp_versus_primates	0	0	32.5875	34.5095	55.0523	76.8235	39.25	30.1556	48.6532	60.5079	28.8404	75.2599	0	7.38249	25.5233	127.143	145.631	412.951	136.018	125.973	104.801	115.946	76.5755	143.068	154.525	117.346	81.4402	116.763	120.363	98.7961	58.4235	460.01	141.389	85.9362	104.207	130.958	53.6469	182.98	183.067	162.04	25.2123	20.0105	34.8093	14.3386
P1_5:72443756_72461496:-:4:2235	2.1884	0.00397031	STRG-HSA-43494	ZNF366	Chimp_versus_primates	118.528	0	50.6917	51.7642	175.812	17.2853	135.194	45.2334	107.037	60.5079	49.0287	51.7412	34.2138	0	53.4208	150.314	108.556	244.549	72.1183	144.068	163.024	111.536	52.1505	144.008	132.308	104.307	115.33	127.762	77.9972	143.183	116.847	316.808	126.762	85.9362	78.9956	86.7072	11.5274	81.1812	63.7962	50.8731	52.0339	81.5242	43.5117	103.238
P1_12:89349254_89352039:-:3:1146	2.17666	0.00933143	STRG-HSA-12729	DUSP6	Chimp_versus_primates	353.733	833.487	298.719	203.075	1002.48	587.7	1044.92	207.32	636.141	726.095	250.912	479.782	478.993	73.8249	549.641	207.746	253	874.227	265.872	266.793	137.217	141.106	182.527	243.145	156.515	190.045	174.177	181.913	800.453	147.765	452.782	1778.25	282.777	426.816	566.415	40.0647	58.9673	141.745	47.1537	75.3676	672.685	973.102	988.585	883.259
P1_8:70113632_70216745:-:21:4395	2.17585	0.000360228	STRG-HSA-52743	NCOA2	Chimp_versus_primates	98.1562	283.74	416.396	522.287	298.348	142.123	157	260.092	289.487	468.937	637.373	522.115	786.917	302.682	492.658	467.972	313.21	289.944	656.051	420.373	420.15	405.939	237.648	616.437	552.776	395.893	311.312	689.015	256.998	733.382	540.417	423.719	248.649	819.258	512.631	170.424	280.205	60.5638	140.537	153.876	310.594	277.182	234.963	338.392
P1_12:111362678_111363427:-:1:750	2.17126	0.0439575	STRG-HSA-13213	PHETA1	Chimp_versus_primates	0	0	10.8625	18.582	2.66382	0	6.10556	3.76945	8.51431	0	14.4202	9.40748	0	7.38249	10.6842	62.3831	56.3541	103.97	72.9402	37.583	97.2482	60.1776	80.2062	85.9817	61.6774	75.8598	56.22	54.151	27.2148	88.487	29.2117	43.1566	4.87547	14.3227	3.36151	50.2304	40.7894	27.0604	59.1733	15.0735	3.75502	2.96452	3.48093	0
P1_7:5592937_5605474:+:5:1482	2.17075	0.0456942	STRG-HSA-48893	FSCN1	Chimp_versus_primates	359.289	70.9351	264.321	219.002	419.996	113.315	590.494	290.248	515.724	264.722	129.782	291.632	0	95.9723	344.267	73.0773	169.952	598.926	154.715	62.4064	115.817	45.9114	86.1474	141.189	85.221	47.4124	59.898	130.301	86.4141	51.5458	715.688	1964.6	214.521	730.457	433.635	119.596	41.2328	25.7718	62.8716	43.3364	767.097	1057.59	790.172	1505.56
P1_1:155859762_155881508:+:4:1296	2.16632	0.00317952	STRG-HSA-3559	SYT11	Chimp_versus_primates	377.809	0	255.269	222.984	345.409	161.329	277.367	196.011	507.21	453.81	164.39	352.781	34.2138	162.415	517.588	166.949	171.435	241.62	186.357	174.227	206.141	123.987	72.6147	189.583	121.365	130.384	96.9401	245.09	42.9265	107.673	43.8176	110.834	326.656	389.577	342.874	29.899	27.9319	15.4631	32.3604	21.9822	339.561	280.888	468.186	438.762
P1_15:101177388_101251456:-:3:2409	2.13916	0.0463445	STRG-HSA-19096	CHSY1	Chimp_versus_primates	107.416	0	106.815	51.7642	118.096	65.3	102.922	128.161	228.67	75.6349	57.6808	89.3711	0	29.53	84.8797	265.376	429.181	521.314	145.469	347.527	240.76	236.041	112.223	205.792	151.541	192.02	250.626	210.681	425.618	182.701	14.6059	33.3483	0	14.3227	10.0845	5.97981	10.6407	23.1946	3.69833	13.8174	18.7751	20.0105	12.1833	22.9418
P1_14:99515246_99603959:-:7:1299	2.11102	0.0444158	STRG-HSA-16672	CCDC85C	Chimp_versus_primates	0	0	45.2605	44.4641	11.5432	38.4117	27.0389	22.6167	37.7062	15.127	121.13	56.4449	0	81.2074	43.9238	125.756	90.1665	24.8942	90.6102	89.3176	133.441	109.98	90.7683	118.401	105.117	105.492	133.194	66.8426	31.9845	148.624	496.6	33.3483	29.2528	45.8326	115.972	85.5112	90.4461	86.3356	62.8716	77.2518	12.8744	8.15242	8.70234	31.545
P1_7:8004039_8086284:+:6:678	2.10063	0.00605728	STRG-HSA-48971	GLCCI1	Chimp_versus_primates	0	0	10.8625	5.30915	14.207	0	8.72222	11.3084	13.3796	0	5.76808	4.70374	0	14.765	7.12277	11.8825	11.2708	17.5724	13.5607	11.5997	16.9948	8.30036	10.2321	5.87307	13.5956	26.0768	17.3389	14.9479	12.6254	13.4592	29.2117	156.933	58.5056	54.4262	28.5729	33.4869	50.5434	9.02014	24.9637	18.2138	7.51004	12.5992	19.1451	2.86773
P1_12:12121126_12266735:-:23:4842	2.09366	0.0125472	STRG-HSA-11254	LRP6	Chimp_versus_primates	0	195.071	224.492	178.52	170.485	119.076	77.6278	139.47	141.094	113.452	155.738	75.2599	102.641	118.12	264.136	265.376	208.807	235.763	269.57	272.825	261.846	214.772	118.494	264.993	243.725	207.034	192.041	318.983	227.539	274.625	160.665	115.738	126.762	538.533	169.756	99.8628	164.931	90.2014	73.9666	97.9779	230.666	273.477	283.696	226.55
P1_7:155298286_155308358:+:6:993	2.09245	0.00143826	STRG-HSA-51502	INSIG1	Chimp_versus_primates	100.008	0	63.3647	106.847	140.295	266.962	141.3	124.392	59.6002	45.381	28.8404	108.186	171.069	132.885	93.1896	65.3537	71.4807	146.437	105.198	123.885	90.0096	84.5599	96.3795	90.2103	100.143	62.4263	59.3726	89.4055	230.064	73.8823	365.147	394.294	175.517	120.311	489.1	56.2102	55.8637	50.2551	33.285	82.2763	254.269	108.205	172.306	212.212
P1_2:218737677_218754389:+:18:3600	2.07318	0.0158906	STRG-HSA-32506	TTLL4	Chimp_versus_primates	0	0	10.8625	27.2094	44.397	0	27.9111	18.8473	32.8409	0	11.5362	14.1112	68.4275	0	23.7426	121.201	119.827	259.193	84.4462	112.053	107.634	106.867	92.0886	128.738	93.1794	151.324	125.576	97.0205	166.095	73.596	29.2117	269.729	19.5019	37.239	58.8265	101.657	71.3814	215.195	133.14	118.704	24.6759	20.0105	45.2521	31.545
P1_5:172044882_172188042:-:19:2907	2.07127	0.00317952	STRG-HSA-45304	STK10	Chimp_versus_primates	233.353	0	152.075	128.083	253.063	122.918	364.589	147.009	248.131	294.976	92.2893	286.928	68.4275	59.0599	127.616	190.912	204.061	635.535	149.168	176.779	201.105	156.669	117.174	291.304	192.328	150.534	150.533	175.709	288.702	161.51	511.205	2557.03	365.66	647.386	660.538	165.641	210.154	190.711	291.244	344.179	188.824	279.406	245.406	295.376
P1_20:37384154_37403379:+:11:1611	2.05155	0.0176352	STRG-HSA-33736	SRC	Chimp_versus_primates	0	0	27.1563	36.5004	77.2508	17.2853	17.4444	30.1556	64.4655	0	20.1883	28.2224	68.4275	7.38249	35.0203	71.0969	45.0832	131.793	28.1487	74.47	30.8425	44.355	31.6864	74.9403	28.8491	56.4997	22.8558	34.9725	90.0615	36.3684	116.847	195.185	43.8792	123.175	78.9956	34.6829	43.8929	64.4296	38.8325	31.4032	56.8617	66.7016	62.6568	74.5609
P1_15:73699640_73712956:+:9:1605	2.04027	0.0265171	STRG-HSA-18354	CD276	Chimp_versus_primates	616.717	620.682	112.246	117.465	130.527	240.073	185.783	94.2363	238.401	105.889	129.782	206.965	581.634	125.502	149.578	165.563	183.892	87.862	127.594	270.505	226.283	128.396	141.929	152.23	89.8634	183.328	241.694	134.249	318.161	122.851	511.205	1125.99	102.385	317.964	127.738	81.9233	118.378	59.2752	83.2124	75.9957	39.1595	62.9959	66.1378	54.4868
P1_1:244653314_244705789:+:5:585	2.0292	0.0242927	STRG-HSA-5307	DESI2	Chimp_versus_primates	0	0	56.123	21.2366	35.5176	0	27.9111	49.0029	23.1103	60.5079	37.4925	79.9636	239.496	14.765	52.2337	37.0338	53.6847	43.931	48.9007	56.6065	43.1165	42.7987	24.755	46.0448	26.1963	30.0278	53.0675	36.9468	51.0629	46.6776	43.8176	34.3291	0	60.1553	23.5306	7.77375	11.0841	9.02014	9.24583	15.0735	33.2588	24.4572	29.5879	22.9418
P1_1:212365215_212414757:-:8:1053	2.02096	0.00440372	STRG-HSA-4681	PACC1	Chimp_versus_primates	87.0442	0	21.725	42.4732	58.6041	23.047	60.1833	56.5418	59.6002	83.1984	25.9564	84.6673	0	51.6774	44.5173	35.4494	33.5158	43.931	29.587	31.5512	33.3602	40.983	26.7354	31.7146	41.7815	49.783	21.2795	29.8958	31.7039	31.2139	58.4235	327.598	34.1283	57.2908	18.4883	16.7435	16.8478	6.44296	27.7375	16.3297	35.9409	70.4072	76.5806	60.2222
P1_8:143605700_143609548:-:6:825	2.01999	0.0114147	STRG-HSA-53844	PYCR3	Chimp_versus_primates	0	0	28.9667	11.9456	15.095	13.4441	23.55	7.5389	19.4613	0	14.4202	23.5187	0	7.38249	19.5876	17.2296	22.5416	19.0368	16.4372	20.8795	17.3095	28.2731	24.755	20.4383	17.2432	13.8286	20.4914	20.3066	12.6254	12.6001	102.241	151.048	19.5019	20.0518	62.188	16.1455	8.4239	33.5034	18.4917	24.4945	14.4837	18.5282	6.96187	14.3386
P1_1:166840957_166850409:+:4:1830	2.00769	0.00411426	STRG-HSA-3872	POGK	Chimp_versus_primates	238.909	0	68.7959	62.3825	166.045	0	98.5611	67.8501	88.7921	83.1984	121.13	145.816	0	36.9124	95.5639	227.748	169.952	226.977	198.685	192.323	184.111	246.157	125.425	202.738	200.617	198.737	188.363	178.247	354.074	177.547	160.665	244.227	107.26	180.466	186.564	139.927	102.417	106.953	117.422	91.6973	37.0138	60.0314	26.107	63.09
P1_11:95978948_96341895:-:5:3471	2.00063	0.0192258	STRG-HSA-10049	MAML2	Chimp_versus_primates	0	0	54.3126	47.1187	111.881	15.3647	60.1833	82.9279	75.4125	37.8175	37.4925	131.705	34.2138	0	119.306	106.546	77.1161	266.515	90.8156	84.4458	103.857	67.4404	34.3269	133.436	107.438	123.667	45.7116	113.943	84.7307	113.974	58.4235	250.112	53.6301	123.175	89.0801	55.6122	36.3558	39.9463	58.2487	58.4099	50.4246	57.0669	60.9164	86.0318
P1_7:149147743_149179801:+:6:1929	1.98573	0.00424859	STRG-HSA-51351	ZNF398	Chimp_versus_primates	0	17.7338	23.5355	63.7098	44.397	165.17	40.9944	3.76945	57.1675	37.8175	66.3329	28.2224	0	36.9124	60.5436	59.8086	60.8031	80.5401	55.2702	52.6626	51.2992	42.7987	45.5492	70.9466	35.4811	65.192	36.5168	59.7917	74.6304	65.8641	131.453	126.527	82.8829	151.821	70.5918	39.4667	46.5531	36.0805	31.4358	33.2874	43.9874	38.5387	52.214	57.3545
P1_7:2632156_2661739:+:14:1572	1.97814	0.012864	STRG-HSA-48831	TTYH3	Chimp_versus_primates	111.12	0	83.2793	88.9282	173.148	126.759	223.289	252.553	71.7635	166.397	141.318	136.409	513.206	7.38249	62.3243	65.7498	96.3951	137.65	65.1325	69.8302	83.7152	56.5462	33.0067	110.649	73.9466	58.0801	52.0167	57.5354	83.3279	95.6461	335.935	1213.29	73.132	338.016	277.325	56.8082	105.964	82.4698	36.0587	84.1605	76.7097	127.474	60.9164	154.857
P1_6:73696216_73823633:+:33:4338	1.97411	0.02198	STRG-HSA-47192	CD109	Chimp_versus_primates	1031.57	195.071	436.311	414.777	917.243	249.676	970.783	320.403	412.336	559.698	386.461	658.524	376.351	361.742	893.908	243.987	129.318	147.901	199.918	277.697	412.911	171.454	104.301	364.13	174.09	104.307	340.735	180.785	169.181	280.066	1183.08	5672.15	1740.54	8209.77	798.36	112.42	1061.85	88.9128	135.914	132.521	590.075	888.613	1025.14	1012.31
P1_6:53065790_53076504:+:4:267	1.97103	0.0151221	STRG-HSA-46999	FBXO9	Chimp_versus_primates	0	0	18.1042	1.32729	10.6553	0	0	0	3.64899	0	20.1883	28.2224	0	0	8.90347	112.092	151.563	109.827	139.305	151.028	155.471	93.8978	95.3893	140.249	100.475	51.3634	116.643	172.888	51.9046	133.446	365.147	535.534	48.7547	154.685	173.118	1665.38	994.907	1610.74	1378.55	840.977	4.29145	4.44677	8.70234	2.86773
P1_18:76899123_76968339:+:21:3750	1.9707	0.0372915	STRG-HSA-25461	ZNF236	Chimp_versus_primates	0	0	1.81042	13.9365	28.4141	0	8.72222	15.0778	23.1103	0	14.4202	14.1112	0	36.9124	14.2455	94.4658	78.5991	174.26	96.7741	73.7741	94.101	100.642	47.1995	77.7594	77.9258	85.7373	91.1605	86.0211	88.9392	74.4551	14.6059	83.3707	34.1283	54.4262	33.6151	95.6769	90.8894	68.2953	66.57	75.3676	34.3316	32.6097	41.7712	43.0159
P1_1:203683206_203739854:+:20:3618	1.93381	0.00577955	STRG-HSA-4480	ATP2B4	Chimp_versus_primates	4917.07	4823.58	2087.41	1766.62	2749.95	1941.71	2617.54	1654.79	3647.77	3259.87	1240.14	6340.64	2566.03	2170.45	2517.31	1894.27	2177.05	1395.54	1551.67	1785.89	2961.19	1552.43	999.772	5463.6	1364.86	1296.73	1851.32	2507.3	4488.77	934.411	5126.66	1250.56	2686.38	9790.99	4011.97	766.611	1433.39	640.43	463.216	1062.68	1343.22	2789.61	2090.3	1703.43
P1_3:119294905_119416264:+:12:4335	1.93018	0.00019597	STRG-HSA-38254	ARHGAP31	Chimp_versus_primates	92.6002	266.006	315.013	271.43	508.79	324.579	338.422	245.014	352.736	173.96	308.592	249.298	205.283	228.857	265.323	1469.67	923.91	1247.64	654.818	1892.37	803.478	1066.08	408.622	614.793	830.324	575.665	1093.4	821.854	812.517	829.601	671.87	368.793	399.788	704.677	910.97	459.847	587.013	381.423	530.71	667.632	163.075	197.881	158.383	272.434
P1_5:173889734_173956137:+:9:2166	1.92767	0.012064	STRG-HSA-45358	CPEB4	Chimp_versus_primates	513.005	2323.12	881.674	953.655	813.354	1125.46	465.767	1266.54	594.785	1580.77	1701.58	870.192	1676.47	1402.67	963.355	1064.67	492.357	92.2551	1022.6	1516.08	1327.8	1484.47	336.998	1227	1189.45	502.176	762.911	1574.33	956.167	1237.39	2103.25	513.956	741.071	3362.97	2401.8	192.55	923.082	387.866	147.933	556.464	1284.22	839.699	1146.97	771.418
P1_14:76762822_76779018:+:7:1098	1.92222	0.0269216	STRG-HSA-16346	VASH1	Chimp_versus_primates	0	0	30.7771	8.62736	12.4312	0	10.4667	15.0778	25.5429	0	23.0723	14.1112	0	14.765	15.4327	68.3243	114.784	273.836	116.293	82.5898	75.8473	68.2186	71.9545	130.147	66.6514	84.9471	49.3896	141.018	269.062	118.842	14.6059	41.1949	4.87547	31.5099	25.2114	122.586	70.9381	34.792	75.8158	45.8486	8.58291	7.41129	8.70234	5.73545
P1_15:44711547_44716342:+:3:360	1.91586	0.00391851	STRG-HSA-17650	B2M	Chimp_versus_primates	43142.4	18531.8	25036.3	28571.8	22468.4	18869.8	48935.2	24723.8	34558.4	24104.9	11908.2	17479.1	20733.5	14034.1	18788.1	4125.21	10106.7	23208.7	5373.94	5065.35	6515.63	5070.74	15338.2	5066.81	10453.7	6237.09	7490.93	5092.73	6060.49	4453.56	175.27	341.329	745.946	366.661	544.565	30.497	9.31062	65.7181	32.3604	50.2451	14552.3	22081.2	25278.5	16799.1
P1_2:233161757_233206708:+:17:2400	1.90943	0.0269552	STRG-HSA-32786	INPP5D	Chimp_versus_primates	90.7482	0	27.1563	95.5646	106.553	76.8235	155.256	86.6974	59.6002	45.381	57.6808	145.816	0	29.53	58.7629	73.0773	118.937	408.558	89.3774	66.8142	101.969	84.0411	57.7617	88.5658	105.78	77.8353	80.9148	86.5851	163.57	50.114	175.27	1370.22	282.777	552.856	322.705	144.711	62.0708	136.591	169.199	285.141	182.923	248.278	147.94	180.667
P1_1:37815136_37857658:-:10:2262	1.90747	0.00719814	STRG-HSA-1283	MTF1	Chimp_versus_primates	0	0	52.5022	69.6825	70.1473	40.3323	73.2667	52.7723	80.2778	22.6905	83.6372	23.5187	34.2138	22.1475	44.5173	74.2656	52.4983	49.7884	64.1052	74.702	55.7053	62.7715	47.1995	84.8071	63.0038	81.3912	70.6691	62.8941	134.671	65.2914	58.4235	180.473	43.8792	83.0716	89.0801	32.291	59.4106	29.6376	48.0783	52.1293	48.8153	29.6452	24.3665	65.9577
P1_9:5787144_5833027:-:15:2715	1.90222	0.00346372	STRG-HSA-54108	ERMP1	Chimp_versus_primates	590.789	0	351.221	533.569	573.61	303.453	402.967	392.023	313.813	537.008	403.766	343.373	650.062	428.184	523.524	303.796	190.121	200.618	314.567	231.53	271.602	234.226	143.909	113.703	362.438	175.426	316.303	314.188	71.8247	235.393	481.994	1212.31	287.653	223.434	146.226	98.6668	107.737	38.6577	73.9666	49.617	422.172	415.032	349.834	418.688
P1_16:18809569_18926041:-:63:10986	1.90003	0.0186096	STRG-HSA-19833	SMG1	Chimp_versus_primates	118.528	1170.43	108.625	183.829	369.383	172.853	166.594	147.009	181.233	121.016	273.984	752.599	307.924	214.092	200.031	1036.75	759.297	616.498	1149.58	1564.57	746.828	865.053	259.102	2374.36	877.743	929.677	1001.45	1172.71	2099.75	1009.44	321.329	327.598	180.392	452.597	211.775	317.528	524.498	456.161	175.671	385.631	168.44	368.341	283.696	255.228
P1_2:207828319_208001639:-:7:2286	1.89267	0.0242927	STRG-HSA-32279	PLEKHM3	Chimp_versus_primates	0	195.071	124.919	126.756	84.3543	94.1088	32.2722	128.161	147.176	75.6349	216.303	75.2599	171.069	206.71	159.075	77.2362	82.7515	64.4321	107.253	80.2699	78.6797	87.6725	32.0165	70.4768	96.1638	49.3879	93.2622	114.225	35.9124	118.269	365.147	67.6774	73.132	217.705	73.9533	26.9091	58.5239	21.906	25.8883	33.9154	110.505	65.2193	45.2521	86.0318
P1_22:35383107_35393598:+:4:843	1.88859	0.0416295	STRG-HSA-35828	HMOX1	Chimp_versus_primates	127.788	691.617	81.4689	74.328	238.856	230.47	424.772	252.553	228.67	726.095	219.187	263.41	444.779	140.267	167.979	67.3341	79.4889	114.221	45.4078	52.4306	60.1113	35.7953	71.9545	99.3723	38.4655	55.7095	32.5761	29.3318	101.004	56.9868	832.535	3122.97	526.55	1438	4418.71	31.693	106.407	56.698	85.9862	310.263	128.207	103.017	241.925	215.079
P1_13:110150363_110307027:-:52:5010	1.88437	0.0477884	STRG-HSA-14880	COL4A1	Chimp_versus_primates	2455.76	4717.18	1205.74	2367.88	11070.8	3639.51	2027.92	1108.22	3468.97	5188.56	1704.47	4388.59	2429.18	2701.99	3696.72	7773.13	4853.57	6361.21	3765.36	8979.09	5166.11	3962.12	1666.18	5385.37	3552.09	5839.62	3009.09	4150.45	22804.4	3959	2263.91	1502.63	3929.63	26127.5	10346.7	3196.21	7157.21	2785.93	1196.41	3860.08	2185.96	4643.17	4697.52	3750.98
P1_12:46188970_46239800:-:15:1464	1.88402	0.0112832	STRG-HSA-11769	SLC38A1	Chimp_versus_primates	1201.95	2198.99	1046.42	2162.81	612.679	1475.01	686.439	833.049	1011.99	2170.72	1739.08	780.821	2155.47	3706.01	1432.27	516.888	453.502	39.5379	653.996	1051.63	508.586	474.677	466.384	486.995	812.75	696.171	416.659	469.308	1034.44	643.75	2570.63	1341.78	2359.73	5869.44	1638.74	230.821	698.297	189.423	245.939	323.453	1157.62	1016.09	1216.59	1322.02
P1_5:75342606_75360342:+:19:2667	1.8749	0.000360228	STRG-HSA-43537	HMGCR	Chimp_versus_primates	127.788	336.942	161.127	246.875	426.211	462.861	359.356	354.328	189.747	484.064	144.202	366.892	171.069	191.945	236.832	148.531	142.961	185.974	183.891	267.721	140.05	150.185	125.755	186.059	149.883	88.5031	154.474	166.965	383.813	130.583	525.811	1701.74	458.294	687.489	1196.7	111.822	202.617	189.423	107.252	169.577	209.208	247.537	370.72	240.889
P1_22:25028000_25190780:+:10:5421	1.87144	0.0134748	STRG-HSA-35539	KIAA1671	Chimp_versus_primates	114.824	0	143.023	91.5828	138.519	57.6176	47.9722	52.7723	183.666	0	74.9851	192.853	102.641	132.885	145.423	110.111	143.258	360.234	184.508	164.716	114.872	121.393	65.0231	228.345	138.94	101.146	68.042	199.4	97.9173	155.21	29.2117	30.4058	112.136	260.673	205.052	74.1496	44.3363	36.0805	51.7766	56.5257	92.2662	136.368	90.5043	134.783
P1_11:119045593_119056160:-:25:3003	1.87131	0.027178	STRG-HSA-10487	HYOU1	Chimp_versus_primates	525.969	2677.8	897.968	999.447	4855.26	1834.16	1850.86	1315.54	857.513	4091.85	1023.83	1547.53	786.917	657.041	890.94	2476.91	581.337	682.395	708.855	1125.87	771.691	872.316	519.855	849.245	672.483	1365.08	815.979	880.799	3292.72	677.827	2307.73	6579.42	1282.25	1526.8	3786.75	600.971	340.059	552.806	815.482	623.039	525.167	839.699	875.455	843.111
P1_9:109780489_110168497:+:11:3312	1.86871	0.0104281	STRG-HSA-55519	PALM2-AKAP2	Chimp_versus_primates	1368.63	5320.13	1394.02	1051.21	1632.03	1281.03	1003.93	765.199	1413.38	2019.45	1491.05	4087.55	786.917	1948.98	1477.38	2329.17	2298.06	1342.82	2335.32	2834.27	3201.32	1920.5	969.736	7501.79	1729.29	1764.13	1988.72	2997.48	7387.85	2486.8	1577.43	620.866	1823.42	3065.06	2778.29	551.936	1167.82	520.591	523.314	1069.59	2454.17	2311.58	2346.15	2188.07
P1_6:75308691_75414972:-:5:3642	1.86398	0.0152065	STRG-HSA-47201	FILIP1	Chimp_versus_primates	1022.31	4202.9	2625.11	2712.31	1677.32	1344.41	1450.51	1933.73	1651.78	4598.6	3313.76	3363.18	2326.54	7242.22	2690.03	1528.48	998.357	311.91	2104.99	1416.32	1956.61	1627.39	731.098	4329.86	1878.51	1644.42	1560.76	2499.69	2061.03	2622.25	1825.73	1967.55	3939.38	14617.7	3453.96	716.381	1874.1	483.222	701.758	884.313	2626.37	2272.3	2882.21	1640.34
P1_8:142664352_142666058:-:1:1707	1.85059	0.0273595	STRG-HSA-53784	JRK	Chimp_versus_primates	0	0	34.398	11.9456	25.7503	30.7294	6.97778	3.76945	20.6776	45.381	34.6085	32.9262	0	118.12	42.7366	43.9652	31.143	71.7539	83.008	63.3343	49.0962	42.5393	16.8334	70.007	51.7295	43.4613	38.3557	84.6109	34.5095	41.8094	102.241	94.1598	53.6301	37.239	33.6151	48.4364	20.8381	14.1745	57.3241	15.0735	22.5301	36.3153	33.0689	40.1482
P1_19:53873530_53874498:+:1:969	1.83757	0.00845466	STRG-HSA-28304	MYADM	Chimp_versus_primates	1844.6	2695.53	879.864	690.189	1323.03	979.499	2424.78	1292.92	2429.01	2662.35	1211.3	3019.8	2121.25	871.134	1889.91	722.06	827.515	1109.99	663.036	542.17	935.345	850.787	611.943	1572.34	392.945	1816.68	1092.88	635.71	1915.42	581.036	2570.63	915.116	3461.58	3743.95	8533.2	419.184	487.256	307.973	400.344	873.008	1380.24	2482.78	3103.25	2259.77
P1_1:113940384_113973512:+:15:3633	1.83576	0.0162486	STRG-HSA-2848	HIPK1	Chimp_versus_primates	31.4841	1347.77	289.667	313.24	421.772	508.956	392.5	380.715	496.263	824.421	308.592	348.077	718.489	155.032	327.648	412.323	679.215	377.806	453.873	651.903	323.846	426.69	139.948	451.756	354.479	554.329	554.056	436.028	1035.85	441.289	774.111	377.62	209.645	458.326	635.326	116.008	233.652	162.362	73.042	269.439	202.771	189.729	214.077	298.243
P1_17:38870190_38918778:+:7:786	1.82745	0.00703697	STRG-HSA-22839	LASP1	Chimp_versus_primates	748.21	266.006	298.719	308.594	660.628	265.041	657.656	309.095	440.311	302.54	210.535	536.227	68.4275	265.77	454.67	178.039	127.242	721.932	158.003	140.356	148.862	147.331	153.151	267.107	168.452	244.569	126.101	160.479	161.886	205.324	394.358	2428.54	936.09	1171.6	677.345	178.198	116.161	146.899	160.877	87.9289	483.861	658.863	635.271	739.873
P1_14:77341771_77377053:-:6:978	1.82657	0.00850973	STRG-HSA-16381	TMED8	Chimp_versus_primates	175.94	0	61.5543	43.1368	71.0352	46.0941	56.6944	79.1585	53.5185	90.7619	63.4489	42.3337	171.069	103.355	68.2599	22.3787	21.3552	7.32183	26.0941	26.9113	12.9035	28.0137	8.25167	13.3906	26.5279	15.8041	13.6609	23.9731	12.6254	21.4774	73.0293	133.393	73.132	31.5099	53.7842	4.18586	5.32036	3.86577	3.69833	13.1893	45.0603	50.3968	53.9545	63.09
P1_10:71212986_71299277:+:17:2838	1.824	0.0279337	STRG-HSA-6539	UNC5B	Chimp_versus_primates	87.0442	266.006	135.781	75.6553	40.8453	38.4117	127.344	67.8501	223.805	37.8175	51.9127	75.2599	136.855	73.8249	303.905	104.566	506.593	430.524	356.688	125.741	168.689	136.178	159.422	247.374	183.043	125.248	235.126	433.208	274.112	153.778	598.841	116.719	234.022	229.163	295.813	185.374	131.235	150.765	134.989	174.602	123.379	135.627	48.7331	88.8995
P1_12:53380292_53411240:+:6:2358	1.82197	1.69158e-05	STRG-HSA-12064	SP1	Chimp_versus_primates	901.926	159.604	162.938	329.831	538.98	274.644	343.656	252.553	420.85	415.992	302.824	489.189	410.565	494.627	334.177	316.867	259.229	355.841	269.776	282.337	231.004	203.878	152.821	289.895	220.845	242.988	179.694	259.755	375.116	288.37	335.935	840.572	770.324	761.967	675.664	142.319	167.591	130.148	115.573	98.606	340.634	392.057	450.781	533.397
P1_1:17409090_17438514:-:12:1569	1.81892	0.0188033	STRG-HSA-618	RCC2	Chimp_versus_primates	1.852	88.6688	36.2084	62.3825	139.407	90.2676	131.706	101.775	169.07	30.254	31.7244	159.927	136.855	81.2074	83.099	45.7476	70.2943	101.041	52.8046	74.702	53.5022	51.3585	36.3073	67.4228	47.4187	36.3495	50.1777	46.818	142.808	35.7957	189.876	699.333	156.015	352.338	216.818	59.2001	70.4947	56.698	44.38	59.666	136.79	168.236	156.642	172.064
P1_3:53287580_53347517:-:10:1749	1.81338	4.69028e-06	STRG-HSA-37543	DCP1A	Chimp_versus_primates	220.389	212.805	117.677	220.993	237.08	245.835	200.611	169.625	187.315	37.8175	184.579	268.113	68.4275	155.032	177.476	159.225	102.031	117.149	107.664	133.86	112.984	127.877	85.8173	144.947	121.034	135.915	154.211	128.891	200.885	136.883	350.541	295.23	282.777	398.171	598.35	77.7375	105.52	79.8926	56.3995	67.8309	287.527	266.806	170.566	275.302
P1_8:90625671_90645905:-:2:987	1.81101	0.0456942	STRG-HSA-53029	TMEM64	Chimp_versus_primates	100.008	0	61.5543	21.2366	23.0865	48.0147	22.6778	0	27.9756	0	25.9564	51.7412	136.855	51.6774	48.0787	26.7356	44.1934	92.2551	42.5313	41.7589	40.9135	40.983	34.3269	61.5497	40.1235	23.7062	39.1439	40.6132	50.5018	44.9594	146.059	18.6358	0	14.3227	23.5306	17.9394	11.0841	2.57718	11.095	6.28064	46.1331	32.6097	26.107	54.4868
P1_5:132881059_132937189:-:20:3492	1.80973	0.0084197	STRG-HSA-44404	AFF4	Chimp_versus_primates	503.745	3032.47	588.386	750.581	785.827	1012.15	572.178	535.262	761.423	658.024	614.301	696.154	855.344	502.009	746.704	372.12	418.503	202.083	462.708	699.462	366.962	403.345	131.036	591.77	361.443	303.044	392.489	511.896	832.438	456.467	628.052	570.844	477.796	2071.06	1042.07	101.059	310.354	152.054	67.4945	221.078	561.644	508.414	619.606	458.836
P1_4:168511505_168926385:+:21:4203	1.80104	0.00605728	STRG-HSA-42211	PALLD	Chimp_versus_primates	4274.43	3724.09	2722.87	2383.14	3333.33	2932.74	3290.02	2928.86	3074.88	4908.71	5822.88	6444.13	3934.58	5514.72	3740.64	7542.02	6069.04	752.684	5318.06	7477.4	9678.87	6996.94	1616.67	14178.3	4075.35	6309.4	8106.19	6207.34	5722.41	7697.51	3154.87	1518.33	4446.43	7347.54	2116.07	1511.1	3174.48	715.168	1800.16	1661.86	4443.8	2395.33	3548.81	2965.23
P1_12:56243142_56258269:-:28:3231	1.79649	0.000238327	STRG-HSA-12195	ANKRD52	Chimp_versus_primates	242.613	336.942	114.056	202.411	155.39	211.265	85.4778	173.395	231.103	151.27	167.274	282.224	171.069	162.415	125.242	367.961	235.501	159.616	252.517	401.117	298.668	295.96	118.824	424.74	222.503	213.751	270.854	260.602	241.286	245.988	292.117	312.885	117.011	126.04	122.695	101.657	93.993	78.6041	110.025	55.2696	235.493	144.52	90.5043	149.122
P1_20:3471108_3646847:+:29:4290	1.79475	0.000360228	STRG-HSA-33154	ATRN	Chimp_versus_primates	1474.2	266.006	749.514	855.436	1184.51	712.538	1213.26	983.827	856.296	915.183	1093.05	1081.86	821.13	1077.84	1236.39	789.394	699.68	632.606	825.148	825.434	807.569	747.551	636.038	741.886	687.405	491.903	995.41	805.214	553.275	989.393	613.446	805.262	677.69	1154.41	505.908	155.475	332.522	82.4698	117.422	149.479	445.238	509.897	482.109	685.386
P1_7:137880476_138001705:-:12:1563	1.79161	0.00312214	STRG-HSA-51150	CREB3L2	Chimp_versus_primates	1176.02	17.7338	358.463	287.358	679.274	345.706	405.583	339.251	431.797	219.341	227.839	484.485	205.283	191.945	626.21	148.531	88.3869	152.294	117.732	128.989	119.593	104.014	52.4806	139.544	105.449	135.52	65.1522	125.224	165.814	84.4779	277.512	410.968	365.66	718.999	784.914	44.2506	31.9221	32.2148	41.6062	57.1538	450.603	542.506	482.109	507.587
P1_8:8318154_8381708:-:5:4182	1.79007	0.0486282	STRG-HSA-51719	PRAG1	Chimp_versus_primates	101.86	17.7338	36.2084	43.8005	106.553	21.1265	68.9055	30.1556	43.7879	52.9445	46.1446	174.038	171.069	36.9124	74.1955	211.904	128.725	1068.99	177.317	247.073	155.156	176.383	107.602	283.082	153.862	96.01	133.72	199.118	136.355	219.07	58.4235	242.265	82.8829	151.821	127.738	166.837	101.973	118.55	140.537	145.711	27.358	68.925	17.4047	54.4868
P1_8:141211572_141254223:-:8:2421	1.78867	0.012864	STRG-HSA-53751	SLC45A4	Chimp_versus_primates	0	0	59.7438	67.6916	62.1558	86.4264	54.95	41.464	52.3022	60.5079	66.3329	56.4449	34.2138	66.4424	67.0728	131.5	132.58	89.3263	91.432	347.759	78.9945	68.7373	81.8565	81.2832	79.5838	94.8247	129.254	112.25	162.167	81.9006	73.0293	86.3131	63.3811	306.506	141.184	92.687	123.698	32.2148	95.232	54.6415	60.0803	97.829	55.695	54.4868
P1_5:137940225_138019111:-:20:2664	1.77238	0.0269216	STRG-HSA-44547	FAM13B	Chimp_versus_primates	0	0	99.5731	53.0915	64.8197	90.2676	18.3167	75.389	48.6532	15.127	103.825	183.446	0	81.2074	51.0465	339.245	420.876	285.551	287.651	719.181	458.86	416.055	198.7	754.807	279.206	156.066	361.752	438.002	277.479	354.521	131.453	119.661	58.5056	169.008	122.695	214.077	243.85	177.826	156.254	285.769	55.7889	30.3863	55.695	31.545
P1_1:67004340_67054013:-:12:1068	1.77156	0.0083736	STRG-HSA-2080	SLC35D1	Chimp_versus_primates	72.2282	0	39.8292	39.8186	85.2423	55.697	54.95	67.8501	54.7348	0	34.6085	37.6299	0	36.9124	69.447	31.6867	30.5498	57.1103	37.6001	25.0553	25.807	31.9045	15.1831	34.7686	25.8647	24.1013	30.2117	34.6905	45.4516	33.5048	58.4235	51.9841	170.641	71.6135	85.7186	30.497	34.139	11.5973	11.095	11.3051	56.3253	46.6911	33.0689	54.4868
P1_6:119179819_119350553:-:13:2211	1.77113	0.00787507	STRG-HSA-47859	MAN1A1	Chimp_versus_primates	1416.78	212.805	986.679	633.779	2243.83	1434.68	1453.12	1575.63	777.235	1845.49	1084.4	879.6	889.558	376.507	867.791	318.055	280.584	352.912	163.961	221.786	190.405	198.171	121.795	238.212	229.798	193.205	138.711	157.094	190.784	384.016	277.512	899.422	1131.11	2532.25	986.604	55.6122	80.2487	114.685	29.5866	71.5992	631.38	695.92	732.737	834.508
P1_X:54532567_54560602:+:15:1749	1.76622	4.19433e-05	STRG-HSA-57087	GNL3L	Chimp_versus_primates	538.933	496.545	496.055	344.431	525.661	380.276	450.939	282.709	688.443	385.738	784.459	766.71	684.275	590.599	565.073	101.595	103.514	62.9677	137.456	109.269	131.553	106.348	58.7519	195.691	91.853	65.5871	107.186	133.403	120.363	143.183	671.87	710.122	536.301	933.84	667.261	22.1253	61.6275	41.2349	37.9079	59.666	330.442	400.21	407.269	349.862
P1_13:110307904_110512191:+:47:5139	1.76602	0.0424574	STRG-HSA-14884	COL4A2	Chimp_versus_primates	3266.94	3777.29	1757.92	2413.01	11937.5	2971.15	2546.89	1639.71	3149.08	5354.95	1906.35	4525	2429.18	4119.43	3478.29	9080.8	4976.95	6703.87	3800.08	8452.7	5065.72	4942.34	1781.37	6041.98	3397.56	6148.99	4378.07	4360	16099.1	3898.3	3169.47	2206.87	4066.14	43154.3	9566.87	4035.77	10896.1	4646.66	2085.86	6241.07	2292.17	4795.84	5672.18	3914.44
P1_14:81476972_81533744:-:21:2385	1.76494	1.9485e-05	STRG-HSA-16442	SEL1L	Chimp_versus_primates	1489.01	886.688	907.02	944.364	2881.37	1215.73	1367.64	1198.69	1035.1	1792.55	1176.69	1820.35	1608.05	952.341	1308.22	776.521	433.036	307.517	534.826	593.44	551.073	522.663	238.968	677.282	443.348	291.191	434.26	561.252	722.736	585.904	1387.56	1634.06	1257.87	1827.58	1084.09	139.927	230.105	180.403	99.8549	132.521	1049.26	1321.43	1413.26	1373.64
P1_6:75817548_75915012:+:34:3858	1.75806	0.035537	STRG-HSA-47216	MYO6	Chimp_versus_primates	14.816	0	161.127	91.5828	302.788	138.282	97.6889	86.6974	130.147	113.452	109.594	145.816	273.71	7.38249	162.637	142.59	91.3529	301.659	152.044	142.908	90.9538	105.051	47.8597	138.369	123.686	160.807	83.5419	151.171	116.715	149.483	116.847	1189.75	175.517	234.892	258.837	161.455	79.362	237.101	95.232	135.662	61.6896	90.4177	83.5424	97.5027
P1_10:94334177_94362838:-:21:2403	1.75794	0.00904131	STRG-HSA-7044	NOC3L	Chimp_versus_primates	116.676	0	103.194	118.792	171.373	314.976	260.794	116.853	148.392	105.889	106.709	141.112	0	36.9124	113.371	124.37	162.834	156.687	129.238	156.596	96.6187	142.662	80.8663	171.024	153.199	137.101	177.592	131.711	387.741	129.151	102.241	237.361	156.015	203.382	171.437	35.2809	53.6469	115.973	26.8129	50.2451	259.096	266.065	222.78	258.095
P1_5:121962033_122027126:+:8:1290	1.75686	0.0084197	STRG-HSA-44201	SRFBP1	Chimp_versus_primates	0	354.675	219.061	258.821	198.011	220.867	264.283	252.553	278.54	166.397	103.825	211.668	34.2138	236.24	147.204	75.0578	113.598	76.147	68.009	79.1099	71.7559	90.2664	69.314	102.661	82.8998	111.814	90.8978	76.7139	184.893	74.1687	262.906	276.594	165.766	111.717	193.287	16.1455	40.7894	28.349	23.1146	31.4032	182.923	163.048	269.772	157.725
P1_1:116910204_116986967:+:9:2640	1.74895	0.00308771	STRG-HSA-2914	PTGFRN	Chimp_versus_primates	1477.9	602.948	2154.4	1487.22	1881.55	1019.83	1526.39	1078.06	1722.32	1308.48	1228.6	1472.27	2087.04	1048.31	1563.45	1080.32	962.171	357.305	766.18	1048.15	1282.17	656.766	454.832	712.755	876.417	526.277	1194.54	1497.89	483.695	557.267	1110.05	374.678	711.818	1094.25	1201.74	188.962	94.8797	185.557	134.989	168.321	566.472	801.901	624.828	894.73
P1_22:26483891_26491672:+:8:999	1.74824	0.0173295	STRG-HSA-35580	SRRD	Chimp_versus_primates	1.852	0	48.8813	51.1005	75.4749	199.741	90.7111	109.314	49.8695	22.6905	77.8691	70.5561	0	51.6774	77.7569	108.329	145.631	115.685	117.321	153.348	118.334	141.365	222.795	167.735	125.344	82.1814	143.177	117.045	124.571	127.719	160.665	49.0416	78.0075	68.7489	55.465	28.1051	49.2133	24.4832	36.0587	37.6838	170.049	151.19	71.3592	94.6349
P1_15:40458465_40466130:+:6:2343	1.73727	0.00487464	STRG-HSA-17456	BAHD1	Chimp_versus_primates	0	70.9351	117.677	51.1005	127.863	161.329	111.644	90.4668	133.796	90.7619	141.318	202.261	376.351	177.18	172.727	234.877	233.424	455.418	276.351	189.771	253.034	230.076	161.073	288.015	199.623	304.229	208.855	263.14	416.078	265.747	335.935	246.189	282.777	421.087	302.536	160.259	291.733	210.04	153.481	104.259	160.393	145.261	127.054	143.386
P1_15:75206049_75211116:+:2:3144	1.73102	0.0180409	STRG-HSA-18418	C15orf39	Chimp_versus_primates	214.833	0	59.7438	86.2736	71.9232	44.1735	88.9667	11.3084	139.878	90.7619	95.1733	98.7786	136.855	118.12	115.151	198.042	290.668	688.252	259.092	157.524	175.928	133.584	178.896	215.424	165.468	199.922	234.338	198.271	671.393	252.574	131.453	333.483	82.8829	366.661	403.382	125.576	270.895	333.745	220.975	280.116	67.0539	109.687	40.0307	108.974
P1_19:13135208_13138406:+:5:1584	1.73046	0.0346395	STRG-HSA-26332	NACC1	Chimp_versus_primates	96.3042	0	103.194	134.056	70.1473	11.5235	51.4611	203.55	121.633	151.27	222.071	206.965	136.855	206.71	108.029	247.948	224.23	105.434	214.711	298.344	208.973	239.413	117.174	386.918	190.006	150.534	254.829	166.965	327.139	224.797	788.717	235.399	53.6301	45.8326	109.249	145.309	106.407	134.013	148.858	123.1	72.4183	74.1129	73.0996	103.238
P1_8:28716060_28750866:+:5:2760	1.72422	0.00333598	STRG-HSA-52192	EXTL3	Chimp_versus_primates	107.416	0	153.886	142.683	149.174	63.3794	183.167	188.473	232.319	98.3254	395.114	235.187	410.565	206.71	295.595	627.198	573.922	221.119	797.822	687.166	756.899	544.711	512.593	507.668	641.313	384.435	1070.02	637.402	315.636	528.058	701.082	187.339	287.653	229.163	236.987	339.055	371.095	243.544	293.093	289.537	198.48	200.846	224.52	275.302
P1_1:202348852_202580560:+:24:2946	1.72228	0.0280638	STRG-HSA-4432	PPP1R12B	Chimp_versus_primates	863.034	425.61	1098.92	1428.82	465.281	647.238	399.478	731.274	560.728	627.77	1398.76	399.818	1505.41	1351	992.44	1130.42	1337.96	127.4	1939.8	1084.8	1603.18	2097.14	815.925	916.198	2351.37	694.591	2077.25	2683.29	516.24	1940.99	569.629	852.342	1301.75	3093.7	1037.03	960.357	1272.01	318.282	816.406	610.478	816.449	423.185	449.041	564.942
P1_19:42326244_42376775:+:42:8538	1.72181	0.000783418	STRG-HSA-27536	MEGF8	Chimp_versus_primates	424.109	230.539	416.396	357.704	368.495	230.47	275.622	361.867	330.842	249.595	729.662	263.41	1094.84	383.889	509.278	1285.69	776.5	509.599	1545.1	1353.22	1459.35	1321.83	721.526	1066.08	1231.89	1017.79	1315.39	1503.25	803.539	1646.03	467.388	395.275	424.166	1306.23	438.678	608.146	728.002	365.96	625.942	304.611	264.461	439.489	395.086	410.085
P1_22:44496837_44497556:-:1:720	1.72033	0.0253505	STRG-HSA-36256	RTL6	Chimp_versus_primates	0	0	137.592	98.8828	74.587	7.68235	105.539	56.5418	96.0901	90.7619	100.941	127.001	0	88.5899	98.5317	83.3755	126.945	52.7172	91.6375	122.261	106.375	105.57	57.1015	106.655	69.9674	99.961	94.0503	97.3025	65.3717	115.405	175.27	148.106	43.8792	88.8007	151.268	32.8889	72.7115	25.7718	42.5308	48.3609	121.234	118.581	71.3592	100.37
P1_11:73308639_73367780:+:21:6192	1.71699	0.0287797	STRG-HSA-9579	ARHGEF17	Chimp_versus_primates	0	195.071	320.444	195.775	317.883	299.612	244.222	229.937	670.198	226.905	620.069	592.671	342.138	450.332	448.735	1416.99	1587.4	2079.4	1740.7	1688.45	1513.8	1645.55	796.121	2363.32	1159.27	1039.91	1439.13	1607.32	1245.71	1675.53	1139.26	153.991	531.426	527.075	440.358	840.163	641.99	935.517	717.476	426.455	231.738	326.097	257.589	263.831
P1_11:61720156_61744489:+:19:3129	1.71624	0.0308376	STRG-HSA-8989	DAGLA	Chimp_versus_primates	0	0	12.6729	19.9093	14.207	32.65	24.4222	18.8473	19.4613	0	34.6085	14.1112	0	29.53	17.2134	50.5006	45.6765	83.4689	49.7226	38.047	69.2382	60.437	45.5492	62.4894	59.6878	55.7095	49.1269	44.8438	71.2636	71.0187	0	145.163	4.87547	83.0716	6.72303	73.5516	74.0416	45.1007	62.8716	25.1225	9.65577	14.8226	19.1451	17.2064
P1_1:2228767_2306765:+:7:2193	1.70781	0.0218816	STRG-HSA-174	SKI	Chimp_versus_primates	1.852	283.74	153.886	94.2373	190.019	78.7441	133.45	120.622	205.56	128.579	135.55	192.853	0	88.5899	302.124	272.109	274.059	669.215	356.482	316.672	213.694	244.342	112.883	379.165	198.959	401.029	237.753	299.523	440.207	335.048	219.088	90.2365	146.264	317.964	309.259	172.816	207.051	97.9329	110.025	77.8799	133.571	184.541	191.451	209.344
P1_1:13715606_13786527:+:8:5049	1.70747	0.0252271	STRG-HSA-492	PRDM2	Chimp_versus_primates	0	0	226.302	208.384	392.47	130.6	204.972	188.473	227.454	415.992	248.027	324.558	102.641	295.3	245.736	590.164	421.469	530.101	540.785	450.764	524.322	485.312	224.775	787.931	485.793	664.168	500.201	601.019	939.614	640.6	175.27	332.502	238.898	707.541	262.198	284.041	346.267	289.933	234.844	192.187	284.309	326.097	323.727	263.831
P1_9:36217365_36249355:-:11:2169	1.70641	0.0019913	STRG-HSA-54538	GNE	Chimp_versus_primates	0	283.74	101.383	211.702	267.27	159.409	191.017	207.32	192.18	204.214	219.187	155.223	34.2138	147.65	216.651	165.563	139.995	206.476	140.538	173.067	144.771	172.492	107.932	130.852	137.614	147.768	187.313	152.3	255.034	132.874	189.876	195.185	209.645	263.538	228.583	69.3658	74.9284	52.8322	53.6258	48.989	178.632	152.673	160.123	229.418
P1_1:157993677_158095120:+:15:2322	1.7029	0.033765	STRG-HSA-3640	KIRREL1	Chimp_versus_primates	146.308	0	108.625	106.183	502.574	167.091	167.467	101.775	293.136	128.579	51.9127	136.409	34.2138	36.9124	301.531	125.162	153.046	263.586	109.102	117.621	96.304	91.0445	48.1897	129.912	76.2678	110.234	82.4911	124.378	163.289	106.528	58.4235	78.4665	273.026	383.848	406.743	55.6122	46.9965	61.8524	27.7375	50.8731	167.367	226.785	212.337	260.963
P1_21:33543093_33576576:+:12:7380	1.70046	2.96602e-05	STRG-HSA-34698	SON	Chimp_versus_primates	1466.79	2074.85	1109.79	1907.31	2558.16	1857.21	1575.23	1338.16	2546.99	2140.47	2088.05	2949.25	2052.83	2185.22	2126.74	2562.66	2548.09	3133.74	2706.18	3477.12	2469.91	2746.9	1201.44	3048.36	2505.89	2107.87	2597.68	2964.77	3275.04	2616.24	1971.79	2677.67	2505.99	8733.98	4714.52	1661.79	2462.44	1462.55	1347.12	1561.37	2118.9	2731.8	2779.53	2377.34
P1_10:79201633_79312749:+:21:3222	1.69898	0.000733681	STRG-HSA-6737	ZMIZ1	Chimp_versus_primates	470.409	354.675	535.884	388.231	435.979	328.42	370.694	207.32	420.85	249.595	723.894	390.411	889.558	420.802	587.035	616.305	526.169	1007.48	711.115	850.258	537.54	590.363	272.635	857.233	527.906	672.465	523.845	917.746	419.726	1269.17	613.446	1175.04	716.694	1647.11	1089.13	340.251	999.34	425.235	354.115	324.709	592.22	527.684	440.338	619.429
P1_8:80486811_80519528:+:6:2616	1.69869	0.0190157	STRG-HSA-52893	ZBTB10	Chimp_versus_primates	270.393	35.4675	249.838	222.984	324.986	109.473	171.828	139.47	301.65	98.3254	282.636	164.631	68.4275	479.862	308.06	119.023	95.2087	184.51	145.469	85.1418	102.284	97.7886	77.5657	116.522	113.739	82.5765	106.923	139.326	98.759	124.283	175.27	122.604	316.905	1011.18	327.748	58.0041	167.148	28.349	42.5308	53.3854	276.799	274.218	273.253	172.064
P1_14:68789533_68792938:-:2:1017	1.69514	0.0262466	STRG-HSA-16074	ZFP36L1	Chimp_versus_primates	585.233	851.221	441.742	398.186	1310.6	466.703	1522.03	369.406	2134.66	960.564	628.721	635.005	1129.05	812.074	1021.52	634.723	914.715	3602.34	642.901	569.777	667.834	487.646	484.868	743.295	377.36	1340.98	518.59	449.566	1175.57	631.723	1504.4	3481.95	1526.02	1357.79	1158.04	710.999	316.118	703.571	480.783	222.334	1136.7	1279.19	1338.42	1181.5
P1_X:10063539_10141501:+:22:3279	1.69512	0.000873935	STRG-HSA-56474	WWC3	Chimp_versus_primates	261.133	319.208	226.302	196.438	158.941	169.012	156.128	165.856	142.311	181.524	167.274	174.038	34.2138	155.032	188.753	658.488	414.351	538.887	588.042	695.054	353.429	533.817	230.717	464.912	421.131	654.686	705.903	531.638	551.592	420.671	467.388	65.7157	92.6339	306.506	381.532	223.645	345.823	202.309	228.372	207.261	112.651	111.91	83.5424	123.312
P1_2:217804459_217897965:-:28:5208	1.69053	0.0114147	STRG-HSA-32459	TNS1	Chimp_versus_primates	1289	1471.9	2125.43	2169.45	2864.5	1597.93	1843.88	1933.73	1919.37	2919.51	3691.57	2469.46	4105.65	6149.61	3040.83	6401.1	4507.73	2900.91	9383.6	7670.41	5155.73	8689.7	2434.9	7610.79	5880.25	4992.13	6864.89	9437.78	4559.19	10672	3125.66	1515.38	4344.04	8642.31	4247.27	2997.68	7972.11	2019.22	3775.07	1950.77	2958.96	3922.79	3397.39	3317.96
P1_12:132773105_132822128:-:23:4497	1.68937	0.000120331	STRG-HSA-13755	GOLGA3	Chimp_versus_primates	238.909	195.071	267.942	277.403	371.159	149.806	209.333	177.164	220.156	310.103	357.621	465.67	0	295.3	341.3	430.938	343.167	399.772	449.969	434.989	422.038	449.776	124.765	565.694	473.192	395.103	433.21	450.13	557.203	344.211	584.235	423.719	229.147	698.947	509.269	263.111	287.743	273.181	280.149	207.261	273.58	237.902	264.551	226.55
P1_8:133459764_133476024:-:6:1023	1.68649	0.0395546	STRG-HSA-53699	ST3GAL1	Chimp_versus_primates	120.38	709.351	376.567	454.596	443.082	397.561	394.244	576.726	491.397	378.175	1260.33	747.895	342.138	442.949	385.817	667.598	317.956	92.2551	348.675	600.864	372.313	663.25	148.53	517.535	334.252	227.184	534.09	455.489	388.583	611.391	1168.47	228.534	253.524	696.083	351.278	102.853	220.795	135.302	107.252	141.942	114.26	211.963	189.711	220.815
P1_1:40983291_41010245:+:17:1776	1.68173	0.0355936	STRG-HSA-1405	CTPS1	Chimp_versus_primates	120.38	70.9351	114.056	129.41	131.415	295.77	229.394	135.7	227.454	0	152.854	155.223	68.4275	73.8249	86.6604	133.282	148.597	99.5769	108.486	256.353	94.7304	176.383	63.7029	154.814	117.054	134.335	162.355	103.225	371.188	108.819	642.658	1683.11	102.385	277.86	336.151	117.204	130.792	333.745	131.291	320.94	97.6305	117.098	128.795	126.18
P1_14:73718843_73740008:-:12:3300	1.6612	0.0279249	STRG-HSA-16224	ELMSAN1	Chimp_versus_primates	353.733	0	74.2272	114.81	127.863	46.0941	94.2	86.6974	197.045	52.9445	230.723	164.631	239.496	14.765	151.359	135.064	174.401	297.266	219.642	120.869	140.679	96.4917	84.8271	157.868	134.961	123.272	130.83	201.374	153.75	266.606	511.205	467.856	316.905	481.242	554.65	196.138	156.507	221.638	202.484	178.998	222.083	239.385	228.001	281.037
P1_8:26578255_26655706:+:14:1719	1.65698	0.00346372	STRG-HSA-52142	DPYSL2	Chimp_versus_primates	2546.51	656.149	2355.36	1808.43	3202.8	1507.66	3523.78	1790.49	4173.23	1800.11	2685.04	1810.94	1163.27	996.636	2999.87	741.666	541.296	1092.42	681.734	508.763	501.033	615.005	320.495	545.725	480.156	536.155	352.295	620.198	250.545	774.333	1913.37	5115.03	2574.25	5356.69	5403.63	417.39	242.963	387.866	434.554	235.524	1256.32	1488.93	1204.4	1904.17
P1_1:162498001_162522550:+:8:1260	1.65086	0.0138004	STRG-HSA-3796	UHMK1	Chimp_versus_primates	131.492	496.545	284.236	222.984	302.788	176.694	178.806	301.556	178.8	211.778	184.579	122.297	68.4275	125.502	150.172	105.754	86.0141	54.1815	115.266	152.652	108.893	130.212	23.1047	133.671	104.785	64.7969	97.7283	106.046	146.736	104.237	350.541	168.703	107.26	40.1035	92.4416	19.7334	31.9221	10.3087	18.4917	38.9399	94.9484	126.733	109.649	177.799
P1_1:184794977_184974356:-:14:2787	1.64928	0.0259323	STRG-HSA-4221	NIBAN1	Chimp_versus_primates	3291.01	18443.1	4982.27	6201.08	4229.26	4643.98	2668.13	3954.15	3072.45	4848.2	9350.06	4830.74	15259.3	12269.7	9648.39	3469.49	2412.25	513.993	6899.32	3948.07	5044.63	4301.14	3052.46	2922.91	5289.01	3034	3137.03	4247.75	4502.79	5549.77	13159.9	2343.21	4041.76	5783.5	7371.8	827.605	1356.69	649.45	733.194	2095.85	6867.4	6607.16	5644.34	6687.54
[truncated: 486 more rows]
[truncated: 4 more columns]

## Sheet: Rhesus_vs_primates
orf_id	log2FoldChange	padj	gene	gtf_id	comparison	hs_lv_066_C_Ri..human	hs_lv_067_C_Ri..human	hs_lv_068_C_Ri..human	hs_lv_069_C_Ri..human	hs_lv_070_C_Ri..human	hs_lv_071_C_Ri..human	hs_lv_072_C_Ri..human	hs_lv_073_C_Ri..human	hs_lv_074_C_Ri..human	hs_lv_075_C_Ri..human	hs_lv_076_C_Ri..human	hs_lv_077_C_Ri..human	hs_lv_078_C_Ri..human	hs_lv_079_C_Ri..human	hs_lv_081_C_Ri..human	hs_lv_070_C_mR..human	hs_lv_074_C_mR..human	hs_lv_079_C_mR..human	hs_lv_081_C_mR..human	hs_lv_071_C_mR..human	hs_lv_066_C_mR..human	hs_lv_073_C_mR..human	hs_lv_078_C_mR..human	hs_lv_077_C_mR..human	hs_lv_069_C_mR..human	hs_lv_075_C_mR..human	hs_lv_072_C_mR..human	hs_lv_068_C_mR..human	hs_lv_067_C_mR..human	hs_lv_076_C_mR..human	pt_lv_Barney_Ri..chimp	pt_lv_Dirk1_Ri..chimp	pt_lv_Emmanuel_Ri..chimp	pt_lv_Fangina_Ri..chimp	pt_lv_Theo_Ri..chimp	pt_lv_Dirk1_mR..chimp	pt_lv_Fangina_mR..chimp	pt_lv_Barney_mR..chimp	pt_lv_Emmanuel_mR..chimp	pt_lv_Theo_mR..chimp	rm_lv_9125_Ri..macaque	rm_lv_Ri9809011_Ri..macaque	rm_lv_RiN8_Ri..macaque	rm_lv_R00067_Ri..macaque
[truncated: 526 more rows]
[truncated: 4 more columns]

[truncated: 1 more sheets: TE regulation]
