# Supplementary material for: Evolution of translational control and the emergence of genes and open reading frames in human and non-human primate hearts
Source: Nat Cardiovasc Res. 2024 Sep 24;3(10):1217–35. doi: 10.1038/s44161-024-00544-7 (PMC11473369; doi:10.1038/s44161-024-00544-7)
Supplement: Supplementary file 5 — Statistical source data. [file 44161_2024_544_MOESM5_ESM.xlsx]

## Sheet: Expressed genes in CM
biotype	V1	species
lncRNA	589	human_cm
novel	376	human_cm
protein_coding	10039	human_cm
pseudogene	236	human_cm
lncRNA	101	chimp_cm
novel	1476	chimp_cm
protein_coding	11155	chimp_cm
pseudogene	69	chimp_cm
lncRNA	84	gorilla_cm
novel	1804	gorilla_cm
protein_coding	10893	gorilla_cm
pseudogene	81	gorilla_cm
lncRNA	138	macaque_cm
novel	322	macaque_cm
protein_coding	9035	macaque_cm
pseudogene	43	macaque_cm

## Sheet: Translated genes in CM
biotype	V1	species
lncRNA	355	human_cm
novel	30	human_cm
protein_coding	9581	human_cm
pseudogene	68	human_cm
lncRNA	61	chimp_cm
novel	413	chimp_cm
protein_coding	10343	chimp_cm
pseudogene	42	chimp_cm
lncRNA	31	gorilla_cm
novel	101	gorilla_cm
protein_coding	8884	gorilla_cm
pseudogene	32	gorilla_cm
lncRNA	68	macaque_cm
novel	96	macaque_cm
protein_coding	8214	macaque_cm
pseudogene	24	macaque_cm

## Sheet: Levels Ribo-seq CM
	orf_id	human	chimp	gorilla	rhesus	Category
VCAM1	P1_1:100719861_100738283:+:9:2220	13.0526	13.0238	12.6497	14.2419	General cardiac/CM
NPPA	P1_1:11846009_11847684:-:3:456	15.1713	17.5268	18.0199	11.615	Immature/developing CM
NPPB	P1_1:11857655_11858833:-:3:405	13.4301	15.705	15.9587	9.71799	General cardiac/CM
DDR2	P1_1:162719064_162780246:+:16:2568	8.52985	6.44922	6.98823	7.38595	Non-CM (fibroblast)
TNNT2	P1_1:201359210_201373254:-:16:897	15.9482	16.1486	16.4227	15.9842	General cardiac/CM
TNNI1	P1_1:201410328_201417793:-:7:564	15.6601	16.0146	15.7065	15.1816	Immature/developing CM
ACTN2	P1_1:236686674_236762619:+:21:2685	16.1782	15.6616	16.1704	15.4202	General cardiac/CM
VIM	P1_10:17229423_17237271:+:9:1401	14.5706	16.2008	16.2307	14.6121	Non-CM (fibroblast)
ACTA2	P1_10:88935223_88948930:-:8:1134	14.807	15.1118	14.6502	15.5568	Non-CM (VSMC)
TAGLN	P1_11:117203014_117204359:+:4:606	15.1268	14.4654	15.9449	14.297	Non-CM (VSMC)
ATP2A2	P1_12:110281790_110346470:+:20:3129	14.6268	14.7613	14.843	17.1515	General cardiac/CM
MYL2	P1_12:110911077_110920529:-:7:501	16.0188	15.614	16.6557	7.3236	Cardiac Ventricle
TBX5	P1_12:114355532_114403898:-:8:1557	9.95501	10.8601	10.0519	12.2506	Immature/developing CM
MYH6	P1_14:23382040_23409612:-:39:5940	13.0111	14.7973	15.602	19.5152	Immature/developing CM
MYH7	P1_14:23412854_23433732:-:38:5808	19.3113	19.511	19.0592	14.6738	Cardiac Ventricle
NR2F2	P1_15:96332106_96337622:+:3:1245	6.46141	6.41672	6.88582	10.2771	Cardiac Atrial
CNN1	P1_19:11538928_11549795:+:7:894	13.4908	14.0559	14.1667	13.2168	Non-CM (VSMC)
TNNI3	P1_19:55151834_55157589:-:8:666	12.7994	10.8808	12.8908	13.1413	Mature/adult CM
TTN	P1_2:178527012_178804642:-:362:107976	15.9509	16.4751	16.2925	16.07	General cardiac/CM
SIRPA	P1_20:1895448_1937568:+:8:1527	9.59604	8.60653	9.69597	10.0517	General cardiac/CM
HAND2	P1_4:173528591_173529289:-:1:699	8.06877	9.07942	8.31867	8.59379	Immature/developing CM
PDGFRB	P1_5:150115763_150137047:-:22:3321	8.70913	7.71188	7.91865	7.78924	Non-CM (VSMC)
HAND1	P1_5:154475806_154478008:-:2:648	9.76591	9.49874	10.505	7.80363	Immature/developing CM
MEF2C	P1_5:88722604_88823788:-:9:1398	9.08211	9.49342	9.53383	10.872	Immature/developing CM
HEY2	P1_6:125749777_125759802:+:5:1014	10.5471	10.6901	8.83654	5.73537	Immature/developing CM
MYL7	P1_7:44138921_44141305:-:7:528	17.963	18.0338	18.344	18.3968	General cardiac/CM
SNAI2	P1_8:48918807_48921265:-:3:807	6.9899	6.27758	5.34787	7.53894	Non-CM (fibroblast)

## Sheet: Ruiz-Orera vs Cardoso-Moreira
gtf_id	log2FoldChange_LVvsIPSCCM	log2FoldChange_rna_CardosoMoreira_POSvsPRE
A2M	2.64294	3.30494
A4GALT	-0.614109	0.755027
AAAS	-0.334292	0.553056
AACS	-0.528228	-0.138904
AADAT	-0.714809	-2.04821
AAGAB	0.058668	0.351006
AAK1	0.750048	0.496623
AAMDC	1.95157	2.32344
AAMP	-0.175257	0.723582
AAR2	0.0484909	0.830773
AARS	-0.14213	0.373235
AARS2	-0.805704	-0.482177
AASDH	-0.042044	-0.375802
AASDHPPT	-0.661954	-1.28073
AASS	-0.245654	-1.35418
AATF	0.440965	0.618689
AATK	-0.32871	0.708865
ABAT	-0.0504755	-0.22524
ABCA1	-0.424814	-0.897562
ABCA10	3.06532	1.74147
ABCA2	-0.289557	0.443361
ABCA3	0.133848	0.684438
ABCA7	-1.95074	-0.857271
ABCA8	2.01138	1.38067
ABCA9	6.95577	2.17763
ABCB10	-0.259929	-1.08464
ABCB4	-0.25689	0.112849
ABCB7	0.64533	0.692304
ABCB8	0.0839599	0.181094
ABCB9	-0.547757	0.990051
ABCC1	-0.0805522	-0.370655
ABCC10	-0.494621	-0.255601
ABCC5	-0.0507466	-0.306933
ABCC9	3.1119	1.56425
ABCD1	-0.257077	0.660292
ABCD3	0.400926	-0.375153
ABCD4	-0.953438	-0.745389
ABCE1	0.143508	-0.910156
ABCF1	0.224284	0.518976
ABCF2	0.70332	1.09676
ABCF3	0.93235	0.964372
ABCG1	1.35518	1.7757
ABHD10	0.998778	0.765455
ABHD11	0.680573	0.80953
ABHD12	0.12233	0.318185
ABHD13	-0.426659	-0.479946
ABHD17A	-0.231929	0.467325
ABHD17B	-0.525952	-0.648021
ABHD17C	0.456041	-0.922304
ABHD18	-0.88971	-1.26513
ABHD2	2.81226	1.30213
ABHD3	-0.208493	-1.8294
ABHD4	-0.66231	0.808832
ABHD5	2.17778	0.998331
ABHD6	1.31672	1.82437
ABHD8	-0.20978	1.58759
ABI1	-0.170065	-0.593908
ABI2	-0.840306	-0.679627
ABI3	5.44293	1.92341
ABI3BP	6.85219	2.48265
ABITRAM	0.472249	0.339751
ABL1	-0.374276	0.0483515
ABLIM1	1.35025	1.02602
ABLIM2	3.29495	3.5105
ABLIM3	5.7758	3.97876
ABR	0.601834	1.20867
ABRA	6.79924	2.9272
ABRACL	0.437776	-1.15683
ABRAXAS1	-0.78023	-1.10784
ABRAXAS2	0.177958	-0.405144
ABT1	0.17073	0.550394
ABTB1	1.86249	2.32034
ABTB2	0.348745	0.252237
AC002310.1	-0.331513	0.583106
AC002456.1	-0.88982	-0.707655
AC004069.1	-3.35898	-1.65084
AC004477.2	0.465453	1.063
AC004771.3	-0.471253	-0.544257
AC004812.2	0.855412	-0.135911
AC004816.1	-1.31217	-1.90651
AC004982.2	-1.01117	-0.316023
AC005332.4	0.53927	0.841227
AC005410.2	-0.1851	0.0265269
AC005476.2	-4.61988	-4.04437
AC005523.2	0.872413	3.94993
AC005562.1	-1.12756	-0.679761
AC005670.3	-0.392657	0.278512
AC005726.1	-0.183889	-0.759304
AC005899.6	-2.00662	-0.560225
AC005944.1	1.0099	0.941787
AC006059.1	2.94944	3.28651
AC006059.5	4.29331	0.496331
AC006064.4	0.0957366	2.8154
AC006333.1	1.59633	0.423812
AC006333.2	-0.1619	-0.181512
AC006441.3	0.142312
AC006449.2	-0.739474	0.148229
AC006449.6	0.783963	0.9991
AC006460.2	-2.86422	-0.295093
AC007066.2	-0.794266	-1.95881
AC007406.3	7.32081	4.34104
AC007566.1	-0.627598	-0.528282
AC007877.1	4.12902	1.3402
AC007920.2	-0.440081	0.997311
AC007952.4	-1.01182	-0.233176
AC008014.1	0.0563649	1.02547
AC008393.1	-0.190141	-0.289754
AC008440.2	0.604436	0.319853
AC008443.1	0.0789015	0.0530744
AC008760.1	0.142312	0.165242
AC008761.1	-0.671761	0.754595
AC008771.1	-2.22868	-0.589706
AC008878.4	0.174131	2.97415
AC008969.1	-1.53309	-1.05497
AC009119.1	4.93891	0.238277
AC009133.1	-1.29143	-0.611814
AC009652.1	-0.433891	1.45289
AC009779.2	1.04242	1.36272
AC009812.1	0.263798	0.162484
AC010136.1	-2.98971	-1.57741
AC010327.4	0.627067	1.17698
AC010642.2	0.29645	1.47763
AC010997.3	-1.15393	-0.809977
AC011369.1	5.7998	3.01015
AC011446.1	-0.434754	-0.710732
AC011495.2	-0.434759	0.754595
AC011603.2	0.763683	-3.09665
AC012146.1	1.12141	1.1971
AC012306.3	0.07542	-0.188874
AC012313.1	-0.940891	0.00206421
AC012363.1	0.471649	0.355302
AC012442.2	0.764549	1.61039
AC012574.1	-4.31205	-0.331151
AC015522.1	-6.23192	-6.35163
AC015631.1	-2.28314	-1.5933
AC015845.2	1.29111	1.40993
AC015909.2	-1.41689	-6.34357e-05
AC016065.1	-0.0687509	0.562845
AC016394.1	-0.32516	-0.114467
AC016650.1	-1.95203	-0.0354198
AC016769.5	-6.18282	-5.82463
AC016831.7	5.09453	4.43466
AC016876.1	0.350743	0.545302
AC018450.1	-0.224412	-0.280718
AC018464.1	4.32728	4.20679
AC018521.5	1.83789	3.59236
AC018647.1	-1.90278	0.321728
AC018816.1	-2.08237	-0.733009
AC020656.1	-0.242402
AC020659.1	7.21987	8.37707
AC020909.2	-6.6171	-4.74398
AC020915.2	-0.155689	0.732004
AC021054.1	1.06067	1.01771
AC021092.1	-0.0126598	-0.564471
AC021739.2	-0.0776395	-3.70181
AC022034.3	1.91222	1.96104
AC022784.1	-0.554006	-0.169148
AC023043.1	-2.50077	-1.0758
AC023494.1	8.30017	8.19956
AC023669.2	-6.44156	1.12556
AC025154.2	-7.9633	-5.20708
AC025183.1	0.701578	1.82855
AC025257.1	0.322595
AC025259.1	0.874952	0.220435
AC025283.2	0.179744	0.689137
AC025682.1	0.702269	-0.590174
AC025774.1	-2.78873	-2.86779
AC026748.3	-0.167024	0.690636
AC026801.2	-1.29788	-0.270385
AC027031.2	-1.9905	-1.11855
AC027309.1	-0.942416	0.460587
AC027644.3	0.315273	1.52619
AC027682.6	1.79246	2.47124
AC046134.2	-1.26391	-0.201434
AC051618.1	6.45507	6.2871
AC051619.5	-0.375873	-0.546282
AC053503.4	6.34125	4.57398
AC055855.1	-1.17752	-1.989
AC064836.4	-0.225364	-1.73882
AC067852.2	-0.120309	1.01059
AC068205.2	0.442705	-0.0163457
AC068733.3	-0.698171	-1.98805
AC068888.1	0.790171	1.02701
AC069234.2	-0.744415	-3.14639
AC073115.2	-7.65319	3.17267
AC073254.1	-1.01182	-0.33991
AC073343.2	-1.24575	-0.403492
AC073641.1	-1.20418
AC073842.2	-2.85767	-2.52549
AC073896.4	-0.320801	-0.0314086
AC074032.1	2.12119	3.06771
AC074387.1	-3.85189	-2.79525
AC078883.1	-1.79462	-0.839274
AC079447.1	0.268078	0.411283
AC079781.5	-1.81696	-0.530286
AC080038.1	-0.809394	-0.251637
AC080112.1	-1.0891	1.55615
AC083843.3	0.362644	-0.856244
AC084198.2	-0.259251	-0.035987
AC084357.2	1.28273	-0.769751
AC087457.1	0.868117	0.829898
AC087521.3	3.11081	2.2064
AC090114.2	-0.542896	-0.786615
AC090204.1	-1.88322	-2.08968
AC090360.1	0.166754	-0.311704
AC090907.2	-3.62431	-1.85269
AC091544.2	9.73552	10.5644
AC092069.1	-3.20109	0.165242
AC092139.1	-1.0115	-0.443271
AC092153.1	4.90273	3.98722
AC092335.1	-6.80866	-4.06056
AC092683.1	-0.982199	-2.31464
AC092687.3	-1.46952	0.424132
AC092821.3	-1.90175	-0.640785
AC092944.1	-1.48227	-0.322052
AC093227.1	-0.68097	-1.4
AC093323.1	-0.928458	0.550764
AC093484.3	0.346883	2.20019
AC093495.1	1.63106	0.654963
AC093512.2	0.937147	1.74153
AC093673.1	-0.14474	-0.117011
AC093730.1	10.4107	-0.899783
AC097522.2	6.88999	6.01615
AC097526.1	-3.00321	2.95757
AC097534.2	-1.11834	-1.02847
AC100803.3	-0.409235	1.88009
AC100803.4	0.584999	0.470884
AC100810.1	1.37699	1.03558
AC103691.1	0.157442	-1.44777
AC103740.1	2.1641	2.28058
AC104123.1	2.32049	1.7366
AC104211.2	7.50204	5.79026
AC104389.5	-1.00695	-3.81087
AC104655.1	-0.717042	-2.27728
AC104794.3	-0.540548	-0.000327772
AC105052.4	1.25296	1.03261
AC105094.2	3.37048	4.15782
AC105942.1	-0.405155	0.134027
AC107068.2	1.90197	4.94104
AC108863.2	-1.94184	0.754595
AC109642.1	8.37061	7.20886
AC115618.2	-1.20418
AC116351.1	1.25697	0.328126
AC117481.1	-0.868078	-1.6115
AC118549.1	-0.453567	-0.363788
AC126182.3	2.40834	2.15606
AC126468.1	1.63208	1.97137
AC126773.4	-11.3421	-9.13097
AC127496.6	-0.627111	2.20411
AC129507.1	6.01849	4.26761
AC132217.2	-3.9172	-0.155421
AC132938.3	-1.11757	0.629064
AC135457.1	-2.37868	-1.20106
AC136475.2	0.638616	-0.433249
AC138035.1	-4.2711	-0.923078
AC138150.1	-0.588986	-0.732058
AC138207.2	-1.67705	0.241916
AC138969.1	-0.0163059	-1.65392
AC139887.2	-1.12839	-0.698632
AC147651.1	1.42622	1.20448
AC156455.1	-1.49207	-1.57516
AC241644.3	-0.819468	0.754595
AC242426.2	-0.0544435	-0.801072
AC244090.1	-0.480011	1.10677
AC244517.11	-1.20234
AC245407.2	0.917417	2.1936
ACAA1	1.46969	1.28286
ACACA	-0.874185	-0.598785
ACACB	0.554997	0.589169
ACAD10	2.03334	1.82849
ACAD8	0.446201	0.402202
ACAD9	0.747703	0.888425
ACADM	1.80145	0.451759
ACADS	1.81816	2.21121
ACADSB	2.35531	1.14378
ACADVL	2.5063	2.30837
ACAP1	1.77983	3.24089
ACAP2	-0.269044	-0.942739
ACAP3	0.385455	-0.184542
ACAT1	3.35769	2.65343
ACAT2	-1.45987	-1.00789
ACBD3	-0.642626	-0.504876
ACBD4	0.274406	1.55109
ACBD5	1.49798	0.741574
ACBD6	-0.465891	-0.207226
ACD	0.188601	0.649142
ACER3	-0.589124	-1.01278
ACIN1	-0.487784	-0.693724
ACKR3	1.41683	-0.302592
ACLY	-1.24562	-0.567732
ACO1	1.0152	1.39515
ACO2	2.39024	2.32193
ACOT13	0.875937	1.8671
ACOT2	1.7669	1.40507
ACOT7	-0.73779	-0.813444
ACOT8	0.789448	1.28876
ACOT9	0.654813	0.27822
ACOX1	0.697656	1.10957
ACOX2	0.662995	1.72387
ACOX3	-1.00298	0.0868101
ACOXL	-1.37643	-0.247884
ACP1	-0.00827003	-0.176079
ACP2	-0.167702	0.524924
ACP6	-1.068	-0.325377
ACSF2	-1.06075	0.224836
ACSF3	-0.242471	-0.0787106
ACSL1	3.56882	3.08174
ACSL3	-0.392858	-0.135948
ACSL4	0.703655	-0.722786
ACSL5	8.93757	4.16143
ACSS1	8.75274	3.62762
ACSS2	1.18938	1.48974
ACSS3	0.823507	0.348947
ACTA1	5.04095	4.96718
ACTA2	-1.12193	0.037616
ACTB	0.164887	0.453124
ACTC1	1.02549	1.36795
ACTG1	-0.318809	-0.249203
ACTG2	-1.82799	0.154432
ACTL6A	0.144726	-0.817495
ACTN1	-1.01422	-0.561176
ACTN2	1.14787	1.21191
ACTN4	0.125619	-0.00123971
ACTR10	0.0679206	0.348752
ACTR1A	-0.227954	0.767423
ACTR1B	0.185384	0.894378
ACTR2	-0.31979	-0.983213
ACTR3	0.0988949	-0.614417
ACTR3B	-0.0946644	-0.167971
ACTR5	-0.34657	-0.333985
ACTR6	0.187861	-0.151422
ACTR8	-0.105367	-0.0630349
ACVR1	0.112142	0.295184
ACVR1B	-1.24888	-0.637035
ACVR2A	-1.75675	-0.516317
ACVRL1	6.28666	0.998113
ACYP1	-0.830444	-1.14921
ACYP2	2.50565	2.13743
ADA	0.441614	1.6282
ADA2	2.22064	1.40228
ADAL	0.486309	0.662874
ADAM10	-0.775928	-0.484464
ADAM11	-1.90162	-0.793729
ADAM12	-4.16829	-3.38273
ADAM17	-0.523666	-0.701445
ADAM19	-1.16964	-1.25739
ADAM23	0.923925	0.2497
ADAM33	1.73931	0.229002
ADAM8	-0.485355	0.020471
ADAM9	-0.0197013	0.0396161
ADAMTS1	1.2529	1.3831
ADAMTS10	-1.25819	-0.884109
ADAMTS12	-3.96557	-1.70752
ADAMTS13	-1.62273	-0.821362
ADAMTS14	-4.58865	-2.96496
ADAMTS15	0.481546	0.370072
ADAMTS16	-7.058	1.05009
ADAMTS2	-1.42752	1.21191
ADAMTS3	-2.67289	-1.7866
ADAMTS4	3.83439	0.863856
ADAMTS6	-5.39227	-2.94799
ADAMTS7	0.681755	1.60234
ADAMTS8	-4.43144	-3.22734
ADAMTS9	-1.10233	-1.66586
ADAMTSL1	-3.47267	-2.54941
ADAMTSL2	0.469485	0.778931
ADAMTSL3	2.54266	1.84439
ADAMTSL4	0.811538	0.387003
ADAMTSL4-AS1	0.434716	0.940238
ADAMTSL5	0.442495	0.673615
ADAR	0.122356	0.393059
ADARB1	-0.86958	-0.829771
ADCK1	0.0171184	0.0903874
ADCK5	-0.589093	-0.106087
ADCY3	1.97064	1.4005
ADCY4	7.06014	2.3206
ADCY5	-0.182757	1.3268
ADCY6	-0.812665	-0.479292
ADCY7	-0.0906752	-0.369447
ADCY9	0.787378	0.52587
ADD1	0.143266	0.579122
ADD2	-3.25962	-3.44075
ADD3	-0.374204	-0.30603
ADGRA2	-1.55895	-0.431228
ADGRA3	-0.816867	-0.382489
ADGRB2	-4.0137	-2.46061
ADGRD1	2.02883	1.90214
ADGRF5	7.95759	1.98526
ADGRG1	6.45973	5.01162
ADGRG6	-3.17709	-2.20542
ADGRL1	-1.43787	-0.58916
ADGRL2	-0.0544587	-0.13977
ADGRL4	4.95356	1.48003
ADH1B	9.53764	7.29395
ADH5	0.0407852	0.609042
ADI1	2.11864	2.12176
ADIPOQ	6.54448
ADIPOR1	0.584701	0.880859
ADIPOR2	0.249946	0.5788
ADK	1.09604	1.10426
ADM	0.558066	1.38116
ADM2	-6.2489	3.50432
ADNP	-1.20525	-1.52377
ADORA1	-0.288901	1.32164
ADPGK	-0.334841	-0.643291
ADPRH	2.44892	1.40411
ADPRHL1	2.59125	1.52071
ADPRHL2	-0.163596	0.418846
ADRA1A	7.12759	7.23327
ADRA2B	1.68666	1.95574
ADRA2C	3.13853	2.76542
ADRB2	1.02715	0.560165
ADRM1	0.830515	1.34813
ADSS	-0.886624	-1.27232
ADSSL1	2.30411	2.45929
AEBP1	-0.523251	-0.448079
AEBP2	-0.00522413	-0.849236
AEN	-0.463451	-0.989825
AF117829.1	-0.705102	-0.960888
AFAP1	-2.22608	-1.04568
AFAP1L1	0.546281	0.0539849
AFAP1L2	-0.245681	1.01317
AFDN	-0.979575	-0.645788
AFDN-DT	-3.38004	-3.98915
AFF1	1.26847	0.348198
AFF3	-1.67834	-0.628269
AFF4	-0.494992	-0.769876
AFG3L2	-0.0621222	1.26585
AFMID	-0.552058	0.749337
AFTPH	0.262769	0.0367344
AGA	0.388184	0.440588
AGAP1	-0.323377	0.52217
AGAP2	7.04968	3.38043
AGAP2-AS1	1.59864	1.81714
AGAP3	-0.546671	-0.295253
AGBL3	-0.624687	-1.46455
AGBL5	-0.88988	-0.176754
AGER	-1.27319	-0.959263
AGFG1	-0.0125454	-0.483475
AGFG2	1.19258	1.24598
AGK	1.0146	0.735026
AGL	-0.178711	-1.55376
AGO1	-0.465656	0.29511
AGO2	-0.241571	-1.10113
AGO3	-0.848535	-0.790768
AGO4	-0.483727	-0.823201
AGPAT1	-0.441032	0.899201
AGPAT2	1.62687	2.54493
AGPAT3	1.37773	1.25359
AGPAT4	-3.56746	-1.97023
AGPAT5	-1.45368	-2.26495
AGPS	-0.633511	-0.96909
AGRN	-1.93271	-1.29257
AGTPBP1	0.713492	-0.134174
AGTR1	4.97688	1.99528
AGTRAP	0.163962	0.652406
AHCTF1	0.632713	-0.11333
AHCYL1	0.0177552	0.455686
AHCYL2	-0.871839	-0.611792
AHDC1	-0.297251	-0.375465
AHI1	-0.479209	-1.0224
AHNAK	0.645751	1.35659
AHNAK2	-3.49058	-3.0595
AHRR	1.6941	1.86256
AHSA1	1.14731	0.78626
AIDA	0.25763	-0.0338415
AIF1	5.64743	1.22085
AIF1L	0.556481	0.348121
AIFM1	1.3949	1.4257
AIFM2	2.29949	1.89959
AIG1	1.4307	1.64356
AIMP1	0.136426	-0.120688
AIMP2	1.03204	0.852171
AIP	0.655918	1.7713
AK2	-0.38063	0.0186976
AK3	1.2127	0.469347
AK4	0.07261	1.05642
AK6	0.362791	-0.0820159
AK9	0.658975	-0.0473392
AKAP1	2.29112	1.66219
AKAP10	-0.443662	-0.378463
AKAP11	-0.126229	-0.540781
AKAP12	-0.994305	0.654198
AKAP13	0.695763	0.611263
AKAP17A	-0.209862	0.292087
AKAP5	-3.98304	-2.12426
AKAP6	1.15829	0.176966
AKAP7	1.16579	0.235043
AKAP8	0.447171	0.188831
AKAP8L	-1.01325	0.1142
AKAP9	0.307161	0.173029
AKIP1	0.36143	0.981143
AKIRIN1	-0.518108	-0.584175
AKIRIN2	0.432189	0.220315
AKNA	-0.554785	0.451007
AKNAD1	0.255596	0.135013
AKR1A1	-0.745755	0.350052
AKR1B1	-1.48895	0.613944
AKR1C1	3.91754	1.73513
AKR1C2	5.56183	1.02564
AKR1C3	5.7722	3.20893
AKR7A2	0.483462	1.496
AKT1	0.426314	0.387642
AKT2	0.0141009	0.270668
AKT3	-0.607327	0.835196
AKTIP	1.34857	0.901467
AL009177.1	7.74677	2.91688
AL021707.2	-1.15417	-0.353427
AL031058.1	0.782422	0.767861
AL031289.1	-0.945771	-1.4863
AL035458.2	-1.04226	-0.438829
AL050341.2	0.0163249	0.101286
AL109741.1	0.877795	-0.16596
AL109955.1	0.126913	2.21542
AL117335.1	-2.09615	-1.89221
AL117336.2	-1.52214	-2.03953
AL118506.1	0.448593	0.667694
AL118511.1	-3.02199	-2.17245
AL118516.1	1.03282	1.65809
AL121601.1	-0.790583	0.873681
AL121821.2	-2.4073	-1.87202
AL132855.1	1.46696	2.90041
AL133410.2	0.988956
AL133415.1	-1.19529	-0.524248
AL133444.1	7.4967	4.59844
AL136171.2	0.0489529	-0.889248
AL136988.1	-1.72236	1.07533
AL138799.2	-0.242402	0.260463
AL139383.1	1.31974	0.905355
AL139398.1	0.0535285	0.498503
AL157786.1	0.213401	-0.36408
AL158151.1	-1.51539	-1.22009
AL158829.1	-7.90352	-2.99583
AL159166.1	3.3408	3.04343
AL160269.1	-0.099361	0.701158
AL161772.1	-0.499415	-1.50292
AL162595.1	0.819412	0.76218
AL355385.1	-4.30711	-1.75108
AL355596.1	9.74696	10.5492
AL356123.2	-5.47829	-2.93323
AL356218.2	7.70143	8.26166
AL357146.1	9.25042	5.97124
AL358781.1	-0.444408	0.937298
AL359706.1	-0.131361	-1.14682
AL390728.5	0.977416	-1.42709
AL391069.2	-2.49992	-1.8002
AL391645.1	-4.67451	-2.04043
AL450467.1	0.0167069	0.456691
AL450998.2	-0.259366	0.372496
AL451069.1	0.875438	1.45528
AL451165.2	2.49114	2.86703
AL512328.1	2.36649	2.89603
AL512353.1	-0.163625	0.798081
AL512625.1	1.37221	0.689893
AL513217.1	3.21014	3.63548
AL513318.2	-6.45322	-1.27651
AL513487.1	11.6703	24.3305
AL513550.1	-0.309265	0.0936533
AL590617.2	-1.81428	-1.47153
AL590666.4	-0.169443	0.108519
AL590705.3	-1.13395	-1.40246
AL591543.1	3.77883	4.53229
AL627171.2	1.74219	0.524201
AL627309.5	-1.69662	-2.68796
AL662844.4	1.75781	1.19337
AL670729.3	-0.336352	0.647171
AL683813.1	-0.641577	-1.68227
AL731533.2	-2.19667	-1.26894
AL953883.1	5.4552	2.84231
ALAD	2.08268	1.48121
ALAS1	1.77549	2.22001
ALCAM	-2.24383	1.27067
ALDH18A1	-1.56696	-0.946463
ALDH1A1	5.66987	3.1848
ALDH1A2	5.48179	0.279217
ALDH1B1	-0.244269	0.18159
ALDH1L1	6.25846	4.866
ALDH1L1-AS2	6.71091	5.28744
ALDH1L2	-2.23956	2.20071
ALDH3A2	-0.47007	0.0386791
ALDH3B1	1.15538	0.704951
ALDH4A1	0.318572	-0.055119
ALDH5A1	1.87795	0.940443
ALDH6A1	1.79484	0.934749
ALDH7A1	-0.296438	0.0176909
ALDH9A1	0.959408	0.596269
ALDOC	2.23731	1.72555
ALG10B	-0.955713	-1.10997
ALG11	-0.531259	-0.478272
ALG12	0.483884	1.1566
ALG13	-0.207249	-0.190747
ALG2	-0.364964	-0.172466
ALG3	0.357562	0.856736
ALG5	0.0576785	0.044434
ALG6	0.110123	-0.838671
ALG8	-0.201426	-0.556838
ALKBH1	0.716194	0.635205
ALKBH2	-0.323598	-0.410264
ALKBH3	0.547526	0.704987
ALKBH4	-0.587695	0.299889
ALKBH5	0.0830343	1.25705
ALKBH7	1.51579	1.78629
ALKBH8	0.342149	-0.608274
ALMS1	-0.898999	-0.561797
ALOX12-AS1	0.710894	0.585935
ALOX5	6.99515	0.722378
ALOX5AP	5.69578	4.24865
ALPK2	-1.52618	-1.14998
ALPK3	-0.221353	-0.645929
ALPL	5.18179	3.26041
ALS2	-0.290374	0.0861924
ALS2CL	2.87627	2.1478
ALYREF	-0.302404	0.0986414
AMBRA1	-0.348575	0.33268
AMD1	0.833125	-0.216145
AMFR	0.327908	0.619933
AMHR2	-3.48862	-1.88041
AMIGO1	1.06215	1.82404
AMIGO2	-0.7674	0.0559766
AMMECR1	-1.5283	-1.10291
AMMECR1L	-0.156419	-0.184783
AMN1	1.11053	0.418283
AMOT	-0.225445	-0.205277
AMOTL1	0.838752	0.860895
AMOTL2	-0.0367918	0.146477
AMY2A	-2.09887	-0.765441
AMZ2	0.564741	0.929542
ANAPC11	0.637652	1.17766
ANAPC13	0.684505	0.540528
ANAPC15	0.896426	0.930003
ANAPC16	0.809337	0.89557
ANAPC2	-0.180144	0.246764
ANAPC4	-0.262908	-0.893215
ANAPC5	-8.53236e-05	0.0179032
ANGEL1	0.0285072	0.101907
ANGEL2	-0.215051	-0.498464
ANGPT1	-0.942161	-1.0684
ANGPT2	5.91794	-0.0242911
ANGPTL1	4.3357	3.64415
ANGPTL2	2.19293	2.21923
ANGPTL4	3.48161	-0.978994
ANK1	5.05834	3.57587
ANK2	1.01927	0.661879
ANK3	0.479798	0.428735
ANKFY1	-0.123087	-0.26089
ANKH	0.410357	1.36678
ANKIB1	-0.364915	-1.09129
ANKLE2	-0.0983977	-0.490193
ANKMY2	-0.0124122	-0.199807
ANKRA2	-0.615433	-0.589976
ANKRD1	2.87052	2.11744
ANKRD10	-0.70121	-1.31134
ANKRD11	-0.172187	0.121317
ANKRD13A	0.0999815	-0.668229
ANKRD13B	0.425356	-0.019984
ANKRD13C	-0.449815	-0.763445
ANKRD13D	-0.620176	-0.469745
ANKRD16	-1.09135	-0.330599
ANKRD17	-0.0477625	-0.439846
ANKRD18A	-4.56888	-1.98073
ANKRD18B	-4.86349	-3.39213
ANKRD2	10.5583	5.23838
ANKRD23	1.54161	0.924732
ANKRD24	-1.84885	-1.11984
ANKRD26	-0.279041	-0.999644
ANKRD27	0.975842	0.568494
ANKRD28	0.530253	-0.391626
ANKRD33B	0.0633297	-0.406302
ANKRD36	-1.0244	-0.919792
ANKRD36B	-0.51723	-0.180888
ANKRD40	0.905516	0.689295
ANKRD46	0.320422	-0.247344
ANKRD50	-2.36949	-1.35634
ANKRD52	-0.39542	-0.42791
ANKRD54	-0.166605	0.203232
ANKRD6	-1.56988	0.8562
ANKRD9	2.01892	1.64984
ANKS1A	0.920915	0.97343
ANKS3	-0.596506	-0.282271
ANKS6	-1.13581	-1.15442
ANKUB1	-1.16258	-1.21714
ANKZF1	-1.19605	-0.146525
ANLN	-5.98185	-5.87537
ANO1	2.66469	2.06166
ANO10	0.540895	0.837001
ANO4	-7.38977	-2.35674
ANO5	1.56551	0.193786
ANO6	0.0307113	0.15048
ANO8	-0.450369	-0.343139
ANOS1	-2.11027	-0.0698185
ANP32A	-0.469612	-0.395183
ANP32B	-0.376724	-0.385852
ANP32E	-0.565621	-1.56131
ANTXR1	-1.74564	0.262086
ANTXR2	-1.13606	0.153001
ANXA1	0.605059	0.425815
ANXA11	1.81874	2.10266
ANXA2	0.261676	-0.104046
ANXA3	-0.812276	-1.27331
ANXA4	0.63361	-0.27477
ANXA5	-0.171092	0.375385
ANXA6	-0.55858	0.450047
ANXA7	1.46649	1.49435
AOPEP	2.53057	2.07072
AOX1	8.89351	2.37306
AP000662.1	-0.588446	-0.784298
AP000777.3	4.96821	4.01173
AP000842.2	0.367443	0.186942
AP000879.1	0.12724	2.82677
AP001033.1	-2.82783	-3.83124
AP001107.5	-2.15489	-1.69562
AP001453.2	0.068296	0.0231853
AP001528.1	2.07263	1.46863
AP001816.1	1.16383	1.49661
AP002360.1	0.498934	1.25615
AP002387.2	-0.0341741	1.39793
AP003068.2	3.67235	0.373873
AP003472.2	2.63681	3.74219
AP003692.1	-1.20418	-1.19691
AP005329.1	1.6564	-1.85693
AP006621.2	-1.99075	-1.23311
AP1AR	0.16177	-0.859745
AP1B1	-0.118049	0.479675
AP1G1	0.0488992	-0.449955
AP1M1	-0.31037	0.162575
AP1S1	-0.62372	0.389758
AP1S2	0.612207	0.159453
AP2A1	-0.441804	0.484967
AP2A2	-0.523099	0.109937
AP2B1	0.0298944	0.985961
AP2M1	0.0656756	0.888253
AP2S1	-0.28761	0.751869
AP3B1	-0.453496	-0.0514114
AP3D1	0.11364	0.287836
AP3M1	-0.118641	-0.0775865
AP3M2	0.406382	0.0662032
AP3S1	0.223944	0.0709787
AP4B1	-0.203388	-0.555778
AP4E1	-0.392576	-0.568094
AP4M1	-0.383458	0.112119
AP4S1	0.084279	-0.237992
AP5B1	-0.00478841	0.523304
AP5M1	0.236494	-0.769086
AP5Z1	-0.0401756	0.363948
APAF1	-2.04563	-1.43585
APBA1	-0.414076	0.764471
APBA2	-3.62117	-2.35922
APBA3	0.236448	0.7472
APBB1	-0.0451267	0.831429
APC	0.229955	-0.325982
APCDD1	0.419226	-0.497077
APEH	0.00249808	1.2696
APEX1	-0.324931	-0.354728
APEX2	0.118546	0.541572
APH1A	0.454878	0.924268
APH1B	-0.146126	-0.668234
API5	-0.168664	-0.329661
APIP	0.962452	-0.017795
APLN	2.97546	1.53995
APLNR	1.57965	1.2369
APLP1	-0.684811	0.63768
APLP2	-0.319439	0.767522
APMAP	0.130727	0.783562
APOA1	3.02723	0.324982
APOB	8.39206	1.07105
APOBEC2	0.58644	1.48686
APOBEC3A	-1.09106	-2.11529
APOBEC3F	-1.28929	0.502441
APOBEC3G	1.65298	1.68413
APOD	10.2818	6.5599
APOL1	6.11592	6.78468
APOL2	0.625954	1.4301
APOL3	7.0443	4.48275
APOL4	3.60371	0.879409
APOLD1	1.63517	1.32077
APOM	0.38585	0.0686078
APOO	2.30866	1.33266
APP	-0.442217	0.816953
APPBP2	-1.13972	-0.755308
APPL1	0.85816	0.215001
APPL2	0.588993	0.232624
APRT	0.614346	0.734496
APTR	-0.949588	-0.323282
APTX	-0.454216	-0.271738
AQP10	-4.43549	-2.58857
AQP3	3.72377	1.91644
AQP7	7.02688	8.18233
AQR	-0.219124	-0.488235
AR	3.55256	2.97451
ARAF	0.820591	1.1627
ARAP1	-0.0541252	1.296
ARAP3	0.774629	0.0621847
ARCN1	-0.122165	0.306122
AREG	1.40463	2.64204
AREL1	-0.156636	0.0315288
ARF1	0.462505	1.03745
ARF4	-0.776928	-0.302731
ARF6	0.495451	0.0975145
ARFGAP1	-1.05401	-0.102483
ARFGAP2	1.08649	1.48005
ARFGEF1	-0.194345	-0.260983
ARFGEF2	0.138493	-0.547733
ARFIP1	-0.340121	-0.630306
ARFIP2	-0.427973	0.224374
ARFRP1	0.462086	1.21446
ARG2	-3.2715	-3.42887
ARGLU1	-0.565229	-1.38182
ARHGAP1	-0.317535	0.523434
ARHGAP10	1.27294	2.3181
ARHGAP11A	-4.0693	-5.23112
ARHGAP12	0.209795	-0.375117
ARHGAP17	0.580881	0.936042
ARHGAP18	1.99581	0.501453
ARHGAP21	0.918317	-0.324557
ARHGAP23	-0.0820778	-0.340186
ARHGAP24	0.563024	0.693693
ARHGAP25	1.39278	1.96732
ARHGAP26	0.520283	-0.377423
ARHGAP27	3.07722	1.35939
ARHGAP28	-2.3072	-2.42827
ARHGAP29	0.920354	-0.540342
ARHGAP31	-0.0392449	0.615358
ARHGAP32	-1.97622	-1.6074
ARHGAP33	-1.82364	-2.05627
ARHGAP35	0.40262	0.445833
ARHGAP39	-1.46164	-1.40191
ARHGAP42	-2.06682	-1.1336
ARHGAP45	-2.44601	0.422811
ARHGAP5	0.412507	-0.655599
ARHGAP6	0.00500717	-0.0337588
ARHGDIA	0.346897	0.702077
ARHGDIB	3.18425	1.36004
ARHGEF1	0.24595	-0.286772
ARHGEF10L	0.735927	1.07726
ARHGEF11	-0.0795839	-0.00251326
ARHGEF12	0.888834	0.20011
ARHGEF15	4.67275	1.86546
ARHGEF17	0.183609	-0.0080504
ARHGEF19	-0.427284	-0.096089
ARHGEF2	-0.449779	0.05606
ARHGEF26	0.102278	-0.612229
ARHGEF3	-0.581815	0.696906
ARHGEF33	0.735626	0.529324
ARHGEF37	1.63109	1.07037
ARHGEF4	-1.48357	-0.541177
ARHGEF40	-0.0854275	0.145945
ARHGEF6	3.66215	1.90706
ARHGEF7	0.515194	0.141188
ARHGEF9	-1.10703	0.231316
ARID1A	-1.06045	-1.00311
ARID1B	0.0266773	-0.659061
ARID2	-0.989091	-0.82356
ARID3A	-3.46079	-2.45802
ARID3B	-2.20998	-0.740701
ARID4A	0.46968	-0.181027
ARID4B	-0.0405922	-0.0888094
ARID5A	0.71396	1.61065
ARID5B	0.826097	0.976665
ARIH1	-0.237981	-0.00671471
ARIH2	0.580936	0.848243
ARL1	0.334873	0.479867
ARL14EP	0.588566	0.144787
ARL15	0.702939	0.21825
ARL16	-0.689337	0.437096
ARL17B	-0.571553	-0.872138
ARL2BP	0.620325	0.477826
ARL3	0.580376	0.827667
ARL4C	-0.501205	0.407436
ARL4D	-0.655842	-0.134274
ARL5B	-1.94599	-2.11148
ARL6IP5	0.606391	0.575373
ARL6IP6	-0.480627	-1.39653
ARL8A	0.767224	1.16986
ARL8B	0.651948	0.135828
ARMC1	0.287778	-0.703976
ARMC2	-0.0719812	-0.474388
ARMC5	-0.283412	-0.289197
ARMC6	0.35656	0.186268
ARMC7	0.228449	0.367387
ARMC8	0.216026	-0.341573
ARMC9	-1.33978	-0.609511
ARMCX1	0.420317	-0.129608
ARMCX2	-1.57477	-1.1884
ARMCX3	-0.592474	-0.481181
ARMCX4	-1.51105	-1.12467
ARMCX5-GPRASP2	-0.65495	-0.492216
ARMCX6	-1.09416	-0.441071
ARMH3	2.3343	2.00827
ARMH4	-0.164852	-1.04435
ARMT1	-0.392933	-0.634978
ARNT	0.328436	0.432921
ARNT2	-0.343899	-0.881834
ARPC2	-0.245041	0.453804
ARPC5	-0.424207	-0.736929
ARPC5L	0.750285	0.914598
ARPP19	-0.0657161	0.140475
ARRB1	0.119354	0.377134
ARRB2	1.7579	1.03419
ARRDC1-AS1	-0.024978	0.48313
ARRDC2	3.46433	1.97777
ARRDC3	-0.279202	-1.12551
ARRDC4	-0.400866	1.36904
ARSA	0.273542	0.393351
ARSB	-0.467749	-0.138409
ARSD	-0.6672	-0.263645
ARSG	0.936103	0.881799
ARSI	-1.81077	-1.5392
ARSJ	-1.36287	1.13941
ARSK	-1.06944	-0.210568
ART3	4.15262	4.90308
ART4	0.628931	0.0784653
ARV1	0.697233	0.657862
ARVCF	-1.34651	-0.209913
ASAH1	2.52286	2.23559
ASAH2	0.203176	0.0123545
ASAH2B	-0.46281	-0.754681
ASAP1	-1.23752	-1.7043
ASAP2	-0.353199	-1.08243
ASAP3	-0.29908	-0.615988
ASB1	0.155461	0.471542
ASB10	4.84605	4.34566
ASB11	2.90511	1.65381
ASB12	3.12564	2.68495
ASB13	0.944158	0.897672
ASB14	8.368	6.1951
ASB15	6.80013	4.31914
ASB16	0.704022	1.11616
ASB16-AS1	-1.1549	-1.25168
ASB2	0.343885	0.973768
ASB3	-1.0892	-0.506717
ASB6	-0.145549	0.355528
ASB7	-0.701925	-0.875841
ASB8	1.18895	1.06177
ASCC1	0.426645	0.688323
ASCC2	0.911434	0.56444
ASCC3	-0.953925	-0.474601
ASF1A	0.0320892	-0.460187
ASF1B	-3.74797	-4.0953
ASH1L	0.438718	0.46244
ASH1L-AS1	-0.288503	-0.744274
ASH2L	-0.53293	-0.388147
ASIC1	-2.60962	-0.424094
ASMTL	0.503941	1.66595
ASMTL-AS1	-2.12208	-1.87509
ASNSD1	0.515058	0.450711
ASPG	0.31349	-0.14571
ASPH	-1.0671	-0.534624
ASPHD1	-3.14124	-2.57082
ASPM	-4.92284	-5.68402
ASPN	2.13178	0.551915
ASPSCR1	0.234342	0.371572
ASRGL1	0.328724	-0.884914
ASS1	-0.326116	1.2099
ASTE1	0.456144	-0.0687618
ASXL1	-0.98162	-0.90792
ASXL2	0.208269	-0.400486
ASXL3	-2.11124	-2.29086
ATAD1	0.528051	0.2164
ATAD2	-1.00917	-2.04394
ATAD2B	-0.874729	-0.873453
ATAD3A	-0.126917	-0.120708
ATAD3B	-0.459805	-0.716138
ATAT1	-1.69719	-1.88235
ATE1	0.0314309	-0.19667
ATF1	0.394494	-0.142194
ATF2	-0.680383	-1.0986
ATF3	0.867285	2.82063
ATF4	-0.235873	0.828761
ATF5	-0.661618	0.0275697
ATF6	0.128551	0.513657
ATF7IP	-0.919832	-0.313591
ATF7IP2	0.0957755	-0.187889
ATG101	0.186779	1.41708
ATG12	-0.491983	-0.737339
ATG13	-0.0745065	1.02403
ATG14	0.213646	-0.0553263
ATG16L1	0.13214	0.391704
ATG16L2	0.33147	-0.196954
ATG2A	-0.183801	0.303146
ATG2B	0.0951152	-0.365302
ATG3	0.862926	0.408886
ATG4A	1.24064	1.08456
ATG4B	-0.522262	-0.113728
ATG4C	0.17627	-0.534459
ATG5	0.0346407	0.0573882
ATG7	0.297032	0.530849
ATG9B	-5.8384	-4.59921
ATIC	0.613677	0.853552
ATL2	-0.215857	-0.737576
ATL3	0.64181	0.00124642
ATM	-0.809938	-0.650342
ATMIN	0.16577	0.601292
ATN1	0.167945	0.354466
ATOH8	3.42128	1.48529
ATOX1	0.475693	1.1459
ATP10D	-0.877517	0.188087
ATP11A	-0.17352	-0.725474
ATP11B	-0.0916856	-0.219211
ATP11C	-0.481692	-0.89773
ATP13A1	-0.443819	-0.0147761
ATP13A2	-0.910379	-0.122245
ATP13A3	-0.475313	-1.94731
ATP1A1	0.0835353	-0.0751892
ATP1A2	2.46528	2.37992
ATP1B1	0.450202	-0.485599
ATP1B2	-2.19756	-0.611437
ATP1B3	0.239082	-0.847007
ATP23	0.0532356	0.200383
ATP2A1-AS1	-2.18743	-1.72958
ATP2A2	1.80434	1.40037
ATP2A3	0.346749	0.394225
ATP2B1	-0.533741	-1.63618
ATP2B4	-0.340191	-0.118948
ATP2C1	0.109191	-0.285192
ATP5F1A	1.64294	1.46371
ATP5F1B	1.84262	1.70347
ATP5F1C	1.83386	1.48218
ATP5F1D	1.70877	2.23813
ATP5F1E	1.41344	1.28702
ATP5IF1	1.34934	2.21541
ATP5MC1	2.25777	1.75932
ATP5MC2	1.10359	1.39304
ATP5MC3	1.68602	1.51186
ATP5MD	2.05834	1.03277
ATP5ME	2.08194	2.28397
ATP5MPL	1.76713	1.77966
ATP5PB	1.6972	1.47231
ATP5PD	1.71483	1.26582
ATP5PF	1.98684	1.63934
ATP6AP1	0.390766	1.17877
ATP6AP1L	-0.915398	-1.16481
ATP6AP2	-0.267153	-0.00266021
ATP6V0A1	-0.0111544	0.41804
ATP6V0A2	-0.720546	-0.934907
ATP6V0B	0.36692	0.672978
ATP6V0D1	-0.0950919	1.47032
ATP6V0E1	1.53091	1.83932
ATP6V0E2	1.99587	2.57889
ATP6V0E2-AS1	0.00240639	-0.367136
ATP6V1A	-0.146437	-0.494457
ATP6V1B2	0.653307	0.298765
ATP6V1C1	0.420565	0.217569
ATP6V1D	1.67134	1.51639
ATP6V1E1	1.4092	1.71327
ATP6V1E2	0.0385234	-0.157025
ATP6V1F	1.08332	1.55378
ATP6V1FNB	1.86201	-0.569101
ATP6V1G1	0.363264	0.339958
ATP6V1H	0.0135942	0.737799
ATP7B	-1.72904	-1.001
ATP8A1	0.577394	-0.444404
ATP8B1	2.50619	0.57721
ATP8B2	-0.999175	-0.547293
ATP8B3	-2.38795	-1.16723
ATP9A	0.465435	-0.292623
ATP9B	-0.11676	0.42026
ATPAF1	2.17026	1.45363
ATPAF2	0.681586	1.32858
ATR	0.100372	-0.832387
ATRAID	1.06115	1.47773
ATRIP	0.52597	0.687306
ATRN	0.139159	0.639859
ATRNL1	-2.54064	-2.34269
ATRX	-0.124516	-0.919614
ATXN1	-1.39655	-0.296975
ATXN10	-0.173418	0.0125516
ATXN2	-0.229033	-0.343951
ATXN2L	-0.865893	-0.59302
ATXN7L1	0.00917269	-0.370731
ATXN7L3	-0.695341	-0.0379232
AUH	0.809056	0.613287
AUNIP	-5.14601	-4.65672
AUP1	0.466028	0.754413
AURKA	-1.78855	-2.52263
AURKAIP1	1.53692	2.13495
AURKB	-5.31654	-5.99893
AUTS2	-2.30441	-2.05524
AVEN	1.1217	0.896592
AVL9	-0.635634	-0.916459
AVPI1	0.0704119	1.47899
AVPR2	9.13264	3.74787
AXIN1	0.00793427	0.398331
AXL	-0.323654	0.929445
AZGP1	9.36308	8.18538
AZI2	0.078779	-0.224036
AZIN1	-0.559816	-0.766265
B2M	2.79129	2.31679
B3GALNT1	1.33865	-0.194795
B3GALNT2	-0.40422	-0.599973
B3GALT2	2.12605	3.70408
B3GALT4	1.10093	2.13437
B3GALT5	-4.9487	-3.91489
B3GAT3	-0.330795	0.14361
B3GLCT	1.40311	0.255169
B3GNT10	-0.0650717	0.188306
B3GNT2	0.299319	-0.453688
B3GNT5	0.468796	-0.916146
B3GNT7	-0.602921	-0.0506433
B3GNT8	0.16009	1.6558
B3GNT9	0.0268852	1.09985
B3GNTL1	0.1746	-0.551767
B4GALNT1	4.51796	3.45534
B4GALNT3	-1.62846	-1.22451
B4GALNT4	-4.44674	-3.29105
B4GALT1	0.680534	1.46391
B4GALT2	-0.325464	0.206301
B4GALT3	0.256033	0.386435
B4GALT4	-1.07537	-0.0797628
B4GALT5	0.313005	0.135261
B4GALT6	-0.524608	-2.36495
B4GALT7	-0.0798206	0.715441
B4GAT1	0.657398	1.69627
B9D1	-1.05478	-0.306473
B9D2	0.122486	0.572146
BABAM2	1.87909	1.96354
BACE1	-0.368961	-0.0596136
BACE2	0.963231	-0.0431331
BACH1	-0.77313	-0.724304
BACH2	-2.53552	-0.867333
BAD	0.392478	1.86823
BAG1	1.15504	1.35112
BAG3	1.73203	1.32874
BAG4	-0.127762	-0.415579
BAG5	0.40092	0.520396
BAG6	0.098295	0.754207
BAHCC1	-0.396202	-0.656438
BAHD1	-0.0819197	0.343195
BAIAP2	0.146719	1.83766
BAIAP2-DT	-0.832384	0.168749
BAIAP2L1	-1.38004	0.635727
BAK1	-0.18198	0.383297
BAMBI	-3.2934	-0.27281
BANCR	-2.04693	-0.837241
BANF1	0.665777	0.62225
BANP	-0.179867	0.270274
BAP1	0.0905042	0.428221
BARD1	-2.18697	-2.39635
BASP1	-3.36798	-1.60264
BATF3	0.964602	0.823543
BAX	-1.28535	-0.559103
BAZ1A	-0.204444	-0.968005
BAZ1B	-0.098647	-0.0057124
BAZ2A	-0.315031	-0.143278
BAZ2B	-0.166077	-0.152188
BBC3	-1.45274	0.161429
BBIP1	-0.0466869	-0.680242
BBS10	-0.0646978	-0.900823
BBS12	1.76193	1.10683
BBS2	0.689437	0.883225
BBS4	-0.660102	0.657448
BBS7	-2.28823	-2.82199
BBS9	0.684169	1.31991
BBX	-0.158547	0.0209396
BCAM	-0.728122	0.706176
BCAP29	1.04076	0.247738
BCAP31	0.480353	1.09383
BCAR1	-0.543527	0.0192592
BCAR3	2.13441	1.37031
BCAS2	0.669691	0.152479
BCAS3	0.531688	1.1444
BCAS4	-2.17006	-0.514463
BCAT1	-3.45873	-2.18272
BCAT2	0.511403	1.10278
BCCIP	0.62227	0.296294
BCDIN3D	-0.818669	-0.140107
BCHE	-1.66275	-0.10451
BCKDHB	1.27048	-0.29103
BCL10	-0.283839	-0.109055
BCL11A	-2.23306	-1.8855
BCL2	3.57997	0.5803
BCL2A1	-0.791744	-0.365848
BCL2L1	1.50536	1.56773
BCL2L12	-0.702553	-0.466208
BCL2L13	1.32383	1.09743
BCL2L2-PABPN1	-0.096284	-0.452659
BCL3	2.11176	1.8786
BCL6	2.62525	1.98323
BCL6B	5.13836	1.29098
BCL7A	0.288892	0.619428
BCL7B	1.54055	1.84126
BCL7C	0.613071	1.06383
BCL9	-0.785944	-0.840488
BCL9L	-0.196732	-0.0448077
BCLAF1	-0.0303183	-0.678918
BCLAF3	-0.147443	-0.74811
BCOR	-1.00572	-0.386257
BCORL1	-0.50888	0.0765005
BCR	0.324916	1.01405
BCS1L	0.742965	0.763957
BDH1	3.50731	1.94036
BDNF	-0.370235	-3.43933
BDP1	0.166321	-0.803574
BECN1	0.745781	0.940813
BEGAIN	-1.23247	-0.471448
BEND5	-0.744825	-0.212543
BEND7	-0.0262741	0.254461
BET1	-0.457794	-0.568116
BET1L	-0.351364	0.888802
BEX2	-2.94687	-1.26811
BEX3	-0.492382	0.316868
BEX4	-0.46082	-0.317839
BEX5	1.267	1.22124
BFAR	-0.0204248	0.472161
BGN	0.892762	0.839148
BHLHE40	0.836041	1.50072
BHMT2	8.58421	2.05998
BICC1	0.552834	-0.467632
BICD2	0.900968	0.282495
BICRA	-0.142657	-0.573552
BICRAL	0.617084	0.0716046
BID	0.627478	0.515147
BIK	-7.01841	-3.95906
BIN1	-0.990519	-0.566972
BIN3	0.311992	0.356418
BIRC2	0.0902979	0.276441
BIRC3	5.18916	3.04409
BIRC5	-5.97847	-6.12408
BIRC6	-0.311045	-0.294725
BLCAP	0.455227	0.638824
BLM	0.742279	-1.25103
BLMH	-1.30171	-0.519842
BLOC1S2	0.466194	-0.0923122
BLOC1S3	0.0805875	0.549595
BLVRA	0.52283	0.987822
BLVRB	1.73921	2.23285
BLZF1	0.265903	-0.353448
BMERB1	1.9305	1.88371
BMF	-3.69345	-0.595478
BMP1	-1.29943	-0.583544
BMP10	-6.75298	4.43618
BMP2	-1.61176	-1.28518
BMP2K	0.0901105	-0.800532
BMP4	-0.26024	-0.1759
BMP5	-4.87938	-2.76451
BMP7	-3.81449	-1.40549
BMPR1A	-0.787383	-0.727383
BMPR2	-0.717015	-0.467801
BMS1	0.312139	0.513457
BMT2	-1.55739	-1.24726
BNIP1	0.444391	0.295859
BNIP2	0.41659	0.145918
BNIP3	-0.513312	-0.629897
BNIP3L	-0.648308	-0.534713
BOD1	0.236542	0.263917
BOD1L1	-0.21405	-0.0334011
BOK	-1.74503	-0.618644
BOLA1	0.698551	1.29671
BOLA2B	-0.0993535	0.866618
BOLA3	1.61901	1.11174
BOP1	0.449883	0.181583
BORA	-2.14797	-3.32676
BPGM	0.27551	-0.625493
BPHL	0.115907	-0.0285621
BPNT1	-0.582095	-0.0491139
BPTF	-1.00353	-0.735348
BRAF	0.0740324	-0.484899
BRAP	0.0675866	0.111125
BRAT1	-0.34574	0.0221562
BRCA1	-0.70818	-0.973854
BRCA2	-3.33666	-4.07928
BRCC3	0.338823	-0.293752
BRD1	-0.392493	-0.368716
BRD2	-0.0332244	0.205295
BRD3	-0.790446	-0.369878
BRD3OS	-0.6875	0.769356
BRD4	0.0699077	-0.127742
BRD7	0.0531905	-0.0277148
BRD8	-0.413211	-0.294238
BRF1	-0.361256	0.298719
BRF2	-0.0356929	1.20644
BRI3	1.08596	1.77864
BRINP3	-4.5197	-1.11099
BRIP1	-5.69073	-7.48668
BRIX1	0.529754	-0.387223
BRK1	0.293023	0.676943
BRMS1	0.383051	0.698302
BRMS1L	0.252742	-0.276739
BROX	0.0204075	-0.467996
BRPF1	0.231074	0.411836
BRPF3	-0.171716	-0.11218
BRSK1	-2.1674	-0.289869
BRWD1	-0.325468	-0.654983
BSDC1	0.018337	0.628165
BSG	2.13761	2.76936
BSPRY	0.681651	1.95285
BST1	0.24831	-0.208702
BST2	1.95273	4.96774
BTAF1	-1.08353	-0.937726
BTBD1	0.677743	0.263093
BTBD10	0.0591502	-0.0928054
BTBD19	-0.194776	-0.804303
BTBD2	-0.209113	0.748033
BTBD6	0.52754	1.03889
BTBD7	-0.694663	-0.786195
BTBD8	-0.923882	-0.5127
BTBD9	1.02687	0.590203
BTD	0.462538	1.14016
BTF3	0.183028	0.481488
BTF3L4	-0.986026	-0.671709
BTG2	1.78769	2.83778
BTG3	-1.90826	-0.95753
BTN2A1	0.032216	0.579475
BTN3A1	1.26432	1.12897
BTN3A2	2.39017	2.04439
BTN3A3	1.8388	2.22555
BTNL9	10.4632	3.32327
BTRC	-0.0272777	0.0831446
BUB1	-5.58434	-5.39984
BUB1B	-1.88569	-1.96784
BUB3	-0.285455	-1.13367
BUD13	-0.0931084	0.378848
BUD23	0.577597	0.614094
BUD31	-0.323239	0.33208
BVES	-1.03439	-1.35043
BX004807.1	8.25885	7.99534
BX284668.5	0.203564	1.10422
BX470102.2	1.18393	1.7574
BX890604.2	-2.77026	-1.62418
BX927359.1	3.16131	5.59963
BYSL	0.0515876	-0.302911
BZW1	-0.00919338	-0.324989
BZW2	0.650332	1.05398
C10orf25	-0.751834	-0.366092
C10orf71	1.42216	2.17101
C10orf88	-0.567961	-1.09681
C11orf1	0.415536	0.838371
C11orf21	3.33113	4.25877
C11orf24	0.196181	0.784144
C11orf49	-0.700395	0.0487917
C11orf58	0.0379683	-0.238836
C11orf68	0.76249	1.74257
C11orf74	0.0772592	0.429201
C11orf80	-0.742952	-0.555665
C11orf95	-0.79143	-0.708758
C12orf10	0.0737908	0.699951
C12orf29	0.0279089	-0.860318
C12orf4	0.0684921	-0.410754
C12orf43	0.254786	0.414913
C12orf49	-0.454014	-0.414412
C12orf57	0.998278	1.67322
C12orf65	-0.156347	0.158555
C12orf73	0.193918	0.387758
C12orf75	-5.69828	-2.79199
C12orf76	-0.244091	0.150719
C14orf119	-0.0872308	0.291255
C14orf132	-1.19592	-0.286712
C14orf28	0.713864	0.161477
C14orf93	-0.384143	0.252364
C15orf39	-1.38348	0.0101543
C15orf40	-0.771649	-0.445278
C15orf41	1.64381	1.69459
C15orf61	2.1223	2.09881
C15orf65	0.534988	1.00026
C16orf58	-0.688077	0.255274
C16orf70	0.350691	0.238194
C16orf72	-0.0973898	-0.145304
C16orf74	-1.5	-0.0205495
C16orf86	0.554375	0.799074
C16orf87	-1.57121	-0.850651
C16orf89	4.94203	3.49053
C16orf91	0.675113	1.26801
C16orf95	1.382	1.81927
C17orf53	-2.75033	-2.20262
C17orf58	1.07611	-0.103758
C17orf67	0.420937	0.0582135
C17orf75	-0.224208	-0.666673
C17orf80	0.104132	0.363932
C17orf97	0.156466	-0.129679
C18orf21	0.09401	0.0216561
C18orf25	0.483846	-0.0160764
C19orf12	0.805865	0.561135
C19orf25	-0.464784	0.774728
C19orf44	-0.367884	0.304604
C19orf47	1.28685	1.97955
C19orf48	-1.57183	-0.992437
C19orf53	0.868902	1.60427
C19orf54	-1.07601	0.273176
C19orf73	0.315355	1.18475
C19orf81	-1.21048	-0.912486
C1D	0.379756	-0.186321
C1GALT1	-0.391104	-1.11718
C1GALT1C1	1.19476	0.601264
C1orf105	0.629519	-0.69877
C1orf109	-0.249584	-0.447477
C1orf115	1.93565	2.05368
C1orf122	0.248459	1.22493
C1orf131	0.747527	-0.0975954
C1orf159	-0.422249	-0.52348
C1orf162	0.848053	0.0246014
C1orf174	0.00687248	-0.590814
C1orf198	-1.61961	-0.340195
C1orf21	1.37225	1.05815
C1orf216	1.10006	0.940061
C1orf35	-0.393135	0.151963
C1orf43	1.20607	1.39742
C1orf52	-0.536812	-0.786819
C1orf53	0.881622	1.25089
C1orf54	1.03891	1.04894
C1QB	11.9776	2.95177
C1QC	13.4019	3.0318
C1QL1	-0.591167	0.806547
C1QTNF1	5.17305	3.37726
C1QTNF6	-2.52301	-0.805338
C1RL	3.48826	2.95948
C1S	2.27772	1.96963
C20orf194	0.0598945	-0.440466
C20orf27	0.978157	1.38405
C20orf96	-1.80076	-0.850972
C21orf91	-0.323535	-0.907711
C2CD2	1.70657	0.398652
C2CD2L	0.362612	0.714388
C2CD3	0.109675	0.00589239
C2CD4C	0.539297	-1.49304
C2CD5	-0.187289	-0.98692
C2orf42	-1.36969	-1.91395
C2orf49	-0.0312717	0.219278
C2orf68	-0.595213	0.0268068
C2orf76	0.826203	0.568923
C3	4.49313	3.31891
C3AR1	6.45362	1.57602
C3orf18	1.26331	1.21058
C3orf20	-0.281218	0.141745
C3orf38	-0.338876	-0.437792
C3orf52	-1.16889	-2.2483
C4A	-0.251226	0.269415
C4orf3	-0.094821	0.67141
C4orf33	0.409408	0.104266
C4orf46	-1.40958	-1.4508
C4orf48	-2.1066	-2.63956
C4orf54	6.20222	3.74072
C5AR1	2.92355	2.09575
C5orf15	-0.276691	-0.107111
C5orf22	-0.144791	-0.090712
C5orf30	-0.614836	-1.34646
C5orf34	-2.0894	-3.3935
C5orf46	-0.88227	-0.724278
C6	6.50695	4.8873
C6orf136	1.23087	1.18084
C6orf47	0.590462	1.13945
C6orf62	-0.362189	-0.700925
C6orf89	0.679045	1.47843
C7	1.37996	2.79268
C7orf26	0.0949788	0.503936
C7orf31	-1.60318	-0.992125
C7orf50	0.491054	1.57558
C8orf33	-0.182226	0.842509
C8orf88	1.50469	0.267617
C9	0.881013	0.40699
C9orf116	-1.10442	0.183658
C9orf129	0.59413	-1.50368
C9orf40	-0.625145	-1.06346
C9orf64	0.73775	-0.393991
C9orf72	0.372896	-0.209411
C9orf78	0.81127	0.934973
C9orf85	-0.469732	-0.239181
CA11	0.369799	1.43434
CA14	-0.260836	0.908302
CA2	1.8414	2.36029
CA3	3.60816	-0.415408
CA4	11.3422	6.4003
CA5B	-0.0847844	-0.368861
CAAP1	-0.517359	-1.89793
CAB39	1.1239	0.322103
CAB39L	-0.315046	-0.00613824
CABIN1	-1.01329	-0.330721
CABLES1	-0.50237	0.62887
CABLES2	0.682393	-0.222839
CACFD1	-1.36621	0.129897
CACHD1	-3.34028	-1.98036
CACNA1C	-0.419224	-0.438583
CACNA1G	-6.93181	-3.73273
CACNA1H	-1.35415	-0.682209
CACNA2D1	0.877135	-0.727469
CACNA2D2	-0.574159	0.25362
CACNA2D3	7.1638	3.9316
CACNB1	-1.89309	-1.09471
CACNB3	-2.33687	-1.4137
CACNB4	-0.145975	-0.404423
CACTIN	-0.0216198	0.165894
CACUL1	-0.599041	-0.127784
CACYBP	0.364612	-0.336074
CAD	-1.53715	-1.15383
CADM1	-1.40021	-0.291655
CADM3	2.76426	2.96714
CADM4	-1.85684	-0.37568
CADPS	0.00204362	-0.490649
CADPS2	0.465527	0.670389
CALCOCO1	0.766963	1.19729
CALCOCO2	2.57488	2.42047
CALCRL	3.46842	-0.455664
CALD1	-0.59595	-0.432327
CALHM2	3.27314	2.00999
CALM1	2.4216	1.26231
CALM3	0.319738	0.93018
CALN1	-10.4405	-2.13696
CALR	-0.780323	0.153673
CALU	0.133316	0.560498
CAMK1	1.06434	0.800066
CAMK1D	-0.0765303	1.30285
CAMK2A	-0.652708	-0.353613
CAMK2B	2.09793	2.18843
CAMK2D	0.0732839	-0.582094
CAMK2G	-0.229617	0.234487
CAMK2N1	3.6054	1.81065
CAMKK1	-1.06562	-0.80475
CAMKK2	0.647483	0.621086
CAMKMT	0.0016914	0.117683
CAMLG	-0.579981	0.0621558
CAMSAP1	-0.79347	-0.520946
CAMSAP2	-0.0969167	-0.776434
CAMSAP3	-3.25684	-1.20183
CAMTA1	0.893959	0.581082
CAMTA2	0.671573	1.24289
CAND1	-1.3606	-1.09959
CAND2	0.232635	0.71784
CANT1	-0.388695	0.0940328
CANX	0.284887	0.320307
CAP1	0.385734	0.465378
CAP2	-0.770175	-0.998144
CAPG	0.479686	-1.04666
CAPN1	0.145956	0.558843
CAPN10	-0.418536	0.33868
CAPN10-DT	-0.423312	-0.806018
CAPN15	0.169524	-1.11438
CAPN2	0.377275	-0.142855
CAPN5	-0.393372	-0.00851248
CAPN6	-1.32995	-2.18125
CAPN7	-0.446601	-0.352136
CAPNS1	1.15766	1.52542
CAPRIN1	-0.431628	-0.446768
CAPRIN2	0.0141378	-0.247913
CAPZA1	-1.05259	-1.30096
CAPZA2	0.684094	0.158832
CAPZB	0.535162	0.654483
CARD10	2.9041	1.46858
CARD16	3.20375	3.46068
CARD19	0.766807	0.369178
CARD8	0.591135	-0.688088
CARD8-AS1	1.95141	1.42168
CARF	0.198205	-0.753773
CARHSP1	-0.774816	-0.618447
CARM1	-0.24939	0.148794
CARMIL1	-0.254945	-0.533846
CARNMT1	-0.887513	-1.0534
CARNS1	3.30349	2.40338
CARS	-0.326641	0.49992
CARS2	0.608758	0.446473
CASC3	-0.167226	0.0928065
CASD1	-0.246877	-0.846455
CASK	-1.26417	-0.471617
CASKIN1	-2.35484	-0.810549
CASKIN2	0.875579	0.950883
CASP1	2.86904	3.02697
CASP2	-0.0396901	-0.554381
CASP3	-1.2709	-1.11568
CASP4	2.29174	1.11366
CASP6	-1.02785	-0.734947
CASP7	0.329831	0.169926
CASP8AP2	-0.191329	-1.13216
CASP9	-0.593889	0.00446844
CASQ1	1.12945	0.60566
CASQ2	3.99302	2.13447
CASTOR2	-0.391685	0.427437
CASTOR3	-1.53688	-0.834777
CASZ1	-0.64172	-1.16558
CAT	1.35324	0.5736
CAV1	2.44944	1.32313
CAV2	2.1776	0.572322
CAV3	3.56024	3.92483
CAVIN1	0.212567	1.18583
CAVIN2	4.33445	2.67904
CAVIN3	1.54618	0.609479
CAVIN4	0.55804	1.00617
CBARP	-2.8681	-1.83911
CBFA2T3	3.49736	3.59526
CBFB	-0.495158	-1.53966
CBL	-0.897177	-1.13543
CBLB	0.735488	0.826801
CBLL1	0.00695181	-0.359951
CBLN2	-7.71119	-5.13869
CBR1	1.00275	1.22981
CBR4	0.502189	0.119813
CBS	-0.825385	-1.19125
CBSL	-3.59074	-5.10049
CBWD1	-0.473898	0.360356
CBWD2	0.39665	-0.178915
CBWD3	-1.38791	-1.59759
CBWD5	-0.983393	-1.02008
CBWD6	-1.12401	-1.7761
CBX1	-0.974599	-0.529716
CBX3	-0.982838	-1.59032
CBX4	-0.73362	0.313964
CBX5	-1.1614	-1.42379
CBX6	-1.12707	-0.0694551
CBX7	3.17475	3.08771
CBX8	-0.770201	-1.22855
CBY1	0.629129	1.11033
CC2D1A	-0.166388	0.602323
CC2D1B	0.544108	0.104782
CC2D2A	-0.263765	0.0730485
CCAR1	-0.511772	-1.1236
CCAR2	-0.3068	0.199592
CCBE1	-1.70105	0.416923
CCDC102A	-0.923816	0.324726
CCDC106	-0.292043	0.48058
CCDC112	-0.303409	-1.10221
CCDC115	0.264303	0.439621
CCDC117	-0.661787	-0.461811
CCDC12	1.01043	1.18506
CCDC120	-1.73828	-1.15024
CCDC121	0.456025	-0.101409
CCDC124	0.653393	1.52091
CCDC125	-0.222071	-0.479333
CCDC127	0.0950681	0.467979
CCDC130	0.0677893	0.24168
CCDC137	-0.503969	-0.370144
CCDC138	-2.48474	-2.61771
CCDC14	-1.94231	-2.61972
CCDC142	1.13152	1.48689
CCDC144NL-AS1	-2.89733	2.53701
CCDC149	0.613158	0.740816
CCDC160	-5.39586	-3.61381
CCDC163	-1.3845	1.14359
CCDC167	0.572443	1.0564
CCDC17	-0.325837	0.413784
CCDC175	0.0743096	-0.029113
CCDC18-AS1	-0.835968	-0.609554
CCDC181	-0.954298	-1.7567
CCDC186	0.243265	-0.0311397
CCDC22	0.435483	0.867696
CCDC25	0.724161	0.641556
CCDC28A	0.348092	0.607323
CCDC28B	-0.304973	1.76745
CCDC3	-2.12347	-0.514159
CCDC30	0.132126	0.079445
CCDC32	0.360363	0.950149
CCDC34	-4.4228	-2.15827
CCDC40	0.264742	-0.806544
CCDC43	0.468225	0.391622
CCDC50	-0.211987	-0.561399
CCDC51	0.547937	1.31154
CCDC57	-1.07811	-1.3169
CCDC58	0.271947	-0.0837002
CCDC59	0.17928	0.0487177
CCDC6	-0.876376	-1.00169
CCDC61	1.37078	0.603269
CCDC66	-0.2304	-0.781179
CCDC68	1.99913	0.27867
CCDC69	0.993649	1.64549
CCDC71	-0.0403733	0.702359
CCDC71L	0.307827	-0.524598
CCDC77	-0.927226	-1.35403
CCDC8	-0.501828	0.143267
CCDC80	0.186503	1.48642
CCDC82	-0.117262	-1.59035
CCDC85C	-0.259008	-0.160083
CCDC86	0.680068	0.0375877
CCDC88A	-0.844049	-1.88441
CCDC88B	1.38065	1.10214
CCDC9	0.264158	0.482734
CCDC90B	-0.296202	-0.626318
CCDC91	1.3217	0.39369
CCDC92	0.725815	1.08332
CCDC93	1.00969	0.494633
CCDC97	-0.0592744	0.437902
CCDC9B	0.78341	0.928591
CCHCR1	-0.554893	-0.430594
CCL11	10.4813	4.22904
CCL19	8.129	1.37605
CCL2	2.2529	1.17316
CCL21	2.40849	-1.53603
CCM2	0.210471	0.705599
CCM2L	5.69987	1.81676
CCN1	0.64388	3.04488
CCN2	-1.27449	0.760415
CCN3	5.28178	0.79537
CCN4	-3.59759	-2.33192
CCN5	11.7915	5.68396
CCNB1	-3.88694	-4.69204
CCNB1IP1	0.268223	0.477514
CCNB2	-6.01124	-5.94368
CCNC	-0.304823	-0.737593
CCND1	-0.0119403	0.799189
CCND2-AS1	-2.5789	-1.74701
CCND3	1.10935	1.69944
CCNE1	-2.08723	-1.23995
CCNF	-2.79803	-2.67022
CCNG1	-1.61085	-1.16357
CCNG2	-0.979472	-0.997978
CCNH	0.718115	0.524908
CCNI	-0.0085361	0.362503
CCNJ	-1.40339	-2.26503
CCNJL	-0.463349	0.185707
CCNK	-0.488538	-0.61219
CCNL1	-0.389509	-0.591627
CCNL2	-0.73313	-0.52229
CCNQ	1.57653	2.01931
CCNT1	-0.466616	-0.610417
CCNT2	-0.768277	-1.59475
CCNY	0.117056	0.772354
CCNYL1	-0.0317025	-1.04345
CCP110	-0.330231	-1.39773
CCS	-0.614261	0.452108
CCSAP	-1.33551	-0.662482
CCSER2	0.761189	0.600726
CCT2	-0.24117	-0.932115
CCT3	-0.106364	-0.0432806
CCT4	-0.419263	-0.00544473
CCT5	0.282535	-0.590834
CCT6A	-0.239697	-0.697551
CCT7	0.454626	0.60771
CCT8	0.30056	-0.220846
CCZ1	0.39453	-0.0352842
CCZ1B	-0.368787	-0.332545
CD109	0.873809	0.629014
CD14	7.46821	2.26624
CD151	1.15977	1.71975
CD163L1	7.85473	0.89808
CD164	-0.474623	-0.961118
CD200	-2.09301	-1.28266
CD24	-6.74843	-4.48449
CD27-AS1	-0.400736	-0.588487
CD274	5.29686	2.3781
CD276	-0.546376	0.234745
CD2AP	-0.551645	-0.782008
CD2BP2	-0.00989328	0.767407
CD300LG	10.7514	6.82262
CD34	6.27475	1.6785
CD36	6.33256	3.94286
CD3EAP	0.643178	0.646333
CD4	3.94083	1.23525
CD40	4.228	0.732275
CD44	2.48349	1.19212
CD46	0.383871	-0.321362
CD47	0.0196687	-0.485599
CD53	10.3174	1.91337
CD55	2.56798	1.34187
CD58	1.68671	0.637557
CD59	2.50131	2.48137
CD63	0.975685	1.32621
CD74	8.38686	6.26615
CD81	0.690139	1.71842
CD82	2.18815	3.03141
CD83	0.994022	0.983999
CD9	3.91762	2.26434
CD93	5.65584	1.2895
CD99	0.906006	1.02542
CD99L2	1.20545	1.53247
CDA	6.23386	3.02421
CDADC1	0.600611	0.264772
CDAN1	-1.19338	-0.602837
CDC123	0.190152	0.464587
CDC14B	-0.885675	-1.58015
CDC16	-0.199143	-0.534087
CDC20	-5.08046	-4.52259
CDC23	-0.504034	-0.426353
CDC25A	-3.10772	-3.64351
CDC25B	-0.902642	-1.27259
CDC25C	-6.02382	-6.43405
CDC26	1.94177	1.47225
CDC27	-0.156643	-0.871945
CDC34	-0.0252199	1.1869
CDC37	0.786527	1.39819
CDC37L1	1.64811	0.936597
CDC40	0.434069	0.0365694
CDC42	-0.0929215	0.0085105
CDC42BPA	0.653176	0.413672
CDC42BPB	-0.0177127	0.316158
CDC42BPG	-2.94984	-1.50414
CDC42EP1	0.847165	1.62495
CDC42EP3	-0.892226	-0.00575242
CDC42EP4	2.25161	2.0466
CDC42EP5	-0.512935	0.253578
CDC42SE1	-0.276775	-0.100878
CDC42SE2	-0.219799	-0.121079
CDC45	-4.88681	-5.74324
CDC5L	0.289051	-0.180342
CDC6	-3.57975	-4.45794
CDC7	-1.70386	-3.66444
CDC73	0.26553	0.0116088
CDCA2	0.656984	-1.77389
CDCA3	-4.3285	-5.49612
CDCA4	-2.69969	-1.87281
CDCA5	-3.4302	-3.76602
CDCA7	-2.59311	-3.65836
CDCA7L	-1.16804	-0.0101359
CDCA8	-4.26136	-4.32754
CDH11	-3.58287	-3.11001
CDH13	3.12787	3.04388
CDH19	9.22428	5.07072
CDH2	0.202395	0.320858
CDH24	-0.736245	-0.600079
CDH5	4.89325	1.34703
CDH8	-5.50613	-2.18443
CDIP1	0.207134	1.37937
CDIPT	0.611294	1.69125
CDK1	-4.47173	-5.39976
CDK10	-0.604212	-0.282368
CDK12	-0.352078	-0.145876
CDK13	0.0895169	-0.817792
CDK14	-0.568567	-0.310524
CDK16	-0.101963	0.915279
CDK17	0.213433	-0.629918
CDK18	3.53846	3.67093
CDK19	-1.02723	-0.704898
CDK2	-1.39402	-1.31386
CDK2AP1	-0.0549739	-0.599906
CDK2AP2	0.579747	1.5219
CDK4	-0.0968672	0.271604
CDK5	-0.501876	0.958083
CDK5R1	-0.278698	-0.506968
CDK5RAP1	0.379909	0.427896
CDK5RAP2	0.145419	-0.0615812
CDK6	-2.03843	-1.63782
CDK7	0.00667051	0.123426
CDK8	-0.722096	-0.951787
CDKAL1	-0.276067	0.227995
CDKL5	-0.56185	-1.12455
CDKN1A	0.369227	1.68354
CDKN1B	-0.154743	-0.0386429
CDKN1C	-0.288838	0.529661
CDKN2A	-3.14367	-0.130271
CDKN2AIP	-0.206724	-0.292436
CDKN2AIPNL	0.604273	1.51746
CDKN2B	-3.75824	-0.373427
CDKN2C	2.39945	0.901678
CDKN2D	0.354694	-0.267678
CDKN3	-1.7394	-2.712
CDO1	1.37372	-0.0797668
CDPF1	0.0642435	0.724956
CDR2	-0.321799	-0.306856
CDR2L	0.850399	0.806215
CDS1	-3.19356	-1.84339
CDS2	1.08936	1.51021
CDT1	-4.5486	-3.81463
CDV3	0.204758	0.136274
CDYL	-0.301851	0.0741069
CEBPB	2.58339	2.69182
CEBPD	1.70549	2.37201
CEBPG	-0.180915	-0.42864
CEBPZ	0.371403	-0.0750003
CEBPZOS	0.497242	-0.152287
CECR2	-1.15432	-1.47942
CELF1	-0.361929	-0.969565
CELF2	-0.249545	-0.164055
CELSR1	-1.98823	-1.36178
CELSR2	-0.803084	0.817538
CELSR3	-3.36277	-2.60773
CEMIP	-4.92297	-1.7471
CEMIP2	-2.01571	-1.94461
CENPA	0.372877	0.678532
CENPB	1.2095	1.36952
CENPC	-0.326607	-0.664793
CENPE	-3.87393	-5.41144
CENPF	-5.40039	-6.06949
CENPH	-2.459	-2.99307
CENPJ	-0.729237	-2.03335
CENPK	-4.8826	-5.63577
CENPM	-4.20405	-4.88614
CENPN	-0.434444	-2.15996
CENPQ	0.159638	-0.895783
CENPT	-0.280352	-0.0525599
CENPU	-3.31879	-4.6218
CENPV	-0.483765	0.263958
CENPW	-3.28212	-3.89419
CENPX	0.0544148	0.364313
CEP104	0.501539	0.71294
CEP112	0.974316	0.0731705
CEP120	-0.563197	-0.818129
CEP131	-0.339648	-0.372549
CEP135	-0.240807	-2.31917
CEP162	-0.601695	-1.10386
CEP170	-1.49498	-1.3511
CEP170B	0.627083	1.04124
CEP19	-0.66825	0.54365
CEP192	-0.640838	-0.620234
CEP250	-0.822022	-0.422285
CEP290	-0.544251	-1.11621
CEP295	-0.494014	-0.90522
CEP350	0.0676824	-0.102994
CEP44	-0.42666	-0.84317
CEP55	-4.84999	-6.268
CEP57	-1.11382	-1.20496
CEP63	0.643702	0.290698
CEP68	0.177857	0.144782
CEP70	-0.135924	-0.685486
CEP76	-0.836177	-0.558916
CEP78	-1.83411	-2.04808
CEP83	0.0899246	0.113631
CEP85	1.30719	1.64084
CEP85L	1.73276	0.450415
CEP89	-0.534979	-0.270205
CEP95	-0.732781	-0.581004
CEP97	-1.08735	-1.67369
CEPT1	-0.442044	-1.25591
CERCAM	-2.17064	0.164249
CERK	0.591948	0.890174
CERS1	-2.54146	-0.253613
CERS2	0.477969	0.378199
CERS4	-0.53201	0.901753
CERS5	-1.86974	-0.73162
CERS6	-0.0302182	0.0782033
CERT1	0.40295	0.299422
CES1	5.44055	2.43892
CETN2	0.171837	0.327184
CETN3	-0.434328	-0.639596
CFAP20	-0.640416	0.324729
CFAP36	1.18282	1.09714
CFAP410	0.182339	0.592472
CFAP44	-0.851503	-0.429269
CFAP53	-0.449494	0.174991
CFAP58	-0.0992858	0.219841
CFAP61	7.71468	6.65677
CFAP97	-0.335869	-0.553021
CFC1	-4.49254	-1.29431
CFD	10.1151	9.29397
CFDP1	-0.597915	-0.494413
CFH	1.09563	2.85591
CFL1	-0.136073	-0.320204
CFL2	2.15976	0.366018
CFLAR	3.86303	1.05871
CGGBP1	-0.120594	-1.1671
CGNL1	-2.74301	-1.04096
CGRRF1	0.690946	-0.0430334
CHAC1	-2.26738	0.975634
CHAC2	1.30973	-0.752109
CHADL	4.22784	3.75768
CHAF1A	-1.4882	-1.92926
CHAMP1	-0.595833	-1.2731
CHCHD1	0.590007	0.677218
CHCHD10	2.71884	3.21706
CHCHD2	0.983907	1.2407
CHCHD3	1.11641	1.11589
CHCHD4	1.84038	1.07615
CHCHD6	-0.766826	0.402939
CHCHD7	0.869123	0.477799
CHD1	0.0389925	-0.814535
CHD2	-0.680515	-0.56811
CHD3	-0.54124	0.0142704
CHD5	-0.192028	0.1125
CHD6	-0.148634	-0.370236
CHD7	-1.01796	-0.966346
CHD8	-0.625154	0.135283
CHD9	-0.0790927	-0.740649
CHEK1	-0.504569	-0.245701
CHEK2	-2.11965	-2.56291
CHFR	-0.375243	-0.378703
CHGB	3.39549	3.41756
CHI3L1	4.32898	2.28161
CHI3L2	7.66452	4.63805
CHIC1	0.0621362	0.0143948
CHIC2	-0.656502	0.3899
CHID1	-0.199496	0.958295
CHKA	-2.032	-2.20712
CHKB	2.6212	1.36432
CHL1-AS2	9.44564	8.6679
CHM	0.13896	-0.436426
CHMP1A	0.0948726	0.43382
CHMP1B	0.824208	0.815128
CHMP2A	0.853881	1.78543
CHMP2B	0.851411	0.574147
CHMP4B	0.706653	0.932397
CHMP4C	-0.918295	0.392094
CHMP5	-0.0200577	0.234965
CHMP6	0.687355	1.29868
CHMP7	0.689576	1.13411
CHN1	-0.988172	-0.677499
CHORDC1	0.414623	-0.892214
CHP1	0.791677	0.640912
CHPT1	3.06382	1.87234
CHRAC1	1.14858	0.263391
CHRDL2	-0.621763	5.97567
CHRM2	-0.112941	0.734129
CHRNA3	-3.26129	-4.24109
CHRNE	1.50785	2.58973
CHROMR	-0.234058	-1.23431
CHST10	-0.317238	0.225152
CHST14	-0.392209	-0.168595
CHST15	1.50731	-0.331178
CHST3	0.902296	0.512854
CHST6	-1.32008	-2.16239
CHSY1	-1.49316	-1.14446
CHSY3	-3.10537	-0.554262
CHTF18	-1.76638	-2.10315
CHTF8	-0.208927	0.661497
CHTOP	0.187234	0.118379
CHUK	0.00869276	-0.917515
CIAO1	0.27612	-0.16654
CIAO2A	0.358923	-0.113584
CIAO2B	1.30357	1.42158
CIAO3	0.252438	0.819204
CIAPIN1	0.252553	0.0744076
CIART	0.403823	0.703649
CIB1	1.4125	2.06143
CIB2	-1.4613	-0.59679
CIC	-0.590767	-0.402037
CIDEB	7.86038	0.90053
CIDEC	5.39627
CILP	1.02188	1.22325
[truncated: 8,995 more rows]
