# Supplementary material for: Evolution of translational control and the emergence of genes and open reading frames in human and non-human primate hearts
Source: Nat Cardiovasc Res. 2024 Sep 24;3(10):1217–35. doi: 10.1038/s44161-024-00544-7 (PMC11473369; doi:10.1038/s44161-024-00544-7)
Supplement: Supplementary file 6 — Statistical source data. [file 44161_2024_544_MOESM6_ESM.xlsx]

## Sheet: Age human genes
gene_id	gene_biotype	age
ENSG00000136149	pseudogene	preserved
ENSG00000230897	pseudogene	preserved
ENSG00000231747	pseudogene	preserved
ENSG00000233328	pseudogene	preserved
ENSG00000239559	pseudogene	preserved
STRG-HSA-100	protein_coding	preserved
STRG-HSA-10000	protein_coding	preserved
STRG-HSA-10021	protein_coding	preserved
STRG-HSA-10026	protein_coding	preserved
STRG-HSA-10029	protein_coding	preserved
STRG-HSA-1003	protein_coding	preserved
STRG-HSA-10030	protein_coding	preserved
STRG-HSA-10034	protein_coding	preserved
STRG-HSA-10037	protein_coding	preserved
STRG-HSA-10038	protein_coding	preserved
STRG-HSA-1004	protein_coding	preserved
STRG-HSA-10044	protein_coding	preserved
STRG-HSA-10049	protein_coding	preserved
STRG-HSA-10053	protein_coding	preserved
STRG-HSA-10054	protein_coding	preserved
STRG-HSA-10071	protein_coding	preserved
STRG-HSA-10075	protein_coding	preserved
STRG-HSA-10099	protein_coding	preserved
STRG-HSA-101	protein_coding	preserved
STRG-HSA-1010	protein_coding	preserved
STRG-HSA-10102	protein_coding	preserved
STRG-HSA-10104	protein_coding	preserved
STRG-HSA-10105	protein_coding	preserved
STRG-HSA-10114	protein_coding	preserved
STRG-HSA-10115	protein_coding	preserved
STRG-HSA-10119	protein_coding	preserved
STRG-HSA-1012	protein_coding	preserved
STRG-HSA-10120	protein_coding	preserved
STRG-HSA-10139	protein_coding	preserved
STRG-HSA-10151	protein_coding	preserved
STRG-HSA-10162	protein_coding	preserved
STRG-HSA-10164	protein_coding	preserved
STRG-HSA-10184	protein_coding	preserved
STRG-HSA-10186	protein_coding	preserved
STRG-HSA-10190	protein_coding	preserved
STRG-HSA-10192	protein_coding	preserved
STRG-HSA-102	protein_coding	preserved
STRG-HSA-1021	protein_coding	preserved
STRG-HSA-10211	protein_coding	preserved
STRG-HSA-10213	protein_coding	preserved
STRG-HSA-10217	protein_coding	preserved
STRG-HSA-10218	protein_coding	preserved
STRG-HSA-10225	protein_coding	preserved
STRG-HSA-10228	protein_coding	preserved
STRG-HSA-10232	protein_coding	preserved
STRG-HSA-10233	protein_coding	preserved
STRG-HSA-10236	protein_coding	preserved
STRG-HSA-10239	protein_coding	preserved
STRG-HSA-1024	protein_coding	preserved
STRG-HSA-10246	protein_coding	preserved
STRG-HSA-1025	protein_coding	preserved
STRG-HSA-10252	protein_coding	preserved
STRG-HSA-10259	protein_coding	preserved
STRG-HSA-10264	protein_coding	preserved
STRG-HSA-10266	protein_coding	preserved
STRG-HSA-10272	protein_coding	preserved
STRG-HSA-10273	protein_coding	preserved
STRG-HSA-10277	protein_coding	preserved
STRG-HSA-10279	protein_coding	preserved
STRG-HSA-10280	unannotated	preserved
STRG-HSA-10283	protein_coding	preserved
STRG-HSA-10284	protein_coding	preserved
STRG-HSA-10289	protein_coding	preserved
STRG-HSA-1029	protein_coding	preserved
STRG-HSA-10299	protein_coding	preserved
STRG-HSA-103	protein_coding	preserved
STRG-HSA-10300	protein_coding	preserved
STRG-HSA-1031	protein_coding	preserved
STRG-HSA-10312	lncRNA	preserved
STRG-HSA-10323	protein_coding	preserved
STRG-HSA-10327	unannotated	preserved
STRG-HSA-10329	protein_coding	preserved
STRG-HSA-10338	protein_coding	preserved
STRG-HSA-10348	protein_coding	preserved
STRG-HSA-10353	protein_coding	preserved
STRG-HSA-10361	protein_coding	preserved
STRG-HSA-10372	protein_coding	preserved
STRG-HSA-10388	protein_coding	preserved
STRG-HSA-10390	protein_coding	preserved
STRG-HSA-10392	protein_coding	preserved
STRG-HSA-10394	protein_coding	preserved
STRG-HSA-10402	protein_coding	preserved
STRG-HSA-10403	protein_coding	preserved
STRG-HSA-10405	protein_coding	preserved
STRG-HSA-10407	protein_coding	preserved
STRG-HSA-10409	protein_coding	preserved
STRG-HSA-1041	unannotated	preserved
STRG-HSA-10417	protein_coding	preserved
STRG-HSA-10425	protein_coding	preserved
STRG-HSA-10426	protein_coding	preserved
STRG-HSA-10436	protein_coding	preserved
STRG-HSA-10438	protein_coding	preserved
STRG-HSA-1044	protein_coding	preserved
STRG-HSA-10446	protein_coding	preserved
STRG-HSA-10448	protein_coding	preserved
STRG-HSA-1045	protein_coding	preserved
STRG-HSA-10453	protein_coding	preserved
STRG-HSA-10455	protein_coding	preserved
STRG-HSA-10457	protein_coding	preserved
STRG-HSA-10468	protein_coding	preserved
STRG-HSA-10472	protein_coding	preserved
STRG-HSA-1048	protein_coding	preserved
STRG-HSA-10482	protein_coding	preserved
STRG-HSA-10485	protein_coding	preserved
STRG-HSA-10486	protein_coding	preserved
STRG-HSA-10487	protein_coding	preserved
STRG-HSA-10494	protein_coding	preserved
STRG-HSA-10495	protein_coding	preserved
STRG-HSA-10496	protein_coding	preserved
STRG-HSA-10497	protein_coding	preserved
STRG-HSA-10498	protein_coding	preserved
STRG-HSA-10499	protein_coding	preserved
STRG-HSA-10501	protein_coding	preserved
STRG-HSA-10504	protein_coding	preserved
STRG-HSA-10506	protein_coding	preserved
STRG-HSA-10507	protein_coding	preserved
STRG-HSA-10509	protein_coding	preserved
STRG-HSA-10510	protein_coding	preserved
STRG-HSA-10515	protein_coding	preserved
STRG-HSA-10519	protein_coding	preserved
STRG-HSA-10533	protein_coding	preserved
STRG-HSA-10535	protein_coding	preserved
STRG-HSA-10541	protein_coding	preserved
STRG-HSA-10544	protein_coding	preserved
STRG-HSA-10547	lncRNA	preserved
STRG-HSA-1055	protein_coding	preserved
STRG-HSA-10565	protein_coding	preserved
STRG-HSA-10571	protein_coding	preserved
STRG-HSA-10574	protein_coding	preserved
STRG-HSA-1058	protein_coding	preserved
STRG-HSA-10580	protein_coding	preserved
STRG-HSA-10584	protein_coding	preserved
STRG-HSA-10586	protein_coding	preserved
STRG-HSA-10587	protein_coding	preserved
STRG-HSA-10591	protein_coding	preserved
STRG-HSA-10595	protein_coding	preserved
STRG-HSA-10597	protein_coding	preserved
STRG-HSA-1060	protein_coding	preserved
STRG-HSA-10602	protein_coding	preserved
STRG-HSA-10603	protein_coding	preserved
STRG-HSA-10616	protein_coding	preserved
STRG-HSA-10621	protein_coding	preserved
STRG-HSA-10623	protein_coding	preserved
STRG-HSA-10626	protein_coding	preserved
STRG-HSA-10634	protein_coding	preserved
STRG-HSA-10635	protein_coding	preserved
STRG-HSA-10645	protein_coding	preserved
STRG-HSA-10647	protein_coding	preserved
STRG-HSA-10652	protein_coding	preserved
STRG-HSA-10653	protein_coding	preserved
STRG-HSA-10655	protein_coding	preserved
STRG-HSA-10659	protein_coding	preserved
STRG-HSA-1066	protein_coding	preserved
STRG-HSA-10661	lncRNA	preserved
STRG-HSA-10663	protein_coding	preserved
STRG-HSA-10677	lncRNA	preserved
STRG-HSA-10684	protein_coding	preserved
STRG-HSA-1069	protein_coding	preserved
STRG-HSA-10690	protein_coding	preserved
STRG-HSA-10693	protein_coding	preserved
STRG-HSA-10697	protein_coding	preserved
STRG-HSA-107	protein_coding	preserved
STRG-HSA-10703	protein_coding	preserved
STRG-HSA-10704	protein_coding	preserved
STRG-HSA-10708	protein_coding	preserved
STRG-HSA-10716	protein_coding	preserved
STRG-HSA-10721	protein_coding	preserved
STRG-HSA-10726	protein_coding	preserved
STRG-HSA-10732	protein_coding	preserved
STRG-HSA-1074	protein_coding	preserved
STRG-HSA-10756	protein_coding	preserved
STRG-HSA-10758	protein_coding	preserved
STRG-HSA-10761	protein_coding	preserved
STRG-HSA-10764	protein_coding	preserved
STRG-HSA-10765	protein_coding	preserved
STRG-HSA-10766	protein_coding	preserved
STRG-HSA-1077	protein_coding	preserved
STRG-HSA-1078	protein_coding	preserved
STRG-HSA-10784	pseudogene	preserved
STRG-HSA-10789	lncRNA	preserved
STRG-HSA-10793	protein_coding	preserved
STRG-HSA-10795	protein_coding	preserved
STRG-HSA-10798	protein_coding	preserved
STRG-HSA-10800	protein_coding	preserved
STRG-HSA-10807	lncRNA	preserved
STRG-HSA-10809	protein_coding	preserved
STRG-HSA-10814	protein_coding	preserved
STRG-HSA-10817	protein_coding	preserved
STRG-HSA-1082	protein_coding	preserved
STRG-HSA-10826	protein_coding	preserved
STRG-HSA-10835	protein_coding	preserved
STRG-HSA-10842	protein_coding	preserved
STRG-HSA-10843	protein_coding	preserved
STRG-HSA-10867	protein_coding	preserved
STRG-HSA-10868	protein_coding	preserved
STRG-HSA-10876	protein_coding	preserved
STRG-HSA-1088	protein_coding	preserved
STRG-HSA-10881	protein_coding	preserved
STRG-HSA-10886	protein_coding	preserved
STRG-HSA-1089	protein_coding	preserved
STRG-HSA-10890	protein_coding	preserved
STRG-HSA-109	protein_coding	preserved
STRG-HSA-1090	pseudogene	preserved
STRG-HSA-10924	lncRNA	preserved
STRG-HSA-10928	protein_coding	preserved
STRG-HSA-10934	protein_coding	preserved
STRG-HSA-10935	protein_coding	preserved
STRG-HSA-10936	protein_coding	preserved
STRG-HSA-1095	protein_coding	preserved
STRG-HSA-10970	protein_coding	preserved
STRG-HSA-10972	protein_coding	preserved
STRG-HSA-10975	protein_coding	preserved
STRG-HSA-10977	protein_coding	preserved
STRG-HSA-10979	protein_coding	preserved
STRG-HSA-1098	protein_coding	preserved
STRG-HSA-10980	protein_coding	preserved
STRG-HSA-10984	protein_coding	preserved
STRG-HSA-10985	protein_coding	preserved
STRG-HSA-10988	protein_coding	preserved
STRG-HSA-10990	lncRNA	preserved
STRG-HSA-10991	protein_coding	preserved
STRG-HSA-10993	protein_coding	preserved
STRG-HSA-10997	protein_coding	preserved
STRG-HSA-10999	protein_coding	preserved
STRG-HSA-11002	protein_coding	preserved
STRG-HSA-11006	protein_coding	preserved
STRG-HSA-11011	protein_coding	preserved
STRG-HSA-11012	protein_coding	preserved
STRG-HSA-11014	protein_coding	preserved
STRG-HSA-11020	protein_coding	preserved
STRG-HSA-11022	protein_coding	preserved
STRG-HSA-11023	protein_coding	preserved
STRG-HSA-11024	protein_coding	preserved
STRG-HSA-11026	protein_coding	preserved
STRG-HSA-11028	protein_coding	preserved
STRG-HSA-11035	protein_coding	preserved
STRG-HSA-11037	unannotated	preserved
STRG-HSA-11038	protein_coding	preserved
STRG-HSA-11040	protein_coding	preserved
STRG-HSA-11043	protein_coding	preserved
STRG-HSA-11044	protein_coding	preserved
STRG-HSA-11045	protein_coding	preserved
STRG-HSA-1105	protein_coding	preserved
STRG-HSA-11050	protein_coding	preserved
STRG-HSA-11055	protein_coding	preserved
STRG-HSA-11058	protein_coding	preserved
STRG-HSA-11059	protein_coding	preserved
STRG-HSA-11076	protein_coding	preserved
STRG-HSA-11081	unannotated	preserved
STRG-HSA-11083	protein_coding	preserved
STRG-HSA-11085	protein_coding	preserved
STRG-HSA-11086	protein_coding	preserved
STRG-HSA-111	protein_coding	preserved
STRG-HSA-11117	protein_coding	preserved
STRG-HSA-11118	protein_coding	preserved
STRG-HSA-1112	protein_coding	preserved
STRG-HSA-11129	protein_coding	preserved
STRG-HSA-11130	protein_coding	preserved
STRG-HSA-11139	protein_coding	preserved
STRG-HSA-1115	protein_coding	preserved
STRG-HSA-11151	pseudogene	preserved
STRG-HSA-11159	pseudogene	preserved
STRG-HSA-11162	lncRNA	preserved
STRG-HSA-1117	protein_coding	preserved
STRG-HSA-11171	protein_coding	preserved
STRG-HSA-1118	protein_coding	preserved
STRG-HSA-11183	protein_coding	preserved
STRG-HSA-11185	protein_coding	preserved
STRG-HSA-1119	protein_coding	preserved
STRG-HSA-112	protein_coding	preserved
STRG-HSA-1120	protein_coding	preserved
STRG-HSA-11201	protein_coding	preserved
STRG-HSA-11206	protein_coding	preserved
STRG-HSA-11208	protein_coding	preserved
STRG-HSA-11209	unannotated	preserved
STRG-HSA-11215	protein_coding	preserved
STRG-HSA-1122	protein_coding	preserved
STRG-HSA-11233	protein_coding	preserved
STRG-HSA-11245	protein_coding	preserved
STRG-HSA-1125	protein_coding	preserved
STRG-HSA-11254	protein_coding	preserved
STRG-HSA-11259	protein_coding	preserved
STRG-HSA-11265	protein_coding	preserved
STRG-HSA-11269	protein_coding	preserved
STRG-HSA-11276	protein_coding	preserved
STRG-HSA-11278	protein_coding	preserved
STRG-HSA-1129	protein_coding	preserved
STRG-HSA-11292	protein_coding	preserved
STRG-HSA-11298	protein_coding	preserved
STRG-HSA-113	lncRNA	preserved
STRG-HSA-11304	protein_coding	preserved
STRG-HSA-11307	protein_coding	preserved
STRG-HSA-11328	protein_coding	preserved
STRG-HSA-11331	protein_coding	preserved
STRG-HSA-11335	protein_coding	preserved
STRG-HSA-11338	protein_coding	preserved
STRG-HSA-11339	protein_coding	preserved
STRG-HSA-11342	protein_coding	preserved
STRG-HSA-11348	protein_coding	preserved
STRG-HSA-11352	protein_coding	preserved
STRG-HSA-11356	protein_coding	preserved
STRG-HSA-11358	protein_coding	preserved
STRG-HSA-11373	unannotated	preserved
STRG-HSA-11377	protein_coding	preserved
STRG-HSA-11381	protein_coding	preserved
STRG-HSA-114	protein_coding	preserved
STRG-HSA-11411	protein_coding	preserved
STRG-HSA-1142	protein_coding	preserved
STRG-HSA-11427	protein_coding	preserved
STRG-HSA-11430	protein_coding	preserved
STRG-HSA-11431	protein_coding	preserved
STRG-HSA-11432	protein_coding	preserved
STRG-HSA-11435	protein_coding	preserved
STRG-HSA-11444	protein_coding	preserved
STRG-HSA-11446	protein_coding	preserved
STRG-HSA-11451	protein_coding	preserved
STRG-HSA-11458	protein_coding	preserved
STRG-HSA-11462	protein_coding	preserved
STRG-HSA-11467	protein_coding	preserved
STRG-HSA-1148	protein_coding	preserved
STRG-HSA-11480	protein_coding	preserved
STRG-HSA-11482	protein_coding	preserved
STRG-HSA-11492	unannotated	preserved
STRG-HSA-11493	lncRNA	preserved
STRG-HSA-11494	protein_coding	preserved
STRG-HSA-1150	protein_coding	preserved
STRG-HSA-11509	protein_coding	preserved
STRG-HSA-11510	protein_coding	preserved
STRG-HSA-11514	protein_coding	preserved
STRG-HSA-11516	protein_coding	preserved
STRG-HSA-11519	protein_coding	preserved
STRG-HSA-11525	protein_coding	preserved
STRG-HSA-11532	protein_coding	preserved
STRG-HSA-11535	protein_coding	preserved
STRG-HSA-11539	protein_coding	preserved
STRG-HSA-1154	protein_coding	preserved
STRG-HSA-11559	protein_coding	preserved
STRG-HSA-11564	protein_coding	preserved
STRG-HSA-11567	protein_coding	preserved
STRG-HSA-11568	protein_coding	preserved
STRG-HSA-11573	protein_coding	preserved
STRG-HSA-11585	protein_coding	preserved
STRG-HSA-11594	protein_coding	preserved
STRG-HSA-11601	protein_coding	preserved
STRG-HSA-11616	protein_coding	preserved
STRG-HSA-11627	protein_coding	preserved
STRG-HSA-11647	protein_coding	preserved
STRG-HSA-11649	protein_coding	preserved
STRG-HSA-11653	protein_coding	preserved
STRG-HSA-11659	protein_coding	preserved
STRG-HSA-11674	protein_coding	preserved
STRG-HSA-11675	protein_coding	preserved
STRG-HSA-11677	protein_coding	preserved
STRG-HSA-11683	protein_coding	preserved
STRG-HSA-11694	protein_coding	preserved
STRG-HSA-11705	protein_coding	preserved
STRG-HSA-11706	protein_coding	preserved
STRG-HSA-11710	protein_coding	preserved
STRG-HSA-11716	protein_coding	preserved
STRG-HSA-11735	protein_coding	preserved
STRG-HSA-11739	protein_coding	preserved
STRG-HSA-1174	protein_coding	preserved
STRG-HSA-11750	protein_coding	preserved
STRG-HSA-11761	protein_coding	preserved
STRG-HSA-11765	protein_coding	preserved
STRG-HSA-11769	protein_coding	preserved
STRG-HSA-11774	protein_coding	preserved
STRG-HSA-11777	lncRNA	preserved
STRG-HSA-11789	protein_coding	preserved
STRG-HSA-11797	protein_coding	preserved
STRG-HSA-1180	protein_coding	preserved
STRG-HSA-11803	protein_coding	preserved
STRG-HSA-11804	protein_coding	preserved
STRG-HSA-11806	protein_coding	preserved
STRG-HSA-11815	protein_coding	preserved
STRG-HSA-11817	protein_coding	preserved
STRG-HSA-1182	protein_coding	preserved
STRG-HSA-11822	protein_coding	preserved
STRG-HSA-11825	protein_coding	preserved
STRG-HSA-11845	protein_coding	preserved
STRG-HSA-11856	protein_coding	preserved
STRG-HSA-11859	protein_coding	preserved
STRG-HSA-11860	protein_coding	preserved
STRG-HSA-11867	protein_coding	preserved
STRG-HSA-1187	protein_coding	preserved
STRG-HSA-11870	protein_coding	preserved
STRG-HSA-11873	protein_coding	preserved
STRG-HSA-11877	protein_coding	preserved
STRG-HSA-11880	protein_coding	preserved
STRG-HSA-11881	protein_coding	preserved
STRG-HSA-11887	protein_coding	preserved
STRG-HSA-11888	protein_coding	preserved
STRG-HSA-11889	lncRNA	preserved
STRG-HSA-11891	protein_coding	preserved
STRG-HSA-1190	protein_coding	preserved
STRG-HSA-11900	protein_coding	preserved
STRG-HSA-11903	protein_coding	preserved
STRG-HSA-11911	protein_coding	preserved
STRG-HSA-11912	protein_coding	preserved
STRG-HSA-11920	protein_coding	preserved
STRG-HSA-11921	protein_coding	preserved
STRG-HSA-11923	unannotated	preserved
STRG-HSA-11925	protein_coding	preserved
STRG-HSA-11927	protein_coding	preserved
STRG-HSA-1193	pseudogene	preserved
STRG-HSA-11930	protein_coding	preserved
STRG-HSA-11938	protein_coding	preserved
STRG-HSA-11940	protein_coding	preserved
STRG-HSA-11941	protein_coding	preserved
STRG-HSA-11943	protein_coding	preserved
STRG-HSA-11944	protein_coding	preserved
STRG-HSA-11947	protein_coding	preserved
STRG-HSA-11963	protein_coding	preserved
STRG-HSA-11964	protein_coding	preserved
STRG-HSA-1197	protein_coding	preserved
STRG-HSA-11976	protein_coding	preserved
STRG-HSA-11979	protein_coding	preserved
STRG-HSA-11983	protein_coding	preserved
STRG-HSA-11985	protein_coding	preserved
STRG-HSA-11986	protein_coding	preserved
STRG-HSA-11988	protein_coding	preserved
STRG-HSA-1199	protein_coding	preserved
STRG-HSA-11994	protein_coding	preserved
STRG-HSA-12	pseudogene	preserved
STRG-HSA-12010	protein_coding	preserved
STRG-HSA-12013	lncRNA	preserved
STRG-HSA-12016	protein_coding	preserved
STRG-HSA-12017	protein_coding	preserved
STRG-HSA-12019	protein_coding	preserved
STRG-HSA-12020	protein_coding	preserved
STRG-HSA-12023	protein_coding	preserved
STRG-HSA-12041	protein_coding	preserved
STRG-HSA-12045	protein_coding	preserved
STRG-HSA-12046	protein_coding	preserved
STRG-HSA-12048	lncRNA	preserved
STRG-HSA-12049	protein_coding	preserved
STRG-HSA-12050	protein_coding	preserved
STRG-HSA-12051	protein_coding	preserved
STRG-HSA-12053	protein_coding	preserved
STRG-HSA-12055	protein_coding	preserved
STRG-HSA-12057	protein_coding	preserved
STRG-HSA-12058	protein_coding	preserved
STRG-HSA-12060	protein_coding	preserved
STRG-HSA-12062	protein_coding	preserved
STRG-HSA-12063	protein_coding	preserved
STRG-HSA-12064	protein_coding	preserved
STRG-HSA-12065	protein_coding	preserved
STRG-HSA-12066	protein_coding	preserved
STRG-HSA-12068	protein_coding	preserved
STRG-HSA-1207	protein_coding	preserved
STRG-HSA-12070	protein_coding	preserved
STRG-HSA-12071	protein_coding	preserved
STRG-HSA-12075	protein_coding	preserved
STRG-HSA-12077	protein_coding	preserved
STRG-HSA-12083	protein_coding	preserved
STRG-HSA-1209	protein_coding	preserved
STRG-HSA-12093	protein_coding	preserved
STRG-HSA-12096	lncRNA	preserved
STRG-HSA-12102	protein_coding	preserved
STRG-HSA-12106	protein_coding	preserved
STRG-HSA-12109	protein_coding	preserved
STRG-HSA-1211	protein_coding	preserved
STRG-HSA-12115	protein_coding	preserved
STRG-HSA-12116	protein_coding	preserved
STRG-HSA-12122	protein_coding	preserved
STRG-HSA-12123	protein_coding	preserved
STRG-HSA-12127	pseudogene	preserved
STRG-HSA-1213	protein_coding	preserved
STRG-HSA-12139	protein_coding	preserved
STRG-HSA-12142	protein_coding	preserved
STRG-HSA-12144	protein_coding	preserved
STRG-HSA-12145	lncRNA	preserved
STRG-HSA-12148	protein_coding	preserved
STRG-HSA-12150	protein_coding	preserved
STRG-HSA-12153	protein_coding	preserved
STRG-HSA-12157	pseudogene	preserved
STRG-HSA-12158	protein_coding	preserved
STRG-HSA-12160	protein_coding	preserved
STRG-HSA-12161	protein_coding	preserved
STRG-HSA-12163	protein_coding	preserved
STRG-HSA-12164	protein_coding	preserved
STRG-HSA-12166	protein_coding	preserved
STRG-HSA-12167	pseudogene	preserved
STRG-HSA-12168	protein_coding	preserved
STRG-HSA-1217	protein_coding	preserved
STRG-HSA-12174	protein_coding	preserved
STRG-HSA-12175	protein_coding	preserved
STRG-HSA-12179	protein_coding	preserved
STRG-HSA-12180	protein_coding	preserved
STRG-HSA-12188	protein_coding	preserved
STRG-HSA-12190	protein_coding	preserved
STRG-HSA-12192	protein_coding	preserved
STRG-HSA-12193	protein_coding	preserved
STRG-HSA-12195	protein_coding	preserved
STRG-HSA-12197	protein_coding	preserved
STRG-HSA-12199	protein_coding	preserved
STRG-HSA-122	lncRNA	preserved
STRG-HSA-12208	protein_coding	preserved
STRG-HSA-1221	protein_coding	preserved
STRG-HSA-12211	protein_coding	preserved
STRG-HSA-12213	protein_coding	preserved
STRG-HSA-12216	protein_coding	preserved
STRG-HSA-12218	protein_coding	preserved
STRG-HSA-12220	protein_coding	preserved
STRG-HSA-12226	protein_coding	preserved
STRG-HSA-12230	protein_coding	preserved
STRG-HSA-12245	protein_coding	preserved
STRG-HSA-12246	protein_coding	preserved
STRG-HSA-12247	protein_coding	preserved
STRG-HSA-12253	protein_coding	preserved
STRG-HSA-12255	protein_coding	preserved
STRG-HSA-12258	protein_coding	preserved
STRG-HSA-1226	protein_coding	preserved
STRG-HSA-12260	protein_coding	preserved
STRG-HSA-12262	protein_coding	preserved
STRG-HSA-12263	protein_coding	preserved
STRG-HSA-12264	protein_coding	preserved
STRG-HSA-1227	protein_coding	preserved
STRG-HSA-12273	protein_coding	preserved
STRG-HSA-12274	protein_coding	preserved
STRG-HSA-12276	protein_coding	preserved
STRG-HSA-12278	protein_coding	preserved
STRG-HSA-1228	protein_coding	preserved
STRG-HSA-12281	protein_coding	preserved
STRG-HSA-12282	protein_coding	preserved
STRG-HSA-12284	protein_coding	preserved
STRG-HSA-12286	protein_coding	preserved
STRG-HSA-12287	protein_coding	preserved
STRG-HSA-12289	protein_coding	preserved
STRG-HSA-1229	protein_coding	preserved
STRG-HSA-12291	protein_coding	preserved
STRG-HSA-12293	protein_coding	preserved
STRG-HSA-12295	protein_coding	preserved
STRG-HSA-12296	protein_coding	preserved
STRG-HSA-12297	protein_coding	preserved
STRG-HSA-123	protein_coding	preserved
STRG-HSA-12304	protein_coding	preserved
STRG-HSA-1231	unannotated	preserved
STRG-HSA-12312	protein_coding	preserved
STRG-HSA-12313	lncRNA	preserved
STRG-HSA-12318	protein_coding	preserved
STRG-HSA-1233	protein_coding	preserved
STRG-HSA-12333	protein_coding	preserved
STRG-HSA-12342	protein_coding	preserved
STRG-HSA-12345	protein_coding	preserved
STRG-HSA-12358	protein_coding	preserved
STRG-HSA-1236	protein_coding	preserved
STRG-HSA-12362	pseudogene	preserved
STRG-HSA-12366	protein_coding	preserved
STRG-HSA-1237	protein_coding	preserved
STRG-HSA-12372	protein_coding	preserved
STRG-HSA-12397	protein_coding	preserved
STRG-HSA-12400	protein_coding	preserved
STRG-HSA-12401	protein_coding	preserved
STRG-HSA-12410	protein_coding	preserved
STRG-HSA-1242	protein_coding	preserved
STRG-HSA-12423	protein_coding	preserved
STRG-HSA-12427	protein_coding	preserved
STRG-HSA-12441	protein_coding	preserved
STRG-HSA-12446	protein_coding	preserved
STRG-HSA-12448	lncRNA	preserved
STRG-HSA-12459	protein_coding	preserved
STRG-HSA-12468	protein_coding	preserved
STRG-HSA-1248	protein_coding	preserved
STRG-HSA-12480	lncRNA	preserved
STRG-HSA-12490	protein_coding	preserved
STRG-HSA-12491	pseudogene	preserved
STRG-HSA-12492	protein_coding	preserved
STRG-HSA-12498	protein_coding	preserved
STRG-HSA-12509	protein_coding	preserved
STRG-HSA-12510	unannotated	preserved
STRG-HSA-12516	lncRNA	preserved
STRG-HSA-12517	protein_coding	preserved
STRG-HSA-12520	protein_coding	preserved
STRG-HSA-12524	protein_coding	preserved
STRG-HSA-1253	protein_coding	preserved
STRG-HSA-12532	protein_coding	preserved
STRG-HSA-12533	protein_coding	preserved
STRG-HSA-12550	protein_coding	preserved
STRG-HSA-12553	protein_coding	preserved
STRG-HSA-12556	protein_coding	preserved
STRG-HSA-12568	protein_coding	preserved
STRG-HSA-12570	protein_coding	preserved
STRG-HSA-12572	protein_coding	preserved
STRG-HSA-12576	protein_coding	preserved
STRG-HSA-12589	lncRNA	preserved
STRG-HSA-1259	protein_coding	preserved
STRG-HSA-126	protein_coding	preserved
STRG-HSA-12602	protein_coding	preserved
STRG-HSA-12604	protein_coding	preserved
STRG-HSA-12608	protein_coding	preserved
STRG-HSA-12614	protein_coding	preserved
STRG-HSA-12615	protein_coding	preserved
STRG-HSA-12622	protein_coding	preserved
STRG-HSA-12625	protein_coding	preserved
STRG-HSA-1265	protein_coding	preserved
STRG-HSA-12655	protein_coding	preserved
STRG-HSA-12667	protein_coding	preserved
STRG-HSA-1267	protein_coding	preserved
STRG-HSA-12679	protein_coding	preserved
STRG-HSA-12684	protein_coding	preserved
STRG-HSA-12691	protein_coding	preserved
STRG-HSA-12693	protein_coding	preserved
STRG-HSA-12695	protein_coding	preserved
STRG-HSA-12697	unannotated	preserved
STRG-HSA-127	protein_coding	preserved
STRG-HSA-1270	protein_coding	preserved
STRG-HSA-12711	protein_coding	preserved
STRG-HSA-12712	protein_coding	preserved
STRG-HSA-12713	protein_coding	preserved
STRG-HSA-12717	protein_coding	preserved
STRG-HSA-12718	protein_coding	preserved
STRG-HSA-1272	protein_coding	preserved
STRG-HSA-12720	protein_coding	preserved
STRG-HSA-12722	protein_coding	preserved
STRG-HSA-12729	protein_coding	preserved
STRG-HSA-1273	protein_coding	preserved
STRG-HSA-1274	protein_coding	preserved
STRG-HSA-12741	protein_coding	preserved
STRG-HSA-1275	protein_coding	preserved
STRG-HSA-12752	protein_coding	preserved
STRG-HSA-12765	protein_coding	preserved
STRG-HSA-12768	protein_coding	preserved
STRG-HSA-12772	protein_coding	preserved
STRG-HSA-12780	protein_coding	preserved
STRG-HSA-128	pseudogene	preserved
STRG-HSA-12801	protein_coding	preserved
STRG-HSA-12803	protein_coding	preserved
STRG-HSA-12805	protein_coding	preserved
STRG-HSA-12809	protein_coding	preserved
STRG-HSA-1281	protein_coding	preserved
STRG-HSA-12813	protein_coding	preserved
STRG-HSA-1282	protein_coding	preserved
STRG-HSA-12822	protein_coding	preserved
STRG-HSA-1283	protein_coding	preserved
STRG-HSA-12842	protein_coding	preserved
STRG-HSA-12848	protein_coding	preserved
STRG-HSA-12852	protein_coding	preserved
STRG-HSA-12854	protein_coding	preserved
STRG-HSA-12855	protein_coding	preserved
STRG-HSA-12858	protein_coding	preserved
STRG-HSA-1286	protein_coding	preserved
STRG-HSA-12869	protein_coding	preserved
STRG-HSA-12874	protein_coding	preserved
STRG-HSA-12881	protein_coding	preserved
STRG-HSA-12889	protein_coding	preserved
STRG-HSA-12891	protein_coding	preserved
STRG-HSA-1290	protein_coding	preserved
STRG-HSA-12903	protein_coding	preserved
STRG-HSA-12908	protein_coding	preserved
STRG-HSA-1292	protein_coding	preserved
STRG-HSA-12922	protein_coding	preserved
STRG-HSA-12925	protein_coding	preserved
STRG-HSA-12927	unannotated	preserved
STRG-HSA-12928	protein_coding	preserved
STRG-HSA-12929	protein_coding	preserved
STRG-HSA-1293	protein_coding	preserved
STRG-HSA-12937	protein_coding	preserved
STRG-HSA-12943	protein_coding	preserved
STRG-HSA-12947	protein_coding	preserved
STRG-HSA-12951	protein_coding	preserved
STRG-HSA-12952	protein_coding	preserved
STRG-HSA-12961	protein_coding	preserved
STRG-HSA-12968	protein_coding	preserved
STRG-HSA-12973	protein_coding	preserved
STRG-HSA-12980	protein_coding	preserved
STRG-HSA-12986	protein_coding	preserved
STRG-HSA-12989	protein_coding	preserved
STRG-HSA-12995	protein_coding	preserved
STRG-HSA-130	protein_coding	preserved
STRG-HSA-13008	protein_coding	preserved
STRG-HSA-13012	protein_coding	preserved
STRG-HSA-13013	protein_coding	preserved
STRG-HSA-13016	unannotated	preserved
STRG-HSA-13019	protein_coding	preserved
STRG-HSA-13020	protein_coding	preserved
STRG-HSA-13022	pseudogene	preserved
STRG-HSA-13024	protein_coding	preserved
STRG-HSA-13026	protein_coding	preserved
STRG-HSA-13028	protein_coding	preserved
STRG-HSA-13047	protein_coding	preserved
STRG-HSA-13048	protein_coding	preserved
STRG-HSA-13049	protein_coding	preserved
STRG-HSA-13052	protein_coding	preserved
STRG-HSA-1306	protein_coding	preserved
STRG-HSA-13061	protein_coding	preserved
STRG-HSA-13064	unannotated	preserved
STRG-HSA-13066	protein_coding	preserved
STRG-HSA-13073	protein_coding	preserved
STRG-HSA-13074	unannotated	preserved
STRG-HSA-13076	protein_coding	preserved
STRG-HSA-13082	protein_coding	preserved
STRG-HSA-13086	protein_coding	preserved
STRG-HSA-13087	protein_coding	preserved
STRG-HSA-13090	protein_coding	preserved
STRG-HSA-13097	protein_coding	preserved
STRG-HSA-131	protein_coding	preserved
STRG-HSA-13101	unannotated	preserved
STRG-HSA-13102	protein_coding	preserved
STRG-HSA-13109	protein_coding	preserved
STRG-HSA-13110	protein_coding	preserved
STRG-HSA-13111	protein_coding	preserved
STRG-HSA-13114	protein_coding	preserved
STRG-HSA-13116	protein_coding	preserved
STRG-HSA-13121	protein_coding	preserved
STRG-HSA-13125	protein_coding	preserved
STRG-HSA-1313	protein_coding	preserved
STRG-HSA-13133	protein_coding	preserved
STRG-HSA-13136	protein_coding	preserved
STRG-HSA-13137	protein_coding	preserved
STRG-HSA-13138	protein_coding	preserved
STRG-HSA-1314	protein_coding	preserved
STRG-HSA-13145	protein_coding	preserved
STRG-HSA-13146	protein_coding	preserved
STRG-HSA-13149	protein_coding	preserved
STRG-HSA-13150	protein_coding	preserved
STRG-HSA-13154	protein_coding	preserved
STRG-HSA-13158	protein_coding	preserved
STRG-HSA-13159	protein_coding	preserved
STRG-HSA-13163	protein_coding	preserved
STRG-HSA-13166	protein_coding	preserved
STRG-HSA-13169	protein_coding	preserved
STRG-HSA-13172	protein_coding	preserved
STRG-HSA-13173	unannotated	preserved
STRG-HSA-13179	protein_coding	preserved
STRG-HSA-13182	protein_coding	preserved
STRG-HSA-13185	protein_coding	preserved
STRG-HSA-13187	protein_coding	preserved
STRG-HSA-13189	protein_coding	preserved
STRG-HSA-13190	unannotated	preserved
STRG-HSA-13191	protein_coding	preserved
STRG-HSA-13193	protein_coding	preserved
STRG-HSA-13197	protein_coding	preserved
STRG-HSA-1320	protein_coding	preserved
STRG-HSA-13203	unannotated	preserved
STRG-HSA-13204	protein_coding	preserved
STRG-HSA-13205	lncRNA	preserved
STRG-HSA-13210	protein_coding	preserved
STRG-HSA-13213	protein_coding	preserved
STRG-HSA-13217	protein_coding	preserved
STRG-HSA-13223	protein_coding	preserved
STRG-HSA-13229	protein_coding	preserved
STRG-HSA-13231	protein_coding	preserved
STRG-HSA-13233	lncRNA	preserved
STRG-HSA-13234	protein_coding	preserved
STRG-HSA-13237	protein_coding	preserved
STRG-HSA-13241	protein_coding	preserved
STRG-HSA-13248	protein_coding	preserved
STRG-HSA-13252	protein_coding	preserved
STRG-HSA-13254	protein_coding	preserved
STRG-HSA-13259	protein_coding	preserved
STRG-HSA-13261	protein_coding	preserved
STRG-HSA-13267	protein_coding	preserved
STRG-HSA-13269	protein_coding	preserved
STRG-HSA-13271	protein_coding	preserved
STRG-HSA-13280	protein_coding	preserved
STRG-HSA-13284	protein_coding	preserved
STRG-HSA-13287	protein_coding	preserved
STRG-HSA-13289	protein_coding	preserved
STRG-HSA-13292	protein_coding	preserved
STRG-HSA-13295	protein_coding	preserved
STRG-HSA-133	protein_coding	preserved
STRG-HSA-13308	protein_coding	preserved
STRG-HSA-13313	protein_coding	preserved
STRG-HSA-13315	lncRNA	preserved
STRG-HSA-13316	protein_coding	preserved
STRG-HSA-13324	protein_coding	preserved
STRG-HSA-1333	protein_coding	preserved
STRG-HSA-13337	protein_coding	preserved
STRG-HSA-13344	protein_coding	preserved
STRG-HSA-13357	protein_coding	preserved
STRG-HSA-1336	protein_coding	preserved
STRG-HSA-13360	protein_coding	preserved
STRG-HSA-13368	protein_coding	preserved
STRG-HSA-13373	protein_coding	preserved
STRG-HSA-13376	protein_coding	preserved
STRG-HSA-13380	protein_coding	preserved
STRG-HSA-13382	protein_coding	preserved
STRG-HSA-13385	protein_coding	preserved
STRG-HSA-1340	protein_coding	preserved
STRG-HSA-13403	protein_coding	preserved
STRG-HSA-13418	protein_coding	preserved
STRG-HSA-13419	protein_coding	preserved
STRG-HSA-13425	protein_coding	preserved
STRG-HSA-13426	lncRNA	preserved
STRG-HSA-13427	protein_coding	preserved
STRG-HSA-13428	protein_coding	preserved
STRG-HSA-1343	protein_coding	preserved
STRG-HSA-13430	protein_coding	preserved
STRG-HSA-13437	protein_coding	preserved
STRG-HSA-13439	protein_coding	preserved
STRG-HSA-13442	protein_coding	preserved
STRG-HSA-13443	protein_coding	preserved
STRG-HSA-13453	protein_coding	preserved
STRG-HSA-13454	protein_coding	preserved
STRG-HSA-13463	protein_coding	preserved
STRG-HSA-13465	protein_coding	preserved
STRG-HSA-13466	protein_coding	preserved
STRG-HSA-13472	protein_coding	preserved
STRG-HSA-13478	protein_coding	preserved
STRG-HSA-13481	protein_coding	preserved
STRG-HSA-13485	protein_coding	preserved
STRG-HSA-13489	protein_coding	preserved
STRG-HSA-13494	protein_coding	preserved
STRG-HSA-13495	protein_coding	preserved
STRG-HSA-13496	protein_coding	preserved
STRG-HSA-13498	protein_coding	preserved
STRG-HSA-13507	protein_coding	preserved
STRG-HSA-13509	protein_coding	preserved
STRG-HSA-1351	protein_coding	preserved
STRG-HSA-13511	protein_coding	preserved
STRG-HSA-13520	protein_coding	preserved
STRG-HSA-13525	protein_coding	preserved
STRG-HSA-13527	lncRNA	preserved
STRG-HSA-13531	protein_coding	preserved
STRG-HSA-13536	protein_coding	preserved
STRG-HSA-13537	protein_coding	preserved
STRG-HSA-13540	protein_coding	preserved
STRG-HSA-13543	protein_coding	preserved
STRG-HSA-13544	protein_coding	preserved
STRG-HSA-13553	protein_coding	preserved
STRG-HSA-13560	protein_coding	preserved
STRG-HSA-13563	protein_coding	preserved
STRG-HSA-13565	protein_coding	preserved
STRG-HSA-13567	protein_coding	preserved
STRG-HSA-13569	protein_coding	preserved
STRG-HSA-13573	protein_coding	preserved
STRG-HSA-13575	protein_coding	preserved
STRG-HSA-13580	protein_coding	preserved
STRG-HSA-13584	protein_coding	preserved
STRG-HSA-13587	protein_coding	preserved
STRG-HSA-13588	protein_coding	preserved
STRG-HSA-1359	protein_coding	preserved
STRG-HSA-13591	protein_coding	preserved
STRG-HSA-13596	protein_coding	preserved
STRG-HSA-13598	protein_coding	preserved
STRG-HSA-1360	protein_coding	preserved
STRG-HSA-13600	protein_coding	preserved
STRG-HSA-13602	protein_coding	preserved
STRG-HSA-13604	protein_coding	preserved
STRG-HSA-1361	protein_coding	preserved
STRG-HSA-13610	protein_coding	preserved
STRG-HSA-13618	protein_coding	preserved
STRG-HSA-13620	unannotated	preserved
STRG-HSA-13629	protein_coding	preserved
STRG-HSA-13631	unannotated	preserved
STRG-HSA-13639	protein_coding	preserved
STRG-HSA-13642	protein_coding	preserved
STRG-HSA-13643	unannotated	preserved
STRG-HSA-1365	protein_coding	preserved
STRG-HSA-13652	protein_coding	preserved
STRG-HSA-13658	protein_coding	preserved
STRG-HSA-13673	protein_coding	preserved
STRG-HSA-1368	protein_coding	preserved
STRG-HSA-13696	protein_coding	preserved
STRG-HSA-13699	protein_coding	preserved
STRG-HSA-13701	protein_coding	preserved
STRG-HSA-13713	protein_coding	preserved
STRG-HSA-13720	protein_coding	preserved
STRG-HSA-13723	protein_coding	preserved
STRG-HSA-13724	protein_coding	preserved
STRG-HSA-13730	protein_coding	preserved
STRG-HSA-13731	protein_coding	preserved
STRG-HSA-13742	protein_coding	preserved
STRG-HSA-13747	protein_coding	preserved
STRG-HSA-13748	protein_coding	preserved
STRG-HSA-13750	protein_coding	preserved
STRG-HSA-13755	protein_coding	preserved
STRG-HSA-13769	protein_coding	preserved
STRG-HSA-13770	protein_coding	preserved
STRG-HSA-13779	protein_coding	preserved
STRG-HSA-13797	protein_coding	preserved
STRG-HSA-13801	protein_coding	preserved
STRG-HSA-13807	protein_coding	preserved
STRG-HSA-13812	protein_coding	preserved
STRG-HSA-13818	protein_coding	preserved
STRG-HSA-13822	protein_coding	preserved
STRG-HSA-13826	protein_coding	preserved
STRG-HSA-13829	lncRNA	preserved
STRG-HSA-13832	protein_coding	preserved
STRG-HSA-13837	protein_coding	preserved
STRG-HSA-13841	protein_coding	preserved
STRG-HSA-13844	protein_coding	preserved
STRG-HSA-13846	protein_coding	preserved
STRG-HSA-13856	protein_coding	preserved
STRG-HSA-13859	protein_coding	preserved
STRG-HSA-13863	protein_coding	preserved
STRG-HSA-13867	pseudogene	preserved
STRG-HSA-13877	protein_coding	preserved
STRG-HSA-1388	protein_coding	preserved
STRG-HSA-13884	protein_coding	preserved
STRG-HSA-13890	unannotated	preserved
STRG-HSA-13891	protein_coding	preserved
STRG-HSA-13892	protein_coding	preserved
STRG-HSA-13896	protein_coding	preserved
STRG-HSA-139	protein_coding	preserved
STRG-HSA-13902	protein_coding	preserved
STRG-HSA-13911	protein_coding	preserved
STRG-HSA-13918	protein_coding	preserved
STRG-HSA-13920	protein_coding	preserved
STRG-HSA-13926	protein_coding	preserved
STRG-HSA-13928	protein_coding	preserved
STRG-HSA-1393	protein_coding	preserved
STRG-HSA-13931	protein_coding	preserved
STRG-HSA-13934	protein_coding	preserved
STRG-HSA-13938	protein_coding	preserved
STRG-HSA-13948	protein_coding	preserved
STRG-HSA-13952	protein_coding	preserved
STRG-HSA-13953	protein_coding	preserved
STRG-HSA-13954	protein_coding	preserved
STRG-HSA-13956	protein_coding	preserved
STRG-HSA-13957	protein_coding	preserved
STRG-HSA-13965	protein_coding	preserved
STRG-HSA-1397	lncRNA	preserved
STRG-HSA-13970	protein_coding	preserved
STRG-HSA-13974	protein_coding	preserved
STRG-HSA-13975	protein_coding	preserved
STRG-HSA-1398	protein_coding	preserved
STRG-HSA-13980	protein_coding	preserved
STRG-HSA-13988	protein_coding	preserved
STRG-HSA-13989	protein_coding	preserved
STRG-HSA-13993	protein_coding	preserved
STRG-HSA-13994	unannotated	preserved
STRG-HSA-14001	protein_coding	preserved
STRG-HSA-1401	protein_coding	preserved
STRG-HSA-14012	protein_coding	preserved
STRG-HSA-14013	protein_coding	preserved
STRG-HSA-14015	protein_coding	preserved
STRG-HSA-14019	protein_coding	preserved
STRG-HSA-14021	protein_coding	preserved
STRG-HSA-14025	protein_coding	preserved
STRG-HSA-14038	protein_coding	preserved
STRG-HSA-14040	protein_coding	preserved
STRG-HSA-14044	protein_coding	preserved
STRG-HSA-14048	protein_coding	preserved
STRG-HSA-1405	protein_coding	preserved
STRG-HSA-14061	protein_coding	preserved
STRG-HSA-14066	protein_coding	preserved
STRG-HSA-14074	protein_coding	preserved
STRG-HSA-14077	protein_coding	preserved
STRG-HSA-14086	protein_coding	preserved
STRG-HSA-14094	protein_coding	preserved
STRG-HSA-14098	protein_coding	preserved
STRG-HSA-14099	protein_coding	preserved
STRG-HSA-141	unannotated	preserved
STRG-HSA-1410	protein_coding	preserved
STRG-HSA-14100	protein_coding	preserved
STRG-HSA-14102	protein_coding	preserved
STRG-HSA-14105	protein_coding	preserved
STRG-HSA-14119	protein_coding	preserved
STRG-HSA-14120	unannotated	preserved
STRG-HSA-14122	protein_coding	preserved
STRG-HSA-14125	protein_coding	preserved
STRG-HSA-14126	protein_coding	preserved
STRG-HSA-14132	protein_coding	preserved
STRG-HSA-14136	protein_coding	preserved
STRG-HSA-14141	protein_coding	preserved
STRG-HSA-14153	protein_coding	preserved
STRG-HSA-14163	protein_coding	preserved
STRG-HSA-14166	protein_coding	preserved
STRG-HSA-14181	protein_coding	preserved
STRG-HSA-14185	protein_coding	preserved
STRG-HSA-14192	protein_coding	preserved
STRG-HSA-14194	protein_coding	preserved
STRG-HSA-14199	protein_coding	preserved
STRG-HSA-1420	protein_coding	preserved
STRG-HSA-14203	protein_coding	preserved
STRG-HSA-14213	protein_coding	preserved
STRG-HSA-14217	protein_coding	preserved
STRG-HSA-14218	protein_coding	preserved
STRG-HSA-14226	protein_coding	preserved
STRG-HSA-14239	protein_coding	preserved
STRG-HSA-14240	protein_coding	preserved
STRG-HSA-14247	protein_coding	preserved
STRG-HSA-14248	protein_coding	preserved
STRG-HSA-14251	protein_coding	preserved
STRG-HSA-14260	protein_coding	preserved
STRG-HSA-14263	lncRNA	preserved
STRG-HSA-14268	protein_coding	preserved
STRG-HSA-14271	protein_coding	preserved
STRG-HSA-14277	protein_coding	preserved
STRG-HSA-14279	unannotated	preserved
STRG-HSA-14282	protein_coding	preserved
STRG-HSA-14287	protein_coding	preserved
STRG-HSA-14291	protein_coding	preserved
STRG-HSA-14294	protein_coding	preserved
STRG-HSA-143	protein_coding	preserved
STRG-HSA-14300	protein_coding	preserved
STRG-HSA-14307	protein_coding	preserved
STRG-HSA-14312	protein_coding	preserved
STRG-HSA-14317	protein_coding	preserved
STRG-HSA-14321	protein_coding	preserved
STRG-HSA-14323	protein_coding	preserved
STRG-HSA-14327	protein_coding	preserved
STRG-HSA-14330	protein_coding	preserved
STRG-HSA-14340	protein_coding	preserved
STRG-HSA-14341	protein_coding	preserved
STRG-HSA-14342	protein_coding	preserved
STRG-HSA-14344	protein_coding	preserved
STRG-HSA-14347	protein_coding	preserved
STRG-HSA-14351	protein_coding	preserved
STRG-HSA-14352	protein_coding	preserved
STRG-HSA-14356	protein_coding	preserved
STRG-HSA-14364	protein_coding	preserved
STRG-HSA-1439	protein_coding	preserved
STRG-HSA-144	protein_coding	preserved
STRG-HSA-14403	protein_coding	preserved
STRG-HSA-14413	protein_coding	preserved
STRG-HSA-14418	protein_coding	preserved
STRG-HSA-1442	protein_coding	preserved
STRG-HSA-14430	protein_coding	preserved
STRG-HSA-14438	protein_coding	preserved
STRG-HSA-14440	protein_coding	preserved
STRG-HSA-14446	protein_coding	preserved
STRG-HSA-14447	pseudogene	preserved
STRG-HSA-14448	protein_coding	preserved
STRG-HSA-14453	protein_coding	preserved
STRG-HSA-14459	lncRNA	preserved
STRG-HSA-1446	protein_coding	preserved
STRG-HSA-14461	protein_coding	preserved
STRG-HSA-14495	protein_coding	preserved
STRG-HSA-14506	protein_coding	preserved
STRG-HSA-14517	protein_coding	preserved
STRG-HSA-14531	protein_coding	preserved
STRG-HSA-14546	protein_coding	preserved
STRG-HSA-14557	protein_coding	preserved
STRG-HSA-14558	protein_coding	preserved
STRG-HSA-1456	protein_coding	preserved
STRG-HSA-14566	protein_coding	preserved
STRG-HSA-14568	protein_coding	preserved
STRG-HSA-14571	protein_coding	preserved
STRG-HSA-14573	protein_coding	preserved
STRG-HSA-14576	protein_coding	preserved
STRG-HSA-14581	protein_coding	preserved
STRG-HSA-14582	protein_coding	preserved
STRG-HSA-1459	protein_coding	preserved
STRG-HSA-14594	protein_coding	preserved
STRG-HSA-14598	protein_coding	preserved
STRG-HSA-1460	unannotated	preserved
STRG-HSA-14600	protein_coding	preserved
STRG-HSA-14606	protein_coding	preserved
STRG-HSA-14608	protein_coding	preserved
STRG-HSA-1461	unannotated	preserved
STRG-HSA-14612	protein_coding	preserved
STRG-HSA-1462	unannotated	preserved
STRG-HSA-14625	protein_coding	preserved
STRG-HSA-14626	protein_coding	preserved
STRG-HSA-14630	protein_coding	preserved
STRG-HSA-14633	protein_coding	preserved
STRG-HSA-1465	protein_coding	preserved
STRG-HSA-14656	unannotated	preserved
STRG-HSA-14659	lncRNA	preserved
STRG-HSA-14676	lncRNA	preserved
STRG-HSA-14679	protein_coding	preserved
STRG-HSA-14690	protein_coding	preserved
STRG-HSA-14691	protein_coding	preserved
STRG-HSA-14708	protein_coding	preserved
STRG-HSA-14711	lncRNA	preserved
STRG-HSA-14712	protein_coding	preserved
STRG-HSA-14717	protein_coding	preserved
STRG-HSA-14723	protein_coding	preserved
STRG-HSA-14728	protein_coding	preserved
STRG-HSA-14731	protein_coding	preserved
STRG-HSA-14733	protein_coding	preserved
STRG-HSA-1474	protein_coding	preserved
STRG-HSA-14743	protein_coding	preserved
STRG-HSA-14747	protein_coding	preserved
STRG-HSA-14748	unannotated	preserved
STRG-HSA-1475	protein_coding	preserved
STRG-HSA-14758	protein_coding	preserved
STRG-HSA-14766	protein_coding	preserved
STRG-HSA-14770	protein_coding	preserved
STRG-HSA-1478	lncRNA	preserved
STRG-HSA-14789	protein_coding	preserved
STRG-HSA-1479	protein_coding	preserved
STRG-HSA-14797	protein_coding	preserved
STRG-HSA-1481	protein_coding	preserved
STRG-HSA-14817	lncRNA	preserved
STRG-HSA-14819	protein_coding	preserved
STRG-HSA-14825	protein_coding	preserved
STRG-HSA-14826	protein_coding	preserved
STRG-HSA-14827	protein_coding	preserved
STRG-HSA-14829	pseudogene	preserved
STRG-HSA-14834	protein_coding	preserved
STRG-HSA-14837	protein_coding	preserved
STRG-HSA-14853	protein_coding	preserved
STRG-HSA-14856	protein_coding	preserved
STRG-HSA-14868	unannotated	preserved
STRG-HSA-14869	protein_coding	preserved
STRG-HSA-14880	protein_coding	preserved
STRG-HSA-14884	protein_coding	preserved
STRG-HSA-14891	protein_coding	preserved
STRG-HSA-14896	protein_coding	preserved
STRG-HSA-14898	protein_coding	preserved
STRG-HSA-14900	protein_coding	preserved
STRG-HSA-14901	unannotated	preserved
STRG-HSA-14904	protein_coding	preserved
STRG-HSA-14910	protein_coding	preserved
STRG-HSA-14915	protein_coding	preserved
STRG-HSA-14921	protein_coding	preserved
STRG-HSA-14926	unannotated	preserved
STRG-HSA-14927	unannotated	preserved
STRG-HSA-14928	protein_coding	preserved
STRG-HSA-14930	lncRNA	preserved
STRG-HSA-14934	protein_coding	preserved
STRG-HSA-14944	protein_coding	preserved
STRG-HSA-14945	protein_coding	preserved
STRG-HSA-14948	protein_coding	preserved
STRG-HSA-14949	protein_coding	preserved
STRG-HSA-14955	protein_coding	preserved
STRG-HSA-14958	protein_coding	preserved
STRG-HSA-14962	protein_coding	preserved
STRG-HSA-14966	protein_coding	preserved
STRG-HSA-14973	protein_coding	preserved
STRG-HSA-14977	lncRNA	preserved
STRG-HSA-14981	protein_coding	preserved
STRG-HSA-14985	protein_coding	preserved
STRG-HSA-14988	protein_coding	preserved
STRG-HSA-14989	protein_coding	preserved
STRG-HSA-14995	protein_coding	preserved
STRG-HSA-15005	protein_coding	preserved
STRG-HSA-15009	protein_coding	preserved
STRG-HSA-15011	protein_coding	preserved
STRG-HSA-15013	protein_coding	preserved
STRG-HSA-15015	protein_coding	preserved
STRG-HSA-15016	protein_coding	preserved
STRG-HSA-15017	protein_coding	preserved
STRG-HSA-15024	protein_coding	preserved
STRG-HSA-15029	unannotated	preserved
STRG-HSA-15037	protein_coding	preserved
STRG-HSA-15040	protein_coding	preserved
STRG-HSA-15043	protein_coding	preserved
STRG-HSA-15049	protein_coding	preserved
STRG-HSA-15050	protein_coding	preserved
STRG-HSA-15055	protein_coding	preserved
STRG-HSA-15057	protein_coding	preserved
STRG-HSA-15058	protein_coding	preserved
STRG-HSA-15061	protein_coding	preserved
STRG-HSA-15062	protein_coding	preserved
STRG-HSA-15063	protein_coding	preserved
STRG-HSA-15065	protein_coding	preserved
STRG-HSA-1507	protein_coding	preserved
STRG-HSA-15095	protein_coding	preserved
STRG-HSA-1514	protein_coding	preserved
STRG-HSA-15145	protein_coding	preserved
STRG-HSA-15147	protein_coding	preserved
STRG-HSA-15153	protein_coding	preserved
STRG-HSA-15154	protein_coding	preserved
STRG-HSA-15156	protein_coding	preserved
STRG-HSA-15159	unannotated	preserved
STRG-HSA-15162	protein_coding	preserved
STRG-HSA-15165	protein_coding	preserved
STRG-HSA-15167	protein_coding	preserved
STRG-HSA-15169	protein_coding	preserved
STRG-HSA-15172	protein_coding	preserved
STRG-HSA-15173	protein_coding	preserved
STRG-HSA-15177	protein_coding	preserved
STRG-HSA-15179	protein_coding	preserved
STRG-HSA-15181	unannotated	preserved
STRG-HSA-15184	protein_coding	preserved
STRG-HSA-15186	protein_coding	preserved
STRG-HSA-15197	protein_coding	preserved
STRG-HSA-15199	protein_coding	preserved
STRG-HSA-1520	protein_coding	preserved
STRG-HSA-15202	protein_coding	preserved
STRG-HSA-15205	protein_coding	preserved
STRG-HSA-15207	unannotated	preserved
STRG-HSA-15208	unannotated	preserved
STRG-HSA-15209	unannotated	preserved
STRG-HSA-1521	protein_coding	preserved
STRG-HSA-15210	unannotated	preserved
STRG-HSA-15211	unannotated	preserved
STRG-HSA-15213	protein_coding	preserved
STRG-HSA-15217	protein_coding	preserved
STRG-HSA-15222	lncRNA	preserved
STRG-HSA-15223	protein_coding	preserved
STRG-HSA-15224	protein_coding	preserved
STRG-HSA-15233	protein_coding	preserved
STRG-HSA-15234	protein_coding	preserved
STRG-HSA-15236	protein_coding	preserved
STRG-HSA-15237	protein_coding	preserved
STRG-HSA-15239	protein_coding	preserved
STRG-HSA-15240	protein_coding	preserved
STRG-HSA-15242	protein_coding	preserved
STRG-HSA-15243	protein_coding	preserved
STRG-HSA-15253	protein_coding	preserved
STRG-HSA-15256	protein_coding	preserved
STRG-HSA-15258	protein_coding	preserved
STRG-HSA-1526	protein_coding	preserved
STRG-HSA-15261	protein_coding	preserved
STRG-HSA-15262	protein_coding	preserved
STRG-HSA-15263	protein_coding	preserved
STRG-HSA-15264	protein_coding	preserved
STRG-HSA-15266	protein_coding	preserved
STRG-HSA-15271	protein_coding	preserved
STRG-HSA-15273	protein_coding	preserved
STRG-HSA-15277	protein_coding	preserved
STRG-HSA-1528	protein_coding	preserved
STRG-HSA-15285	protein_coding	preserved
STRG-HSA-15298	protein_coding	preserved
STRG-HSA-1531	protein_coding	preserved
STRG-HSA-15316	pseudogene	preserved
STRG-HSA-15317	protein_coding	preserved
STRG-HSA-1532	protein_coding	preserved
STRG-HSA-15327	protein_coding	preserved
STRG-HSA-1533	protein_coding	preserved
STRG-HSA-15330	protein_coding	preserved
STRG-HSA-15340	protein_coding	preserved
STRG-HSA-15344	protein_coding	preserved
STRG-HSA-15347	protein_coding	preserved
STRG-HSA-1535	lncRNA	preserved
STRG-HSA-15353	protein_coding	preserved
STRG-HSA-15356	protein_coding	preserved
STRG-HSA-15362	protein_coding	preserved
STRG-HSA-15366	unannotated	preserved
STRG-HSA-15370	protein_coding	preserved
STRG-HSA-15379	protein_coding	preserved
STRG-HSA-15389	protein_coding	preserved
STRG-HSA-15392	protein_coding	preserved
STRG-HSA-15395	protein_coding	preserved
STRG-HSA-15398	protein_coding	preserved
STRG-HSA-15409	protein_coding	preserved
STRG-HSA-15412	protein_coding	preserved
STRG-HSA-15413	protein_coding	preserved
STRG-HSA-15415	protein_coding	preserved
STRG-HSA-15422	protein_coding	preserved
STRG-HSA-15425	protein_coding	preserved
STRG-HSA-15431	protein_coding	preserved
STRG-HSA-15438	protein_coding	preserved
STRG-HSA-1545	protein_coding	preserved
STRG-HSA-15455	lncRNA	preserved
STRG-HSA-1547	protein_coding	preserved
STRG-HSA-1548	protein_coding	preserved
STRG-HSA-15486	protein_coding	preserved
STRG-HSA-1549	protein_coding	preserved
STRG-HSA-15490	protein_coding	preserved
STRG-HSA-15491	unannotated	preserved
STRG-HSA-15493	protein_coding	preserved
STRG-HSA-15497	protein_coding	preserved
STRG-HSA-15498	unannotated	preserved
STRG-HSA-155	protein_coding	preserved
STRG-HSA-15501	protein_coding	preserved
STRG-HSA-15506	protein_coding	preserved
STRG-HSA-15512	lncRNA	preserved
STRG-HSA-1553	protein_coding	preserved
STRG-HSA-15540	protein_coding	preserved
STRG-HSA-15542	protein_coding	preserved
STRG-HSA-15544	protein_coding	preserved
STRG-HSA-15546	protein_coding	preserved
STRG-HSA-15550	protein_coding	preserved
STRG-HSA-15551	protein_coding	preserved
STRG-HSA-15558	protein_coding	preserved
STRG-HSA-15577	lncRNA	preserved
STRG-HSA-156	protein_coding	preserved
STRG-HSA-15602	protein_coding	preserved
STRG-HSA-15608	protein_coding	preserved
STRG-HSA-1561	protein_coding	preserved
STRG-HSA-15611	protein_coding	preserved
STRG-HSA-15614	protein_coding	preserved
STRG-HSA-15618	protein_coding	preserved
STRG-HSA-15625	protein_coding	preserved
STRG-HSA-15627	protein_coding	preserved
STRG-HSA-15629	protein_coding	preserved
STRG-HSA-1563	protein_coding	preserved
STRG-HSA-15636	lncRNA	preserved
STRG-HSA-15640	protein_coding	preserved
STRG-HSA-15648	protein_coding	preserved
STRG-HSA-15649	protein_coding	preserved
STRG-HSA-15651	protein_coding	preserved
STRG-HSA-15661	protein_coding	preserved
STRG-HSA-15668	protein_coding	preserved
STRG-HSA-15671	protein_coding	preserved
STRG-HSA-15679	protein_coding	preserved
STRG-HSA-1568	protein_coding	preserved
STRG-HSA-15695	protein_coding	preserved
STRG-HSA-15699	protein_coding	preserved
STRG-HSA-1570	protein_coding	preserved
STRG-HSA-15710	protein_coding	preserved
STRG-HSA-15721	protein_coding	preserved
STRG-HSA-15724	protein_coding	preserved
STRG-HSA-15725	protein_coding	preserved
STRG-HSA-15737	protein_coding	preserved
STRG-HSA-15738	protein_coding	preserved
STRG-HSA-15742	protein_coding	preserved
STRG-HSA-15744	protein_coding	preserved
STRG-HSA-15746	protein_coding	preserved
STRG-HSA-1575	protein_coding	preserved
STRG-HSA-15752	protein_coding	preserved
STRG-HSA-15757	protein_coding	preserved
STRG-HSA-15759	protein_coding	preserved
STRG-HSA-15761	protein_coding	preserved
STRG-HSA-15763	protein_coding	preserved
STRG-HSA-15766	protein_coding	preserved
STRG-HSA-1577	protein_coding	preserved
STRG-HSA-15771	protein_coding	preserved
STRG-HSA-15772	lncRNA	preserved
STRG-HSA-15778	protein_coding	preserved
STRG-HSA-1578	unannotated	preserved
STRG-HSA-15780	protein_coding	preserved
STRG-HSA-15781	protein_coding	preserved
STRG-HSA-15783	protein_coding	preserved
STRG-HSA-15790	protein_coding	preserved
STRG-HSA-15793	protein_coding	preserved
STRG-HSA-15799	protein_coding	preserved
STRG-HSA-1580	protein_coding	preserved
STRG-HSA-15807	protein_coding	preserved
STRG-HSA-1582	protein_coding	preserved
STRG-HSA-15837	protein_coding	preserved
STRG-HSA-15838	protein_coding	preserved
STRG-HSA-15840	protein_coding	preserved
STRG-HSA-15846	protein_coding	preserved
STRG-HSA-1585	protein_coding	preserved
STRG-HSA-15853	protein_coding	preserved
STRG-HSA-15856	protein_coding	preserved
STRG-HSA-15867	protein_coding	preserved
STRG-HSA-15872	protein_coding	preserved
STRG-HSA-15874	protein_coding	preserved
STRG-HSA-15877	protein_coding	preserved
STRG-HSA-1588	protein_coding	preserved
STRG-HSA-15884	protein_coding	preserved
STRG-HSA-1589	protein_coding	preserved
STRG-HSA-15895	protein_coding	preserved
STRG-HSA-15898	protein_coding	preserved
STRG-HSA-1590	protein_coding	preserved
STRG-HSA-15907	protein_coding	preserved
STRG-HSA-15911	protein_coding	preserved
STRG-HSA-15923	protein_coding	preserved
STRG-HSA-15925	protein_coding	preserved
STRG-HSA-15928	protein_coding	preserved
STRG-HSA-15945	protein_coding	preserved
STRG-HSA-15946	lncRNA	preserved
STRG-HSA-15952	protein_coding	preserved
STRG-HSA-15959	protein_coding	preserved
STRG-HSA-15961	pseudogene	preserved
STRG-HSA-15967	protein_coding	preserved
STRG-HSA-15968	protein_coding	preserved
STRG-HSA-1597	protein_coding	preserved
STRG-HSA-1598	protein_coding	preserved
STRG-HSA-15984	protein_coding	preserved
STRG-HSA-15987	protein_coding	preserved
STRG-HSA-15988	protein_coding	preserved
STRG-HSA-15989	protein_coding	preserved
STRG-HSA-15993	protein_coding	preserved
STRG-HSA-15996	protein_coding	preserved
STRG-HSA-15997	protein_coding	preserved
STRG-HSA-15999	protein_coding	preserved
STRG-HSA-16001	protein_coding	preserved
STRG-HSA-16006	protein_coding	preserved
STRG-HSA-16016	pseudogene	preserved
STRG-HSA-1602	protein_coding	preserved
STRG-HSA-16022	protein_coding	preserved
STRG-HSA-16027	protein_coding	preserved
STRG-HSA-16029	protein_coding	preserved
STRG-HSA-16032	protein_coding	preserved
STRG-HSA-16033	protein_coding	preserved
STRG-HSA-16034	protein_coding	preserved
STRG-HSA-16038	protein_coding	preserved
STRG-HSA-1604	protein_coding	preserved
STRG-HSA-16046	protein_coding	preserved
STRG-HSA-16059	unannotated	preserved
STRG-HSA-1606	protein_coding	preserved
STRG-HSA-16074	protein_coding	preserved
STRG-HSA-16080	protein_coding	preserved
STRG-HSA-16084	protein_coding	preserved
STRG-HSA-16089	protein_coding	preserved
STRG-HSA-16092	protein_coding	preserved
STRG-HSA-16095	protein_coding	preserved
STRG-HSA-16096	protein_coding	preserved
STRG-HSA-16102	protein_coding	preserved
STRG-HSA-16104	protein_coding	preserved
STRG-HSA-16106	pseudogene	preserved
STRG-HSA-16108	protein_coding	preserved
STRG-HSA-1611	protein_coding	preserved
STRG-HSA-16128	protein_coding	preserved
STRG-HSA-16134	protein_coding	preserved
STRG-HSA-16137	lncRNA	preserved
STRG-HSA-16140	protein_coding	preserved
STRG-HSA-16148	lncRNA	preserved
STRG-HSA-16149	protein_coding	preserved
STRG-HSA-1615	protein_coding	preserved
STRG-HSA-16156	protein_coding	preserved
STRG-HSA-16168	protein_coding	preserved
STRG-HSA-16173	protein_coding	preserved
STRG-HSA-16176	protein_coding	preserved
STRG-HSA-16178	protein_coding	preserved
STRG-HSA-1618	protein_coding	preserved
STRG-HSA-16180	unannotated	preserved
STRG-HSA-16181	unannotated	preserved
STRG-HSA-16182	protein_coding	preserved
STRG-HSA-16189	protein_coding	preserved
STRG-HSA-16195	protein_coding	preserved
STRG-HSA-16208	protein_coding	preserved
STRG-HSA-16219	protein_coding	preserved
STRG-HSA-1622	protein_coding	preserved
STRG-HSA-16224	protein_coding	preserved
STRG-HSA-16227	protein_coding	preserved
STRG-HSA-16237	protein_coding	preserved
STRG-HSA-16240	protein_coding	preserved
STRG-HSA-16242	protein_coding	preserved
STRG-HSA-16246	protein_coding	preserved
STRG-HSA-16258	protein_coding	preserved
STRG-HSA-1626	protein_coding	preserved
STRG-HSA-16260	protein_coding	preserved
STRG-HSA-16262	protein_coding	preserved
STRG-HSA-16266	protein_coding	preserved
STRG-HSA-16269	protein_coding	preserved
STRG-HSA-1627	protein_coding	preserved
STRG-HSA-16270	protein_coding	preserved
STRG-HSA-16274	protein_coding	preserved
STRG-HSA-16275	protein_coding	preserved
STRG-HSA-16276	protein_coding	preserved
STRG-HSA-16278	protein_coding	preserved
STRG-HSA-16283	protein_coding	preserved
STRG-HSA-16288	protein_coding	preserved
STRG-HSA-16290	protein_coding	preserved
STRG-HSA-16293	protein_coding	preserved
STRG-HSA-163	protein_coding	preserved
STRG-HSA-16304	protein_coding	preserved
STRG-HSA-16309	protein_coding	preserved
STRG-HSA-16312	protein_coding	preserved
STRG-HSA-16316	protein_coding	preserved
STRG-HSA-16319	protein_coding	preserved
STRG-HSA-1632	protein_coding	preserved
STRG-HSA-16332	protein_coding	preserved
STRG-HSA-16346	protein_coding	preserved
STRG-HSA-16349	protein_coding	preserved
STRG-HSA-16367	protein_coding	preserved
STRG-HSA-16377	protein_coding	preserved
STRG-HSA-16378	protein_coding	preserved
STRG-HSA-1638	protein_coding	preserved
STRG-HSA-16381	protein_coding	preserved
STRG-HSA-16388	protein_coding	preserved
STRG-HSA-16389	protein_coding	preserved
STRG-HSA-16391	protein_coding	preserved
STRG-HSA-16393	protein_coding	preserved
STRG-HSA-16396	protein_coding	preserved
STRG-HSA-16397	protein_coding	preserved
STRG-HSA-16402	protein_coding	preserved
STRG-HSA-16420	protein_coding	preserved
STRG-HSA-16436	protein_coding	preserved
STRG-HSA-16442	protein_coding	preserved
STRG-HSA-16445	pseudogene	preserved
STRG-HSA-16455	protein_coding	preserved
STRG-HSA-1646	protein_coding	preserved
STRG-HSA-16467	protein_coding	preserved
STRG-HSA-16471	protein_coding	preserved
STRG-HSA-16475	protein_coding	preserved
STRG-HSA-16479	protein_coding	preserved
STRG-HSA-16481	protein_coding	preserved
STRG-HSA-16484	protein_coding	preserved
STRG-HSA-165	protein_coding	preserved
STRG-HSA-16501	protein_coding	preserved
STRG-HSA-16507	protein_coding	preserved
STRG-HSA-16511	protein_coding	preserved
STRG-HSA-16513	protein_coding	preserved
STRG-HSA-16524	protein_coding	preserved
STRG-HSA-1653	protein_coding	preserved
STRG-HSA-16536	protein_coding	preserved
STRG-HSA-16543	protein_coding	preserved
STRG-HSA-16544	protein_coding	preserved
STRG-HSA-1655	protein_coding	preserved
STRG-HSA-16550	protein_coding	preserved
STRG-HSA-16551	protein_coding	preserved
STRG-HSA-16555	protein_coding	preserved
STRG-HSA-16558	protein_coding	preserved
STRG-HSA-16559	protein_coding	preserved
STRG-HSA-16564	protein_coding	preserved
STRG-HSA-16566	protein_coding	preserved
STRG-HSA-16568	protein_coding	preserved
STRG-HSA-16572	protein_coding	preserved
STRG-HSA-16574	protein_coding	preserved
STRG-HSA-16577	protein_coding	preserved
STRG-HSA-16583	protein_coding	preserved
STRG-HSA-16585	protein_coding	preserved
STRG-HSA-16592	protein_coding	preserved
STRG-HSA-16596	protein_coding	preserved
STRG-HSA-16597	protein_coding	preserved
STRG-HSA-16598	protein_coding	preserved
STRG-HSA-16603	protein_coding	preserved
STRG-HSA-16604	protein_coding	preserved
STRG-HSA-16612	protein_coding	preserved
STRG-HSA-16615	protein_coding	preserved
STRG-HSA-16624	protein_coding	preserved
STRG-HSA-16629	protein_coding	preserved
STRG-HSA-16631	protein_coding	preserved
STRG-HSA-16632	protein_coding	preserved
STRG-HSA-16638	protein_coding	preserved
STRG-HSA-16646	protein_coding	preserved
STRG-HSA-16654	protein_coding	preserved
STRG-HSA-16655	protein_coding	preserved
STRG-HSA-16669	protein_coding	preserved
STRG-HSA-1667	protein_coding	preserved
STRG-HSA-16671	protein_coding	preserved
STRG-HSA-16672	protein_coding	preserved
STRG-HSA-16680	protein_coding	preserved
STRG-HSA-16682	protein_coding	preserved
STRG-HSA-16683	protein_coding	preserved
STRG-HSA-1669	protein_coding	preserved
STRG-HSA-16693	protein_coding	preserved
STRG-HSA-16695	protein_coding	preserved
STRG-HSA-16697	protein_coding	preserved
STRG-HSA-16701	protein_coding	preserved
STRG-HSA-16706	protein_coding	preserved
STRG-HSA-16711	protein_coding	preserved
STRG-HSA-16713	unannotated	preserved
STRG-HSA-16714	lncRNA	preserved
STRG-HSA-16722	protein_coding	preserved
STRG-HSA-1673	protein_coding	preserved
STRG-HSA-1674	protein_coding	preserved
STRG-HSA-16771	protein_coding	preserved
STRG-HSA-16775	protein_coding	preserved
STRG-HSA-16787	protein_coding	preserved
STRG-HSA-16791	protein_coding	preserved
STRG-HSA-16795	unannotated	preserved
STRG-HSA-16797	protein_coding	preserved
STRG-HSA-16801	protein_coding	preserved
STRG-HSA-16802	protein_coding	preserved
STRG-HSA-16803	protein_coding	preserved
STRG-HSA-16805	protein_coding	preserved
STRG-HSA-16806	protein_coding	preserved
STRG-HSA-16811	protein_coding	preserved
STRG-HSA-16815	protein_coding	preserved
STRG-HSA-16820	protein_coding	preserved
STRG-HSA-16824	protein_coding	preserved
STRG-HSA-16829	protein_coding	preserved
STRG-HSA-16833	protein_coding	preserved
STRG-HSA-16835	protein_coding	preserved
STRG-HSA-16839	protein_coding	preserved
STRG-HSA-16840	protein_coding	preserved
STRG-HSA-16846	protein_coding	preserved
STRG-HSA-16847	protein_coding	preserved
STRG-HSA-16849	protein_coding	preserved
STRG-HSA-16856	protein_coding	preserved
STRG-HSA-16859	protein_coding	preserved
STRG-HSA-16863	protein_coding	preserved
STRG-HSA-16868	protein_coding	preserved
STRG-HSA-16871	lncRNA	preserved
STRG-HSA-16875	protein_coding	preserved
STRG-HSA-16878	protein_coding	preserved
STRG-HSA-16880	protein_coding	preserved
STRG-HSA-16883	protein_coding	preserved
STRG-HSA-16886	protein_coding	preserved
STRG-HSA-16893	protein_coding	preserved
STRG-HSA-16895	protein_coding	preserved
STRG-HSA-16897	protein_coding	preserved
STRG-HSA-16902	protein_coding	preserved
STRG-HSA-16913	protein_coding	preserved
STRG-HSA-16917	protein_coding	preserved
STRG-HSA-16918	protein_coding	preserved
STRG-HSA-16919	protein_coding	preserved
STRG-HSA-1692	protein_coding	preserved
STRG-HSA-16925	protein_coding	preserved
STRG-HSA-16931	protein_coding	preserved
STRG-HSA-16933	protein_coding	preserved
STRG-HSA-16934	protein_coding	preserved
STRG-HSA-16935	protein_coding	preserved
STRG-HSA-16937	protein_coding	preserved
STRG-HSA-17	pseudogene	preserved
STRG-HSA-17024	pseudogene	preserved
STRG-HSA-17050	pseudogene	preserved
STRG-HSA-17053	pseudogene	preserved
STRG-HSA-17057	protein_coding	preserved
STRG-HSA-17061	protein_coding	preserved
STRG-HSA-17062	protein_coding	preserved
STRG-HSA-17063	protein_coding	preserved
STRG-HSA-17075	pseudogene	preserved
STRG-HSA-17083	protein_coding	preserved
STRG-HSA-17088	protein_coding	preserved
STRG-HSA-17123	protein_coding	preserved
STRG-HSA-1714	protein_coding	preserved
STRG-HSA-17142	protein_coding	preserved
STRG-HSA-17166	pseudogene	preserved
STRG-HSA-17174	pseudogene	preserved
STRG-HSA-17181	protein_coding	preserved
STRG-HSA-17183	protein_coding	preserved
STRG-HSA-17189	protein_coding	preserved
STRG-HSA-17237	protein_coding	preserved
STRG-HSA-17241	protein_coding	preserved
STRG-HSA-17249	protein_coding	preserved
STRG-HSA-1725	protein_coding	preserved
STRG-HSA-17271	protein_coding	preserved
STRG-HSA-17273	protein_coding	preserved
STRG-HSA-17276	protein_coding	preserved
STRG-HSA-17282	protein_coding	preserved
STRG-HSA-17287	protein_coding	preserved
STRG-HSA-17291	protein_coding	preserved
STRG-HSA-17292	protein_coding	preserved
STRG-HSA-17293	protein_coding	preserved
STRG-HSA-17296	protein_coding	preserved
STRG-HSA-17299	protein_coding	preserved
STRG-HSA-1730	protein_coding	preserved
STRG-HSA-17300	protein_coding	preserved
STRG-HSA-17309	protein_coding	preserved
STRG-HSA-17311	protein_coding	preserved
STRG-HSA-17312	lncRNA	preserved
STRG-HSA-17313	protein_coding	preserved
STRG-HSA-17315	unannotated	preserved
STRG-HSA-17318	protein_coding	preserved
STRG-HSA-17320	protein_coding	preserved
STRG-HSA-17327	protein_coding	preserved
STRG-HSA-1734	protein_coding	preserved
STRG-HSA-17361	protein_coding	preserved
STRG-HSA-17376	protein_coding	preserved
STRG-HSA-17387	protein_coding	preserved
STRG-HSA-17389	protein_coding	preserved
STRG-HSA-174	protein_coding	preserved
STRG-HSA-17407	protein_coding	preserved
STRG-HSA-17415	protein_coding	preserved
STRG-HSA-17418	unannotated	preserved
STRG-HSA-17419	protein_coding	preserved
STRG-HSA-17420	unannotated	preserved
STRG-HSA-17421	lncRNA	preserved
STRG-HSA-17426	protein_coding	preserved
STRG-HSA-17428	protein_coding	preserved
STRG-HSA-17439	protein_coding	preserved
STRG-HSA-17445	protein_coding	preserved
STRG-HSA-17446	protein_coding	preserved
STRG-HSA-17447	protein_coding	preserved
STRG-HSA-17450	protein_coding	preserved
STRG-HSA-17451	unannotated	preserved
STRG-HSA-17456	protein_coding	preserved
STRG-HSA-17459	protein_coding	preserved
STRG-HSA-1746	protein_coding	preserved
STRG-HSA-17463	protein_coding	preserved
STRG-HSA-17468	protein_coding	preserved
STRG-HSA-17469	protein_coding	preserved
STRG-HSA-17472	protein_coding	preserved
STRG-HSA-17473	protein_coding	preserved
STRG-HSA-17475	protein_coding	preserved
STRG-HSA-17476	protein_coding	preserved
STRG-HSA-17478	protein_coding	preserved
STRG-HSA-17486	protein_coding	preserved
STRG-HSA-1749	protein_coding	preserved
STRG-HSA-17490	protein_coding	preserved
STRG-HSA-17491	protein_coding	preserved
STRG-HSA-17494	protein_coding	preserved
STRG-HSA-17502	pseudogene	preserved
STRG-HSA-17503	protein_coding	preserved
STRG-HSA-17504	unannotated	preserved
STRG-HSA-17505	protein_coding	preserved
STRG-HSA-17507	protein_coding	preserved
STRG-HSA-17514	protein_coding	preserved
STRG-HSA-17515	protein_coding	preserved
STRG-HSA-17517	protein_coding	preserved
STRG-HSA-17519	protein_coding	preserved
STRG-HSA-17521	protein_coding	preserved
STRG-HSA-17524	protein_coding	preserved
STRG-HSA-17536	lncRNA	preserved
STRG-HSA-17537	protein_coding	preserved
STRG-HSA-17541	protein_coding	preserved
STRG-HSA-17543	protein_coding	preserved
STRG-HSA-17544	protein_coding	preserved
STRG-HSA-17545	protein_coding	preserved
STRG-HSA-17552	protein_coding	preserved
STRG-HSA-17554	protein_coding	preserved
STRG-HSA-17559	protein_coding	preserved
STRG-HSA-1756	protein_coding	preserved
STRG-HSA-17562	protein_coding	preserved
STRG-HSA-17564	protein_coding	preserved
STRG-HSA-17569	protein_coding	preserved
STRG-HSA-17572	protein_coding	preserved
STRG-HSA-17575	pseudogene	preserved
STRG-HSA-17576	protein_coding	preserved
STRG-HSA-17581	protein_coding	preserved
STRG-HSA-17582	protein_coding	preserved
STRG-HSA-17584	protein_coding	preserved
STRG-HSA-17588	protein_coding	preserved
STRG-HSA-17590	protein_coding	preserved
STRG-HSA-17592	protein_coding	preserved
STRG-HSA-17610	protein_coding	preserved
STRG-HSA-17613	protein_coding	preserved
STRG-HSA-17619	protein_coding	preserved
STRG-HSA-17620	protein_coding	preserved
STRG-HSA-17622	protein_coding	preserved
STRG-HSA-1763	protein_coding	preserved
STRG-HSA-17635	protein_coding	preserved
STRG-HSA-17639	lncRNA	preserved
STRG-HSA-17640	protein_coding	preserved
STRG-HSA-17642	protein_coding	preserved
STRG-HSA-17650	protein_coding	preserved
STRG-HSA-17651	unannotated	preserved
STRG-HSA-17652	protein_coding	preserved
STRG-HSA-17654	pseudogene	preserved
STRG-HSA-17658	protein_coding	preserved
STRG-HSA-17670	protein_coding	preserved
STRG-HSA-17677	lncRNA	preserved
STRG-HSA-17679	protein_coding	preserved
STRG-HSA-1768	protein_coding	preserved
STRG-HSA-17681	protein_coding	preserved
STRG-HSA-17684	protein_coding	preserved
STRG-HSA-17692	protein_coding	preserved
STRG-HSA-17706	protein_coding	preserved
STRG-HSA-1771	protein_coding	preserved
STRG-HSA-17713	protein_coding	preserved
STRG-HSA-17714	protein_coding	preserved
STRG-HSA-17735	protein_coding	preserved
STRG-HSA-17737	protein_coding	preserved
STRG-HSA-1774	protein_coding	preserved
STRG-HSA-17741	protein_coding	preserved
STRG-HSA-17744	protein_coding	preserved
STRG-HSA-17754	protein_coding	preserved
STRG-HSA-17755	protein_coding	preserved
STRG-HSA-17763	protein_coding	preserved
STRG-HSA-17765	lncRNA	preserved
STRG-HSA-17767	protein_coding	preserved
STRG-HSA-17770	unannotated	preserved
STRG-HSA-17774	protein_coding	preserved
STRG-HSA-17777	protein_coding	preserved
STRG-HSA-17783	protein_coding	preserved
STRG-HSA-17788	protein_coding	preserved
STRG-HSA-17804	protein_coding	preserved
STRG-HSA-17809	protein_coding	preserved
STRG-HSA-17810	protein_coding	preserved
STRG-HSA-17812	protein_coding	preserved
STRG-HSA-17818	unannotated	preserved
STRG-HSA-17821	pseudogene	preserved
STRG-HSA-17822	protein_coding	preserved
STRG-HSA-17823	protein_coding	preserved
STRG-HSA-1783	protein_coding	preserved
STRG-HSA-17833	protein_coding	preserved
STRG-HSA-17838	protein_coding	preserved
STRG-HSA-17840	protein_coding	preserved
STRG-HSA-17842	protein_coding	preserved
STRG-HSA-17844	protein_coding	preserved
STRG-HSA-17856	protein_coding	preserved
STRG-HSA-17857	protein_coding	preserved
STRG-HSA-17862	protein_coding	preserved
STRG-HSA-17868	protein_coding	preserved
STRG-HSA-17872	protein_coding	preserved
STRG-HSA-17878	protein_coding	preserved
STRG-HSA-17882	protein_coding	preserved
STRG-HSA-1789	protein_coding	preserved
STRG-HSA-17897	protein_coding	preserved
STRG-HSA-1790	protein_coding	preserved
STRG-HSA-1791	protein_coding	preserved
STRG-HSA-17912	protein_coding	preserved
STRG-HSA-17920	protein_coding	preserved
STRG-HSA-17929	protein_coding	preserved
STRG-HSA-17932	protein_coding	preserved
STRG-HSA-1795	protein_coding	preserved
STRG-HSA-17951	protein_coding	preserved
STRG-HSA-17962	protein_coding	preserved
STRG-HSA-17965	protein_coding	preserved
STRG-HSA-17969	protein_coding	preserved
STRG-HSA-17974	protein_coding	preserved
STRG-HSA-17981	protein_coding	preserved
STRG-HSA-17999	protein_coding	preserved
STRG-HSA-1800	protein_coding	preserved
STRG-HSA-18001	protein_coding	preserved
STRG-HSA-18011	protein_coding	preserved
STRG-HSA-18013	protein_coding	preserved
STRG-HSA-1802	pseudogene	preserved
STRG-HSA-18037	protein_coding	preserved
STRG-HSA-1804	protein_coding	preserved
STRG-HSA-18047	protein_coding	preserved
STRG-HSA-18054	lncRNA	preserved
STRG-HSA-18056	protein_coding	preserved
STRG-HSA-18057	unannotated	preserved
STRG-HSA-18063	protein_coding	preserved
STRG-HSA-18064	protein_coding	preserved
STRG-HSA-18066	protein_coding	preserved
STRG-HSA-18067	protein_coding	preserved
STRG-HSA-18069	protein_coding	preserved
STRG-HSA-18071	protein_coding	preserved
STRG-HSA-18075	protein_coding	preserved
STRG-HSA-18077	protein_coding	preserved
STRG-HSA-18078	protein_coding	preserved
STRG-HSA-1808	protein_coding	preserved
STRG-HSA-18081	protein_coding	preserved
STRG-HSA-18082	protein_coding	preserved
STRG-HSA-18086	protein_coding	preserved
STRG-HSA-18088	protein_coding	preserved
STRG-HSA-18095	protein_coding	preserved
STRG-HSA-18103	protein_coding	preserved
STRG-HSA-18109	protein_coding	preserved
STRG-HSA-18117	protein_coding	preserved
STRG-HSA-18122	lncRNA	preserved
STRG-HSA-18126	protein_coding	preserved
STRG-HSA-18127	protein_coding	preserved
STRG-HSA-18132	protein_coding	preserved
STRG-HSA-18143	protein_coding	preserved
STRG-HSA-18144	protein_coding	preserved
STRG-HSA-18145	protein_coding	preserved
STRG-HSA-18146	protein_coding	preserved
STRG-HSA-1815	pseudogene	preserved
STRG-HSA-18151	protein_coding	preserved
STRG-HSA-18152	protein_coding	preserved
STRG-HSA-18155	protein_coding	preserved
STRG-HSA-18159	protein_coding	preserved
STRG-HSA-1816	unannotated	preserved
STRG-HSA-18162	protein_coding	preserved
STRG-HSA-18166	protein_coding	preserved
STRG-HSA-18169	protein_coding	preserved
STRG-HSA-1817	protein_coding	preserved
STRG-HSA-18180	protein_coding	preserved
STRG-HSA-18181	lncRNA	preserved
STRG-HSA-18183	protein_coding	preserved
STRG-HSA-18186	protein_coding	preserved
STRG-HSA-18189	protein_coding	preserved
STRG-HSA-18191	protein_coding	preserved
STRG-HSA-18192	unannotated	preserved
STRG-HSA-18193	protein_coding	preserved
STRG-HSA-18195	protein_coding	preserved
STRG-HSA-182	protein_coding	preserved
STRG-HSA-18207	protein_coding	preserved
STRG-HSA-18211	protein_coding	preserved
STRG-HSA-18219	protein_coding	preserved
STRG-HSA-1822	protein_coding	preserved
STRG-HSA-18222	protein_coding	preserved
STRG-HSA-18224	protein_coding	preserved
STRG-HSA-18225	protein_coding	preserved
STRG-HSA-1823	protein_coding	preserved
STRG-HSA-18230	protein_coding	preserved
STRG-HSA-18231	protein_coding	preserved
STRG-HSA-18235	protein_coding	preserved
STRG-HSA-18236	protein_coding	preserved
STRG-HSA-18245	protein_coding	preserved
STRG-HSA-1825	protein_coding	preserved
STRG-HSA-18252	protein_coding	preserved
STRG-HSA-18254	protein_coding	preserved
STRG-HSA-18257	protein_coding	preserved
STRG-HSA-18260	protein_coding	preserved
STRG-HSA-18265	protein_coding	preserved
STRG-HSA-18267	protein_coding	preserved
STRG-HSA-1827	protein_coding	preserved
STRG-HSA-18270	protein_coding	preserved
STRG-HSA-18276	protein_coding	preserved
STRG-HSA-18293	protein_coding	preserved
STRG-HSA-18298	unannotated	preserved
STRG-HSA-183	protein_coding	preserved
STRG-HSA-18300	protein_coding	preserved
STRG-HSA-18305	protein_coding	preserved
STRG-HSA-18310	protein_coding	preserved
STRG-HSA-18324	protein_coding	preserved
STRG-HSA-18332	protein_coding	preserved
STRG-HSA-18337	protein_coding	preserved
STRG-HSA-18339	protein_coding	preserved
STRG-HSA-18344	protein_coding	preserved
STRG-HSA-1835	protein_coding	preserved
STRG-HSA-18350	protein_coding	preserved
STRG-HSA-18354	protein_coding	preserved
STRG-HSA-18355	protein_coding	preserved
STRG-HSA-18360	protein_coding	preserved
STRG-HSA-18362	protein_coding	preserved
STRG-HSA-18363	protein_coding	preserved
STRG-HSA-1837	protein_coding	preserved
STRG-HSA-18372	protein_coding	preserved
STRG-HSA-18376	protein_coding	preserved
STRG-HSA-18379	protein_coding	preserved
STRG-HSA-18381	protein_coding	preserved
STRG-HSA-18388	protein_coding	preserved
STRG-HSA-18389	protein_coding	preserved
STRG-HSA-18393	protein_coding	preserved
STRG-HSA-18396	protein_coding	preserved
STRG-HSA-18399	protein_coding	preserved
STRG-HSA-1840	protein_coding	preserved
STRG-HSA-18401	protein_coding	preserved
STRG-HSA-18404	protein_coding	preserved
STRG-HSA-18406	protein_coding	preserved
STRG-HSA-18407	protein_coding	preserved
STRG-HSA-18408	protein_coding	preserved
STRG-HSA-18409	protein_coding	preserved
STRG-HSA-1841	protein_coding	preserved
STRG-HSA-18412	protein_coding	preserved
STRG-HSA-18418	protein_coding	preserved
STRG-HSA-18424	protein_coding	preserved
STRG-HSA-1843	protein_coding	preserved
STRG-HSA-18430	protein_coding	preserved
STRG-HSA-18432	protein_coding	preserved
STRG-HSA-18436	protein_coding	preserved
STRG-HSA-18445	protein_coding	preserved
STRG-HSA-1845	protein_coding	preserved
STRG-HSA-18454	protein_coding	preserved
STRG-HSA-18467	protein_coding	preserved
STRG-HSA-18469	protein_coding	preserved
STRG-HSA-18478	protein_coding	preserved
STRG-HSA-18482	protein_coding	preserved
STRG-HSA-18486	protein_coding	preserved
STRG-HSA-1849	protein_coding	preserved
STRG-HSA-18492	protein_coding	preserved
STRG-HSA-18500	protein_coding	preserved
STRG-HSA-18512	protein_coding	preserved
STRG-HSA-1852	protein_coding	preserved
STRG-HSA-18524	protein_coding	preserved
STRG-HSA-18530	protein_coding	preserved
STRG-HSA-18531	protein_coding	preserved
STRG-HSA-18538	protein_coding	preserved
STRG-HSA-18545	protein_coding	preserved
STRG-HSA-1855	protein_coding	preserved
STRG-HSA-18553	protein_coding	preserved
STRG-HSA-18555	protein_coding	preserved
STRG-HSA-18558	protein_coding	preserved
STRG-HSA-18559	protein_coding	preserved
STRG-HSA-18563	protein_coding	preserved
STRG-HSA-18575	protein_coding	preserved
STRG-HSA-18576	protein_coding	preserved
STRG-HSA-18583	protein_coding	preserved
STRG-HSA-18589	protein_coding	preserved
STRG-HSA-18598	protein_coding	preserved
STRG-HSA-18602	lncRNA	preserved
STRG-HSA-18603	protein_coding	preserved
STRG-HSA-18604	protein_coding	preserved
STRG-HSA-18605	protein_coding	preserved
STRG-HSA-18606	protein_coding	preserved
STRG-HSA-18611	protein_coding	preserved
STRG-HSA-18616	protein_coding	preserved
STRG-HSA-18618	protein_coding	preserved
STRG-HSA-1862	protein_coding	preserved
STRG-HSA-18628	protein_coding	preserved
STRG-HSA-18672	protein_coding	preserved
STRG-HSA-18675	protein_coding	preserved
STRG-HSA-18680	protein_coding	preserved
STRG-HSA-18681	protein_coding	preserved
STRG-HSA-18682	pseudogene	preserved
STRG-HSA-18686	pseudogene	preserved
STRG-HSA-18689	pseudogene	preserved
STRG-HSA-18690	protein_coding	preserved
STRG-HSA-187	protein_coding	preserved
STRG-HSA-18703	lncRNA	preserved
STRG-HSA-18704	protein_coding	preserved
STRG-HSA-18706	protein_coding	preserved
STRG-HSA-18707	protein_coding	preserved
STRG-HSA-18709	protein_coding	preserved
STRG-HSA-18710	protein_coding	preserved
STRG-HSA-18712	protein_coding	preserved
STRG-HSA-18726	protein_coding	preserved
STRG-HSA-18732	protein_coding	preserved
STRG-HSA-18733	protein_coding	preserved
STRG-HSA-18754	pseudogene	preserved
STRG-HSA-1876	protein_coding	preserved
STRG-HSA-18761	protein_coding	preserved
STRG-HSA-18764	lncRNA	preserved
STRG-HSA-18765	protein_coding	preserved
STRG-HSA-18766	protein_coding	preserved
STRG-HSA-18770	protein_coding	preserved
STRG-HSA-18772	protein_coding	preserved
STRG-HSA-18774	unannotated	preserved
STRG-HSA-18783	protein_coding	preserved
STRG-HSA-18791	protein_coding	preserved
STRG-HSA-18802	lncRNA	preserved
STRG-HSA-18806	protein_coding	preserved
STRG-HSA-18813	protein_coding	preserved
STRG-HSA-18814	protein_coding	preserved
STRG-HSA-18825	protein_coding	preserved
STRG-HSA-18831	protein_coding	preserved
STRG-HSA-18832	protein_coding	preserved
STRG-HSA-1884	protein_coding	preserved
STRG-HSA-18841	protein_coding	preserved
STRG-HSA-18845	unannotated	preserved
STRG-HSA-18847	protein_coding	preserved
STRG-HSA-18849	protein_coding	preserved
STRG-HSA-18863	protein_coding	preserved
STRG-HSA-18865	protein_coding	preserved
STRG-HSA-18873	protein_coding	preserved
STRG-HSA-18879	protein_coding	preserved
STRG-HSA-18884	lncRNA	preserved
STRG-HSA-18887	protein_coding	preserved
STRG-HSA-18891	protein_coding	preserved
STRG-HSA-18894	protein_coding	preserved
STRG-HSA-18896	protein_coding	preserved
STRG-HSA-18904	protein_coding	preserved
STRG-HSA-18905	protein_coding	preserved
STRG-HSA-18908	protein_coding	preserved
STRG-HSA-18916	protein_coding	preserved
STRG-HSA-18919	protein_coding	preserved
STRG-HSA-18920	protein_coding	preserved
STRG-HSA-18921	protein_coding	preserved
STRG-HSA-18923	protein_coding	preserved
STRG-HSA-18924	protein_coding	preserved
STRG-HSA-18926	protein_coding	preserved
STRG-HSA-18928	protein_coding	preserved
STRG-HSA-18941	protein_coding	preserved
STRG-HSA-18948	protein_coding	preserved
STRG-HSA-18955	lncRNA	preserved
STRG-HSA-18959	protein_coding	preserved
STRG-HSA-1897	protein_coding	preserved
STRG-HSA-18970	protein_coding	preserved
STRG-HSA-18971	protein_coding	preserved
STRG-HSA-18972	protein_coding	preserved
STRG-HSA-18997	protein_coding	preserved
STRG-HSA-19019	protein_coding	preserved
STRG-HSA-19026	protein_coding	preserved
STRG-HSA-19037	protein_coding	preserved
STRG-HSA-19038	unannotated	preserved
STRG-HSA-19042	protein_coding	preserved
STRG-HSA-19045	protein_coding	preserved
STRG-HSA-19052	protein_coding	preserved
STRG-HSA-19057	protein_coding	preserved
STRG-HSA-1907	protein_coding	preserved
STRG-HSA-19080	protein_coding	preserved
STRG-HSA-19083	protein_coding	preserved
STRG-HSA-19090	lncRNA	preserved
STRG-HSA-19093	unannotated	preserved
STRG-HSA-19096	protein_coding	preserved
[truncated: 10,239 more rows]

## Sheet: Age chimp genes
gene_id	gene_biotype	age
ENSPTRG00000001451	protein_coding	preserved
ENSPTRG00000004436	protein_coding	preserved
ENSPTRG00000013405	protein_coding	preserved
ENSPTRG00000029388	protein_coding	preserved
ENSPTRG00000040617	protein_coding	preserved
ENSPTRG00000041644	protein_coding	preserved
ENSPTRG00000042254	protein_coding	preserved
ENSPTRG00000042667	protein_coding	preserved
ENSPTRG00000045675	protein_coding	preserved
ENSPTRG00000046074	pseudogene	preserved
ENSPTRG00000047000	pseudogene	preserved
ENSPTRG00000047302	protein_coding	preserved
ENSPTRG00000048623	protein_coding	preserved
ENSPTRG00000048686	protein_coding	preserved
ENSPTRG00000048875	protein_coding	preserved
ENSPTRG00000048958	protein_coding	preserved
ENSPTRG00000049415	protein_coding	preserved
ENSPTRG00000049629	protein_coding	preserved
ENSPTRG00000050275	protein_coding	preserved
ENSPTRG00000053587	lncRNA	preserved
STRG-PTR-10	protein_coding	preserved
STRG-PTR-10002	unannotated	preserved
STRG-PTR-10005	unannotated	preserved
STRG-PTR-10007	protein_coding	preserved
STRG-PTR-10008	unannotated	preserved
STRG-PTR-10009	protein_coding	preserved
STRG-PTR-10014	protein_coding	preserved
STRG-PTR-10016	protein_coding	preserved
STRG-PTR-10019	protein_coding	preserved
STRG-PTR-1002	protein_coding	preserved
STRG-PTR-10020	protein_coding	preserved
STRG-PTR-10022	unannotated	preserved
STRG-PTR-10023	protein_coding	preserved
STRG-PTR-10024	protein_coding	preserved
STRG-PTR-10025	protein_coding	preserved
STRG-PTR-10026	protein_coding	preserved
STRG-PTR-1003	protein_coding	preserved
STRG-PTR-1004	protein_coding	preserved
STRG-PTR-1005	protein_coding	preserved
STRG-PTR-10063	protein_coding	preserved
STRG-PTR-10065	protein_coding	preserved
STRG-PTR-10067	protein_coding	preserved
STRG-PTR-10069	unannotated	preserved
STRG-PTR-1007	protein_coding	preserved
STRG-PTR-10071	unannotated	preserved
STRG-PTR-10075	unannotated	preserved
STRG-PTR-10076	lncRNA	preserved
STRG-PTR-10078	protein_coding	preserved
STRG-PTR-10079	protein_coding	preserved
STRG-PTR-10087	protein_coding	preserved
STRG-PTR-10089	protein_coding	preserved
STRG-PTR-10091	lncRNA	preserved
STRG-PTR-10092	lncRNA	preserved
STRG-PTR-101	lncRNA	preserved
STRG-PTR-1011	protein_coding	preserved
STRG-PTR-10110	unannotated	preserved
STRG-PTR-10114	unannotated	preserved
STRG-PTR-1012	protein_coding	preserved
STRG-PTR-10124	protein_coding	preserved
STRG-PTR-10129	protein_coding	preserved
STRG-PTR-10134	protein_coding	preserved
STRG-PTR-10135	protein_coding	preserved
STRG-PTR-10138	unannotated	preserved
STRG-PTR-10139	lncRNA	preserved
STRG-PTR-1014	protein_coding	preserved
STRG-PTR-10141	protein_coding	preserved
STRG-PTR-10142	lncRNA	preserved
STRG-PTR-10144	unannotated	preserved
STRG-PTR-10145	unannotated	preserved
STRG-PTR-10148	unannotated	preserved
STRG-PTR-10152	protein_coding	preserved
STRG-PTR-10153	protein_coding	preserved
STRG-PTR-10157	protein_coding	preserved
STRG-PTR-10158	unannotated	preserved
STRG-PTR-1016	protein_coding	preserved
STRG-PTR-10161	protein_coding	preserved
STRG-PTR-10164	lncRNA	preserved
STRG-PTR-10167	protein_coding	preserved
STRG-PTR-10168	unannotated	preserved
STRG-PTR-10169	protein_coding	preserved
STRG-PTR-10171	lncRNA	preserved
STRG-PTR-10176	unannotated	preserved
STRG-PTR-1018	protein_coding	preserved
STRG-PTR-10187	unannotated	preserved
STRG-PTR-10188	protein_coding	preserved
STRG-PTR-10190	unannotated	preserved
STRG-PTR-10191	protein_coding	preserved
STRG-PTR-10193	protein_coding	preserved
STRG-PTR-102	protein_coding	preserved
STRG-PTR-1020	protein_coding	preserved
STRG-PTR-10202	protein_coding	preserved
STRG-PTR-10203	protein_coding	preserved
STRG-PTR-10208	protein_coding	preserved
STRG-PTR-10209	protein_coding	preserved
STRG-PTR-10211	protein_coding	preserved
STRG-PTR-10213	protein_coding	preserved
STRG-PTR-10216	protein_coding	preserved
STRG-PTR-10217	unannotated	preserved
STRG-PTR-10218	protein_coding	preserved
STRG-PTR-10219	unannotated	preserved
STRG-PTR-10223	unannotated	preserved
STRG-PTR-10224	unannotated	preserved
STRG-PTR-10225	lncRNA	preserved
STRG-PTR-10229	protein_coding	preserved
STRG-PTR-10231	unannotated	preserved
STRG-PTR-10233	protein_coding	preserved
STRG-PTR-10234	protein_coding	preserved
STRG-PTR-10235	protein_coding	preserved
STRG-PTR-10238	protein_coding	preserved
STRG-PTR-10247	protein_coding	preserved
STRG-PTR-10251	protein_coding	preserved
STRG-PTR-10255	unannotated	preserved
STRG-PTR-10257	protein_coding	preserved
STRG-PTR-10259	protein_coding	preserved
STRG-PTR-10267	protein_coding	preserved
STRG-PTR-10268	protein_coding	preserved
STRG-PTR-10269	protein_coding	preserved
STRG-PTR-1027	protein_coding	preserved
STRG-PTR-10270	protein_coding	preserved
STRG-PTR-10273	protein_coding	preserved
STRG-PTR-10274	protein_coding	preserved
STRG-PTR-10276	protein_coding	preserved
STRG-PTR-10278	protein_coding	preserved
STRG-PTR-10279	protein_coding	preserved
STRG-PTR-1028	protein_coding	preserved
STRG-PTR-10284	protein_coding	preserved
STRG-PTR-10286	protein_coding	preserved
STRG-PTR-10289	protein_coding	preserved
STRG-PTR-1029	protein_coding	preserved
STRG-PTR-10290	protein_coding	preserved
STRG-PTR-10291	pseudogene	preserved
STRG-PTR-10295	protein_coding	preserved
STRG-PTR-10298	protein_coding	preserved
STRG-PTR-10299	protein_coding	preserved
STRG-PTR-10301	unannotated	preserved
STRG-PTR-10302	protein_coding	preserved
STRG-PTR-10304	protein_coding	preserved
STRG-PTR-10306	protein_coding	preserved
STRG-PTR-1031	protein_coding	preserved
STRG-PTR-10311	protein_coding	preserved
STRG-PTR-10316	protein_coding	preserved
STRG-PTR-10318	protein_coding	preserved
STRG-PTR-10319	protein_coding	preserved
STRG-PTR-10321	protein_coding	preserved
STRG-PTR-10323	protein_coding	preserved
STRG-PTR-10326	protein_coding	preserved
STRG-PTR-10328	protein_coding	preserved
STRG-PTR-10329	protein_coding	preserved
STRG-PTR-10331	protein_coding	preserved
STRG-PTR-10334	protein_coding	preserved
STRG-PTR-10336	protein_coding	preserved
STRG-PTR-10337	protein_coding	preserved
STRG-PTR-10338	protein_coding	preserved
STRG-PTR-10339	protein_coding	preserved
STRG-PTR-1034	protein_coding	preserved
STRG-PTR-10342	protein_coding	preserved
STRG-PTR-10349	protein_coding	preserved
STRG-PTR-1035	protein_coding	preserved
STRG-PTR-10354	protein_coding	preserved
STRG-PTR-10355	protein_coding	preserved
STRG-PTR-10356	protein_coding	preserved
STRG-PTR-10357	protein_coding	preserved
STRG-PTR-10359	protein_coding	preserved
STRG-PTR-10360	protein_coding	preserved
STRG-PTR-10361	protein_coding	preserved
STRG-PTR-10362	protein_coding	preserved
STRG-PTR-10365	protein_coding	preserved
STRG-PTR-10366	protein_coding	preserved
STRG-PTR-10367	protein_coding	preserved
STRG-PTR-10368	unannotated	preserved
STRG-PTR-10369	protein_coding	preserved
STRG-PTR-10370	protein_coding	preserved
STRG-PTR-10371	protein_coding	preserved
STRG-PTR-10375	unannotated	preserved
STRG-PTR-1038	protein_coding	preserved
STRG-PTR-10382	pseudogene	preserved
STRG-PTR-10383	protein_coding	preserved
STRG-PTR-10384	protein_coding	preserved
STRG-PTR-10385	protein_coding	preserved
STRG-PTR-10387	protein_coding	preserved
STRG-PTR-10388	protein_coding	preserved
STRG-PTR-10389	protein_coding	preserved
STRG-PTR-10393	protein_coding	preserved
STRG-PTR-10397	protein_coding	preserved
STRG-PTR-10400	protein_coding	preserved
STRG-PTR-10403	protein_coding	preserved
STRG-PTR-10406	protein_coding	preserved
STRG-PTR-10408	protein_coding	preserved
STRG-PTR-10409	protein_coding	preserved
STRG-PTR-10411	protein_coding	preserved
STRG-PTR-10416	protein_coding	preserved
STRG-PTR-10417	protein_coding	preserved
STRG-PTR-10418	unannotated	preserved
STRG-PTR-10419	protein_coding	preserved
STRG-PTR-10420	protein_coding	preserved
STRG-PTR-10424	unannotated	preserved
STRG-PTR-10425	unannotated	preserved
STRG-PTR-10427	protein_coding	preserved
STRG-PTR-10431	protein_coding	preserved
STRG-PTR-10435	protein_coding	preserved
STRG-PTR-10436	protein_coding	preserved
STRG-PTR-10439	protein_coding	preserved
STRG-PTR-10440	protein_coding	preserved
STRG-PTR-10443	protein_coding	preserved
STRG-PTR-10444	protein_coding	preserved
STRG-PTR-10446	protein_coding	preserved
STRG-PTR-10448	unannotated	preserved
STRG-PTR-10449	protein_coding	preserved
STRG-PTR-10450	unannotated	preserved
STRG-PTR-10451	protein_coding	preserved
STRG-PTR-10452	protein_coding	preserved
STRG-PTR-10453	protein_coding	preserved
STRG-PTR-10454	protein_coding	preserved
STRG-PTR-10457	pseudogene	preserved
STRG-PTR-10458	protein_coding	preserved
STRG-PTR-10461	protein_coding	preserved
STRG-PTR-10463	protein_coding	preserved
STRG-PTR-10474	protein_coding	preserved
STRG-PTR-10484	protein_coding	preserved
STRG-PTR-10486	lncRNA	preserved
STRG-PTR-10488	protein_coding	preserved
STRG-PTR-1049	protein_coding	preserved
STRG-PTR-10492	protein_coding	preserved
STRG-PTR-10495	protein_coding	preserved
STRG-PTR-10498	protein_coding	preserved
STRG-PTR-10502	protein_coding	preserved
STRG-PTR-10510	protein_coding	preserved
STRG-PTR-10513	protein_coding	preserved
STRG-PTR-10516	protein_coding	preserved
STRG-PTR-10518	protein_coding	preserved
STRG-PTR-10521	protein_coding	preserved
STRG-PTR-10523	protein_coding	preserved
STRG-PTR-10524	protein_coding	preserved
STRG-PTR-10534	protein_coding	preserved
STRG-PTR-10535	protein_coding	preserved
STRG-PTR-10537	protein_coding	preserved
STRG-PTR-10539	protein_coding	preserved
STRG-PTR-1054	protein_coding	preserved
STRG-PTR-10541	protein_coding	preserved
STRG-PTR-10546	protein_coding	preserved
STRG-PTR-10549	protein_coding	preserved
STRG-PTR-10551	protein_coding	preserved
STRG-PTR-10555	protein_coding	preserved
STRG-PTR-10557	protein_coding	preserved
STRG-PTR-10558	protein_coding	preserved
STRG-PTR-10560	protein_coding	preserved
STRG-PTR-10564	unannotated	preserved
STRG-PTR-10565	protein_coding	preserved
STRG-PTR-10570	protein_coding	preserved
STRG-PTR-10572	protein_coding	preserved
STRG-PTR-10574	protein_coding	preserved
STRG-PTR-10578	protein_coding	preserved
STRG-PTR-1058	protein_coding	preserved
STRG-PTR-10582	protein_coding	preserved
STRG-PTR-10583	protein_coding	preserved
STRG-PTR-10584	protein_coding	preserved
STRG-PTR-10586	protein_coding	preserved
STRG-PTR-10591	protein_coding	preserved
STRG-PTR-10596	protein_coding	preserved
STRG-PTR-10598	protein_coding	preserved
STRG-PTR-10599	protein_coding	preserved
STRG-PTR-10607	protein_coding	preserved
STRG-PTR-10608	protein_coding	preserved
STRG-PTR-10609	unannotated	preserved
STRG-PTR-10611	protein_coding	preserved
STRG-PTR-10619	protein_coding	preserved
STRG-PTR-1062	protein_coding	preserved
STRG-PTR-10624	protein_coding	preserved
STRG-PTR-10627	unannotated	preserved
STRG-PTR-10629	protein_coding	preserved
STRG-PTR-10630	unannotated	preserved
STRG-PTR-10631	protein_coding	preserved
STRG-PTR-10632	protein_coding	preserved
STRG-PTR-10633	protein_coding	preserved
STRG-PTR-10634	protein_coding	preserved
STRG-PTR-10635	protein_coding	preserved
STRG-PTR-10636	protein_coding	preserved
STRG-PTR-10639	protein_coding	preserved
STRG-PTR-10641	protein_coding	preserved
STRG-PTR-10642	protein_coding	preserved
STRG-PTR-10643	protein_coding	preserved
STRG-PTR-10644	protein_coding	preserved
STRG-PTR-10649	protein_coding	preserved
STRG-PTR-1065	protein_coding	preserved
STRG-PTR-10650	protein_coding	preserved
STRG-PTR-10653	protein_coding	preserved
STRG-PTR-10655	unannotated	preserved
STRG-PTR-10657	protein_coding	preserved
STRG-PTR-10662	protein_coding	preserved
STRG-PTR-10666	protein_coding	preserved
STRG-PTR-10667	protein_coding	preserved
STRG-PTR-10668	protein_coding	preserved
STRG-PTR-1067	protein_coding	preserved
STRG-PTR-10671	protein_coding	preserved
STRG-PTR-10672	protein_coding	preserved
STRG-PTR-10675	protein_coding	preserved
STRG-PTR-10681	protein_coding	preserved
STRG-PTR-10682	protein_coding	preserved
STRG-PTR-10683	protein_coding	preserved
STRG-PTR-10686	protein_coding	preserved
STRG-PTR-10688	protein_coding	preserved
STRG-PTR-10689	protein_coding	preserved
STRG-PTR-10690	protein_coding	preserved
STRG-PTR-10692	protein_coding	preserved
STRG-PTR-10694	protein_coding	preserved
STRG-PTR-10696	protein_coding	preserved
STRG-PTR-10699	unannotated	preserved
STRG-PTR-107	protein_coding	preserved
STRG-PTR-1070	protein_coding	preserved
STRG-PTR-10700	protein_coding	preserved
STRG-PTR-10703	protein_coding	preserved
STRG-PTR-10706	protein_coding	preserved
STRG-PTR-10711	protein_coding	preserved
STRG-PTR-10713	protein_coding	preserved
STRG-PTR-10715	unannotated	preserved
STRG-PTR-10716	protein_coding	preserved
STRG-PTR-10718	protein_coding	preserved
STRG-PTR-1072	protein_coding	preserved
STRG-PTR-10722	protein_coding	preserved
STRG-PTR-10729	protein_coding	preserved
STRG-PTR-10730	protein_coding	preserved
STRG-PTR-10733	protein_coding	preserved
STRG-PTR-10736	protein_coding	preserved
STRG-PTR-10738	protein_coding	preserved
STRG-PTR-1074	unannotated	preserved
STRG-PTR-10743	unannotated	preserved
STRG-PTR-10750	protein_coding	preserved
STRG-PTR-10753	protein_coding	preserved
STRG-PTR-10754	protein_coding	preserved
STRG-PTR-10756	unannotated	preserved
STRG-PTR-10757	unannotated	preserved
STRG-PTR-1076	protein_coding	preserved
STRG-PTR-10762	protein_coding	preserved
STRG-PTR-10764	protein_coding	preserved
STRG-PTR-10765	protein_coding	preserved
STRG-PTR-10767	protein_coding	preserved
STRG-PTR-10768	protein_coding	preserved
STRG-PTR-10769	protein_coding	preserved
STRG-PTR-1077	protein_coding	preserved
STRG-PTR-10770	protein_coding	preserved
STRG-PTR-10772	protein_coding	preserved
STRG-PTR-10774	unannotated	preserved
STRG-PTR-10775	protein_coding	preserved
STRG-PTR-10777	protein_coding	preserved
STRG-PTR-10784	protein_coding	preserved
STRG-PTR-10787	protein_coding	preserved
STRG-PTR-1079	protein_coding	preserved
STRG-PTR-10792	protein_coding	preserved
STRG-PTR-10797	protein_coding	preserved
STRG-PTR-108	protein_coding	preserved
STRG-PTR-10801	unannotated	preserved
STRG-PTR-10803	protein_coding	preserved
STRG-PTR-10804	protein_coding	preserved
STRG-PTR-10806	protein_coding	preserved
STRG-PTR-10809	protein_coding	preserved
STRG-PTR-10813	protein_coding	preserved
STRG-PTR-10816	protein_coding	preserved
STRG-PTR-10817	protein_coding	preserved
STRG-PTR-10820	unannotated	preserved
STRG-PTR-10821	protein_coding	preserved
STRG-PTR-10822	protein_coding	preserved
STRG-PTR-10823	protein_coding	preserved
STRG-PTR-10828	protein_coding	preserved
STRG-PTR-10829	protein_coding	preserved
STRG-PTR-10836	protein_coding	preserved
STRG-PTR-10837	protein_coding	preserved
STRG-PTR-10842	protein_coding	preserved
STRG-PTR-10845	protein_coding	preserved
STRG-PTR-10846	protein_coding	preserved
STRG-PTR-10847	protein_coding	preserved
STRG-PTR-10848	protein_coding	preserved
STRG-PTR-1085	protein_coding	preserved
STRG-PTR-10851	protein_coding	preserved
STRG-PTR-10852	protein_coding	preserved
STRG-PTR-10853	protein_coding	preserved
STRG-PTR-10854	protein_coding	preserved
STRG-PTR-10855	protein_coding	preserved
STRG-PTR-10858	protein_coding	preserved
STRG-PTR-10859	protein_coding	preserved
STRG-PTR-1086	protein_coding	preserved
STRG-PTR-10860	protein_coding	preserved
STRG-PTR-10862	protein_coding	preserved
STRG-PTR-10863	protein_coding	preserved
STRG-PTR-10866	protein_coding	preserved
STRG-PTR-10867	protein_coding	preserved
STRG-PTR-10868	protein_coding	preserved
STRG-PTR-1087	protein_coding	preserved
STRG-PTR-10872	protein_coding	preserved
STRG-PTR-10877	protein_coding	preserved
STRG-PTR-10882	protein_coding	preserved
STRG-PTR-10883	protein_coding	preserved
STRG-PTR-10885	protein_coding	preserved
STRG-PTR-10887	protein_coding	preserved
STRG-PTR-10889	protein_coding	preserved
STRG-PTR-1089	protein_coding	preserved
STRG-PTR-10891	unannotated	preserved
STRG-PTR-10893	protein_coding	preserved
STRG-PTR-10895	protein_coding	preserved
STRG-PTR-10897	protein_coding	preserved
STRG-PTR-10898	protein_coding	preserved
STRG-PTR-1090	protein_coding	preserved
STRG-PTR-10903	protein_coding	preserved
STRG-PTR-10904	unannotated	preserved
STRG-PTR-10905	unannotated	preserved
STRG-PTR-10906	unannotated	preserved
STRG-PTR-10908	protein_coding	preserved
STRG-PTR-10917	protein_coding	preserved
STRG-PTR-10920	protein_coding	preserved
STRG-PTR-10922	protein_coding	preserved
STRG-PTR-10924	protein_coding	preserved
STRG-PTR-10926	protein_coding	preserved
STRG-PTR-1093	unannotated	preserved
STRG-PTR-10930	protein_coding	preserved
STRG-PTR-10934	protein_coding	preserved
STRG-PTR-10938	unannotated	preserved
STRG-PTR-10939	unannotated	preserved
STRG-PTR-1094	protein_coding	preserved
STRG-PTR-10940	protein_coding	preserved
STRG-PTR-10942	protein_coding	preserved
STRG-PTR-10945	protein_coding	preserved
STRG-PTR-10949	protein_coding	preserved
STRG-PTR-10953	protein_coding	preserved
STRG-PTR-10954	protein_coding	preserved
STRG-PTR-10955	unannotated	preserved
STRG-PTR-10956	protein_coding	preserved
STRG-PTR-10957	protein_coding	preserved
STRG-PTR-10959	protein_coding	preserved
STRG-PTR-1096	protein_coding	preserved
STRG-PTR-10963	protein_coding	preserved
STRG-PTR-10964	protein_coding	preserved
STRG-PTR-10965	protein_coding	preserved
STRG-PTR-1097	protein_coding	preserved
STRG-PTR-10974	protein_coding	preserved
STRG-PTR-10977	unannotated	preserved
STRG-PTR-10984	protein_coding	preserved
STRG-PTR-10985	protein_coding	preserved
STRG-PTR-10988	protein_coding	preserved
STRG-PTR-10995	unannotated	preserved
STRG-PTR-10996	protein_coding	preserved
STRG-PTR-10997	protein_coding	preserved
STRG-PTR-10998	protein_coding	preserved
STRG-PTR-11	protein_coding	preserved
STRG-PTR-1100	protein_coding	preserved
STRG-PTR-11000	protein_coding	preserved
STRG-PTR-11001	protein_coding	preserved
STRG-PTR-11003	protein_coding	preserved
STRG-PTR-11007	protein_coding	preserved
STRG-PTR-11009	protein_coding	preserved
STRG-PTR-11010	protein_coding	preserved
STRG-PTR-11014	unannotated	preserved
STRG-PTR-11015	protein_coding	preserved
STRG-PTR-11017	protein_coding	preserved
STRG-PTR-1102	protein_coding	preserved
STRG-PTR-11022	protein_coding	preserved
STRG-PTR-11023	protein_coding	preserved
STRG-PTR-11024	protein_coding	preserved
STRG-PTR-11027	protein_coding	preserved
STRG-PTR-11028	protein_coding	preserved
STRG-PTR-11030	unannotated	preserved
STRG-PTR-11034	protein_coding	preserved
STRG-PTR-11037	protein_coding	preserved
STRG-PTR-11038	unannotated	preserved
STRG-PTR-11039	protein_coding	preserved
STRG-PTR-11042	unannotated	preserved
STRG-PTR-11043	unannotated	preserved
STRG-PTR-11049	protein_coding	preserved
STRG-PTR-11054	protein_coding	preserved
STRG-PTR-11070	protein_coding	preserved
STRG-PTR-11071	protein_coding	preserved
STRG-PTR-11072	protein_coding	preserved
STRG-PTR-11073	protein_coding	preserved
STRG-PTR-11076	protein_coding	preserved
STRG-PTR-11077	protein_coding	preserved
STRG-PTR-11079	protein_coding	preserved
STRG-PTR-11087	protein_coding	preserved
STRG-PTR-1109	protein_coding	preserved
STRG-PTR-11090	protein_coding	preserved
STRG-PTR-11092	protein_coding	preserved
STRG-PTR-11093	protein_coding	preserved
STRG-PTR-11094	protein_coding	preserved
STRG-PTR-11096	protein_coding	preserved
STRG-PTR-111	protein_coding	preserved
STRG-PTR-11103	protein_coding	preserved
STRG-PTR-11107	protein_coding	preserved
STRG-PTR-11109	unannotated	preserved
STRG-PTR-11110	protein_coding	preserved
STRG-PTR-11114	protein_coding	preserved
STRG-PTR-11115	protein_coding	preserved
STRG-PTR-11116	protein_coding	preserved
STRG-PTR-11118	protein_coding	preserved
STRG-PTR-11119	protein_coding	preserved
STRG-PTR-1112	protein_coding	preserved
STRG-PTR-11125	protein_coding	preserved
STRG-PTR-11127	protein_coding	preserved
STRG-PTR-11129	unannotated	preserved
STRG-PTR-1113	protein_coding	preserved
STRG-PTR-11130	unannotated	preserved
STRG-PTR-11131	protein_coding	preserved
STRG-PTR-11133	protein_coding	preserved
STRG-PTR-11134	protein_coding	preserved
STRG-PTR-11135	protein_coding	preserved
STRG-PTR-11136	protein_coding	preserved
STRG-PTR-11138	protein_coding	preserved
STRG-PTR-1114	protein_coding	preserved
STRG-PTR-11142	protein_coding	preserved
STRG-PTR-11144	protein_coding	preserved
STRG-PTR-11147	protein_coding	preserved
STRG-PTR-11148	protein_coding	preserved
STRG-PTR-1115	unannotated	preserved
STRG-PTR-11150	protein_coding	preserved
STRG-PTR-11159	protein_coding	preserved
STRG-PTR-1116	protein_coding	preserved
STRG-PTR-11163	protein_coding	preserved
STRG-PTR-11168	protein_coding	preserved
STRG-PTR-11179	protein_coding	preserved
STRG-PTR-11183	protein_coding	preserved
STRG-PTR-11189	protein_coding	preserved
STRG-PTR-11190	protein_coding	preserved
STRG-PTR-11193	protein_coding	preserved
STRG-PTR-11195	protein_coding	preserved
STRG-PTR-11199	protein_coding	preserved
STRG-PTR-112	protein_coding	preserved
STRG-PTR-11207	unannotated	preserved
STRG-PTR-1121	protein_coding	preserved
STRG-PTR-11210	protein_coding	preserved
STRG-PTR-11211	protein_coding	preserved
STRG-PTR-11215	unannotated	preserved
STRG-PTR-11218	unannotated	preserved
STRG-PTR-11219	protein_coding	preserved
STRG-PTR-11220	protein_coding	preserved
STRG-PTR-11223	protein_coding	preserved
STRG-PTR-11225	unannotated	preserved
STRG-PTR-11228	unannotated	preserved
STRG-PTR-11229	protein_coding	preserved
STRG-PTR-11231	protein_coding	preserved
STRG-PTR-11232	protein_coding	preserved
STRG-PTR-11233	unannotated	preserved
STRG-PTR-11236	protein_coding	preserved
STRG-PTR-11238	protein_coding	preserved
STRG-PTR-11239	protein_coding	preserved
STRG-PTR-11240	protein_coding	preserved
STRG-PTR-11243	protein_coding	preserved
STRG-PTR-11246	protein_coding	preserved
STRG-PTR-11247	protein_coding	preserved
STRG-PTR-11248	protein_coding	preserved
STRG-PTR-11249	protein_coding	preserved
STRG-PTR-1125	protein_coding	preserved
STRG-PTR-11252	protein_coding	preserved
STRG-PTR-11254	protein_coding	preserved
STRG-PTR-11256	protein_coding	preserved
STRG-PTR-11257	unannotated	preserved
STRG-PTR-11258	protein_coding	preserved
STRG-PTR-11259	unannotated	preserved
STRG-PTR-1126	protein_coding	preserved
STRG-PTR-11262	protein_coding	preserved
STRG-PTR-11263	protein_coding	preserved
STRG-PTR-11266	protein_coding	preserved
STRG-PTR-11267	protein_coding	preserved
STRG-PTR-1127	protein_coding	preserved
STRG-PTR-11272	unannotated	preserved
STRG-PTR-11275	protein_coding	preserved
STRG-PTR-11279	unannotated	preserved
STRG-PTR-1128	protein_coding	preserved
STRG-PTR-11282	protein_coding	preserved
STRG-PTR-11290	unannotated	preserved
STRG-PTR-11292	protein_coding	preserved
STRG-PTR-11293	unannotated	preserved
STRG-PTR-11294	protein_coding	preserved
STRG-PTR-11295	protein_coding	preserved
STRG-PTR-11298	protein_coding	preserved
STRG-PTR-1130	protein_coding	preserved
STRG-PTR-11300	protein_coding	preserved
STRG-PTR-11303	protein_coding	preserved
STRG-PTR-11304	protein_coding	preserved
STRG-PTR-11307	protein_coding	preserved
STRG-PTR-11308	protein_coding	preserved
STRG-PTR-11309	protein_coding	preserved
STRG-PTR-11311	protein_coding	preserved
STRG-PTR-11312	protein_coding	preserved
STRG-PTR-11321	protein_coding	preserved
STRG-PTR-11322	protein_coding	preserved
STRG-PTR-11328	protein_coding	preserved
STRG-PTR-1133	protein_coding	preserved
STRG-PTR-11330	unannotated	preserved
STRG-PTR-11331	unannotated	preserved
STRG-PTR-11332	protein_coding	preserved
STRG-PTR-11333	protein_coding	preserved
STRG-PTR-11335	protein_coding	preserved
STRG-PTR-11337	unannotated	preserved
STRG-PTR-11339	protein_coding	preserved
STRG-PTR-1134	protein_coding	preserved
STRG-PTR-11340	protein_coding	preserved
STRG-PTR-11341	protein_coding	preserved
STRG-PTR-11342	protein_coding	preserved
STRG-PTR-11343	protein_coding	preserved
STRG-PTR-11345	protein_coding	preserved
STRG-PTR-11349	protein_coding	preserved
STRG-PTR-11352	protein_coding	preserved
STRG-PTR-11353	protein_coding	preserved
STRG-PTR-11355	protein_coding	preserved
STRG-PTR-11356	protein_coding	preserved
STRG-PTR-11357	protein_coding	preserved
STRG-PTR-11358	protein_coding	preserved
STRG-PTR-1136	protein_coding	preserved
STRG-PTR-11360	unannotated	preserved
STRG-PTR-11363	protein_coding	preserved
STRG-PTR-11364	protein_coding	preserved
STRG-PTR-11367	protein_coding	preserved
STRG-PTR-11368	protein_coding	preserved
STRG-PTR-11369	protein_coding	preserved
STRG-PTR-11372	protein_coding	preserved
STRG-PTR-11373	protein_coding	preserved
STRG-PTR-11383	protein_coding	preserved
STRG-PTR-11385	protein_coding	preserved
STRG-PTR-11386	protein_coding	preserved
STRG-PTR-11387	protein_coding	preserved
STRG-PTR-11389	protein_coding	preserved
STRG-PTR-1139	protein_coding	preserved
STRG-PTR-11391	protein_coding	preserved
STRG-PTR-11393	protein_coding	preserved
STRG-PTR-11394	protein_coding	preserved
STRG-PTR-11396	protein_coding	preserved
STRG-PTR-11397	unannotated	preserved
STRG-PTR-11398	unannotated	preserved
STRG-PTR-11399	protein_coding	preserved
STRG-PTR-114	unannotated	preserved
STRG-PTR-11400	protein_coding	preserved
STRG-PTR-11401	protein_coding	preserved
STRG-PTR-11402	unannotated	preserved
STRG-PTR-11405	protein_coding	preserved
STRG-PTR-11406	unannotated	preserved
STRG-PTR-11407	protein_coding	preserved
STRG-PTR-11408	protein_coding	preserved
STRG-PTR-11409	protein_coding	preserved
STRG-PTR-1141	protein_coding	preserved
STRG-PTR-11410	protein_coding	preserved
STRG-PTR-11411	protein_coding	preserved
STRG-PTR-11412	protein_coding	preserved
STRG-PTR-11414	protein_coding	preserved
STRG-PTR-11415	protein_coding	preserved
STRG-PTR-1142	protein_coding	preserved
STRG-PTR-11420	protein_coding	preserved
STRG-PTR-11422	protein_coding	preserved
STRG-PTR-11423	unannotated	preserved
STRG-PTR-11424	protein_coding	preserved
STRG-PTR-11426	protein_coding	preserved
STRG-PTR-11427	protein_coding	preserved
STRG-PTR-11428	protein_coding	preserved
STRG-PTR-11431	unannotated	preserved
STRG-PTR-11432	protein_coding	preserved
STRG-PTR-11435	unannotated	preserved
STRG-PTR-11436	protein_coding	preserved
STRG-PTR-11437	unannotated	preserved
STRG-PTR-11438	protein_coding	preserved
STRG-PTR-11439	protein_coding	preserved
STRG-PTR-1144	protein_coding	preserved
STRG-PTR-11440	protein_coding	preserved
STRG-PTR-11441	protein_coding	preserved
STRG-PTR-11443	unannotated	preserved
STRG-PTR-11445	protein_coding	preserved
STRG-PTR-11448	protein_coding	preserved
STRG-PTR-11451	protein_coding	preserved
STRG-PTR-11452	protein_coding	preserved
STRG-PTR-11455	protein_coding	preserved
STRG-PTR-11456	protein_coding	preserved
STRG-PTR-11457	protein_coding	preserved
STRG-PTR-11458	protein_coding	preserved
STRG-PTR-1146	protein_coding	preserved
STRG-PTR-11463	protein_coding	preserved
STRG-PTR-11466	protein_coding	preserved
STRG-PTR-11467	protein_coding	preserved
STRG-PTR-11468	protein_coding	preserved
STRG-PTR-11469	protein_coding	preserved
STRG-PTR-1147	protein_coding	preserved
STRG-PTR-11471	protein_coding	preserved
STRG-PTR-11473	protein_coding	preserved
STRG-PTR-11477	protein_coding	preserved
STRG-PTR-11478	protein_coding	preserved
STRG-PTR-11479	protein_coding	preserved
STRG-PTR-11481	protein_coding	preserved
STRG-PTR-11483	protein_coding	preserved
STRG-PTR-11484	protein_coding	preserved
STRG-PTR-11485	protein_coding	preserved
STRG-PTR-11486	protein_coding	preserved
STRG-PTR-11488	protein_coding	preserved
STRG-PTR-1149	protein_coding	preserved
STRG-PTR-11491	protein_coding	preserved
STRG-PTR-11496	protein_coding	preserved
STRG-PTR-11498	protein_coding	preserved
STRG-PTR-11499	protein_coding	preserved
STRG-PTR-11501	protein_coding	preserved
STRG-PTR-11503	protein_coding	preserved
STRG-PTR-11505	protein_coding	preserved
STRG-PTR-11506	protein_coding	preserved
STRG-PTR-11507	protein_coding	preserved
STRG-PTR-11509	protein_coding	preserved
STRG-PTR-1151	protein_coding	preserved
STRG-PTR-11513	protein_coding	preserved
STRG-PTR-11516	protein_coding	preserved
STRG-PTR-11518	protein_coding	preserved
STRG-PTR-11519	protein_coding	preserved
STRG-PTR-11521	protein_coding	preserved
STRG-PTR-11522	protein_coding	preserved
STRG-PTR-11523	protein_coding	preserved
STRG-PTR-11524	protein_coding	preserved
STRG-PTR-11525	protein_coding	preserved
STRG-PTR-11526	protein_coding	preserved
STRG-PTR-11527	protein_coding	preserved
STRG-PTR-11531	protein_coding	preserved
STRG-PTR-11532	protein_coding	preserved
STRG-PTR-11538	protein_coding	preserved
STRG-PTR-11540	protein_coding	preserved
STRG-PTR-11542	protein_coding	preserved
STRG-PTR-11546	protein_coding	preserved
STRG-PTR-11548	protein_coding	preserved
STRG-PTR-1155	protein_coding	preserved
STRG-PTR-11552	protein_coding	preserved
STRG-PTR-1156	unannotated	preserved
STRG-PTR-11564	protein_coding	preserved
STRG-PTR-11566	protein_coding	preserved
STRG-PTR-11569	protein_coding	preserved
STRG-PTR-1157	protein_coding	preserved
STRG-PTR-11572	protein_coding	preserved
STRG-PTR-11573	protein_coding	preserved
STRG-PTR-11576	protein_coding	preserved
STRG-PTR-1158	pseudogene	preserved
STRG-PTR-11580	protein_coding	preserved
STRG-PTR-11582	protein_coding	preserved
STRG-PTR-11583	protein_coding	preserved
STRG-PTR-11585	protein_coding	preserved
STRG-PTR-11588	protein_coding	preserved
STRG-PTR-11590	protein_coding	preserved
STRG-PTR-11594	unannotated	preserved
STRG-PTR-11599	pseudogene	preserved
STRG-PTR-116	protein_coding	preserved
STRG-PTR-11603	protein_coding	preserved
STRG-PTR-11608	protein_coding	preserved
STRG-PTR-1161	unannotated	preserved
STRG-PTR-11610	protein_coding	preserved
STRG-PTR-11614	unannotated	preserved
STRG-PTR-11615	protein_coding	preserved
STRG-PTR-1162	protein_coding	preserved
STRG-PTR-11620	protein_coding	preserved
STRG-PTR-11622	unannotated	preserved
STRG-PTR-11623	unannotated	preserved
STRG-PTR-11624	lncRNA	preserved
STRG-PTR-11625	protein_coding	preserved
STRG-PTR-11628	protein_coding	preserved
STRG-PTR-11629	protein_coding	preserved
STRG-PTR-11632	protein_coding	preserved
STRG-PTR-11633	unannotated	preserved
STRG-PTR-11638	protein_coding	preserved
STRG-PTR-11639	protein_coding	preserved
STRG-PTR-1164	protein_coding	preserved
STRG-PTR-11640	protein_coding	preserved
STRG-PTR-11641	protein_coding	preserved
STRG-PTR-11643	protein_coding	preserved
STRG-PTR-11645	unannotated	preserved
STRG-PTR-11646	protein_coding	preserved
STRG-PTR-11652	protein_coding	preserved
STRG-PTR-11656	protein_coding	preserved
STRG-PTR-11659	protein_coding	preserved
STRG-PTR-1166	protein_coding	preserved
STRG-PTR-11663	protein_coding	preserved
STRG-PTR-11664	protein_coding	preserved
STRG-PTR-11665	protein_coding	preserved
STRG-PTR-11666	protein_coding	preserved
STRG-PTR-11668	protein_coding	preserved
STRG-PTR-1167	protein_coding	preserved
STRG-PTR-11672	protein_coding	preserved
STRG-PTR-11673	protein_coding	preserved
STRG-PTR-11674	protein_coding	preserved
STRG-PTR-11676	protein_coding	preserved
STRG-PTR-11678	unannotated	preserved
STRG-PTR-11679	protein_coding	preserved
STRG-PTR-1168	unannotated	preserved
STRG-PTR-11680	protein_coding	preserved
STRG-PTR-11683	unannotated	preserved
STRG-PTR-11684	protein_coding	preserved
STRG-PTR-11686	protein_coding	preserved
STRG-PTR-11688	protein_coding	preserved
STRG-PTR-11690	protein_coding	preserved
STRG-PTR-11691	protein_coding	preserved
STRG-PTR-11694	protein_coding	preserved
STRG-PTR-11697	protein_coding	preserved
STRG-PTR-11699	protein_coding	preserved
STRG-PTR-117	protein_coding	preserved
STRG-PTR-1170	protein_coding	preserved
STRG-PTR-11700	unannotated	preserved
STRG-PTR-11709	unannotated	preserved
STRG-PTR-1171	protein_coding	preserved
STRG-PTR-11710	protein_coding	preserved
STRG-PTR-11711	protein_coding	preserved
STRG-PTR-11712	protein_coding	preserved
STRG-PTR-11713	protein_coding	preserved
STRG-PTR-11714	protein_coding	preserved
STRG-PTR-11715	unannotated	preserved
STRG-PTR-11718	unannotated	preserved
STRG-PTR-11719	protein_coding	preserved
STRG-PTR-11720	protein_coding	preserved
STRG-PTR-11721	unannotated	preserved
STRG-PTR-11722	protein_coding	preserved
STRG-PTR-11727	protein_coding	preserved
STRG-PTR-11728	protein_coding	preserved
STRG-PTR-11729	protein_coding	preserved
STRG-PTR-1173	protein_coding	preserved
STRG-PTR-11731	protein_coding	preserved
STRG-PTR-11732	protein_coding	preserved
STRG-PTR-11737	protein_coding	preserved
STRG-PTR-11739	protein_coding	preserved
STRG-PTR-11741	protein_coding	preserved
STRG-PTR-11742	protein_coding	preserved
STRG-PTR-11749	protein_coding	preserved
STRG-PTR-1175	protein_coding	preserved
STRG-PTR-11750	protein_coding	preserved
STRG-PTR-11757	protein_coding	preserved
STRG-PTR-11758	protein_coding	preserved
STRG-PTR-11760	protein_coding	preserved
STRG-PTR-11762	protein_coding	preserved
STRG-PTR-11763	protein_coding	preserved
STRG-PTR-11770	protein_coding	preserved
STRG-PTR-11774	protein_coding	preserved
STRG-PTR-11777	protein_coding	preserved
STRG-PTR-11778	protein_coding	preserved
STRG-PTR-1178	unannotated	preserved
STRG-PTR-11780	protein_coding	preserved
STRG-PTR-11782	unannotated	preserved
STRG-PTR-11783	unannotated	preserved
STRG-PTR-11784	unannotated	preserved
STRG-PTR-11785	protein_coding	preserved
STRG-PTR-11786	protein_coding	preserved
STRG-PTR-11787	unannotated	preserved
STRG-PTR-11788	protein_coding	preserved
STRG-PTR-11789	protein_coding	preserved
STRG-PTR-11799	protein_coding	preserved
STRG-PTR-11800	protein_coding	preserved
STRG-PTR-11803	protein_coding	preserved
STRG-PTR-11805	unannotated	preserved
STRG-PTR-11807	protein_coding	preserved
STRG-PTR-11808	protein_coding	preserved
STRG-PTR-11812	unannotated	preserved
STRG-PTR-11817	protein_coding	preserved
STRG-PTR-11818	protein_coding	preserved
STRG-PTR-11819	unannotated	preserved
STRG-PTR-11820	protein_coding	preserved
STRG-PTR-11821	protein_coding	preserved
STRG-PTR-11823	protein_coding	preserved
STRG-PTR-11829	protein_coding	preserved
STRG-PTR-11831	protein_coding	preserved
STRG-PTR-11832	protein_coding	preserved
STRG-PTR-11833	protein_coding	preserved
STRG-PTR-11835	protein_coding	preserved
STRG-PTR-11838	protein_coding	preserved
STRG-PTR-11840	protein_coding	preserved
STRG-PTR-11842	protein_coding	preserved
STRG-PTR-11845	protein_coding	preserved
STRG-PTR-11846	protein_coding	preserved
STRG-PTR-11847	protein_coding	preserved
STRG-PTR-11848	protein_coding	preserved
STRG-PTR-11849	protein_coding	preserved
STRG-PTR-1185	protein_coding	preserved
STRG-PTR-11850	unannotated	preserved
STRG-PTR-11851	unannotated	preserved
STRG-PTR-11852	unannotated	preserved
STRG-PTR-11853	unannotated	preserved
STRG-PTR-11854	unannotated	preserved
STRG-PTR-11857	protein_coding	preserved
STRG-PTR-11859	protein_coding	preserved
STRG-PTR-1186	protein_coding	preserved
STRG-PTR-11861	protein_coding	preserved
STRG-PTR-11862	protein_coding	preserved
STRG-PTR-11865	protein_coding	preserved
STRG-PTR-11870	protein_coding	preserved
STRG-PTR-11876	protein_coding	preserved
STRG-PTR-1188	protein_coding	preserved
STRG-PTR-11880	protein_coding	preserved
STRG-PTR-11882	protein_coding	preserved
STRG-PTR-11883	protein_coding	preserved
STRG-PTR-11885	protein_coding	preserved
STRG-PTR-11887	protein_coding	preserved
STRG-PTR-11888	protein_coding	preserved
STRG-PTR-11889	protein_coding	preserved
STRG-PTR-11890	protein_coding	preserved
STRG-PTR-11893	protein_coding	preserved
STRG-PTR-11894	lncRNA	preserved
STRG-PTR-11896	protein_coding	preserved
STRG-PTR-11899	protein_coding	preserved
STRG-PTR-11900	unannotated	preserved
STRG-PTR-11901	protein_coding	preserved
STRG-PTR-11902	protein_coding	preserved
STRG-PTR-11904	protein_coding	preserved
STRG-PTR-11905	protein_coding	preserved
STRG-PTR-11906	protein_coding	preserved
STRG-PTR-11908	protein_coding	preserved
STRG-PTR-11909	protein_coding	preserved
STRG-PTR-1191	unannotated	preserved
STRG-PTR-11910	protein_coding	preserved
STRG-PTR-11911	protein_coding	preserved
STRG-PTR-11912	protein_coding	preserved
STRG-PTR-11915	protein_coding	preserved
STRG-PTR-11916	protein_coding	preserved
STRG-PTR-11923	protein_coding	preserved
STRG-PTR-1193	protein_coding	preserved
STRG-PTR-11931	protein_coding	preserved
STRG-PTR-11933	protein_coding	preserved
STRG-PTR-11934	protein_coding	preserved
STRG-PTR-11935	unannotated	preserved
STRG-PTR-11936	protein_coding	preserved
STRG-PTR-11938	protein_coding	preserved
STRG-PTR-11949	protein_coding	preserved
STRG-PTR-11950	protein_coding	preserved
STRG-PTR-11951	protein_coding	preserved
STRG-PTR-11952	unannotated	preserved
STRG-PTR-11954	protein_coding	preserved
STRG-PTR-11957	protein_coding	preserved
STRG-PTR-11958	protein_coding	preserved
STRG-PTR-11959	protein_coding	preserved
STRG-PTR-1196	protein_coding	preserved
STRG-PTR-11962	protein_coding	preserved
STRG-PTR-11963	protein_coding	preserved
STRG-PTR-11966	protein_coding	preserved
STRG-PTR-11970	protein_coding	preserved
STRG-PTR-11972	protein_coding	preserved
STRG-PTR-11973	protein_coding	preserved
STRG-PTR-11974	protein_coding	preserved
STRG-PTR-1198	protein_coding	preserved
STRG-PTR-11980	protein_coding	preserved
STRG-PTR-11981	protein_coding	preserved
STRG-PTR-11982	protein_coding	preserved
STRG-PTR-11985	protein_coding	preserved
STRG-PTR-11987	protein_coding	preserved
STRG-PTR-11992	protein_coding	preserved
STRG-PTR-11993	protein_coding	preserved
STRG-PTR-12	protein_coding	preserved
STRG-PTR-1200	protein_coding	preserved
STRG-PTR-12000	protein_coding	preserved
STRG-PTR-12003	protein_coding	preserved
STRG-PTR-12007	protein_coding	preserved
STRG-PTR-12008	protein_coding	preserved
STRG-PTR-12009	protein_coding	preserved
STRG-PTR-12010	protein_coding	preserved
STRG-PTR-12013	protein_coding	preserved
STRG-PTR-12015	protein_coding	preserved
STRG-PTR-12023	protein_coding	preserved
STRG-PTR-12026	protein_coding	preserved
STRG-PTR-12030	unannotated	preserved
STRG-PTR-12031	unannotated	preserved
STRG-PTR-12032	unannotated	preserved
STRG-PTR-12033	protein_coding	preserved
STRG-PTR-12034	unannotated	preserved
STRG-PTR-12037	protein_coding	preserved
STRG-PTR-12040	protein_coding	preserved
STRG-PTR-12041	protein_coding	preserved
STRG-PTR-12042	protein_coding	preserved
STRG-PTR-12044	protein_coding	preserved
STRG-PTR-12045	protein_coding	preserved
STRG-PTR-12046	protein_coding	preserved
STRG-PTR-12048	protein_coding	preserved
STRG-PTR-12049	protein_coding	preserved
STRG-PTR-12050	protein_coding	preserved
STRG-PTR-12051	protein_coding	preserved
STRG-PTR-12052	protein_coding	preserved
STRG-PTR-12055	protein_coding	preserved
STRG-PTR-12056	protein_coding	preserved
STRG-PTR-12059	protein_coding	preserved
STRG-PTR-1206	protein_coding	preserved
STRG-PTR-12060	protein_coding	preserved
STRG-PTR-12062	protein_coding	preserved
STRG-PTR-12063	protein_coding	preserved
STRG-PTR-12064	protein_coding	preserved
STRG-PTR-12066	protein_coding	preserved
STRG-PTR-12067	protein_coding	preserved
STRG-PTR-12070	protein_coding	preserved
STRG-PTR-12071	protein_coding	preserved
STRG-PTR-12073	protein_coding	preserved
STRG-PTR-12074	protein_coding	preserved
STRG-PTR-12077	protein_coding	preserved
STRG-PTR-12079	protein_coding	preserved
STRG-PTR-1208	unannotated	preserved
STRG-PTR-12081	protein_coding	preserved
STRG-PTR-12084	protein_coding	preserved
STRG-PTR-12085	protein_coding	preserved
STRG-PTR-12088	protein_coding	preserved
STRG-PTR-1209	protein_coding	preserved
STRG-PTR-12092	protein_coding	preserved
STRG-PTR-12094	protein_coding	preserved
STRG-PTR-12095	protein_coding	preserved
STRG-PTR-12096	protein_coding	preserved
STRG-PTR-12099	protein_coding	preserved
STRG-PTR-12100	unannotated	preserved
STRG-PTR-12102	protein_coding	preserved
STRG-PTR-12104	unannotated	preserved
STRG-PTR-12108	protein_coding	preserved
STRG-PTR-12111	protein_coding	preserved
STRG-PTR-12112	protein_coding	preserved
STRG-PTR-12113	protein_coding	preserved
STRG-PTR-12122	protein_coding	preserved
STRG-PTR-12124	protein_coding	preserved
STRG-PTR-12129	protein_coding	preserved
STRG-PTR-12130	protein_coding	preserved
STRG-PTR-12132	protein_coding	preserved
STRG-PTR-12133	protein_coding	preserved
STRG-PTR-12134	protein_coding	preserved
STRG-PTR-12135	protein_coding	preserved
STRG-PTR-12138	protein_coding	preserved
STRG-PTR-12139	unannotated	preserved
STRG-PTR-12140	protein_coding	preserved
STRG-PTR-12143	protein_coding	preserved
STRG-PTR-12144	protein_coding	preserved
STRG-PTR-12149	protein_coding	preserved
STRG-PTR-12150	protein_coding	preserved
STRG-PTR-12151	protein_coding	preserved
STRG-PTR-12152	protein_coding	preserved
STRG-PTR-12153	protein_coding	preserved
STRG-PTR-12154	protein_coding	preserved
STRG-PTR-12155	protein_coding	preserved
STRG-PTR-12157	protein_coding	preserved
STRG-PTR-1216	protein_coding	preserved
STRG-PTR-12162	protein_coding	preserved
STRG-PTR-12163	protein_coding	preserved
STRG-PTR-12164	protein_coding	preserved
STRG-PTR-12170	protein_coding	preserved
STRG-PTR-12171	protein_coding	preserved
STRG-PTR-12172	protein_coding	preserved
STRG-PTR-12174	protein_coding	preserved
STRG-PTR-12175	unannotated	preserved
STRG-PTR-12178	protein_coding	preserved
STRG-PTR-1218	protein_coding	preserved
STRG-PTR-12182	protein_coding	preserved
STRG-PTR-12184	protein_coding	preserved
STRG-PTR-12186	protein_coding	preserved
STRG-PTR-12187	protein_coding	preserved
STRG-PTR-12188	protein_coding	preserved
STRG-PTR-12190	protein_coding	preserved
STRG-PTR-12192	protein_coding	preserved
STRG-PTR-12193	protein_coding	preserved
STRG-PTR-12195	protein_coding	preserved
STRG-PTR-12197	protein_coding	preserved
STRG-PTR-12198	protein_coding	preserved
STRG-PTR-1220	protein_coding	preserved
STRG-PTR-12201	protein_coding	preserved
STRG-PTR-12206	protein_coding	preserved
STRG-PTR-12208	protein_coding	preserved
STRG-PTR-12211	protein_coding	preserved
STRG-PTR-12215	protein_coding	preserved
STRG-PTR-12216	protein_coding	preserved
STRG-PTR-12218	protein_coding	preserved
STRG-PTR-12219	protein_coding	preserved
STRG-PTR-12225	protein_coding	preserved
STRG-PTR-12226	unannotated	preserved
STRG-PTR-12228	unannotated	preserved
STRG-PTR-12229	protein_coding	preserved
STRG-PTR-12233	protein_coding	preserved
STRG-PTR-12239	protein_coding	preserved
STRG-PTR-12241	protein_coding	preserved
STRG-PTR-12242	protein_coding	preserved
STRG-PTR-12245	protein_coding	preserved
STRG-PTR-12246	protein_coding	preserved
STRG-PTR-12248	protein_coding	preserved
STRG-PTR-12249	protein_coding	preserved
STRG-PTR-12252	protein_coding	preserved
STRG-PTR-12253	protein_coding	preserved
STRG-PTR-12254	protein_coding	preserved
STRG-PTR-12255	protein_coding	preserved
STRG-PTR-12256	protein_coding	preserved
STRG-PTR-12257	protein_coding	preserved
STRG-PTR-12262	unannotated	preserved
STRG-PTR-12263	protein_coding	preserved
STRG-PTR-12265	protein_coding	preserved
STRG-PTR-12266	protein_coding	preserved
STRG-PTR-12267	unannotated	preserved
STRG-PTR-12270	unannotated	preserved
STRG-PTR-12273	protein_coding	preserved
STRG-PTR-12274	protein_coding	preserved
STRG-PTR-12276	protein_coding	preserved
STRG-PTR-12279	protein_coding	preserved
STRG-PTR-1228	protein_coding	preserved
STRG-PTR-12280	protein_coding	preserved
STRG-PTR-12283	protein_coding	preserved
STRG-PTR-12286	protein_coding	preserved
STRG-PTR-12287	protein_coding	preserved
STRG-PTR-1229	protein_coding	preserved
STRG-PTR-12293	unannotated	preserved
STRG-PTR-12294	protein_coding	preserved
STRG-PTR-12296	protein_coding	preserved
STRG-PTR-12299	pseudogene	preserved
STRG-PTR-123	protein_coding	preserved
STRG-PTR-1230	protein_coding	preserved
STRG-PTR-12300	protein_coding	preserved
STRG-PTR-12302	protein_coding	preserved
STRG-PTR-12309	protein_coding	preserved
STRG-PTR-12312	protein_coding	preserved
STRG-PTR-12315	protein_coding	preserved
STRG-PTR-12316	protein_coding	preserved
STRG-PTR-12318	protein_coding	preserved
STRG-PTR-1232	protein_coding	preserved
STRG-PTR-12321	protein_coding	preserved
STRG-PTR-12333	protein_coding	preserved
STRG-PTR-12334	protein_coding	preserved
STRG-PTR-12340	lncRNA	preserved
STRG-PTR-12342	protein_coding	preserved
STRG-PTR-12347	protein_coding	preserved
STRG-PTR-12349	unannotated	preserved
STRG-PTR-12350	unannotated	preserved
STRG-PTR-12351	unannotated	preserved
STRG-PTR-12352	unannotated	preserved
STRG-PTR-12353	unannotated	preserved
STRG-PTR-12358	protein_coding	preserved
STRG-PTR-1236	protein_coding	preserved
STRG-PTR-12361	protein_coding	preserved
STRG-PTR-12364	protein_coding	preserved
STRG-PTR-12367	protein_coding	preserved
STRG-PTR-12368	protein_coding	preserved
STRG-PTR-12369	protein_coding	preserved
STRG-PTR-12370	protein_coding	preserved
STRG-PTR-12371	protein_coding	preserved
STRG-PTR-12376	protein_coding	preserved
STRG-PTR-12379	protein_coding	preserved
STRG-PTR-12383	protein_coding	preserved
STRG-PTR-12388	protein_coding	preserved
STRG-PTR-12389	protein_coding	preserved
STRG-PTR-1239	protein_coding	preserved
STRG-PTR-12390	unannotated	preserved
STRG-PTR-12391	protein_coding	preserved
STRG-PTR-12392	protein_coding	preserved
STRG-PTR-12394	protein_coding	preserved
STRG-PTR-12398	pseudogene	preserved
STRG-PTR-124	protein_coding	preserved
STRG-PTR-1240	protein_coding	preserved
STRG-PTR-12400	protein_coding	preserved
STRG-PTR-12407	protein_coding	preserved
STRG-PTR-12418	protein_coding	preserved
STRG-PTR-12419	protein_coding	preserved
STRG-PTR-1242	protein_coding	preserved
STRG-PTR-12420	protein_coding	preserved
STRG-PTR-12423	protein_coding	preserved
STRG-PTR-12426	protein_coding	preserved
STRG-PTR-12429	protein_coding	preserved
STRG-PTR-12434	unannotated	preserved
STRG-PTR-12435	protein_coding	preserved
STRG-PTR-12442	protein_coding	preserved
STRG-PTR-12445	protein_coding	preserved
STRG-PTR-1245	protein_coding	preserved
STRG-PTR-12451	protein_coding	preserved
STRG-PTR-12453	protein_coding	preserved
STRG-PTR-12457	protein_coding	preserved
STRG-PTR-12460	protein_coding	preserved
STRG-PTR-12462	protein_coding	preserved
STRG-PTR-12464	protein_coding	preserved
STRG-PTR-12468	protein_coding	preserved
STRG-PTR-1247	protein_coding	preserved
STRG-PTR-12470	protein_coding	preserved
STRG-PTR-12471	protein_coding	preserved
STRG-PTR-12473	protein_coding	preserved
STRG-PTR-12474	protein_coding	preserved
STRG-PTR-12476	protein_coding	preserved
STRG-PTR-12477	protein_coding	preserved
STRG-PTR-12481	protein_coding	preserved
STRG-PTR-12485	protein_coding	preserved
STRG-PTR-12486	protein_coding	preserved
STRG-PTR-12489	protein_coding	preserved
STRG-PTR-12490	protein_coding	preserved
STRG-PTR-12493	protein_coding	preserved
STRG-PTR-12494	protein_coding	preserved
STRG-PTR-125	protein_coding	preserved
STRG-PTR-12503	protein_coding	preserved
STRG-PTR-12506	protein_coding	preserved
STRG-PTR-12507	protein_coding	preserved
STRG-PTR-12508	protein_coding	preserved
STRG-PTR-1251	protein_coding	preserved
STRG-PTR-12515	protein_coding	preserved
STRG-PTR-12516	protein_coding	preserved
STRG-PTR-12519	protein_coding	preserved
STRG-PTR-12522	protein_coding	preserved
STRG-PTR-12526	pseudogene	preserved
STRG-PTR-12527	protein_coding	preserved
STRG-PTR-12531	unannotated	preserved
STRG-PTR-12533	protein_coding	preserved
STRG-PTR-12534	unannotated	preserved
STRG-PTR-12536	protein_coding	preserved
STRG-PTR-12538	protein_coding	preserved
STRG-PTR-1254	protein_coding	preserved
STRG-PTR-12542	protein_coding	preserved
STRG-PTR-12545	protein_coding	preserved
STRG-PTR-12546	protein_coding	preserved
STRG-PTR-12547	protein_coding	preserved
STRG-PTR-12556	protein_coding	preserved
STRG-PTR-12557	protein_coding	preserved
STRG-PTR-12558	protein_coding	preserved
STRG-PTR-12559	protein_coding	preserved
STRG-PTR-1256	protein_coding	preserved
STRG-PTR-12560	protein_coding	preserved
STRG-PTR-12562	protein_coding	preserved
STRG-PTR-12567	unannotated	preserved
STRG-PTR-12568	protein_coding	preserved
STRG-PTR-12569	protein_coding	preserved
STRG-PTR-1257	protein_coding	preserved
STRG-PTR-12572	protein_coding	preserved
STRG-PTR-12580	protein_coding	preserved
STRG-PTR-12583	protein_coding	preserved
STRG-PTR-12588	protein_coding	preserved
STRG-PTR-12589	unannotated	preserved
STRG-PTR-12591	protein_coding	preserved
STRG-PTR-12593	protein_coding	preserved
STRG-PTR-12594	protein_coding	preserved
STRG-PTR-12599	protein_coding	preserved
STRG-PTR-12606	protein_coding	preserved
STRG-PTR-12608	protein_coding	preserved
STRG-PTR-12609	protein_coding	preserved
STRG-PTR-12610	unannotated	preserved
STRG-PTR-12611	unannotated	preserved
STRG-PTR-12612	unannotated	preserved
STRG-PTR-12614	protein_coding	preserved
STRG-PTR-12615	lncRNA	preserved
STRG-PTR-12620	protein_coding	preserved
STRG-PTR-12633	protein_coding	preserved
STRG-PTR-12635	protein_coding	preserved
STRG-PTR-12640	protein_coding	preserved
STRG-PTR-12642	protein_coding	preserved
STRG-PTR-12643	protein_coding	preserved
STRG-PTR-12645	protein_coding	preserved
STRG-PTR-12648	protein_coding	preserved
STRG-PTR-1265	protein_coding	preserved
STRG-PTR-12651	protein_coding	preserved
STRG-PTR-12652	protein_coding	preserved
STRG-PTR-12654	unannotated	preserved
STRG-PTR-12658	protein_coding	preserved
STRG-PTR-12660	protein_coding	preserved
STRG-PTR-12661	protein_coding	preserved
STRG-PTR-12663	protein_coding	preserved
STRG-PTR-12664	unannotated	preserved
STRG-PTR-12665	protein_coding	preserved
STRG-PTR-12666	protein_coding	preserved
STRG-PTR-12667	protein_coding	preserved
STRG-PTR-12668	protein_coding	preserved
STRG-PTR-1267	protein_coding	preserved
STRG-PTR-12671	lncRNA	preserved
STRG-PTR-12672	protein_coding	preserved
STRG-PTR-12673	protein_coding	preserved
STRG-PTR-12674	protein_coding	preserved
STRG-PTR-12675	protein_coding	preserved
STRG-PTR-12676	protein_coding	preserved
STRG-PTR-12677	protein_coding	preserved
STRG-PTR-12678	protein_coding	preserved
STRG-PTR-12679	unannotated	preserved
STRG-PTR-1268	protein_coding	preserved
STRG-PTR-12681	unannotated	preserved
STRG-PTR-12682	protein_coding	preserved
STRG-PTR-12683	protein_coding	preserved
STRG-PTR-12685	protein_coding	preserved
STRG-PTR-12689	protein_coding	preserved
STRG-PTR-12690	protein_coding	preserved
STRG-PTR-12691	protein_coding	preserved
STRG-PTR-12692	protein_coding	preserved
STRG-PTR-12693	protein_coding	preserved
STRG-PTR-12694	protein_coding	preserved
STRG-PTR-12698	protein_coding	preserved
STRG-PTR-12701	protein_coding	preserved
STRG-PTR-12703	protein_coding	preserved
STRG-PTR-12709	protein_coding	preserved
STRG-PTR-1271	protein_coding	preserved
STRG-PTR-12710	protein_coding	preserved
STRG-PTR-12716	protein_coding	preserved
STRG-PTR-12717	protein_coding	preserved
STRG-PTR-12718	protein_coding	preserved
STRG-PTR-12719	protein_coding	preserved
STRG-PTR-12720	protein_coding	preserved
STRG-PTR-12724	protein_coding	preserved
STRG-PTR-12729	protein_coding	preserved
STRG-PTR-12733	protein_coding	preserved
STRG-PTR-12734	unannotated	preserved
STRG-PTR-12735	protein_coding	preserved
STRG-PTR-12740	protein_coding	preserved
STRG-PTR-12741	unannotated	preserved
STRG-PTR-12743	protein_coding	preserved
STRG-PTR-12744	protein_coding	preserved
STRG-PTR-12745	protein_coding	preserved
STRG-PTR-12748	protein_coding	preserved
STRG-PTR-12750	protein_coding	preserved
STRG-PTR-12751	protein_coding	preserved
STRG-PTR-12755	protein_coding	preserved
STRG-PTR-12756	protein_coding	preserved
STRG-PTR-12757	protein_coding	preserved
STRG-PTR-12760	unannotated	preserved
STRG-PTR-12761	protein_coding	preserved
STRG-PTR-12762	protein_coding	preserved
STRG-PTR-12763	unannotated	preserved
STRG-PTR-12764	protein_coding	preserved
STRG-PTR-12765	unannotated	preserved
STRG-PTR-12766	protein_coding	preserved
STRG-PTR-12769	protein_coding	preserved
STRG-PTR-12773	protein_coding	preserved
STRG-PTR-12775	protein_coding	preserved
STRG-PTR-12776	protein_coding	preserved
STRG-PTR-12780	protein_coding	preserved
STRG-PTR-12781	protein_coding	preserved
STRG-PTR-12782	protein_coding	preserved
STRG-PTR-12784	protein_coding	preserved
STRG-PTR-12785	protein_coding	preserved
STRG-PTR-12786	protein_coding	preserved
STRG-PTR-12788	protein_coding	preserved
STRG-PTR-12790	protein_coding	preserved
STRG-PTR-12793	protein_coding	preserved
STRG-PTR-12794	protein_coding	preserved
STRG-PTR-12797	protein_coding	preserved
STRG-PTR-12799	protein_coding	preserved
STRG-PTR-12801	protein_coding	preserved
STRG-PTR-12806	protein_coding	preserved
STRG-PTR-12807	protein_coding	preserved
STRG-PTR-12812	protein_coding	preserved
STRG-PTR-12813	unannotated	preserved
STRG-PTR-12816	protein_coding	preserved
STRG-PTR-12820	protein_coding	preserved
STRG-PTR-12824	protein_coding	preserved
STRG-PTR-12825	protein_coding	preserved
STRG-PTR-12826	protein_coding	preserved
STRG-PTR-12829	protein_coding	preserved
STRG-PTR-12830	protein_coding	preserved
STRG-PTR-12831	protein_coding	preserved
STRG-PTR-12833	unannotated	preserved
STRG-PTR-12834	protein_coding	preserved
STRG-PTR-12836	protein_coding	preserved
STRG-PTR-12837	protein_coding	preserved
STRG-PTR-12843	protein_coding	preserved
STRG-PTR-12844	protein_coding	preserved
STRG-PTR-12845	protein_coding	preserved
STRG-PTR-12846	protein_coding	preserved
STRG-PTR-12848	protein_coding	preserved
STRG-PTR-12849	protein_coding	preserved
STRG-PTR-12851	protein_coding	preserved
STRG-PTR-12852	unannotated	preserved
STRG-PTR-12853	protein_coding	preserved
STRG-PTR-12856	protein_coding	preserved
STRG-PTR-12857	protein_coding	preserved
STRG-PTR-12860	unannotated	preserved
STRG-PTR-12861	protein_coding	preserved
STRG-PTR-12862	protein_coding	preserved
STRG-PTR-12863	protein_coding	preserved
STRG-PTR-12865	protein_coding	preserved
STRG-PTR-12866	protein_coding	preserved
STRG-PTR-12867	protein_coding	preserved
STRG-PTR-12868	protein_coding	preserved
STRG-PTR-12869	protein_coding	preserved
STRG-PTR-1287	protein_coding	preserved
STRG-PTR-12870	protein_coding	preserved
STRG-PTR-12875	protein_coding	preserved
STRG-PTR-12877	protein_coding	preserved
STRG-PTR-12878	protein_coding	preserved
STRG-PTR-12881	protein_coding	preserved
STRG-PTR-12882	protein_coding	preserved
STRG-PTR-12883	protein_coding	preserved
STRG-PTR-12885	pseudogene	preserved
STRG-PTR-12887	protein_coding	preserved
STRG-PTR-12888	protein_coding	preserved
STRG-PTR-12890	protein_coding	preserved
STRG-PTR-12892	protein_coding	preserved
STRG-PTR-12895	unannotated	preserved
STRG-PTR-12897	protein_coding	preserved
STRG-PTR-12898	protein_coding	preserved
STRG-PTR-12900	protein_coding	preserved
STRG-PTR-12903	protein_coding	preserved
STRG-PTR-12905	unannotated	preserved
STRG-PTR-12906	protein_coding	preserved
STRG-PTR-12908	protein_coding	preserved
STRG-PTR-12909	protein_coding	preserved
STRG-PTR-12911	unannotated	preserved
STRG-PTR-12913	protein_coding	preserved
STRG-PTR-12914	unannotated	preserved
STRG-PTR-12915	unannotated	preserved
STRG-PTR-12916	protein_coding	preserved
STRG-PTR-12918	protein_coding	preserved
STRG-PTR-12919	protein_coding	preserved
STRG-PTR-12920	protein_coding	preserved
STRG-PTR-12921	unannotated	preserved
STRG-PTR-12923	protein_coding	preserved
STRG-PTR-12925	protein_coding	preserved
STRG-PTR-12926	protein_coding	preserved
STRG-PTR-12927	protein_coding	preserved
STRG-PTR-12928	protein_coding	preserved
STRG-PTR-12930	protein_coding	preserved
STRG-PTR-12939	protein_coding	preserved
STRG-PTR-12940	protein_coding	preserved
STRG-PTR-12942	protein_coding	preserved
STRG-PTR-12946	protein_coding	preserved
STRG-PTR-12948	protein_coding	preserved
STRG-PTR-12949	protein_coding	preserved
STRG-PTR-12951	protein_coding	preserved
STRG-PTR-12953	unannotated	preserved
STRG-PTR-12954	protein_coding	preserved
STRG-PTR-1296	protein_coding	preserved
STRG-PTR-12960	protein_coding	preserved
STRG-PTR-12961	protein_coding	preserved
STRG-PTR-12962	protein_coding	preserved
STRG-PTR-12963	unannotated	preserved
STRG-PTR-12967	protein_coding	preserved
STRG-PTR-12970	protein_coding	preserved
STRG-PTR-12973	protein_coding	preserved
STRG-PTR-12974	unannotated	preserved
STRG-PTR-12975	protein_coding	preserved
STRG-PTR-12976	protein_coding	preserved
STRG-PTR-12977	protein_coding	preserved
STRG-PTR-12980	protein_coding	preserved
STRG-PTR-12981	protein_coding	preserved
STRG-PTR-12982	protein_coding	preserved
STRG-PTR-12983	protein_coding	preserved
STRG-PTR-12985	protein_coding	preserved
STRG-PTR-12987	protein_coding	preserved
STRG-PTR-12988	protein_coding	preserved
STRG-PTR-12989	protein_coding	preserved
STRG-PTR-12990	unannotated	preserved
STRG-PTR-12993	protein_coding	preserved
STRG-PTR-12995	protein_coding	preserved
STRG-PTR-12997	protein_coding	preserved
STRG-PTR-12999	protein_coding	preserved
STRG-PTR-13	protein_coding	preserved
STRG-PTR-130	unannotated	preserved
STRG-PTR-13000	protein_coding	preserved
STRG-PTR-13003	protein_coding	preserved
STRG-PTR-13004	protein_coding	preserved
STRG-PTR-13005	unannotated	preserved
STRG-PTR-13006	protein_coding	preserved
STRG-PTR-13009	protein_coding	preserved
STRG-PTR-13012	protein_coding	preserved
STRG-PTR-13014	protein_coding	preserved
STRG-PTR-13016	protein_coding	preserved
STRG-PTR-1302	protein_coding	preserved
STRG-PTR-13023	unannotated	preserved
STRG-PTR-13024	protein_coding	preserved
STRG-PTR-13025	protein_coding	preserved
STRG-PTR-13027	protein_coding	preserved
STRG-PTR-13028	protein_coding	preserved
STRG-PTR-1303	protein_coding	preserved
STRG-PTR-13031	protein_coding	preserved
STRG-PTR-13033	protein_coding	preserved
STRG-PTR-13034	protein_coding	preserved
STRG-PTR-13036	protein_coding	preserved
STRG-PTR-13038	protein_coding	preserved
STRG-PTR-13039	protein_coding	preserved
STRG-PTR-13040	protein_coding	preserved
STRG-PTR-13041	protein_coding	preserved
STRG-PTR-13059	protein_coding	preserved
STRG-PTR-13060	protein_coding	preserved
STRG-PTR-13061	unannotated	preserved
STRG-PTR-13064	protein_coding	preserved
STRG-PTR-13065	protein_coding	preserved
STRG-PTR-13067	protein_coding	preserved
STRG-PTR-13068	protein_coding	preserved
STRG-PTR-13069	protein_coding	preserved
STRG-PTR-13071	protein_coding	preserved
STRG-PTR-13072	protein_coding	preserved
STRG-PTR-13075	protein_coding	preserved
STRG-PTR-13076	protein_coding	preserved
STRG-PTR-13077	protein_coding	preserved
STRG-PTR-13078	protein_coding	preserved
STRG-PTR-13079	protein_coding	preserved
STRG-PTR-13080	protein_coding	preserved
STRG-PTR-13081	protein_coding	preserved
STRG-PTR-13082	protein_coding	preserved
STRG-PTR-13083	protein_coding	preserved
STRG-PTR-13088	protein_coding	preserved
STRG-PTR-13089	protein_coding	preserved
STRG-PTR-13090	protein_coding	preserved
STRG-PTR-13091	protein_coding	preserved
STRG-PTR-13092	protein_coding	preserved
STRG-PTR-13094	protein_coding	preserved
STRG-PTR-13095	protein_coding	preserved
STRG-PTR-13096	unannotated	preserved
STRG-PTR-13099	protein_coding	preserved
STRG-PTR-1310	unannotated	preserved
STRG-PTR-13100	protein_coding	preserved
STRG-PTR-13101	protein_coding	preserved
STRG-PTR-13102	unannotated	preserved
STRG-PTR-13103	protein_coding	preserved
STRG-PTR-13104	unannotated	preserved
STRG-PTR-13106	protein_coding	preserved
STRG-PTR-13107	protein_coding	preserved
STRG-PTR-13108	protein_coding	preserved
STRG-PTR-13112	protein_coding	preserved
STRG-PTR-13113	protein_coding	preserved
STRG-PTR-13114	protein_coding	preserved
STRG-PTR-13116	protein_coding	preserved
STRG-PTR-13118	protein_coding	preserved
STRG-PTR-13119	protein_coding	preserved
STRG-PTR-1312	protein_coding	preserved
STRG-PTR-13121	protein_coding	preserved
STRG-PTR-13122	protein_coding	preserved
STRG-PTR-13123	protein_coding	preserved
STRG-PTR-13125	protein_coding	preserved
STRG-PTR-13126	protein_coding	preserved
STRG-PTR-13128	protein_coding	preserved
STRG-PTR-1313	protein_coding	preserved
STRG-PTR-13131	protein_coding	preserved
STRG-PTR-13134	protein_coding	preserved
STRG-PTR-13137	unannotated	preserved
STRG-PTR-13138	protein_coding	preserved
STRG-PTR-13145	pseudogene	preserved
STRG-PTR-13146	protein_coding	preserved
STRG-PTR-13148	protein_coding	preserved
STRG-PTR-13150	protein_coding	preserved
STRG-PTR-13151	protein_coding	preserved
STRG-PTR-13156	protein_coding	preserved
STRG-PTR-13158	protein_coding	preserved
STRG-PTR-13159	protein_coding	preserved
STRG-PTR-13160	protein_coding	preserved
STRG-PTR-13162	protein_coding	preserved
STRG-PTR-13163	unannotated	preserved
STRG-PTR-13164	protein_coding	preserved
STRG-PTR-13165	protein_coding	preserved
STRG-PTR-13166	protein_coding	preserved
STRG-PTR-13167	protein_coding	preserved
STRG-PTR-13169	protein_coding	preserved
STRG-PTR-13170	unannotated	preserved
STRG-PTR-13172	protein_coding	preserved
STRG-PTR-13173	protein_coding	preserved
STRG-PTR-13174	protein_coding	preserved
STRG-PTR-13175	protein_coding	preserved
STRG-PTR-13176	protein_coding	preserved
STRG-PTR-13179	protein_coding	preserved
STRG-PTR-13180	protein_coding	preserved
STRG-PTR-13181	protein_coding	preserved
STRG-PTR-13182	unannotated	preserved
STRG-PTR-13183	protein_coding	preserved
STRG-PTR-13184	protein_coding	preserved
STRG-PTR-13187	protein_coding	preserved
STRG-PTR-13188	protein_coding	preserved
STRG-PTR-1319	protein_coding	preserved
STRG-PTR-13191	protein_coding	preserved
STRG-PTR-13192	unannotated	preserved
STRG-PTR-13193	protein_coding	preserved
STRG-PTR-13194	protein_coding	preserved
STRG-PTR-132	protein_coding	preserved
STRG-PTR-13201	protein_coding	preserved
STRG-PTR-13203	protein_coding	preserved
STRG-PTR-13206	protein_coding	preserved
STRG-PTR-13208	protein_coding	preserved
STRG-PTR-13209	protein_coding	preserved
STRG-PTR-13210	protein_coding	preserved
STRG-PTR-13213	protein_coding	preserved
STRG-PTR-13215	protein_coding	preserved
STRG-PTR-13217	protein_coding	preserved
STRG-PTR-13222	unannotated	preserved
STRG-PTR-13226	protein_coding	preserved
STRG-PTR-13229	unannotated	preserved
STRG-PTR-1323	protein_coding	preserved
STRG-PTR-13230	protein_coding	preserved
STRG-PTR-13232	protein_coding	preserved
STRG-PTR-13233	protein_coding	preserved
STRG-PTR-13234	unannotated	preserved
STRG-PTR-13235	protein_coding	preserved
STRG-PTR-13245	protein_coding	preserved
STRG-PTR-13248	protein_coding	preserved
STRG-PTR-13249	protein_coding	preserved
STRG-PTR-13250	protein_coding	preserved
STRG-PTR-13252	protein_coding	preserved
STRG-PTR-13254	protein_coding	preserved
STRG-PTR-13255	protein_coding	preserved
STRG-PTR-13256	unannotated	preserved
STRG-PTR-13258	protein_coding	preserved
STRG-PTR-13259	protein_coding	preserved
STRG-PTR-13261	protein_coding	preserved
STRG-PTR-13263	unannotated	preserved
STRG-PTR-13264	protein_coding	preserved
STRG-PTR-13267	protein_coding	preserved
STRG-PTR-13268	protein_coding	preserved
STRG-PTR-1327	protein_coding	preserved
STRG-PTR-13271	protein_coding	preserved
STRG-PTR-13274	protein_coding	preserved
STRG-PTR-13275	protein_coding	preserved
STRG-PTR-13277	protein_coding	preserved
STRG-PTR-13279	unannotated	preserved
STRG-PTR-13281	protein_coding	preserved
STRG-PTR-13282	protein_coding	preserved
STRG-PTR-13283	protein_coding	preserved
STRG-PTR-13286	unannotated	preserved
STRG-PTR-13288	protein_coding	preserved
STRG-PTR-13290	protein_coding	preserved
STRG-PTR-13291	protein_coding	preserved
STRG-PTR-13293	protein_coding	preserved
STRG-PTR-13296	protein_coding	preserved
STRG-PTR-13299	protein_coding	preserved
STRG-PTR-133	protein_coding	preserved
STRG-PTR-13300	protein_coding	preserved
STRG-PTR-13306	protein_coding	preserved
STRG-PTR-1331	protein_coding	preserved
STRG-PTR-13311	pseudogene	preserved
STRG-PTR-13314	protein_coding	preserved
STRG-PTR-13315	protein_coding	preserved
STRG-PTR-13319	protein_coding	preserved
STRG-PTR-1332	protein_coding	preserved
STRG-PTR-13325	protein_coding	preserved
STRG-PTR-13327	protein_coding	preserved
STRG-PTR-13331	protein_coding	preserved
STRG-PTR-13336	unannotated	preserved
STRG-PTR-13337	unannotated	preserved
STRG-PTR-13338	unannotated	preserved
STRG-PTR-13339	protein_coding	preserved
STRG-PTR-13344	unannotated	preserved
STRG-PTR-13346	protein_coding	preserved
STRG-PTR-13348	protein_coding	preserved
STRG-PTR-13349	protein_coding	preserved
STRG-PTR-13352	protein_coding	preserved
STRG-PTR-13354	protein_coding	preserved
STRG-PTR-13358	protein_coding	preserved
STRG-PTR-13360	protein_coding	preserved
STRG-PTR-13364	unannotated	preserved
STRG-PTR-13366	unannotated	preserved
STRG-PTR-13373	protein_coding	preserved
STRG-PTR-13375	protein_coding	preserved
STRG-PTR-13376	protein_coding	preserved
STRG-PTR-13377	protein_coding	preserved
STRG-PTR-13378	protein_coding	preserved
STRG-PTR-13379	protein_coding	preserved
STRG-PTR-1338	protein_coding	preserved
STRG-PTR-13385	protein_coding	preserved
STRG-PTR-1339	protein_coding	preserved
STRG-PTR-13390	protein_coding	preserved
STRG-PTR-13391	protein_coding	preserved
STRG-PTR-13393	protein_coding	preserved
STRG-PTR-13394	protein_coding	preserved
STRG-PTR-13395	protein_coding	preserved
STRG-PTR-13396	protein_coding	preserved
STRG-PTR-13397	unannotated	preserved
STRG-PTR-13402	protein_coding	preserved
STRG-PTR-13405	protein_coding	preserved
STRG-PTR-13406	protein_coding	preserved
STRG-PTR-13407	protein_coding	preserved
STRG-PTR-13410	protein_coding	preserved
STRG-PTR-13411	protein_coding	preserved
STRG-PTR-13412	protein_coding	preserved
STRG-PTR-13414	protein_coding	preserved
STRG-PTR-13415	protein_coding	preserved
STRG-PTR-13418	protein_coding	preserved
STRG-PTR-13419	protein_coding	preserved
STRG-PTR-1342	protein_coding	preserved
STRG-PTR-13422	protein_coding	preserved
STRG-PTR-13424	protein_coding	preserved
STRG-PTR-13425	protein_coding	preserved
STRG-PTR-13426	unannotated	preserved
STRG-PTR-13427	unannotated	preserved
STRG-PTR-13428	protein_coding	preserved
STRG-PTR-13430	protein_coding	preserved
STRG-PTR-13431	protein_coding	preserved
STRG-PTR-13432	protein_coding	preserved
STRG-PTR-13433	protein_coding	preserved
STRG-PTR-13439	protein_coding	preserved
STRG-PTR-13440	protein_coding	preserved
STRG-PTR-13443	protein_coding	preserved
STRG-PTR-13444	protein_coding	preserved
STRG-PTR-13446	protein_coding	preserved
STRG-PTR-13447	protein_coding	preserved
STRG-PTR-13448	protein_coding	preserved
STRG-PTR-13451	protein_coding	preserved
STRG-PTR-13453	protein_coding	preserved
STRG-PTR-13455	protein_coding	preserved
STRG-PTR-13456	protein_coding	preserved
STRG-PTR-13458	protein_coding	preserved
STRG-PTR-13460	unannotated	preserved
STRG-PTR-13462	protein_coding	preserved
STRG-PTR-13466	unannotated	preserved
STRG-PTR-13468	unannotated	preserved
STRG-PTR-13469	protein_coding	preserved
STRG-PTR-13472	protein_coding	preserved
STRG-PTR-13474	protein_coding	preserved
STRG-PTR-13476	protein_coding	preserved
STRG-PTR-13477	unannotated	preserved
STRG-PTR-13478	unannotated	preserved
STRG-PTR-13486	protein_coding	preserved
STRG-PTR-13491	protein_coding	preserved
STRG-PTR-13494	protein_coding	preserved
STRG-PTR-135	protein_coding	preserved
STRG-PTR-1350	protein_coding	preserved
STRG-PTR-13501	protein_coding	preserved
STRG-PTR-13505	protein_coding	preserved
STRG-PTR-13509	protein_coding	preserved
STRG-PTR-13511	protein_coding	preserved
STRG-PTR-13514	protein_coding	preserved
STRG-PTR-13516	protein_coding	preserved
STRG-PTR-1352	protein_coding	preserved
STRG-PTR-13527	protein_coding	preserved
STRG-PTR-13529	protein_coding	preserved
STRG-PTR-13533	protein_coding	preserved
STRG-PTR-13534	unannotated	preserved
STRG-PTR-13535	protein_coding	preserved
STRG-PTR-13539	protein_coding	preserved
STRG-PTR-13540	protein_coding	preserved
STRG-PTR-13547	protein_coding	preserved
STRG-PTR-13549	protein_coding	preserved
STRG-PTR-13551	protein_coding	preserved
STRG-PTR-13555	protein_coding	preserved
STRG-PTR-1356	protein_coding	preserved
STRG-PTR-13562	protein_coding	preserved
STRG-PTR-13564	protein_coding	preserved
STRG-PTR-13565	unannotated	preserved
STRG-PTR-13568	protein_coding	preserved
STRG-PTR-13570	protein_coding	preserved
STRG-PTR-13573	protein_coding	preserved
STRG-PTR-13574	protein_coding	preserved
STRG-PTR-13584	unannotated	preserved
STRG-PTR-13588	pseudogene	preserved
STRG-PTR-13589	protein_coding	preserved
STRG-PTR-13590	protein_coding	preserved
STRG-PTR-13591	protein_coding	preserved
STRG-PTR-13594	protein_coding	preserved
STRG-PTR-13595	protein_coding	preserved
STRG-PTR-13596	protein_coding	preserved
STRG-PTR-13597	protein_coding	preserved
STRG-PTR-13599	protein_coding	preserved
STRG-PTR-1360	protein_coding	preserved
STRG-PTR-13600	protein_coding	preserved
STRG-PTR-13601	protein_coding	preserved
STRG-PTR-13608	protein_coding	preserved
STRG-PTR-13609	protein_coding	preserved
STRG-PTR-13610	protein_coding	preserved
STRG-PTR-13613	protein_coding	preserved
STRG-PTR-13615	protein_coding	preserved
STRG-PTR-13618	protein_coding	preserved
STRG-PTR-13619	protein_coding	preserved
STRG-PTR-13621	protein_coding	preserved
STRG-PTR-13622	protein_coding	preserved
STRG-PTR-13624	protein_coding	preserved
STRG-PTR-13628	protein_coding	preserved
STRG-PTR-13636	protein_coding	preserved
STRG-PTR-13639	unannotated	preserved
STRG-PTR-13641	protein_coding	preserved
STRG-PTR-13645	protein_coding	preserved
STRG-PTR-13647	protein_coding	preserved
STRG-PTR-13648	protein_coding	preserved
STRG-PTR-13649	unannotated	preserved
STRG-PTR-1365	protein_coding	preserved
STRG-PTR-13656	protein_coding	preserved
STRG-PTR-13657	protein_coding	preserved
STRG-PTR-13661	protein_coding	preserved
STRG-PTR-13663	unannotated	preserved
STRG-PTR-13664	protein_coding	preserved
STRG-PTR-13667	protein_coding	preserved
STRG-PTR-1367	protein_coding	preserved
STRG-PTR-13678	protein_coding	preserved
STRG-PTR-13680	protein_coding	preserved
STRG-PTR-13681	protein_coding	preserved
STRG-PTR-13683	protein_coding	preserved
STRG-PTR-13684	protein_coding	preserved
STRG-PTR-13687	protein_coding	preserved
STRG-PTR-13689	protein_coding	preserved
STRG-PTR-13693	protein_coding	preserved
STRG-PTR-13697	protein_coding	preserved
STRG-PTR-13699	protein_coding	preserved
STRG-PTR-1370	protein_coding	preserved
STRG-PTR-13700	protein_coding	preserved
STRG-PTR-13703	protein_coding	preserved
STRG-PTR-13704	protein_coding	preserved
STRG-PTR-13705	protein_coding	preserved
STRG-PTR-13709	protein_coding	preserved
STRG-PTR-13710	protein_coding	preserved
STRG-PTR-13711	unannotated	preserved
STRG-PTR-13713	protein_coding	preserved
STRG-PTR-13714	protein_coding	preserved
STRG-PTR-13715	protein_coding	preserved
STRG-PTR-13716	protein_coding	preserved
STRG-PTR-13717	protein_coding	preserved
STRG-PTR-1372	protein_coding	preserved
STRG-PTR-13720	protein_coding	preserved
STRG-PTR-13721	protein_coding	preserved
STRG-PTR-13722	protein_coding	preserved
STRG-PTR-13723	protein_coding	preserved
STRG-PTR-13728	protein_coding	preserved
STRG-PTR-1373	protein_coding	preserved
STRG-PTR-13731	protein_coding	preserved
STRG-PTR-13732	protein_coding	preserved
STRG-PTR-13733	protein_coding	preserved
STRG-PTR-13734	protein_coding	preserved
STRG-PTR-13736	unannotated	preserved
STRG-PTR-13737	protein_coding	preserved
STRG-PTR-13739	protein_coding	preserved
STRG-PTR-13740	unannotated	preserved
STRG-PTR-13741	protein_coding	preserved
STRG-PTR-13742	protein_coding	preserved
STRG-PTR-13745	protein_coding	preserved
STRG-PTR-13746	protein_coding	preserved
STRG-PTR-13747	protein_coding	preserved
STRG-PTR-1375	protein_coding	preserved
STRG-PTR-13750	protein_coding	preserved
STRG-PTR-13753	protein_coding	preserved
STRG-PTR-13754	protein_coding	preserved
STRG-PTR-13755	protein_coding	preserved
STRG-PTR-13757	protein_coding	preserved
STRG-PTR-13759	protein_coding	preserved
STRG-PTR-13762	protein_coding	preserved
STRG-PTR-13764	protein_coding	preserved
STRG-PTR-13765	unannotated	preserved
STRG-PTR-13767	protein_coding	preserved
STRG-PTR-1377	protein_coding	preserved
STRG-PTR-13772	protein_coding	preserved
STRG-PTR-13773	protein_coding	preserved
STRG-PTR-13774	protein_coding	preserved
STRG-PTR-13776	protein_coding	preserved
STRG-PTR-13778	protein_coding	preserved
STRG-PTR-13779	protein_coding	preserved
STRG-PTR-13780	protein_coding	preserved
STRG-PTR-13782	protein_coding	preserved
STRG-PTR-13783	protein_coding	preserved
STRG-PTR-13784	protein_coding	preserved
STRG-PTR-13785	protein_coding	preserved
STRG-PTR-13789	protein_coding	preserved
STRG-PTR-13791	protein_coding	preserved
STRG-PTR-13794	protein_coding	preserved
STRG-PTR-13796	protein_coding	preserved
STRG-PTR-13797	protein_coding	preserved
STRG-PTR-13799	protein_coding	preserved
STRG-PTR-138	protein_coding	preserved
STRG-PTR-13800	protein_coding	preserved
STRG-PTR-13803	protein_coding	preserved
STRG-PTR-13804	protein_coding	preserved
STRG-PTR-13806	protein_coding	preserved
STRG-PTR-13807	protein_coding	preserved
STRG-PTR-13809	protein_coding	preserved
STRG-PTR-1381	unannotated	preserved
STRG-PTR-13814	protein_coding	preserved
STRG-PTR-13819	protein_coding	preserved
STRG-PTR-13820	unannotated	preserved
STRG-PTR-13824	protein_coding	preserved
STRG-PTR-13825	protein_coding	preserved
STRG-PTR-13826	protein_coding	preserved
STRG-PTR-13827	protein_coding	preserved
STRG-PTR-13828	protein_coding	preserved
STRG-PTR-13829	protein_coding	preserved
STRG-PTR-1383	protein_coding	preserved
STRG-PTR-13831	protein_coding	preserved
STRG-PTR-13834	protein_coding	preserved
STRG-PTR-13837	protein_coding	preserved
STRG-PTR-13838	protein_coding	preserved
STRG-PTR-13839	protein_coding	preserved
STRG-PTR-13841	protein_coding	preserved
STRG-PTR-13844	protein_coding	preserved
STRG-PTR-13845	unannotated	preserved
STRG-PTR-13846	unannotated	preserved
STRG-PTR-13847	unannotated	preserved
STRG-PTR-13848	protein_coding	preserved
STRG-PTR-1385	protein_coding	preserved
STRG-PTR-13850	protein_coding	preserved
STRG-PTR-13851	lncRNA	preserved
STRG-PTR-13853	protein_coding	preserved
STRG-PTR-13855	protein_coding	preserved
STRG-PTR-13856	protein_coding	preserved
STRG-PTR-13857	unannotated	preserved
STRG-PTR-13858	unannotated	preserved
STRG-PTR-13861	protein_coding	preserved
STRG-PTR-13864	protein_coding	preserved
STRG-PTR-13865	protein_coding	preserved
STRG-PTR-13866	unannotated	preserved
STRG-PTR-13867	protein_coding	preserved
STRG-PTR-13870	protein_coding	preserved
STRG-PTR-13872	protein_coding	preserved
STRG-PTR-13873	protein_coding	preserved
STRG-PTR-13874	protein_coding	preserved
STRG-PTR-13879	unannotated	preserved
STRG-PTR-13881	unannotated	preserved
STRG-PTR-13883	protein_coding	preserved
STRG-PTR-13884	protein_coding	preserved
STRG-PTR-13885	protein_coding	preserved
STRG-PTR-13886	protein_coding	preserved
STRG-PTR-13888	protein_coding	preserved
STRG-PTR-1389	protein_coding	preserved
STRG-PTR-13893	unannotated	preserved
STRG-PTR-13894	protein_coding	preserved
STRG-PTR-13896	protein_coding	preserved
STRG-PTR-13898	unannotated	preserved
STRG-PTR-13902	protein_coding	preserved
STRG-PTR-13905	protein_coding	preserved
STRG-PTR-13906	protein_coding	preserved
STRG-PTR-13908	protein_coding	preserved
STRG-PTR-13914	protein_coding	preserved
STRG-PTR-13915	protein_coding	preserved
STRG-PTR-13916	protein_coding	preserved
STRG-PTR-1392	protein_coding	preserved
STRG-PTR-13920	protein_coding	preserved
STRG-PTR-13922	protein_coding	preserved
STRG-PTR-13924	protein_coding	preserved
STRG-PTR-13925	protein_coding	preserved
STRG-PTR-13926	unannotated	preserved
STRG-PTR-13927	protein_coding	preserved
STRG-PTR-13929	protein_coding	preserved
STRG-PTR-13930	protein_coding	preserved
STRG-PTR-13932	protein_coding	preserved
STRG-PTR-13933	protein_coding	preserved
STRG-PTR-13934	protein_coding	preserved
STRG-PTR-13938	protein_coding	preserved
STRG-PTR-13939	protein_coding	preserved
STRG-PTR-1394	protein_coding	preserved
STRG-PTR-13941	protein_coding	preserved
STRG-PTR-13943	protein_coding	preserved
STRG-PTR-13945	protein_coding	preserved
STRG-PTR-13947	protein_coding	preserved
STRG-PTR-13949	protein_coding	preserved
STRG-PTR-13951	protein_coding	preserved
STRG-PTR-13952	protein_coding	preserved
STRG-PTR-13953	protein_coding	preserved
STRG-PTR-13956	protein_coding	preserved
STRG-PTR-13957	protein_coding	preserved
STRG-PTR-1396	protein_coding	preserved
STRG-PTR-13962	protein_coding	preserved
STRG-PTR-13967	protein_coding	preserved
STRG-PTR-13971	protein_coding	preserved
STRG-PTR-13973	protein_coding	preserved
STRG-PTR-13975	protein_coding	preserved
STRG-PTR-13979	protein_coding	preserved
STRG-PTR-13981	protein_coding	preserved
STRG-PTR-13983	protein_coding	preserved
STRG-PTR-13984	protein_coding	preserved
STRG-PTR-13985	unannotated	preserved
STRG-PTR-13989	unannotated	preserved
STRG-PTR-1399	protein_coding	preserved
STRG-PTR-13990	protein_coding	preserved
STRG-PTR-13992	protein_coding	preserved
STRG-PTR-13993	protein_coding	preserved
STRG-PTR-13994	unannotated	preserved
STRG-PTR-13995	protein_coding	preserved
STRG-PTR-13997	protein_coding	preserved
STRG-PTR-13998	protein_coding	preserved
STRG-PTR-14	unannotated	preserved
STRG-PTR-140	protein_coding	preserved
STRG-PTR-1400	protein_coding	preserved
STRG-PTR-14000	protein_coding	preserved
STRG-PTR-14002	protein_coding	preserved
STRG-PTR-14005	protein_coding	preserved
STRG-PTR-14006	protein_coding	preserved
STRG-PTR-14010	unannotated	preserved
STRG-PTR-14011	protein_coding	preserved
STRG-PTR-14013	lncRNA	preserved
STRG-PTR-14014	protein_coding	preserved
STRG-PTR-14015	protein_coding	preserved
STRG-PTR-14021	protein_coding	preserved
STRG-PTR-14022	protein_coding	preserved
STRG-PTR-14024	protein_coding	preserved
STRG-PTR-14026	pseudogene	preserved
STRG-PTR-14027	protein_coding	preserved
STRG-PTR-1403	protein_coding	preserved
STRG-PTR-14035	protein_coding	preserved
STRG-PTR-14036	protein_coding	preserved
STRG-PTR-14040	protein_coding	preserved
STRG-PTR-14043	protein_coding	preserved
STRG-PTR-14049	protein_coding	preserved
STRG-PTR-14050	protein_coding	preserved
STRG-PTR-14051	protein_coding	preserved
STRG-PTR-14055	protein_coding	preserved
STRG-PTR-14060	protein_coding	preserved
STRG-PTR-14063	protein_coding	preserved
STRG-PTR-14064	protein_coding	preserved
STRG-PTR-14065	protein_coding	preserved
STRG-PTR-14067	protein_coding	preserved
STRG-PTR-14068	protein_coding	preserved
STRG-PTR-14071	protein_coding	preserved
STRG-PTR-14073	protein_coding	preserved
STRG-PTR-14074	unannotated	preserved
STRG-PTR-14076	protein_coding	preserved
STRG-PTR-14077	protein_coding	preserved
STRG-PTR-14079	protein_coding	preserved
STRG-PTR-14080	protein_coding	preserved
STRG-PTR-14081	protein_coding	preserved
STRG-PTR-14083	unannotated	preserved
STRG-PTR-14084	protein_coding	preserved
STRG-PTR-14085	protein_coding	preserved
STRG-PTR-14087	protein_coding	preserved
STRG-PTR-14088	protein_coding	preserved
STRG-PTR-14089	protein_coding	preserved
STRG-PTR-1409	protein_coding	preserved
STRG-PTR-14090	unannotated	preserved
STRG-PTR-14091	protein_coding	preserved
STRG-PTR-14093	protein_coding	preserved
STRG-PTR-14094	protein_coding	preserved
STRG-PTR-14097	protein_coding	preserved
STRG-PTR-14099	protein_coding	preserved
STRG-PTR-1410	protein_coding	preserved
STRG-PTR-14101	protein_coding	preserved
STRG-PTR-14102	protein_coding	preserved
STRG-PTR-14104	protein_coding	preserved
STRG-PTR-14105	protein_coding	preserved
STRG-PTR-14107	protein_coding	preserved
STRG-PTR-14108	protein_coding	preserved
STRG-PTR-14109	protein_coding	preserved
STRG-PTR-1411	protein_coding	preserved
STRG-PTR-14110	protein_coding	preserved
STRG-PTR-14111	protein_coding	preserved
STRG-PTR-14114	protein_coding	preserved
STRG-PTR-14116	protein_coding	preserved
STRG-PTR-14118	protein_coding	preserved
STRG-PTR-14120	protein_coding	preserved
STRG-PTR-14123	protein_coding	preserved
STRG-PTR-14126	protein_coding	preserved
STRG-PTR-14127	protein_coding	preserved
STRG-PTR-14129	protein_coding	preserved
STRG-PTR-14130	protein_coding	preserved
STRG-PTR-14133	protein_coding	preserved
STRG-PTR-14134	protein_coding	preserved
STRG-PTR-14136	protein_coding	preserved
STRG-PTR-14139	unannotated	preserved
STRG-PTR-1414	unannotated	preserved
STRG-PTR-14140	protein_coding	preserved
STRG-PTR-14141	protein_coding	preserved
STRG-PTR-14142	protein_coding	preserved
[truncated: 12,016 more rows]

## Sheet: Age rhesus genes
gene_id	gene_biotype	age
ENSMMUG00000000049	protein_coding	preserved
ENSMMUG00000000100	protein_coding	preserved
ENSMMUG00000000275	protein_coding	preserved
ENSMMUG00000000402	protein_coding	preserved
ENSMMUG00000000480	protein_coding	preserved
ENSMMUG00000000529	protein_coding	preserved
ENSMMUG00000000556	protein_coding	preserved
ENSMMUG00000000623	protein_coding	preserved
ENSMMUG00000000761	protein_coding	preserved
ENSMMUG00000000767	protein_coding	preserved
ENSMMUG00000000894	protein_coding	preserved
ENSMMUG00000000916	protein_coding	preserved
ENSMMUG00000000946	protein_coding	preserved
ENSMMUG00000000951	protein_coding	preserved
ENSMMUG00000000970	protein_coding	preserved
ENSMMUG00000001084	protein_coding	preserved
ENSMMUG00000001193	protein_coding	preserved
ENSMMUG00000001200	protein_coding	preserved
ENSMMUG00000001212	protein_coding	preserved
ENSMMUG00000001217	protein_coding	preserved
ENSMMUG00000001228	protein_coding	preserved
ENSMMUG00000001273	protein_coding	preserved
ENSMMUG00000001278	protein_coding	preserved
ENSMMUG00000001349	protein_coding	preserved
ENSMMUG00000001534	protein_coding	preserved
ENSMMUG00000001564	protein_coding	preserved
ENSMMUG00000001568	protein_coding	preserved
ENSMMUG00000001714	protein_coding	preserved
ENSMMUG00000001744	protein_coding	preserved
ENSMMUG00000001847	protein_coding	preserved
ENSMMUG00000001908	protein_coding	preserved
ENSMMUG00000001920	protein_coding	preserved
ENSMMUG00000001938	protein_coding	preserved
ENSMMUG00000001949	protein_coding	preserved
ENSMMUG00000002018	protein_coding	preserved
ENSMMUG00000002187	protein_coding	preserved
ENSMMUG00000002191	protein_coding	preserved
ENSMMUG00000002327	protein_coding	preserved
ENSMMUG00000002380	protein_coding	preserved
ENSMMUG00000002488	protein_coding	preserved
ENSMMUG00000002539	protein_coding	preserved
ENSMMUG00000002573	protein_coding	preserved
ENSMMUG00000002745	protein_coding	preserved
ENSMMUG00000002750	protein_coding	preserved
ENSMMUG00000002802	protein_coding	preserved
ENSMMUG00000002878	protein_coding	preserved
ENSMMUG00000002917	protein_coding	preserved
ENSMMUG00000003200	protein_coding	preserved
ENSMMUG00000003272	protein_coding	preserved
ENSMMUG00000003300	protein_coding	preserved
ENSMMUG00000003371	protein_coding	preserved
ENSMMUG00000003378	protein_coding	preserved
ENSMMUG00000003453	protein_coding	preserved
ENSMMUG00000003678	protein_coding	preserved
ENSMMUG00000003683	protein_coding	preserved
ENSMMUG00000003695	protein_coding	preserved
ENSMMUG00000003762	protein_coding	preserved
ENSMMUG00000003905	protein_coding	preserved
ENSMMUG00000004026	protein_coding	preserved
ENSMMUG00000004032	protein_coding	preserved
ENSMMUG00000004112	protein_coding	preserved
ENSMMUG00000004168	protein_coding	preserved
ENSMMUG00000004230	protein_coding	preserved
ENSMMUG00000004263	protein_coding	preserved
ENSMMUG00000004343	protein_coding	preserved
ENSMMUG00000004346	protein_coding	preserved
ENSMMUG00000004420	protein_coding	preserved
ENSMMUG00000004559	protein_coding	preserved
ENSMMUG00000004616	protein_coding	preserved
ENSMMUG00000004685	protein_coding	preserved
ENSMMUG00000004907	protein_coding	preserved
ENSMMUG00000004918	protein_coding	preserved
ENSMMUG00000004974	protein_coding	preserved
ENSMMUG00000005000	protein_coding	preserved
ENSMMUG00000005028	protein_coding	preserved
ENSMMUG00000005056	protein_coding	preserved
ENSMMUG00000005190	protein_coding	preserved
ENSMMUG00000005306	protein_coding	preserved
ENSMMUG00000005477	protein_coding	preserved
ENSMMUG00000005507	protein_coding	preserved
ENSMMUG00000005621	protein_coding	preserved
ENSMMUG00000005686	protein_coding	preserved
ENSMMUG00000005745	protein_coding	preserved
ENSMMUG00000005779	protein_coding	preserved
ENSMMUG00000005836	protein_coding	preserved
ENSMMUG00000005858	protein_coding	preserved
ENSMMUG00000005903	protein_coding	preserved
ENSMMUG00000005916	protein_coding	preserved
ENSMMUG00000005920	protein_coding	preserved
ENSMMUG00000005964	protein_coding	preserved
ENSMMUG00000006091	protein_coding	preserved
ENSMMUG00000006121	protein_coding	preserved
ENSMMUG00000006146	protein_coding	preserved
ENSMMUG00000006446	protein_coding	preserved
ENSMMUG00000006469	protein_coding	preserved
ENSMMUG00000006475	protein_coding	preserved
ENSMMUG00000006731	protein_coding	preserved
ENSMMUG00000006738	protein_coding	preserved
ENSMMUG00000006766	protein_coding	preserved
ENSMMUG00000006790	protein_coding	preserved
ENSMMUG00000007019	protein_coding	preserved
ENSMMUG00000007070	protein_coding	preserved
ENSMMUG00000007230	protein_coding	preserved
ENSMMUG00000007390	protein_coding	preserved
ENSMMUG00000007451	protein_coding	preserved
ENSMMUG00000007528	protein_coding	preserved
ENSMMUG00000007552	protein_coding	preserved
ENSMMUG00000007616	protein_coding	preserved
ENSMMUG00000007791	protein_coding	preserved
ENSMMUG00000007876	protein_coding	preserved
ENSMMUG00000007927	protein_coding	preserved
ENSMMUG00000007952	protein_coding	preserved
ENSMMUG00000008013	protein_coding	preserved
ENSMMUG00000008034	protein_coding	preserved
ENSMMUG00000008128	protein_coding	preserved
ENSMMUG00000008236	protein_coding	preserved
ENSMMUG00000008242	protein_coding	preserved
ENSMMUG00000008265	protein_coding	preserved
ENSMMUG00000008301	protein_coding	preserved
ENSMMUG00000008313	protein_coding	preserved
ENSMMUG00000008475	protein_coding	preserved
ENSMMUG00000008514	protein_coding	preserved
ENSMMUG00000008741	protein_coding	preserved
ENSMMUG00000008828	protein_coding	preserved
ENSMMUG00000008899	protein_coding	preserved
ENSMMUG00000008900	protein_coding	preserved
ENSMMUG00000009017	protein_coding	preserved
ENSMMUG00000009036	protein_coding	preserved
ENSMMUG00000009096	protein_coding	preserved
ENSMMUG00000009107	protein_coding	preserved
ENSMMUG00000009123	protein_coding	preserved
ENSMMUG00000009175	protein_coding	preserved
ENSMMUG00000009176	protein_coding	preserved
ENSMMUG00000009275	protein_coding	preserved
ENSMMUG00000009368	protein_coding	preserved
ENSMMUG00000009383	protein_coding	preserved
ENSMMUG00000009394	protein_coding	preserved
ENSMMUG00000009460	protein_coding	preserved
ENSMMUG00000009477	protein_coding	preserved
ENSMMUG00000009496	protein_coding	preserved
ENSMMUG00000009548	protein_coding	preserved
ENSMMUG00000009772	protein_coding	preserved
ENSMMUG00000009805	protein_coding	preserved
ENSMMUG00000009937	protein_coding	preserved
ENSMMUG00000010014	protein_coding	preserved
ENSMMUG00000010092	protein_coding	preserved
ENSMMUG00000010256	protein_coding	preserved
ENSMMUG00000010274	protein_coding	preserved
ENSMMUG00000010314	protein_coding	preserved
ENSMMUG00000010336	protein_coding	preserved
ENSMMUG00000010438	protein_coding	preserved
ENSMMUG00000010460	protein_coding	preserved
ENSMMUG00000010647	protein_coding	preserved
ENSMMUG00000010682	protein_coding	preserved
ENSMMUG00000010763	protein_coding	preserved
ENSMMUG00000010936	protein_coding	preserved
ENSMMUG00000011040	protein_coding	preserved
ENSMMUG00000011043	protein_coding	preserved
ENSMMUG00000011232	protein_coding	preserved
ENSMMUG00000011264	protein_coding	preserved
ENSMMUG00000011453	protein_coding	preserved
ENSMMUG00000011498	protein_coding	preserved
ENSMMUG00000011514	protein_coding	preserved
ENSMMUG00000011516	protein_coding	preserved
ENSMMUG00000011527	protein_coding	preserved
ENSMMUG00000011565	protein_coding	preserved
ENSMMUG00000011745	protein_coding	preserved
ENSMMUG00000011790	protein_coding	preserved
ENSMMUG00000011858	protein_coding	preserved
ENSMMUG00000012109	protein_coding	preserved
ENSMMUG00000012114	protein_coding	preserved
ENSMMUG00000012203	protein_coding	preserved
ENSMMUG00000012392	protein_coding	preserved
ENSMMUG00000012432	protein_coding	preserved
ENSMMUG00000012449	protein_coding	preserved
ENSMMUG00000012701	protein_coding	preserved
ENSMMUG00000012886	protein_coding	preserved
ENSMMUG00000013059	protein_coding	preserved
ENSMMUG00000013106	protein_coding	preserved
ENSMMUG00000013115	protein_coding	preserved
ENSMMUG00000013150	protein_coding	preserved
ENSMMUG00000013364	protein_coding	preserved
ENSMMUG00000013443	protein_coding	preserved
ENSMMUG00000013529	protein_coding	preserved
ENSMMUG00000013553	protein_coding	preserved
ENSMMUG00000013582	protein_coding	preserved
ENSMMUG00000013610	protein_coding	preserved
ENSMMUG00000013666	protein_coding	preserved
ENSMMUG00000013739	protein_coding	preserved
ENSMMUG00000013892	protein_coding	preserved
ENSMMUG00000013945	protein_coding	preserved
ENSMMUG00000013962	protein_coding	preserved
ENSMMUG00000014052	protein_coding	preserved
ENSMMUG00000014056	protein_coding	preserved
ENSMMUG00000014080	protein_coding	preserved
ENSMMUG00000014149	protein_coding	preserved
ENSMMUG00000014195	protein_coding	preserved
ENSMMUG00000014296	protein_coding	preserved
ENSMMUG00000014423	protein_coding	preserved
ENSMMUG00000014739	protein_coding	preserved
ENSMMUG00000014792	protein_coding	preserved
ENSMMUG00000014800	protein_coding	preserved
ENSMMUG00000014806	protein_coding	preserved
ENSMMUG00000014926	protein_coding	preserved
ENSMMUG00000015019	protein_coding	preserved
ENSMMUG00000015062	protein_coding	preserved
ENSMMUG00000015149	protein_coding	preserved
ENSMMUG00000015219	protein_coding	preserved
ENSMMUG00000015225	protein_coding	preserved
ENSMMUG00000015241	protein_coding	preserved
ENSMMUG00000015314	protein_coding	preserved
ENSMMUG00000015370	protein_coding	preserved
ENSMMUG00000015402	protein_coding	preserved
ENSMMUG00000015566	protein_coding	preserved
ENSMMUG00000015609	protein_coding	preserved
ENSMMUG00000015661	protein_coding	preserved
ENSMMUG00000015750	protein_coding	preserved
ENSMMUG00000015829	protein_coding	preserved
ENSMMUG00000015987	protein_coding	preserved
ENSMMUG00000016023	protein_coding	preserved
ENSMMUG00000016050	protein_coding	preserved
ENSMMUG00000016195	protein_coding	preserved
ENSMMUG00000016197	protein_coding	preserved
ENSMMUG00000016218	protein_coding	preserved
ENSMMUG00000016360	protein_coding	preserved
ENSMMUG00000016388	protein_coding	preserved
ENSMMUG00000016496	protein_coding	preserved
ENSMMUG00000016505	protein_coding	preserved
ENSMMUG00000016515	protein_coding	preserved
ENSMMUG00000016520	protein_coding	preserved
ENSMMUG00000016531	protein_coding	preserved
ENSMMUG00000016716	protein_coding	preserved
ENSMMUG00000016723	protein_coding	preserved
ENSMMUG00000016936	protein_coding	preserved
ENSMMUG00000016938	protein_coding	preserved
ENSMMUG00000016984	protein_coding	preserved
ENSMMUG00000017053	protein_coding	preserved
ENSMMUG00000017203	protein_coding	preserved
ENSMMUG00000017210	protein_coding	preserved
ENSMMUG00000017267	protein_coding	preserved
ENSMMUG00000017303	protein_coding	preserved
ENSMMUG00000017421	protein_coding	preserved
ENSMMUG00000017668	protein_coding	preserved
ENSMMUG00000017717	protein_coding	preserved
ENSMMUG00000017745	protein_coding	preserved
ENSMMUG00000017902	protein_coding	preserved
ENSMMUG00000017977	protein_coding	preserved
ENSMMUG00000018011	protein_coding	preserved
ENSMMUG00000018046	protein_coding	preserved
ENSMMUG00000018054	protein_coding	preserved
ENSMMUG00000018058	protein_coding	preserved
ENSMMUG00000018170	protein_coding	preserved
ENSMMUG00000018242	protein_coding	preserved
ENSMMUG00000018296	protein_coding	preserved
ENSMMUG00000018523	protein_coding	preserved
ENSMMUG00000018608	protein_coding	preserved
ENSMMUG00000018630	protein_coding	preserved
ENSMMUG00000018653	protein_coding	preserved
ENSMMUG00000018664	protein_coding	preserved
ENSMMUG00000018922	protein_coding	preserved
ENSMMUG00000018984	protein_coding	preserved
ENSMMUG00000019097	protein_coding	preserved
ENSMMUG00000019106	protein_coding	preserved
ENSMMUG00000019293	protein_coding	preserved
ENSMMUG00000019326	protein_coding	preserved
ENSMMUG00000019369	protein_coding	preserved
ENSMMUG00000019439	protein_coding	preserved
ENSMMUG00000019485	protein_coding	preserved
ENSMMUG00000019561	protein_coding	preserved
ENSMMUG00000019743	protein_coding	preserved
ENSMMUG00000019768	protein_coding	preserved
ENSMMUG00000019813	protein_coding	preserved
ENSMMUG00000019817	protein_coding	preserved
ENSMMUG00000019966	protein_coding	preserved
ENSMMUG00000020016	protein_coding	preserved
ENSMMUG00000020021	protein_coding	preserved
ENSMMUG00000020080	protein_coding	preserved
ENSMMUG00000020081	protein_coding	preserved
ENSMMUG00000020131	protein_coding	preserved
ENSMMUG00000020212	protein_coding	preserved
ENSMMUG00000020289	protein_coding	preserved
ENSMMUG00000020320	protein_coding	preserved
ENSMMUG00000020463	protein_coding	preserved
ENSMMUG00000020536	protein_coding	preserved
ENSMMUG00000020547	protein_coding	preserved
ENSMMUG00000020580	protein_coding	preserved
ENSMMUG00000020604	protein_coding	preserved
ENSMMUG00000020668	protein_coding	preserved
ENSMMUG00000020687	protein_coding	preserved
ENSMMUG00000020727	protein_coding	preserved
ENSMMUG00000020795	protein_coding	preserved
ENSMMUG00000020885	protein_coding	preserved
ENSMMUG00000021074	protein_coding	preserved
ENSMMUG00000021192	protein_coding	preserved
ENSMMUG00000021260	protein_coding	preserved
ENSMMUG00000021395	protein_coding	preserved
ENSMMUG00000021413	protein_coding	preserved
ENSMMUG00000021507	protein_coding	preserved
ENSMMUG00000021755	protein_coding	preserved
ENSMMUG00000021825	protein_coding	preserved
ENSMMUG00000022023	protein_coding	preserved
ENSMMUG00000022128	protein_coding	preserved
ENSMMUG00000022166	protein_coding	preserved
ENSMMUG00000022311	protein_coding	preserved
ENSMMUG00000022658	protein_coding	preserved
ENSMMUG00000022888	protein_coding	preserved
ENSMMUG00000022900	protein_coding	preserved
ENSMMUG00000023018	protein_coding	preserved
ENSMMUG00000023033	protein_coding	preserved
ENSMMUG00000023194	protein_coding	preserved
ENSMMUG00000023370	protein_coding	preserved
ENSMMUG00000023554	protein_coding	preserved
ENSMMUG00000023654	protein_coding	preserved
ENSMMUG00000023808	protein_coding	preserved
ENSMMUG00000023809	protein_coding	preserved
ENSMMUG00000025378	lncRNA	preserved
ENSMMUG00000028736	protein_coding	preserved
ENSMMUG00000028881	protein_coding	preserved
ENSMMUG00000028928	protein_coding	preserved
ENSMMUG00000029761	protein_coding	preserved
ENSMMUG00000030400	protein_coding	preserved
ENSMMUG00000032559	protein_coding	preserved
ENSMMUG00000037731	protein_coding	preserved
ENSMMUG00000038179	protein_coding	preserved
ENSMMUG00000038415	lncRNA	preserved
ENSMMUG00000039520	protein_coding	preserved
ENSMMUG00000040140	protein_coding	preserved
ENSMMUG00000041726	protein_coding	preserved
ENSMMUG00000042021	protein_coding	preserved
ENSMMUG00000042176	protein_coding	preserved
ENSMMUG00000042208	protein_coding	preserved
ENSMMUG00000042757	protein_coding	preserved
ENSMMUG00000043209	protein_coding	preserved
ENSMMUG00000043412	protein_coding	preserved
ENSMMUG00000043581	protein_coding	preserved
ENSMMUG00000044640	pseudogene	preserved
ENSMMUG00000044729	protein_coding	preserved
ENSMMUG00000044796	protein_coding	preserved
ENSMMUG00000044826	protein_coding	preserved
ENSMMUG00000045660	protein_coding	preserved
ENSMMUG00000045740	protein_coding	preserved
ENSMMUG00000045851	lncRNA	preserved
ENSMMUG00000047109	protein_coding	preserved
ENSMMUG00000047349	protein_coding	preserved
ENSMMUG00000048526	protein_coding	preserved
ENSMMUG00000048824	protein_coding	preserved
ENSMMUG00000048865	protein_coding	preserved
ENSMMUG00000049104	protein_coding	preserved
ENSMMUG00000049147	protein_coding	preserved
ENSMMUG00000049187	protein_coding	preserved
ENSMMUG00000049684	protein_coding	preserved
ENSMMUG00000049932	protein_coding	preserved
ENSMMUG00000049951	lncRNA	preserved
ENSMMUG00000049967	protein_coding	preserved
ENSMMUG00000050077	protein_coding	preserved
ENSMMUG00000050246	protein_coding	preserved
ENSMMUG00000050562	protein_coding	preserved
ENSMMUG00000050571	protein_coding	preserved
ENSMMUG00000050639	protein_coding	preserved
ENSMMUG00000050745	protein_coding	preserved
ENSMMUG00000051458	protein_coding	preserved
ENSMMUG00000051613	protein_coding	preserved
ENSMMUG00000051742	protein_coding	preserved
ENSMMUG00000051751	protein_coding	preserved
ENSMMUG00000051883	protein_coding	preserved
ENSMMUG00000051916	protein_coding	preserved
ENSMMUG00000052060	protein_coding	preserved
ENSMMUG00000052083	lncRNA	preserved
ENSMMUG00000052139	protein_coding	preserved
ENSMMUG00000052557	protein_coding	preserved
ENSMMUG00000052668	protein_coding	preserved
ENSMMUG00000052952	protein_coding	preserved
ENSMMUG00000052958	lncRNA	preserved
ENSMMUG00000053263	protein_coding	preserved
ENSMMUG00000053459	lncRNA	preserved
ENSMMUG00000053495	protein_coding	preserved
ENSMMUG00000053676	lncRNA	preserved
ENSMMUG00000054168	protein_coding	preserved
ENSMMUG00000054376	protein_coding	preserved
ENSMMUG00000054954	protein_coding	preserved
ENSMMUG00000055036	protein_coding	preserved
ENSMMUG00000055083	protein_coding	preserved
ENSMMUG00000055128	protein_coding	preserved
ENSMMUG00000055144	lncRNA	preserved
ENSMMUG00000055148	protein_coding	preserved
ENSMMUG00000055235	protein_coding	preserved
ENSMMUG00000055453	protein_coding	preserved
ENSMMUG00000055755	protein_coding	preserved
ENSMMUG00000055875	protein_coding	preserved
ENSMMUG00000055990	protein_coding	preserved
ENSMMUG00000056082	lncRNA	preserved
ENSMMUG00000056354	protein_coding	preserved
ENSMMUG00000056514	protein_coding	preserved
ENSMMUG00000056626	protein_coding	preserved
ENSMMUG00000056735	protein_coding	preserved
ENSMMUG00000056886	protein_coding	preserved
ENSMMUG00000057539	protein_coding	preserved
ENSMMUG00000057986	protein_coding	preserved
ENSMMUG00000058297	protein_coding	preserved
ENSMMUG00000058395	protein_coding	preserved
ENSMMUG00000058553	protein_coding	preserved
ENSMMUG00000058689	protein_coding	preserved
ENSMMUG00000059267	protein_coding	preserved
ENSMMUG00000059369	protein_coding	preserved
ENSMMUG00000059411	protein_coding	preserved
ENSMMUG00000059519	protein_coding	preserved
ENSMMUG00000059527	protein_coding	preserved
ENSMMUG00000059616	protein_coding	preserved
ENSMMUG00000059984	protein_coding	preserved
ENSMMUG00000060268	protein_coding	preserved
ENSMMUG00000060342	protein_coding	preserved
ENSMMUG00000060394	protein_coding	preserved
ENSMMUG00000060613	protein_coding	preserved
ENSMMUG00000060725	protein_coding	preserved
ENSMMUG00000060845	protein_coding	preserved
ENSMMUG00000061065	lncRNA	preserved
ENSMMUG00000061115	lncRNA	preserved
ENSMMUG00000061458	protein_coding	preserved
ENSMMUG00000061466	protein_coding	preserved
ENSMMUG00000062110	protein_coding	preserved
ENSMMUG00000062159	protein_coding	preserved
ENSMMUG00000062288	protein_coding	preserved
ENSMMUG00000063157	protein_coding	preserved
ENSMMUG00000063359	protein_coding	preserved
ENSMMUG00000063888	protein_coding	preserved
ENSMMUG00000064084	protein_coding	preserved
ENSMMUG00000064098	protein_coding	preserved
ENSMMUG00000064596	protein_coding	preserved
ENSMMUG00000064694	protein_coding	preserved
ENSMMUG00000064971	protein_coding	preserved
ENSMMUG00000065146	lncRNA	preserved
ENSMMUG00000065250	protein_coding	preserved
ENSMMUG00000065261	protein_coding	preserved
STRG-MML-1	unannotated	preserved
STRG-MML-10000	protein_coding	preserved
STRG-MML-10004	protein_coding	preserved
STRG-MML-10006	protein_coding	preserved
STRG-MML-10007	protein_coding	preserved
STRG-MML-10008	protein_coding	preserved
STRG-MML-10009	protein_coding	preserved
STRG-MML-10010	protein_coding	preserved
STRG-MML-10011	protein_coding	preserved
STRG-MML-10012	protein_coding	preserved
STRG-MML-10013	protein_coding	preserved
STRG-MML-10017	protein_coding	preserved
STRG-MML-10019	protein_coding	preserved
STRG-MML-10021	protein_coding	preserved
STRG-MML-10022	protein_coding	preserved
STRG-MML-10024	protein_coding	preserved
STRG-MML-10025	protein_coding	preserved
STRG-MML-10027	protein_coding	preserved
STRG-MML-10029	protein_coding	preserved
STRG-MML-10031	protein_coding	preserved
STRG-MML-10032	protein_coding	preserved
STRG-MML-10033	protein_coding	preserved
STRG-MML-10035	protein_coding	preserved
STRG-MML-10036	protein_coding	preserved
STRG-MML-10037	protein_coding	preserved
STRG-MML-10038	protein_coding	preserved
STRG-MML-10044	protein_coding	preserved
STRG-MML-10046	protein_coding	preserved
STRG-MML-10047	protein_coding	preserved
STRG-MML-10049	protein_coding	preserved
STRG-MML-10052	protein_coding	preserved
STRG-MML-10053	protein_coding	preserved
STRG-MML-10054	protein_coding	preserved
STRG-MML-10057	protein_coding	preserved
STRG-MML-10058	protein_coding	preserved
STRG-MML-10059	protein_coding	preserved
STRG-MML-1006	protein_coding	preserved
STRG-MML-10060	protein_coding	preserved
STRG-MML-10061	protein_coding	preserved
STRG-MML-10062	protein_coding	preserved
STRG-MML-10063	protein_coding	preserved
STRG-MML-10067	protein_coding	preserved
STRG-MML-10068	protein_coding	preserved
STRG-MML-10072	protein_coding	preserved
STRG-MML-10073	unannotated	preserved
STRG-MML-10075	protein_coding	preserved
STRG-MML-10076	protein_coding	preserved
STRG-MML-10077	protein_coding	preserved
STRG-MML-10078	lncRNA	preserved
STRG-MML-10079	unannotated	preserved
STRG-MML-10080	protein_coding	preserved
STRG-MML-10081	protein_coding	preserved
STRG-MML-10083	protein_coding	preserved
STRG-MML-10084	protein_coding	preserved
STRG-MML-10085	protein_coding	preserved
STRG-MML-10087	protein_coding	preserved
STRG-MML-10092	protein_coding	preserved
STRG-MML-10093	protein_coding	preserved
STRG-MML-10097	protein_coding	preserved
STRG-MML-10099	protein_coding	preserved
STRG-MML-1010	protein_coding	preserved
STRG-MML-10102	protein_coding	preserved
STRG-MML-10104	protein_coding	preserved
STRG-MML-10105	protein_coding	preserved
STRG-MML-10107	protein_coding	preserved
STRG-MML-10109	protein_coding	preserved
STRG-MML-1011	protein_coding	preserved
STRG-MML-10111	protein_coding	preserved
STRG-MML-10114	protein_coding	preserved
STRG-MML-1012	protein_coding	preserved
STRG-MML-10120	protein_coding	preserved
STRG-MML-10125	protein_coding	preserved
STRG-MML-10128	protein_coding	preserved
STRG-MML-10129	protein_coding	preserved
STRG-MML-10131	protein_coding	preserved
STRG-MML-10135	protein_coding	preserved
STRG-MML-10136	protein_coding	preserved
STRG-MML-10137	protein_coding	preserved
STRG-MML-10139	unannotated	preserved
STRG-MML-10140	protein_coding	preserved
STRG-MML-10141	protein_coding	preserved
STRG-MML-10142	protein_coding	preserved
STRG-MML-10144	protein_coding	preserved
STRG-MML-10148	protein_coding	preserved
STRG-MML-10149	protein_coding	preserved
STRG-MML-1015	unannotated	preserved
STRG-MML-10151	protein_coding	preserved
STRG-MML-10152	protein_coding	preserved
STRG-MML-10153	protein_coding	preserved
STRG-MML-10156	unannotated	preserved
STRG-MML-10158	protein_coding	preserved
STRG-MML-1016	protein_coding	preserved
STRG-MML-10161	protein_coding	preserved
STRG-MML-10163	protein_coding	preserved
STRG-MML-10164	protein_coding	preserved
STRG-MML-10165	protein_coding	preserved
STRG-MML-10166	protein_coding	preserved
STRG-MML-10167	protein_coding	preserved
STRG-MML-10169	protein_coding	preserved
STRG-MML-1017	protein_coding	preserved
STRG-MML-10170	protein_coding	preserved
STRG-MML-10171	protein_coding	preserved
STRG-MML-10172	protein_coding	preserved
STRG-MML-10174	protein_coding	preserved
STRG-MML-10176	protein_coding	preserved
STRG-MML-10179	protein_coding	preserved
STRG-MML-1018	protein_coding	preserved
STRG-MML-10181	protein_coding	preserved
STRG-MML-10183	protein_coding	preserved
STRG-MML-10184	protein_coding	preserved
STRG-MML-10187	protein_coding	preserved
STRG-MML-10189	protein_coding	preserved
STRG-MML-1019	protein_coding	preserved
STRG-MML-10192	protein_coding	preserved
STRG-MML-10193	protein_coding	preserved
STRG-MML-10194	protein_coding	preserved
STRG-MML-10195	protein_coding	preserved
STRG-MML-10196	protein_coding	preserved
STRG-MML-10198	protein_coding	preserved
STRG-MML-10202	protein_coding	preserved
STRG-MML-10203	protein_coding	preserved
STRG-MML-10206	protein_coding	preserved
STRG-MML-10209	protein_coding	preserved
STRG-MML-1021	protein_coding	preserved
STRG-MML-10210	protein_coding	preserved
STRG-MML-10211	protein_coding	preserved
STRG-MML-10212	protein_coding	preserved
STRG-MML-10213	protein_coding	preserved
STRG-MML-10215	protein_coding	preserved
STRG-MML-10218	protein_coding	preserved
STRG-MML-10220	protein_coding	preserved
STRG-MML-10221	protein_coding	preserved
STRG-MML-10223	protein_coding	preserved
STRG-MML-10224	pseudogene	preserved
STRG-MML-10225	protein_coding	preserved
STRG-MML-10226	protein_coding	preserved
STRG-MML-1023	protein_coding	preserved
STRG-MML-10232	unannotated	preserved
STRG-MML-10233	protein_coding	preserved
STRG-MML-10234	unannotated	preserved
STRG-MML-10235	lncRNA	preserved
STRG-MML-10236	protein_coding	preserved
STRG-MML-10237	protein_coding	preserved
STRG-MML-10238	protein_coding	preserved
STRG-MML-10239	protein_coding	preserved
STRG-MML-1024	protein_coding	preserved
STRG-MML-10242	protein_coding	preserved
STRG-MML-10243	unannotated	preserved
STRG-MML-10244	protein_coding	preserved
STRG-MML-10246	protein_coding	preserved
STRG-MML-10247	protein_coding	preserved
STRG-MML-10248	protein_coding	preserved
STRG-MML-10250	protein_coding	preserved
STRG-MML-10251	protein_coding	preserved
STRG-MML-10252	protein_coding	preserved
STRG-MML-10254	protein_coding	preserved
STRG-MML-10256	protein_coding	preserved
STRG-MML-10258	protein_coding	preserved
STRG-MML-1026	protein_coding	preserved
STRG-MML-10260	protein_coding	preserved
STRG-MML-10262	protein_coding	preserved
STRG-MML-10263	protein_coding	preserved
STRG-MML-10265	protein_coding	preserved
STRG-MML-10267	lncRNA	preserved
STRG-MML-10268	protein_coding	preserved
STRG-MML-10269	protein_coding	preserved
STRG-MML-1027	protein_coding	preserved
STRG-MML-10270	protein_coding	preserved
STRG-MML-10271	protein_coding	preserved
STRG-MML-10272	protein_coding	preserved
STRG-MML-10273	protein_coding	preserved
STRG-MML-10274	protein_coding	preserved
STRG-MML-10276	protein_coding	preserved
STRG-MML-10279	protein_coding	preserved
STRG-MML-1028	protein_coding	preserved
STRG-MML-10280	protein_coding	preserved
STRG-MML-10282	protein_coding	preserved
STRG-MML-10283	protein_coding	preserved
STRG-MML-10286	protein_coding	preserved
STRG-MML-10288	protein_coding	preserved
STRG-MML-10290	protein_coding	preserved
STRG-MML-10294	unannotated	preserved
STRG-MML-10295	protein_coding	preserved
STRG-MML-10296	protein_coding	preserved
STRG-MML-10297	protein_coding	preserved
STRG-MML-10298	protein_coding	preserved
STRG-MML-10299	protein_coding	preserved
STRG-MML-1030	protein_coding	preserved
STRG-MML-10300	protein_coding	preserved
STRG-MML-10301	protein_coding	preserved
STRG-MML-10302	protein_coding	preserved
STRG-MML-10304	protein_coding	preserved
STRG-MML-10309	protein_coding	preserved
STRG-MML-10311	protein_coding	preserved
STRG-MML-10312	protein_coding	preserved
STRG-MML-10313	protein_coding	preserved
STRG-MML-10314	protein_coding	preserved
STRG-MML-10315	protein_coding	preserved
STRG-MML-10317	protein_coding	preserved
STRG-MML-10318	protein_coding	preserved
STRG-MML-10319	protein_coding	preserved
STRG-MML-10320	protein_coding	preserved
STRG-MML-10321	protein_coding	preserved
STRG-MML-10323	protein_coding	preserved
STRG-MML-10324	protein_coding	preserved
STRG-MML-10326	protein_coding	preserved
STRG-MML-10327	protein_coding	preserved
STRG-MML-10328	protein_coding	preserved
STRG-MML-1033	protein_coding	preserved
STRG-MML-10331	protein_coding	preserved
STRG-MML-10332	protein_coding	preserved
STRG-MML-10333	protein_coding	preserved
STRG-MML-10335	protein_coding	preserved
STRG-MML-10336	protein_coding	preserved
STRG-MML-10337	protein_coding	preserved
STRG-MML-10338	protein_coding	preserved
STRG-MML-1034	unannotated	preserved
STRG-MML-10340	protein_coding	preserved
STRG-MML-10342	protein_coding	preserved
STRG-MML-10343	protein_coding	preserved
STRG-MML-10344	protein_coding	preserved
STRG-MML-10345	protein_coding	preserved
STRG-MML-10348	protein_coding	preserved
STRG-MML-1035	protein_coding	preserved
STRG-MML-10350	protein_coding	preserved
STRG-MML-10352	protein_coding	preserved
STRG-MML-10353	protein_coding	preserved
STRG-MML-10354	protein_coding	preserved
STRG-MML-10355	protein_coding	preserved
STRG-MML-10356	protein_coding	preserved
STRG-MML-10357	protein_coding	preserved
STRG-MML-10358	protein_coding	preserved
STRG-MML-10359	protein_coding	preserved
STRG-MML-10360	protein_coding	preserved
STRG-MML-10361	protein_coding	preserved
STRG-MML-10362	protein_coding	preserved
STRG-MML-10363	protein_coding	preserved
STRG-MML-10364	protein_coding	preserved
STRG-MML-10365	protein_coding	preserved
STRG-MML-10366	protein_coding	preserved
STRG-MML-10367	protein_coding	preserved
STRG-MML-10368	protein_coding	preserved
STRG-MML-10369	protein_coding	preserved
STRG-MML-1037	protein_coding	preserved
STRG-MML-10370	protein_coding	preserved
STRG-MML-10372	protein_coding	preserved
STRG-MML-10373	protein_coding	preserved
STRG-MML-10374	protein_coding	preserved
STRG-MML-10375	protein_coding	preserved
STRG-MML-10376	protein_coding	preserved
STRG-MML-10377	protein_coding	preserved
STRG-MML-10378	protein_coding	preserved
STRG-MML-10380	protein_coding	preserved
STRG-MML-10381	protein_coding	preserved
STRG-MML-10384	protein_coding	preserved
STRG-MML-10385	protein_coding	preserved
STRG-MML-10389	protein_coding	preserved
STRG-MML-1039	protein_coding	preserved
STRG-MML-10390	protein_coding	preserved
STRG-MML-10391	unannotated	preserved
STRG-MML-10392	protein_coding	preserved
STRG-MML-10393	protein_coding	preserved
STRG-MML-10394	protein_coding	preserved
STRG-MML-10395	protein_coding	preserved
STRG-MML-10397	unannotated	preserved
STRG-MML-10398	protein_coding	preserved
STRG-MML-104	protein_coding	preserved
STRG-MML-10400	protein_coding	preserved
STRG-MML-10401	protein_coding	preserved
STRG-MML-10402	protein_coding	preserved
STRG-MML-10403	protein_coding	preserved
STRG-MML-10404	protein_coding	preserved
STRG-MML-10405	protein_coding	preserved
STRG-MML-10406	protein_coding	preserved
STRG-MML-10407	protein_coding	preserved
STRG-MML-1041	protein_coding	preserved
STRG-MML-10410	protein_coding	preserved
STRG-MML-10412	protein_coding	preserved
STRG-MML-10413	protein_coding	preserved
STRG-MML-10414	protein_coding	preserved
STRG-MML-10415	protein_coding	preserved
STRG-MML-10416	protein_coding	preserved
STRG-MML-10417	protein_coding	preserved
STRG-MML-10418	protein_coding	preserved
STRG-MML-10419	protein_coding	preserved
STRG-MML-10424	protein_coding	preserved
STRG-MML-10425	protein_coding	preserved
STRG-MML-10426	protein_coding	preserved
STRG-MML-1043	protein_coding	preserved
STRG-MML-10430	protein_coding	preserved
STRG-MML-10431	protein_coding	preserved
STRG-MML-10434	protein_coding	preserved
STRG-MML-10435	protein_coding	preserved
STRG-MML-10436	protein_coding	preserved
STRG-MML-10438	protein_coding	preserved
STRG-MML-10439	protein_coding	preserved
STRG-MML-1044	protein_coding	preserved
STRG-MML-10440	protein_coding	preserved
STRG-MML-10441	protein_coding	preserved
STRG-MML-10443	protein_coding	preserved
STRG-MML-10445	protein_coding	preserved
STRG-MML-10448	protein_coding	preserved
STRG-MML-10449	protein_coding	preserved
STRG-MML-1045	protein_coding	preserved
STRG-MML-10450	protein_coding	preserved
STRG-MML-10451	protein_coding	preserved
STRG-MML-10453	protein_coding	preserved
STRG-MML-10457	protein_coding	preserved
STRG-MML-10459	protein_coding	preserved
STRG-MML-1046	protein_coding	preserved
STRG-MML-10460	protein_coding	preserved
STRG-MML-10464	protein_coding	preserved
STRG-MML-10465	protein_coding	preserved
STRG-MML-10466	protein_coding	preserved
STRG-MML-10468	protein_coding	preserved
STRG-MML-1047	protein_coding	preserved
STRG-MML-10471	protein_coding	preserved
STRG-MML-10473	unannotated	preserved
STRG-MML-10474	protein_coding	preserved
STRG-MML-10475	protein_coding	preserved
STRG-MML-10477	protein_coding	preserved
STRG-MML-10480	protein_coding	preserved
STRG-MML-10482	protein_coding	preserved
STRG-MML-10484	protein_coding	preserved
STRG-MML-10485	protein_coding	preserved
STRG-MML-10486	protein_coding	preserved
STRG-MML-10487	protein_coding	preserved
STRG-MML-10488	protein_coding	preserved
STRG-MML-10489	protein_coding	preserved
STRG-MML-1049	protein_coding	preserved
STRG-MML-10491	protein_coding	preserved
STRG-MML-10494	protein_coding	preserved
STRG-MML-10495	protein_coding	preserved
STRG-MML-10497	protein_coding	preserved
STRG-MML-10499	protein_coding	preserved
STRG-MML-105	protein_coding	preserved
STRG-MML-1050	protein_coding	preserved
STRG-MML-10501	unannotated	preserved
STRG-MML-10504	protein_coding	preserved
STRG-MML-10505	protein_coding	preserved
STRG-MML-10507	protein_coding	preserved
STRG-MML-10508	protein_coding	preserved
STRG-MML-1051	protein_coding	preserved
STRG-MML-10510	unannotated	preserved
STRG-MML-10511	protein_coding	preserved
STRG-MML-10512	protein_coding	preserved
STRG-MML-10513	protein_coding	preserved
STRG-MML-10514	protein_coding	preserved
STRG-MML-10515	protein_coding	preserved
STRG-MML-10516	protein_coding	preserved
STRG-MML-10519	protein_coding	preserved
STRG-MML-10523	protein_coding	preserved
STRG-MML-10524	protein_coding	preserved
STRG-MML-10525	protein_coding	preserved
STRG-MML-10526	protein_coding	preserved
STRG-MML-10527	protein_coding	preserved
STRG-MML-10528	protein_coding	preserved
STRG-MML-10529	protein_coding	preserved
STRG-MML-10530	protein_coding	preserved
STRG-MML-10531	protein_coding	preserved
STRG-MML-10532	protein_coding	preserved
STRG-MML-10534	protein_coding	preserved
STRG-MML-10535	unannotated	preserved
STRG-MML-10536	protein_coding	preserved
STRG-MML-10537	protein_coding	preserved
STRG-MML-10539	protein_coding	preserved
STRG-MML-10540	protein_coding	preserved
STRG-MML-10542	protein_coding	preserved
STRG-MML-10544	protein_coding	preserved
STRG-MML-10545	protein_coding	preserved
STRG-MML-10547	protein_coding	preserved
STRG-MML-10550	protein_coding	preserved
STRG-MML-10551	protein_coding	preserved
STRG-MML-10552	protein_coding	preserved
STRG-MML-10555	protein_coding	preserved
STRG-MML-10556	protein_coding	preserved
STRG-MML-10558	protein_coding	preserved
STRG-MML-10560	protein_coding	preserved
STRG-MML-10561	protein_coding	preserved
STRG-MML-10562	protein_coding	preserved
STRG-MML-10563	protein_coding	preserved
STRG-MML-10564	protein_coding	preserved
STRG-MML-10565	protein_coding	preserved
STRG-MML-10566	lncRNA	preserved
STRG-MML-10567	protein_coding	preserved
STRG-MML-10568	protein_coding	preserved
STRG-MML-10570	protein_coding	preserved
STRG-MML-10571	protein_coding	preserved
STRG-MML-10573	unannotated	preserved
STRG-MML-10574	protein_coding	preserved
STRG-MML-10575	protein_coding	preserved
STRG-MML-10577	protein_coding	preserved
STRG-MML-10578	protein_coding	preserved
STRG-MML-10579	protein_coding	preserved
STRG-MML-10582	protein_coding	preserved
STRG-MML-10584	protein_coding	preserved
STRG-MML-10586	protein_coding	preserved
STRG-MML-1059	protein_coding	preserved
STRG-MML-10591	protein_coding	preserved
STRG-MML-10592	protein_coding	preserved
STRG-MML-10593	protein_coding	preserved
STRG-MML-10594	protein_coding	preserved
STRG-MML-10597	protein_coding	preserved
STRG-MML-10599	protein_coding	preserved
STRG-MML-106	protein_coding	preserved
STRG-MML-1060	protein_coding	preserved
STRG-MML-10603	protein_coding	preserved
STRG-MML-10604	unannotated	preserved
STRG-MML-10605	protein_coding	preserved
STRG-MML-10606	protein_coding	preserved
STRG-MML-10607	protein_coding	preserved
STRG-MML-10608	protein_coding	preserved
STRG-MML-10610	protein_coding	preserved
STRG-MML-10611	protein_coding	preserved
STRG-MML-10612	protein_coding	preserved
STRG-MML-10614	protein_coding	preserved
STRG-MML-10615	protein_coding	preserved
STRG-MML-10616	protein_coding	preserved
STRG-MML-10617	protein_coding	preserved
STRG-MML-10618	protein_coding	preserved
STRG-MML-10620	protein_coding	preserved
STRG-MML-10623	protein_coding	preserved
STRG-MML-10624	protein_coding	preserved
STRG-MML-10627	protein_coding	preserved
STRG-MML-10628	unannotated	preserved
STRG-MML-1063	protein_coding	preserved
STRG-MML-10630	unannotated	preserved
STRG-MML-10632	protein_coding	preserved
STRG-MML-10633	protein_coding	preserved
STRG-MML-10636	protein_coding	preserved
STRG-MML-10638	protein_coding	preserved
STRG-MML-10639	protein_coding	preserved
STRG-MML-10641	protein_coding	preserved
STRG-MML-10644	protein_coding	preserved
STRG-MML-10646	unannotated	preserved
STRG-MML-10649	protein_coding	preserved
STRG-MML-1065	protein_coding	preserved
STRG-MML-10650	protein_coding	preserved
STRG-MML-10651	protein_coding	preserved
STRG-MML-10652	protein_coding	preserved
STRG-MML-10654	protein_coding	preserved
STRG-MML-10656	protein_coding	preserved
STRG-MML-10658	protein_coding	preserved
STRG-MML-1066	protein_coding	preserved
STRG-MML-10660	protein_coding	preserved
STRG-MML-10661	protein_coding	preserved
STRG-MML-10662	protein_coding	preserved
STRG-MML-10664	protein_coding	preserved
STRG-MML-10666	protein_coding	preserved
STRG-MML-10667	protein_coding	preserved
STRG-MML-10668	protein_coding	preserved
STRG-MML-10669	protein_coding	preserved
STRG-MML-1067	protein_coding	preserved
STRG-MML-10673	unannotated	preserved
STRG-MML-10674	protein_coding	preserved
STRG-MML-10675	protein_coding	preserved
STRG-MML-10676	protein_coding	preserved
STRG-MML-10677	protein_coding	preserved
STRG-MML-10678	protein_coding	preserved
STRG-MML-10680	protein_coding	preserved
STRG-MML-10683	protein_coding	preserved
STRG-MML-10685	protein_coding	preserved
STRG-MML-10687	protein_coding	preserved
STRG-MML-10688	protein_coding	preserved
STRG-MML-10689	protein_coding	preserved
STRG-MML-10690	protein_coding	preserved
STRG-MML-10691	protein_coding	preserved
STRG-MML-10694	protein_coding	preserved
STRG-MML-10696	protein_coding	preserved
STRG-MML-10701	unannotated	preserved
STRG-MML-10707	protein_coding	preserved
STRG-MML-10708	protein_coding	preserved
STRG-MML-10709	protein_coding	preserved
STRG-MML-1071	protein_coding	preserved
STRG-MML-10712	protein_coding	preserved
STRG-MML-10718	protein_coding	preserved
STRG-MML-10720	protein_coding	preserved
STRG-MML-10722	protein_coding	preserved
STRG-MML-10723	protein_coding	preserved
STRG-MML-10724	protein_coding	preserved
STRG-MML-10727	protein_coding	preserved
STRG-MML-10728	protein_coding	preserved
STRG-MML-1073	protein_coding	preserved
STRG-MML-10733	protein_coding	preserved
STRG-MML-10734	protein_coding	preserved
STRG-MML-10735	protein_coding	preserved
STRG-MML-10736	protein_coding	preserved
STRG-MML-10737	lncRNA	preserved
STRG-MML-10738	lncRNA	preserved
STRG-MML-1074	protein_coding	preserved
STRG-MML-10742	protein_coding	preserved
STRG-MML-10745	protein_coding	preserved
STRG-MML-10747	protein_coding	preserved
STRG-MML-10749	protein_coding	preserved
STRG-MML-1075	protein_coding	preserved
STRG-MML-10751	protein_coding	preserved
STRG-MML-10758	protein_coding	preserved
STRG-MML-10759	protein_coding	preserved
STRG-MML-10760	protein_coding	preserved
STRG-MML-10761	protein_coding	preserved
STRG-MML-10762	protein_coding	preserved
STRG-MML-10763	protein_coding	preserved
STRG-MML-10764	protein_coding	preserved
STRG-MML-10765	protein_coding	preserved
STRG-MML-10767	protein_coding	preserved
STRG-MML-10768	protein_coding	preserved
STRG-MML-10770	protein_coding	preserved
STRG-MML-10771	unannotated	preserved
STRG-MML-10772	protein_coding	preserved
STRG-MML-10774	protein_coding	preserved
STRG-MML-10775	protein_coding	preserved
STRG-MML-10776	protein_coding	preserved
STRG-MML-10777	protein_coding	preserved
STRG-MML-10782	protein_coding	preserved
STRG-MML-10784	protein_coding	preserved
STRG-MML-10785	protein_coding	preserved
STRG-MML-10786	protein_coding	preserved
STRG-MML-1079	protein_coding	preserved
STRG-MML-10790	protein_coding	preserved
STRG-MML-10793	protein_coding	preserved
STRG-MML-10799	protein_coding	preserved
STRG-MML-10800	unannotated	preserved
STRG-MML-10801	protein_coding	preserved
STRG-MML-10802	unannotated	preserved
STRG-MML-10803	protein_coding	preserved
STRG-MML-10804	protein_coding	preserved
STRG-MML-10805	protein_coding	preserved
STRG-MML-10806	unannotated	preserved
STRG-MML-10807	protein_coding	preserved
STRG-MML-10809	protein_coding	preserved
STRG-MML-1081	protein_coding	preserved
STRG-MML-10810	protein_coding	preserved
STRG-MML-10812	protein_coding	preserved
STRG-MML-10813	protein_coding	preserved
STRG-MML-10814	protein_coding	preserved
STRG-MML-10815	protein_coding	preserved
STRG-MML-10816	protein_coding	preserved
STRG-MML-10817	protein_coding	preserved
STRG-MML-10822	protein_coding	preserved
STRG-MML-10823	protein_coding	preserved
STRG-MML-10824	protein_coding	preserved
STRG-MML-10825	protein_coding	preserved
STRG-MML-10826	protein_coding	preserved
STRG-MML-10828	protein_coding	preserved
STRG-MML-1083	protein_coding	preserved
STRG-MML-10830	protein_coding	preserved
STRG-MML-10831	protein_coding	preserved
STRG-MML-10833	protein_coding	preserved
STRG-MML-10834	protein_coding	preserved
STRG-MML-10836	protein_coding	preserved
STRG-MML-10838	protein_coding	preserved
STRG-MML-10839	protein_coding	preserved
STRG-MML-10840	protein_coding	preserved
STRG-MML-10841	protein_coding	preserved
STRG-MML-10842	protein_coding	preserved
STRG-MML-10844	protein_coding	preserved
STRG-MML-10849	protein_coding	preserved
STRG-MML-1085	protein_coding	preserved
STRG-MML-10850	protein_coding	preserved
STRG-MML-10851	protein_coding	preserved
STRG-MML-10852	protein_coding	preserved
STRG-MML-10855	protein_coding	preserved
STRG-MML-10856	protein_coding	preserved
STRG-MML-10857	protein_coding	preserved
STRG-MML-10859	protein_coding	preserved
STRG-MML-1086	protein_coding	preserved
STRG-MML-10860	protein_coding	preserved
STRG-MML-10861	protein_coding	preserved
STRG-MML-10865	protein_coding	preserved
STRG-MML-10866	protein_coding	preserved
STRG-MML-10867	protein_coding	preserved
STRG-MML-10868	protein_coding	preserved
STRG-MML-10869	protein_coding	preserved
STRG-MML-10870	protein_coding	preserved
STRG-MML-10871	protein_coding	preserved
STRG-MML-10874	protein_coding	preserved
STRG-MML-10875	protein_coding	preserved
STRG-MML-10876	protein_coding	preserved
STRG-MML-10877	protein_coding	preserved
STRG-MML-10879	protein_coding	preserved
STRG-MML-1088	protein_coding	preserved
STRG-MML-10880	protein_coding	preserved
STRG-MML-10884	protein_coding	preserved
STRG-MML-10885	protein_coding	preserved
STRG-MML-10887	protein_coding	preserved
STRG-MML-10889	protein_coding	preserved
STRG-MML-1089	protein_coding	preserved
STRG-MML-10891	protein_coding	preserved
STRG-MML-10893	protein_coding	preserved
STRG-MML-10896	unannotated	preserved
STRG-MML-10897	protein_coding	preserved
STRG-MML-10898	protein_coding	preserved
STRG-MML-109	protein_coding	preserved
STRG-MML-10900	protein_coding	preserved
STRG-MML-10903	protein_coding	preserved
STRG-MML-10909	protein_coding	preserved
STRG-MML-1091	protein_coding	preserved
STRG-MML-10910	protein_coding	preserved
STRG-MML-10912	protein_coding	preserved
STRG-MML-10913	lncRNA	preserved
STRG-MML-10914	protein_coding	preserved
STRG-MML-10916	protein_coding	preserved
STRG-MML-10919	protein_coding	preserved
STRG-MML-10920	protein_coding	preserved
STRG-MML-10921	protein_coding	preserved
STRG-MML-10922	protein_coding	preserved
STRG-MML-10924	protein_coding	preserved
STRG-MML-10927	protein_coding	preserved
STRG-MML-1093	protein_coding	preserved
STRG-MML-10932	protein_coding	preserved
STRG-MML-10933	protein_coding	preserved
STRG-MML-10934	protein_coding	preserved
STRG-MML-10937	protein_coding	preserved
STRG-MML-10939	protein_coding	preserved
STRG-MML-10940	protein_coding	preserved
STRG-MML-10941	protein_coding	preserved
STRG-MML-10942	protein_coding	preserved
STRG-MML-10943	protein_coding	preserved
STRG-MML-10945	protein_coding	preserved
STRG-MML-10947	protein_coding	preserved
STRG-MML-10948	protein_coding	preserved
STRG-MML-10950	protein_coding	preserved
STRG-MML-10954	protein_coding	preserved
STRG-MML-10956	protein_coding	preserved
STRG-MML-10958	protein_coding	preserved
STRG-MML-10959	protein_coding	preserved
STRG-MML-1096	protein_coding	preserved
STRG-MML-10960	protein_coding	preserved
STRG-MML-10962	protein_coding	preserved
STRG-MML-10963	protein_coding	preserved
STRG-MML-10964	protein_coding	preserved
STRG-MML-10965	protein_coding	preserved
STRG-MML-1097	protein_coding	preserved
STRG-MML-10972	protein_coding	preserved
STRG-MML-10974	protein_coding	preserved
STRG-MML-10978	protein_coding	preserved
STRG-MML-1098	protein_coding	preserved
STRG-MML-10980	protein_coding	preserved
STRG-MML-10982	protein_coding	preserved
STRG-MML-10984	protein_coding	preserved
STRG-MML-10985	protein_coding	preserved
STRG-MML-10987	protein_coding	preserved
STRG-MML-10989	protein_coding	preserved
STRG-MML-1099	protein_coding	preserved
STRG-MML-10990	protein_coding	preserved
STRG-MML-10991	protein_coding	preserved
STRG-MML-10992	protein_coding	preserved
STRG-MML-10993	protein_coding	preserved
STRG-MML-10994	protein_coding	preserved
STRG-MML-10995	protein_coding	preserved
STRG-MML-10996	protein_coding	preserved
STRG-MML-10997	protein_coding	preserved
STRG-MML-10998	protein_coding	preserved
STRG-MML-11	protein_coding	preserved
STRG-MML-110	protein_coding	preserved
STRG-MML-1100	protein_coding	preserved
STRG-MML-11001	unannotated	preserved
STRG-MML-11004	protein_coding	preserved
STRG-MML-11006	protein_coding	preserved
STRG-MML-11010	protein_coding	preserved
STRG-MML-11014	protein_coding	preserved
STRG-MML-11015	protein_coding	preserved
STRG-MML-1102	protein_coding	preserved
STRG-MML-11020	protein_coding	preserved
STRG-MML-11021	protein_coding	preserved
STRG-MML-11022	protein_coding	preserved
STRG-MML-11025	protein_coding	preserved
STRG-MML-11026	protein_coding	preserved
STRG-MML-11029	protein_coding	preserved
STRG-MML-11030	protein_coding	preserved
STRG-MML-11032	protein_coding	preserved
STRG-MML-11034	protein_coding	preserved
STRG-MML-11035	protein_coding	preserved
STRG-MML-11036	protein_coding	preserved
STRG-MML-11039	protein_coding	preserved
STRG-MML-1104	protein_coding	preserved
STRG-MML-11041	protein_coding	preserved
STRG-MML-11042	protein_coding	preserved
STRG-MML-11043	protein_coding	preserved
STRG-MML-11046	protein_coding	preserved
STRG-MML-11047	protein_coding	preserved
STRG-MML-11048	unannotated	preserved
STRG-MML-11049	protein_coding	preserved
STRG-MML-11050	protein_coding	preserved
STRG-MML-11051	protein_coding	preserved
STRG-MML-11052	protein_coding	preserved
STRG-MML-11054	protein_coding	preserved
STRG-MML-11055	protein_coding	preserved
STRG-MML-11057	protein_coding	preserved
STRG-MML-11058	protein_coding	preserved
STRG-MML-11062	protein_coding	preserved
STRG-MML-11065	protein_coding	preserved
STRG-MML-11066	protein_coding	preserved
STRG-MML-11069	protein_coding	preserved
STRG-MML-11071	protein_coding	preserved
STRG-MML-11073	protein_coding	preserved
STRG-MML-11074	protein_coding	preserved
STRG-MML-11075	protein_coding	preserved
STRG-MML-11081	protein_coding	preserved
STRG-MML-11082	protein_coding	preserved
STRG-MML-11083	protein_coding	preserved
STRG-MML-11084	protein_coding	preserved
STRG-MML-11085	protein_coding	preserved
STRG-MML-11086	protein_coding	preserved
STRG-MML-11087	protein_coding	preserved
STRG-MML-11089	protein_coding	preserved
STRG-MML-1109	protein_coding	preserved
STRG-MML-11090	protein_coding	preserved
STRG-MML-11092	protein_coding	preserved
STRG-MML-11094	protein_coding	preserved
STRG-MML-11098	protein_coding	preserved
STRG-MML-11099	protein_coding	preserved
STRG-MML-111	protein_coding	preserved
STRG-MML-11101	protein_coding	preserved
STRG-MML-11102	protein_coding	preserved
STRG-MML-11105	protein_coding	preserved
STRG-MML-11112	protein_coding	preserved
STRG-MML-11113	protein_coding	preserved
STRG-MML-11115	protein_coding	preserved
STRG-MML-11118	protein_coding	preserved
STRG-MML-11119	protein_coding	preserved
STRG-MML-1112	protein_coding	preserved
STRG-MML-11120	protein_coding	preserved
STRG-MML-11121	protein_coding	preserved
STRG-MML-11122	protein_coding	preserved
STRG-MML-11125	lncRNA	preserved
STRG-MML-11126	protein_coding	preserved
STRG-MML-11127	protein_coding	preserved
STRG-MML-11128	protein_coding	preserved
STRG-MML-1113	protein_coding	preserved
STRG-MML-11131	protein_coding	preserved
STRG-MML-11132	protein_coding	preserved
STRG-MML-11134	protein_coding	preserved
STRG-MML-11135	protein_coding	preserved
STRG-MML-11137	protein_coding	preserved
STRG-MML-11139	protein_coding	preserved
STRG-MML-11142	protein_coding	preserved
STRG-MML-11143	protein_coding	preserved
STRG-MML-11144	protein_coding	preserved
STRG-MML-11145	protein_coding	preserved
STRG-MML-11146	protein_coding	preserved
STRG-MML-11147	protein_coding	preserved
STRG-MML-11149	protein_coding	preserved
STRG-MML-1115	protein_coding	preserved
STRG-MML-11150	protein_coding	preserved
STRG-MML-11151	protein_coding	preserved
STRG-MML-11152	pseudogene	preserved
STRG-MML-11155	protein_coding	preserved
STRG-MML-11158	protein_coding	preserved
STRG-MML-1116	protein_coding	preserved
STRG-MML-11160	protein_coding	preserved
STRG-MML-11162	protein_coding	preserved
STRG-MML-11163	protein_coding	preserved
STRG-MML-11164	protein_coding	preserved
STRG-MML-11165	protein_coding	preserved
STRG-MML-11170	protein_coding	preserved
STRG-MML-11173	protein_coding	preserved
STRG-MML-11174	protein_coding	preserved
STRG-MML-11176	protein_coding	preserved
STRG-MML-11180	protein_coding	preserved
STRG-MML-11182	protein_coding	preserved
STRG-MML-11184	protein_coding	preserved
STRG-MML-11185	protein_coding	preserved
STRG-MML-11186	protein_coding	preserved
STRG-MML-11187	protein_coding	preserved
STRG-MML-11188	protein_coding	preserved
STRG-MML-1119	protein_coding	preserved
STRG-MML-11194	protein_coding	preserved
STRG-MML-11195	unannotated	preserved
STRG-MML-11197	protein_coding	preserved
STRG-MML-11198	protein_coding	preserved
STRG-MML-112	protein_coding	preserved
STRG-MML-11201	pseudogene	preserved
STRG-MML-11202	protein_coding	preserved
STRG-MML-11203	protein_coding	preserved
STRG-MML-11206	unannotated	preserved
STRG-MML-11208	protein_coding	preserved
STRG-MML-1121	protein_coding	preserved
STRG-MML-11218	lncRNA	preserved
STRG-MML-11222	protein_coding	preserved
STRG-MML-11225	protein_coding	preserved
STRG-MML-11230	protein_coding	preserved
STRG-MML-11232	protein_coding	preserved
STRG-MML-11233	protein_coding	preserved
STRG-MML-11234	protein_coding	preserved
STRG-MML-11236	protein_coding	preserved
STRG-MML-11238	protein_coding	preserved
STRG-MML-11240	protein_coding	preserved
STRG-MML-11241	protein_coding	preserved
STRG-MML-11242	protein_coding	preserved
STRG-MML-11244	protein_coding	preserved
STRG-MML-11247	protein_coding	preserved
STRG-MML-11248	protein_coding	preserved
STRG-MML-11250	protein_coding	preserved
STRG-MML-11252	protein_coding	preserved
STRG-MML-11254	protein_coding	preserved
STRG-MML-11255	protein_coding	preserved
STRG-MML-11257	protein_coding	preserved
STRG-MML-11259	lncRNA	preserved
STRG-MML-11261	protein_coding	preserved
STRG-MML-11262	protein_coding	preserved
STRG-MML-11264	protein_coding	preserved
STRG-MML-11266	lncRNA	preserved
STRG-MML-11267	protein_coding	preserved
STRG-MML-11268	protein_coding	preserved
STRG-MML-11269	protein_coding	preserved
STRG-MML-1127	protein_coding	preserved
STRG-MML-11270	protein_coding	preserved
STRG-MML-11271	protein_coding	preserved
STRG-MML-11272	protein_coding	preserved
STRG-MML-11273	protein_coding	preserved
STRG-MML-11274	protein_coding	preserved
STRG-MML-11275	protein_coding	preserved
STRG-MML-11277	protein_coding	preserved
STRG-MML-11279	protein_coding	preserved
STRG-MML-1128	protein_coding	preserved
STRG-MML-11280	protein_coding	preserved
STRG-MML-11281	protein_coding	preserved
STRG-MML-11282	protein_coding	preserved
STRG-MML-11283	protein_coding	preserved
STRG-MML-11286	protein_coding	preserved
STRG-MML-11287	protein_coding	preserved
STRG-MML-11288	protein_coding	preserved
STRG-MML-11292	protein_coding	preserved
STRG-MML-11293	protein_coding	preserved
STRG-MML-11294	protein_coding	preserved
STRG-MML-11295	protein_coding	preserved
STRG-MML-11296	protein_coding	preserved
STRG-MML-11297	protein_coding	preserved
STRG-MML-11298	protein_coding	preserved
STRG-MML-11299	protein_coding	preserved
STRG-MML-113	protein_coding	preserved
STRG-MML-11300	protein_coding	preserved
STRG-MML-11307	protein_coding	preserved
STRG-MML-11308	protein_coding	preserved
STRG-MML-11309	protein_coding	preserved
STRG-MML-11312	protein_coding	preserved
STRG-MML-11314	protein_coding	preserved
STRG-MML-11317	protein_coding	preserved
STRG-MML-11322	protein_coding	preserved
STRG-MML-11323	protein_coding	preserved
STRG-MML-11328	protein_coding	preserved
STRG-MML-11330	protein_coding	preserved
STRG-MML-11331	protein_coding	preserved
STRG-MML-11334	protein_coding	preserved
STRG-MML-11335	protein_coding	preserved
STRG-MML-11336	protein_coding	preserved
STRG-MML-11340	protein_coding	preserved
STRG-MML-11341	protein_coding	preserved
STRG-MML-11342	protein_coding	preserved
STRG-MML-11346	protein_coding	preserved
STRG-MML-11348	protein_coding	preserved
STRG-MML-11349	protein_coding	preserved
STRG-MML-1135	protein_coding	preserved
STRG-MML-11350	protein_coding	preserved
STRG-MML-11351	protein_coding	preserved
STRG-MML-11353	protein_coding	preserved
STRG-MML-11354	protein_coding	preserved
STRG-MML-11355	protein_coding	preserved
STRG-MML-11356	protein_coding	preserved
STRG-MML-11357	protein_coding	preserved
STRG-MML-11358	protein_coding	preserved
STRG-MML-11359	protein_coding	preserved
STRG-MML-1136	protein_coding	preserved
STRG-MML-11360	protein_coding	preserved
STRG-MML-11361	protein_coding	preserved
STRG-MML-11362	protein_coding	preserved
STRG-MML-11365	protein_coding	preserved
STRG-MML-11366	protein_coding	preserved
STRG-MML-11368	protein_coding	preserved
STRG-MML-11371	protein_coding	preserved
STRG-MML-11373	protein_coding	preserved
STRG-MML-11375	protein_coding	preserved
STRG-MML-11376	protein_coding	preserved
STRG-MML-11377	protein_coding	preserved
STRG-MML-11378	protein_coding	preserved
STRG-MML-11379	protein_coding	preserved
STRG-MML-1138	protein_coding	preserved
STRG-MML-11381	protein_coding	preserved
STRG-MML-11382	protein_coding	preserved
STRG-MML-11384	protein_coding	preserved
STRG-MML-11386	protein_coding	preserved
STRG-MML-11388	protein_coding	preserved
STRG-MML-11389	protein_coding	preserved
STRG-MML-1139	protein_coding	preserved
STRG-MML-11393	protein_coding	preserved
STRG-MML-11394	protein_coding	preserved
STRG-MML-11398	protein_coding	preserved
STRG-MML-11399	protein_coding	preserved
STRG-MML-1140	protein_coding	preserved
STRG-MML-11400	protein_coding	preserved
STRG-MML-11401	protein_coding	preserved
STRG-MML-11405	protein_coding	preserved
STRG-MML-11406	protein_coding	preserved
STRG-MML-11408	protein_coding	preserved
STRG-MML-11409	protein_coding	preserved
STRG-MML-11410	protein_coding	preserved
STRG-MML-11411	protein_coding	preserved
STRG-MML-11412	protein_coding	preserved
STRG-MML-11413	protein_coding	preserved
STRG-MML-11415	protein_coding	preserved
STRG-MML-11417	protein_coding	preserved
STRG-MML-11420	unannotated	preserved
STRG-MML-11425	protein_coding	preserved
STRG-MML-11428	protein_coding	preserved
STRG-MML-11431	protein_coding	preserved
STRG-MML-11433	protein_coding	preserved
STRG-MML-11436	protein_coding	preserved
STRG-MML-11440	protein_coding	preserved
STRG-MML-11442	protein_coding	preserved
STRG-MML-11444	protein_coding	preserved
STRG-MML-11445	protein_coding	preserved
STRG-MML-11446	protein_coding	preserved
STRG-MML-11449	protein_coding	preserved
STRG-MML-11451	protein_coding	preserved
STRG-MML-11452	protein_coding	preserved
STRG-MML-11454	protein_coding	preserved
STRG-MML-11455	protein_coding	preserved
STRG-MML-11457	protein_coding	preserved
STRG-MML-11458	protein_coding	preserved
STRG-MML-1146	protein_coding	preserved
STRG-MML-11460	protein_coding	preserved
STRG-MML-11462	protein_coding	preserved
STRG-MML-11463	protein_coding	preserved
STRG-MML-11465	protein_coding	preserved
STRG-MML-11466	protein_coding	preserved
STRG-MML-11469	protein_coding	preserved
STRG-MML-1147	protein_coding	preserved
STRG-MML-11470	protein_coding	preserved
STRG-MML-11471	protein_coding	preserved
STRG-MML-11473	unannotated	preserved
STRG-MML-11475	protein_coding	preserved
STRG-MML-11477	protein_coding	preserved
STRG-MML-11480	protein_coding	preserved
STRG-MML-11482	protein_coding	preserved
STRG-MML-11483	protein_coding	preserved
STRG-MML-11484	protein_coding	preserved
STRG-MML-11485	protein_coding	preserved
STRG-MML-11494	protein_coding	preserved
STRG-MML-11496	unannotated	preserved
STRG-MML-11498	protein_coding	preserved
STRG-MML-11499	protein_coding	preserved
STRG-MML-1150	protein_coding	preserved
STRG-MML-11502	protein_coding	preserved
STRG-MML-11503	protein_coding	preserved
STRG-MML-11505	protein_coding	preserved
STRG-MML-11509	protein_coding	preserved
STRG-MML-1151	unannotated	preserved
STRG-MML-11514	protein_coding	preserved
STRG-MML-11516	protein_coding	preserved
STRG-MML-11517	protein_coding	preserved
STRG-MML-11519	protein_coding	preserved
STRG-MML-11520	protein_coding	preserved
STRG-MML-11524	protein_coding	preserved
STRG-MML-11525	protein_coding	preserved
STRG-MML-11527	protein_coding	preserved
STRG-MML-11528	protein_coding	preserved
STRG-MML-11529	protein_coding	preserved
STRG-MML-11531	protein_coding	preserved
STRG-MML-11532	protein_coding	preserved
STRG-MML-11535	protein_coding	preserved
STRG-MML-11537	protein_coding	preserved
STRG-MML-11538	protein_coding	preserved
STRG-MML-11539	lncRNA	preserved
STRG-MML-1154	protein_coding	preserved
STRG-MML-11543	protein_coding	preserved
STRG-MML-11546	protein_coding	preserved
STRG-MML-11548	protein_coding	preserved
STRG-MML-11549	protein_coding	preserved
STRG-MML-1155	protein_coding	preserved
STRG-MML-11550	lncRNA	preserved
STRG-MML-11551	protein_coding	preserved
STRG-MML-11555	protein_coding	preserved
STRG-MML-11556	protein_coding	preserved
STRG-MML-11557	protein_coding	preserved
STRG-MML-11558	protein_coding	preserved
STRG-MML-11559	protein_coding	preserved
STRG-MML-1156	protein_coding	preserved
STRG-MML-11560	protein_coding	preserved
STRG-MML-11564	protein_coding	preserved
STRG-MML-11565	protein_coding	preserved
STRG-MML-11566	protein_coding	preserved
STRG-MML-11567	protein_coding	preserved
STRG-MML-11568	protein_coding	preserved
STRG-MML-11569	protein_coding	preserved
STRG-MML-1157	protein_coding	preserved
STRG-MML-11570	protein_coding	preserved
STRG-MML-11571	protein_coding	preserved
STRG-MML-11573	protein_coding	preserved
STRG-MML-11580	protein_coding	preserved
STRG-MML-11583	lncRNA	preserved
STRG-MML-11585	protein_coding	preserved
STRG-MML-11586	protein_coding	preserved
STRG-MML-11587	unannotated	preserved
STRG-MML-11588	protein_coding	preserved
STRG-MML-1159	protein_coding	preserved
STRG-MML-11590	protein_coding	preserved
STRG-MML-11591	protein_coding	preserved
STRG-MML-11592	protein_coding	preserved
STRG-MML-11594	protein_coding	preserved
STRG-MML-11596	protein_coding	preserved
STRG-MML-11598	protein_coding	preserved
STRG-MML-116	protein_coding	preserved
STRG-MML-11602	protein_coding	preserved
STRG-MML-11604	protein_coding	preserved
STRG-MML-11605	protein_coding	preserved
STRG-MML-11606	protein_coding	preserved
STRG-MML-11609	protein_coding	preserved
STRG-MML-11612	protein_coding	preserved
STRG-MML-11613	protein_coding	preserved
STRG-MML-11614	protein_coding	preserved
STRG-MML-11616	protein_coding	preserved
STRG-MML-11617	protein_coding	preserved
STRG-MML-11620	protein_coding	preserved
STRG-MML-11621	protein_coding	preserved
STRG-MML-11623	protein_coding	preserved
STRG-MML-11625	protein_coding	preserved
STRG-MML-11627	protein_coding	preserved
STRG-MML-11628	protein_coding	preserved
STRG-MML-11629	protein_coding	preserved
STRG-MML-11632	unannotated	preserved
STRG-MML-11634	protein_coding	preserved
STRG-MML-11636	protein_coding	preserved
STRG-MML-11637	protein_coding	preserved
STRG-MML-11638	protein_coding	preserved
STRG-MML-11639	protein_coding	preserved
STRG-MML-11641	protein_coding	preserved
STRG-MML-11643	protein_coding	preserved
STRG-MML-11646	protein_coding	preserved
STRG-MML-11651	protein_coding	preserved
STRG-MML-11652	protein_coding	preserved
STRG-MML-11653	protein_coding	preserved
STRG-MML-11656	protein_coding	preserved
STRG-MML-11657	protein_coding	preserved
STRG-MML-11661	protein_coding	preserved
STRG-MML-11663	protein_coding	preserved
STRG-MML-11666	protein_coding	preserved
STRG-MML-11667	protein_coding	preserved
STRG-MML-11668	protein_coding	preserved
STRG-MML-11669	protein_coding	preserved
STRG-MML-11673	protein_coding	preserved
STRG-MML-11675	protein_coding	preserved
STRG-MML-11676	protein_coding	preserved
STRG-MML-11679	protein_coding	preserved
STRG-MML-1168	protein_coding	preserved
STRG-MML-11680	protein_coding	preserved
STRG-MML-11683	protein_coding	preserved
STRG-MML-11686	protein_coding	preserved
STRG-MML-11688	protein_coding	preserved
STRG-MML-1169	protein_coding	preserved
STRG-MML-11692	protein_coding	preserved
STRG-MML-11693	protein_coding	preserved
STRG-MML-11694	protein_coding	preserved
STRG-MML-11696	protein_coding	preserved
STRG-MML-11697	protein_coding	preserved
STRG-MML-11698	protein_coding	preserved
STRG-MML-11702	protein_coding	preserved
STRG-MML-11703	protein_coding	preserved
STRG-MML-11704	protein_coding	preserved
STRG-MML-11705	protein_coding	preserved
STRG-MML-11707	protein_coding	preserved
STRG-MML-11709	protein_coding	preserved
STRG-MML-11711	protein_coding	preserved
STRG-MML-11712	protein_coding	preserved
STRG-MML-11713	protein_coding	preserved
STRG-MML-11714	protein_coding	preserved
STRG-MML-11715	protein_coding	preserved
STRG-MML-11717	protein_coding	preserved
STRG-MML-11718	protein_coding	preserved
STRG-MML-11719	protein_coding	preserved
STRG-MML-1172	protein_coding	preserved
STRG-MML-11720	protein_coding	preserved
STRG-MML-11726	protein_coding	preserved
STRG-MML-11727	protein_coding	preserved
STRG-MML-1173	protein_coding	preserved
STRG-MML-11731	unannotated	preserved
STRG-MML-11732	unannotated	preserved
STRG-MML-11733	protein_coding	preserved
STRG-MML-11736	protein_coding	preserved
STRG-MML-11737	protein_coding	preserved
STRG-MML-11738	protein_coding	preserved
STRG-MML-11739	protein_coding	preserved
STRG-MML-11742	protein_coding	preserved
STRG-MML-11745	protein_coding	preserved
STRG-MML-11746	protein_coding	preserved
STRG-MML-11749	unannotated	preserved
STRG-MML-1175	protein_coding	preserved
STRG-MML-11752	protein_coding	preserved
STRG-MML-11754	protein_coding	preserved
STRG-MML-11755	protein_coding	preserved
STRG-MML-11757	protein_coding	preserved
STRG-MML-11758	protein_coding	preserved
STRG-MML-1176	protein_coding	preserved
STRG-MML-11764	protein_coding	preserved
STRG-MML-11765	protein_coding	preserved
STRG-MML-11766	protein_coding	preserved
STRG-MML-1177	protein_coding	preserved
STRG-MML-11772	unannotated	preserved
STRG-MML-11776	protein_coding	preserved
STRG-MML-11777	protein_coding	preserved
STRG-MML-11778	protein_coding	preserved
STRG-MML-11784	lncRNA	preserved
STRG-MML-11787	protein_coding	preserved
STRG-MML-11788	protein_coding	preserved
STRG-MML-11789	unannotated	preserved
STRG-MML-11790	protein_coding	preserved
STRG-MML-11792	protein_coding	preserved
STRG-MML-11793	protein_coding	preserved
STRG-MML-11795	protein_coding	preserved
STRG-MML-11797	protein_coding	preserved
STRG-MML-11798	protein_coding	preserved
STRG-MML-118	protein_coding	preserved
STRG-MML-1180	protein_coding	preserved
STRG-MML-11802	protein_coding	preserved
STRG-MML-11803	protein_coding	preserved
STRG-MML-11804	protein_coding	preserved
STRG-MML-11805	protein_coding	preserved
STRG-MML-11806	protein_coding	preserved
STRG-MML-11808	protein_coding	preserved
STRG-MML-11809	protein_coding	preserved
STRG-MML-1181	protein_coding	preserved
STRG-MML-11810	protein_coding	preserved
STRG-MML-11811	protein_coding	preserved
STRG-MML-11813	protein_coding	preserved
STRG-MML-11814	protein_coding	preserved
STRG-MML-11817	protein_coding	preserved
STRG-MML-11819	protein_coding	preserved
STRG-MML-1182	protein_coding	preserved
STRG-MML-11822	protein_coding	preserved
STRG-MML-11824	protein_coding	preserved
STRG-MML-11827	protein_coding	preserved
STRG-MML-11828	protein_coding	preserved
STRG-MML-1183	protein_coding	preserved
STRG-MML-11830	protein_coding	preserved
STRG-MML-11831	protein_coding	preserved
STRG-MML-11837	protein_coding	preserved
STRG-MML-11838	protein_coding	preserved
STRG-MML-11840	protein_coding	preserved
STRG-MML-11841	protein_coding	preserved
STRG-MML-11842	unannotated	preserved
STRG-MML-11843	protein_coding	preserved
STRG-MML-11845	protein_coding	preserved
STRG-MML-11847	protein_coding	preserved
STRG-MML-11849	protein_coding	preserved
STRG-MML-1185	protein_coding	preserved
STRG-MML-11850	protein_coding	preserved
STRG-MML-11851	protein_coding	preserved
STRG-MML-11852	protein_coding	preserved
STRG-MML-11856	protein_coding	preserved
STRG-MML-1186	protein_coding	preserved
STRG-MML-11860	protein_coding	preserved
STRG-MML-11862	protein_coding	preserved
STRG-MML-11864	protein_coding	preserved
STRG-MML-11865	protein_coding	preserved
STRG-MML-11866	protein_coding	preserved
STRG-MML-11867	protein_coding	preserved
STRG-MML-11873	protein_coding	preserved
STRG-MML-11875	protein_coding	preserved
STRG-MML-11879	protein_coding	preserved
STRG-MML-11881	protein_coding	preserved
STRG-MML-11882	protein_coding	preserved
STRG-MML-11884	protein_coding	preserved
STRG-MML-11885	protein_coding	preserved
STRG-MML-11886	protein_coding	preserved
STRG-MML-11887	protein_coding	preserved
STRG-MML-11890	protein_coding	preserved
STRG-MML-11891	protein_coding	preserved
STRG-MML-11892	protein_coding	preserved
STRG-MML-11893	protein_coding	preserved
STRG-MML-11894	protein_coding	preserved
STRG-MML-11895	protein_coding	preserved
STRG-MML-11896	protein_coding	preserved
STRG-MML-11897	protein_coding	preserved
STRG-MML-119	protein_coding	preserved
STRG-MML-1190	protein_coding	preserved
STRG-MML-11900	protein_coding	preserved
STRG-MML-11901	protein_coding	preserved
STRG-MML-11902	protein_coding	preserved
STRG-MML-11903	protein_coding	preserved
STRG-MML-11905	protein_coding	preserved
STRG-MML-11906	protein_coding	preserved
STRG-MML-11908	protein_coding	preserved
STRG-MML-11909	protein_coding	preserved
STRG-MML-1191	protein_coding	preserved
STRG-MML-11910	protein_coding	preserved
STRG-MML-11911	protein_coding	preserved
STRG-MML-11912	protein_coding	preserved
STRG-MML-11914	protein_coding	preserved
STRG-MML-11915	protein_coding	preserved
STRG-MML-11916	protein_coding	preserved
STRG-MML-11917	protein_coding	preserved
STRG-MML-11919	protein_coding	preserved
STRG-MML-1192	protein_coding	preserved
STRG-MML-11922	protein_coding	preserved
STRG-MML-11923	protein_coding	preserved
STRG-MML-11925	protein_coding	preserved
STRG-MML-11926	protein_coding	preserved
STRG-MML-11929	protein_coding	preserved
STRG-MML-1193	protein_coding	preserved
STRG-MML-11930	protein_coding	preserved
STRG-MML-11931	protein_coding	preserved
STRG-MML-11933	protein_coding	preserved
STRG-MML-11934	protein_coding	preserved
STRG-MML-11935	protein_coding	preserved
STRG-MML-11936	protein_coding	preserved
STRG-MML-11937	protein_coding	preserved
STRG-MML-11943	protein_coding	preserved
STRG-MML-11944	protein_coding	preserved
STRG-MML-11945	protein_coding	preserved
STRG-MML-11946	protein_coding	preserved
STRG-MML-11947	protein_coding	preserved
STRG-MML-11948	protein_coding	preserved
STRG-MML-11949	protein_coding	preserved
STRG-MML-1195	protein_coding	preserved
STRG-MML-11950	protein_coding	preserved
STRG-MML-11951	protein_coding	preserved
STRG-MML-11955	protein_coding	preserved
STRG-MML-11957	protein_coding	preserved
STRG-MML-11958	protein_coding	preserved
STRG-MML-1196	protein_coding	preserved
STRG-MML-11960	lncRNA	preserved
STRG-MML-11962	protein_coding	preserved
STRG-MML-11963	protein_coding	preserved
STRG-MML-11964	protein_coding	preserved
STRG-MML-11966	protein_coding	preserved
STRG-MML-11967	protein_coding	preserved
STRG-MML-11970	protein_coding	preserved
STRG-MML-11971	protein_coding	preserved
STRG-MML-11973	protein_coding	preserved
STRG-MML-11974	protein_coding	preserved
STRG-MML-11975	protein_coding	preserved
STRG-MML-11976	protein_coding	preserved
STRG-MML-11979	protein_coding	preserved
STRG-MML-11980	protein_coding	preserved
STRG-MML-11985	protein_coding	preserved
STRG-MML-11986	protein_coding	preserved
STRG-MML-11987	protein_coding	preserved
STRG-MML-11988	protein_coding	preserved
STRG-MML-1199	protein_coding	preserved
STRG-MML-11991	protein_coding	preserved
STRG-MML-11994	protein_coding	preserved
STRG-MML-11998	protein_coding	preserved
STRG-MML-120	protein_coding	preserved
STRG-MML-1200	protein_coding	preserved
STRG-MML-12000	protein_coding	preserved
STRG-MML-12001	protein_coding	preserved
STRG-MML-12003	protein_coding	preserved
STRG-MML-12005	protein_coding	preserved
STRG-MML-12006	unannotated	preserved
STRG-MML-12008	protein_coding	preserved
STRG-MML-1201	protein_coding	preserved
STRG-MML-12016	protein_coding	preserved
STRG-MML-12019	unannotated	preserved
STRG-MML-12026	protein_coding	preserved
STRG-MML-12030	protein_coding	preserved
STRG-MML-12031	protein_coding	preserved
STRG-MML-12035	protein_coding	preserved
STRG-MML-12036	unannotated	preserved
STRG-MML-1204	protein_coding	preserved
STRG-MML-12040	protein_coding	preserved
STRG-MML-12041	protein_coding	preserved
STRG-MML-12042	protein_coding	preserved
STRG-MML-12043	protein_coding	preserved
STRG-MML-12044	protein_coding	preserved
STRG-MML-12045	protein_coding	preserved
STRG-MML-12046	protein_coding	preserved
STRG-MML-12047	protein_coding	preserved
STRG-MML-1205	protein_coding	preserved
STRG-MML-12050	lncRNA	preserved
STRG-MML-12051	unannotated	preserved
STRG-MML-12052	protein_coding	preserved
STRG-MML-12053	protein_coding	preserved
STRG-MML-12054	protein_coding	preserved
STRG-MML-12055	protein_coding	preserved
STRG-MML-12056	protein_coding	preserved
STRG-MML-12057	protein_coding	preserved
STRG-MML-12058	protein_coding	preserved
STRG-MML-12061	unannotated	preserved
STRG-MML-12062	protein_coding	preserved
STRG-MML-12065	protein_coding	preserved
STRG-MML-12067	protein_coding	preserved
STRG-MML-12068	protein_coding	preserved
STRG-MML-1207	protein_coding	preserved
STRG-MML-12070	protein_coding	preserved
STRG-MML-12071	protein_coding	preserved
STRG-MML-12072	protein_coding	preserved
STRG-MML-12073	protein_coding	preserved
STRG-MML-12074	protein_coding	preserved
STRG-MML-12075	protein_coding	preserved
STRG-MML-12077	unannotated	preserved
STRG-MML-12080	protein_coding	preserved
STRG-MML-12082	protein_coding	preserved
STRG-MML-12084	protein_coding	preserved
STRG-MML-12085	protein_coding	preserved
STRG-MML-12087	protein_coding	preserved
STRG-MML-12090	lncRNA	preserved
STRG-MML-12091	protein_coding	preserved
STRG-MML-12094	protein_coding	preserved
STRG-MML-12096	protein_coding	preserved
STRG-MML-12098	protein_coding	preserved
STRG-MML-12099	protein_coding	preserved
STRG-MML-12100	protein_coding	preserved
STRG-MML-12104	protein_coding	preserved
STRG-MML-12105	protein_coding	preserved
STRG-MML-12107	protein_coding	preserved
STRG-MML-12108	protein_coding	preserved
STRG-MML-12109	protein_coding	preserved
STRG-MML-1211	protein_coding	preserved
STRG-MML-12110	protein_coding	preserved
STRG-MML-12111	protein_coding	preserved
STRG-MML-12112	protein_coding	preserved
STRG-MML-12115	protein_coding	preserved
STRG-MML-1212	protein_coding	preserved
STRG-MML-12120	protein_coding	preserved
STRG-MML-12121	protein_coding	preserved
STRG-MML-12123	protein_coding	preserved
STRG-MML-12125	protein_coding	preserved
STRG-MML-12126	protein_coding	preserved
STRG-MML-12128	protein_coding	preserved
STRG-MML-12129	protein_coding	preserved
STRG-MML-12135	protein_coding	preserved
STRG-MML-12137	protein_coding	preserved
STRG-MML-12139	protein_coding	preserved
STRG-MML-1214	protein_coding	preserved
STRG-MML-12140	protein_coding	preserved
STRG-MML-12142	protein_coding	preserved
STRG-MML-12144	protein_coding	preserved
STRG-MML-12147	protein_coding	preserved
STRG-MML-12148	protein_coding	preserved
STRG-MML-12149	protein_coding	preserved
STRG-MML-12151	protein_coding	preserved
STRG-MML-12154	protein_coding	preserved
STRG-MML-12156	protein_coding	preserved
STRG-MML-12157	protein_coding	preserved
STRG-MML-12158	protein_coding	preserved
STRG-MML-12159	protein_coding	preserved
STRG-MML-12160	protein_coding	preserved
STRG-MML-12161	protein_coding	preserved
STRG-MML-12163	protein_coding	preserved
STRG-MML-12165	protein_coding	preserved
STRG-MML-12166	protein_coding	preserved
STRG-MML-12168	protein_coding	preserved
STRG-MML-12170	protein_coding	preserved
STRG-MML-12172	protein_coding	preserved
STRG-MML-12174	protein_coding	preserved
STRG-MML-12175	protein_coding	preserved
STRG-MML-12181	protein_coding	preserved
STRG-MML-12182	protein_coding	preserved
STRG-MML-12184	protein_coding	preserved
STRG-MML-1219	unannotated	preserved
STRG-MML-12190	protein_coding	preserved
STRG-MML-12192	protein_coding	preserved
STRG-MML-12194	protein_coding	preserved
STRG-MML-12195	protein_coding	preserved
STRG-MML-12196	protein_coding	preserved
STRG-MML-12199	protein_coding	preserved
STRG-MML-122	protein_coding	preserved
STRG-MML-1220	protein_coding	preserved
STRG-MML-12200	protein_coding	preserved
STRG-MML-12201	protein_coding	preserved
STRG-MML-12202	protein_coding	preserved
STRG-MML-12206	protein_coding	preserved
STRG-MML-12207	protein_coding	preserved
STRG-MML-12208	protein_coding	preserved
STRG-MML-12210	protein_coding	preserved
STRG-MML-12211	protein_coding	preserved
STRG-MML-12214	protein_coding	preserved
STRG-MML-12215	protein_coding	preserved
STRG-MML-12216	protein_coding	preserved
STRG-MML-12221	protein_coding	preserved
STRG-MML-12223	protein_coding	preserved
STRG-MML-12225	protein_coding	preserved
STRG-MML-12227	protein_coding	preserved
STRG-MML-12230	protein_coding	preserved
STRG-MML-12232	lncRNA	preserved
STRG-MML-12233	protein_coding	preserved
STRG-MML-12234	protein_coding	preserved
STRG-MML-12235	protein_coding	preserved
STRG-MML-12239	lncRNA	preserved
STRG-MML-12240	protein_coding	preserved
STRG-MML-12244	protein_coding	preserved
STRG-MML-12245	protein_coding	preserved
STRG-MML-12246	protein_coding	preserved
STRG-MML-12247	protein_coding	preserved
STRG-MML-12248	protein_coding	preserved
STRG-MML-12249	unannotated	preserved
STRG-MML-1225	unannotated	preserved
STRG-MML-12250	protein_coding	preserved
STRG-MML-12251	protein_coding	preserved
STRG-MML-12255	protein_coding	preserved
STRG-MML-12257	protein_coding	preserved
STRG-MML-12258	protein_coding	preserved
STRG-MML-1226	protein_coding	preserved
STRG-MML-12260	protein_coding	preserved
STRG-MML-12261	protein_coding	preserved
STRG-MML-12262	protein_coding	preserved
STRG-MML-12264	protein_coding	preserved
STRG-MML-12265	protein_coding	preserved
STRG-MML-12266	protein_coding	preserved
STRG-MML-12267	protein_coding	preserved
STRG-MML-12269	protein_coding	preserved
STRG-MML-12275	protein_coding	preserved
STRG-MML-12278	protein_coding	preserved
STRG-MML-12279	protein_coding	preserved
STRG-MML-1228	protein_coding	preserved
STRG-MML-12280	protein_coding	preserved
STRG-MML-12281	protein_coding	preserved
STRG-MML-12283	protein_coding	preserved
STRG-MML-12284	protein_coding	preserved
STRG-MML-12285	protein_coding	preserved
STRG-MML-12287	protein_coding	preserved
STRG-MML-12289	protein_coding	preserved
STRG-MML-1229	protein_coding	preserved
STRG-MML-12290	protein_coding	preserved
STRG-MML-12291	protein_coding	preserved
STRG-MML-12293	protein_coding	preserved
STRG-MML-12294	protein_coding	preserved
STRG-MML-12295	pseudogene	preserved
STRG-MML-12296	protein_coding	preserved
STRG-MML-123	protein_coding	preserved
STRG-MML-1230	protein_coding	preserved
STRG-MML-12301	protein_coding	preserved
STRG-MML-12303	protein_coding	preserved
STRG-MML-12305	protein_coding	preserved
STRG-MML-12306	protein_coding	preserved
STRG-MML-12308	protein_coding	preserved
STRG-MML-1231	protein_coding	preserved
STRG-MML-12310	protein_coding	preserved
STRG-MML-12313	protein_coding	preserved
STRG-MML-12316	protein_coding	preserved
STRG-MML-12317	protein_coding	preserved
STRG-MML-12319	protein_coding	preserved
STRG-MML-1232	protein_coding	preserved
STRG-MML-12320	protein_coding	preserved
STRG-MML-12322	protein_coding	preserved
STRG-MML-12323	protein_coding	preserved
STRG-MML-12324	lncRNA	preserved
STRG-MML-12325	protein_coding	preserved
STRG-MML-12329	protein_coding	preserved
STRG-MML-12331	protein_coding	preserved
STRG-MML-12333	protein_coding	preserved
STRG-MML-12334	protein_coding	preserved
STRG-MML-12337	protein_coding	preserved
STRG-MML-12338	protein_coding	preserved
STRG-MML-12339	protein_coding	preserved
STRG-MML-1234	protein_coding	preserved
STRG-MML-12340	protein_coding	preserved
STRG-MML-12345	protein_coding	preserved
STRG-MML-12348	lncRNA	preserved
STRG-MML-12349	protein_coding	preserved
STRG-MML-1235	unannotated	preserved
STRG-MML-12350	protein_coding	preserved
STRG-MML-12352	protein_coding	preserved
STRG-MML-12353	protein_coding	preserved
STRG-MML-12355	protein_coding	preserved
STRG-MML-12356	protein_coding	preserved
STRG-MML-12357	protein_coding	preserved
STRG-MML-12359	protein_coding	preserved
STRG-MML-1236	protein_coding	preserved
STRG-MML-12360	protein_coding	preserved
STRG-MML-12361	protein_coding	preserved
STRG-MML-12362	protein_coding	preserved
STRG-MML-12363	protein_coding	preserved
STRG-MML-12365	protein_coding	preserved
STRG-MML-12367	protein_coding	preserved
STRG-MML-12368	protein_coding	preserved
STRG-MML-12371	protein_coding	preserved
STRG-MML-12373	protein_coding	preserved
STRG-MML-12374	protein_coding	preserved
STRG-MML-12375	protein_coding	preserved
STRG-MML-12376	protein_coding	preserved
STRG-MML-1238	protein_coding	preserved
STRG-MML-12382	protein_coding	preserved
STRG-MML-12383	protein_coding	preserved
STRG-MML-12386	protein_coding	preserved
STRG-MML-12389	protein_coding	preserved
STRG-MML-12390	protein_coding	preserved
STRG-MML-12391	protein_coding	preserved
STRG-MML-12392	unannotated	preserved
STRG-MML-12393	unannotated	preserved
STRG-MML-12398	protein_coding	preserved
STRG-MML-124	protein_coding	preserved
STRG-MML-1240	protein_coding	preserved
STRG-MML-12400	protein_coding	preserved
STRG-MML-12401	protein_coding	preserved
STRG-MML-12402	unannotated	preserved
STRG-MML-12403	protein_coding	preserved
STRG-MML-12404	protein_coding	preserved
STRG-MML-12405	protein_coding	preserved
STRG-MML-12406	protein_coding	preserved
STRG-MML-1241	protein_coding	preserved
STRG-MML-12410	protein_coding	preserved
STRG-MML-12413	protein_coding	preserved
STRG-MML-12418	unannotated	preserved
STRG-MML-12419	protein_coding	preserved
STRG-MML-1242	protein_coding	preserved
STRG-MML-12425	protein_coding	preserved
STRG-MML-12427	protein_coding	preserved
STRG-MML-12428	protein_coding	preserved
STRG-MML-1243	protein_coding	preserved
STRG-MML-12430	protein_coding	preserved
STRG-MML-12431	protein_coding	preserved
STRG-MML-12433	protein_coding	preserved
STRG-MML-12434	protein_coding	preserved
STRG-MML-12436	protein_coding	preserved
STRG-MML-12437	unannotated	preserved
STRG-MML-12438	protein_coding	preserved
STRG-MML-1244	protein_coding	preserved
STRG-MML-12441	protein_coding	preserved
STRG-MML-12443	protein_coding	preserved
STRG-MML-12444	protein_coding	preserved
STRG-MML-12445	protein_coding	preserved
STRG-MML-12446	protein_coding	preserved
STRG-MML-12447	protein_coding	preserved
STRG-MML-12449	protein_coding	preserved
STRG-MML-1245	protein_coding	preserved
STRG-MML-12450	protein_coding	preserved
STRG-MML-12451	protein_coding	preserved
STRG-MML-12452	protein_coding	preserved
STRG-MML-12453	protein_coding	preserved
STRG-MML-12457	protein_coding	preserved
STRG-MML-12458	protein_coding	preserved
STRG-MML-12459	protein_coding	preserved
STRG-MML-12460	protein_coding	preserved
STRG-MML-12461	protein_coding	preserved
STRG-MML-12462	protein_coding	preserved
STRG-MML-12464	protein_coding	preserved
STRG-MML-12466	protein_coding	preserved
STRG-MML-12467	protein_coding	preserved
STRG-MML-12468	protein_coding	preserved
STRG-MML-12469	protein_coding	preserved
STRG-MML-12471	protein_coding	preserved
STRG-MML-12472	protein_coding	preserved
STRG-MML-12478	protein_coding	preserved
STRG-MML-12479	unannotated	preserved
STRG-MML-1248	protein_coding	preserved
STRG-MML-12481	protein_coding	preserved
STRG-MML-12486	protein_coding	preserved
STRG-MML-12487	protein_coding	preserved
STRG-MML-12488	protein_coding	preserved
STRG-MML-12489	protein_coding	preserved
STRG-MML-12492	protein_coding	preserved
STRG-MML-12493	protein_coding	preserved
STRG-MML-12494	protein_coding	preserved
STRG-MML-12495	protein_coding	preserved
STRG-MML-12497	protein_coding	preserved
STRG-MML-12499	protein_coding	preserved
STRG-MML-125	protein_coding	preserved
STRG-MML-1250	protein_coding	preserved
STRG-MML-12500	protein_coding	preserved
STRG-MML-12501	protein_coding	preserved
STRG-MML-12502	protein_coding	preserved
STRG-MML-12504	unannotated	preserved
STRG-MML-12505	protein_coding	preserved
STRG-MML-12507	protein_coding	preserved
STRG-MML-12509	protein_coding	preserved
STRG-MML-1251	protein_coding	preserved
STRG-MML-12511	protein_coding	preserved
STRG-MML-1252	protein_coding	preserved
STRG-MML-12520	protein_coding	preserved
STRG-MML-12521	protein_coding	preserved
STRG-MML-12522	protein_coding	preserved
STRG-MML-12523	protein_coding	preserved
STRG-MML-12526	protein_coding	preserved
STRG-MML-12527	lncRNA	preserved
STRG-MML-12528	protein_coding	preserved
[truncated: 8,792 more rows]

## Sheet: Expression young human
	hs_CM_BIHi242.C4_mR_S01_R1_001.fastq.gz_29bp_sec	hs_iPS_BIHi242.C02_mR_S01_R1_001.fastq.gz_29bp_sec	hs_lv_070_C_mR_R1_raw.fastq.gz_29bp_sec	hs_lv_074_C_mR_R1_raw.fastq.gz_29bp_sec	hs_CM_BIHi242.C2_mR_S01_R1_001.fastq.gz_29bp_sec	hs_lv_079_C_mR_R1_raw.fastq.gz_29bp_sec	hs_lv_081_C_mR_R1_raw.fastq.gz_29bp_sec	hs_CM_BIHi242.C1_mR_S01_R1_001.fastq.gz_29bp_sec	hs_lv_071_C_mR_R1_raw.fastq.gz_29bp_sec	hs_lv_066_C_mR_R1_raw.fastq.gz_29bp_sec	hs_iPS_BIHi242.C03_mR_S01_R1_001.fastq.gz_29bp_sec	hs_lv_073_C_mR_R1_raw.fastq.gz_29bp_sec	hs_lv_078_C_mR_R1_raw.fastq.gz_29bp_sec	hs_CM_BIHi242.C3_mR_S01_R1_001.fastq.gz_29bp_sec	hs_iPS_BIHi242.C01_mR_S01_R1_001.fastq.gz_29bp_sec	hs_lv_077_C_mR_R1_raw.fastq.gz_29bp_sec	hs_lv_069_C_mR_R1_raw.fastq.gz_29bp_sec	hs_lv_075_C_mR_R1_raw.fastq.gz_29bp_sec	hs_CM_BIHi242.C5_mR_S01_R1_001.fastq.gz_29bp_sec	hs_lv_072_C_mR_R1_raw.fastq.gz_29bp_sec	hs_lv_068_C_mR_R1_raw.fastq.gz_29bp_sec	hs_lv_067_C_mR_R1_raw.fastq.gz_29bp_sec	hs_lv_076_C_mR_R1_raw.fastq.gz_29bp_sec
STRG-HSA-70	0.018137	0.039658	60.9997	20.4397	0	10.919	75.1557	0	114.914	49.7629	0	111.446	57.196	0.007282	0	15.8373	117.665	120.27	0	73.5768	63.9711	19.84	149.829
STRG-HSA-237	15.9177	33.7965	17.8599	38.9923	16.8446	7.57995	17.197	21.3448	18.4408	12.7916	29.9987	22.9145	9.71321	17.7085	40.1387	22.5796	24.7706	39.7775	16.6598	21.549	29.2123	9.76064	32.7681
STRG-HSA-479	0.085387	0	0.825213	3.44753	0	3.02932	4.18317	0	3.70016	3.29897	0.023723	5.28981	4.88155	0.742229	0	3.827	5.01269	3.95968	0.082887	3.49925	4.51105	3.48053	4.37193
STRG-HSA-813	493.479	373.243	572.928	376.301	388.404	129.77	343.29	577.971	436.598	366.176	357.465	315.592	104.51	383.557	376.37	397.482	259.207	368.273	598.094	358.797	246.932	382.222	249.875
STRG-HSA-1364	11.4824	11.5696	6.88885	8.94396	6.94258	6.47966	9.69804	11.7059	6.81658	6.13244	8.16537	8.90829	7.68027	9.50495	8.95591	3.42629	7.60253	6.31616	14.8289	6.60777	7.70515	2.16771	7.2259
STRG-HSA-2130	145.272	242.568	72.93	62.7759	175.863	70.7724	49.784	141.467	71.898	55.5393	235.235	70.99	17.4302	155.423	223.027	39.2568	58.7554	56.7946	205.399	63.6855	64.8981	64.2597	44.0665
STRG-HSA-2753	10.3255	8.33934	0.661045	0.658869	7.93896	4.77254	1.64632	7.38706	1.19203	0.730888	19.7305	1.10322	0.444249	10.3051	4.15234	0.67924	0.527401	0.269463	22.2882	0.786776	0.877515	1.62483	0.63176
STRG-HSA-3148	43.3213	1.23857	18.5288	31.3038	39.6243	31.4403	7.57897	13.9085	23.7501	6.68561	1.79779	9.09651	15.2364	63.9937	1.90532	9.60144	4.99792	6.81395	72.1404	12.2997	54.5301	15.7159	18.3411
STRG-HSA-4505	7.32948	0	0	3.25113	1.98625	0	0.107212	4.23844	0.120572	0	0.402626	0	6.82789	5.60427	1.48028	2.186	0.180995	0	4.55143	0.259208	0.150574	0	0.526612
STRG-HSA-5052	37.5651	78.1589	30.5326	22.4752	93.691	48.442	20.7497	35.836	31.3671	18.6722	94.7506	23.5168	12.5484	40.6835	74.5126	23.8072	15.9096	17.775	40.448	13.9976	23.3357	30.7201	19.924
STRG-HSA-5239	108.768	1.72769	236.612	141.517	76.3273	14.6163	436.007	130.349	270.925	220.668	3.1865	363.555	68.1548	107.545	2.28892	198.391	482.128	314.403	161.768	346.362	169.547	151.13	444.016
STRG-HSA-5343	63.8846	0	0.927228	1.14997	62.6821	0.387619	0.937478	44.6606	0.557403	0.497461	0.286155	0.517918	0.145863	73.0605	0.171956	0.189082	0.145907	0.117535	83.9572	1.08743	2.07055	0.163719	0.272908
STRG-HSA-5716	1007.31	49.8377	555.186	301.524	817.422	860.051	298.55	556.117	297.455	227.142	52.7136	282.786	224.867	662.974	32.3842	152.305	235.416	334.388	766.494	223.227	246.321	355.031	131.944
STRG-HSA-5717	2259.95	98.7817	1233.02	687.416	1738.72	2418.25	694.944	1372.35	664.729	550.426	131.316	724.75	575.26	1690.61	77.5567	487.756	540.818	1392.04	1857.02	612.158	636.347	848.915	441.776
STRG-HSA-5974	2.29017	12.5395	5.05795	12.8185	8.08699	2.95845	4.56853	11.264	7.59761	6.79386	14.9396	4.11375	2.50823	3.07328	10.1399	15.3013	7.99352	1.2573	6.27422	4.4833	5.22541	4.67481	5.26942
STRG-HSA-6084	17.6396	5.66416	12.3883	9.62052	38.0944	20.4493	11.5338	26.0562	15.268	8.65144	4.56639	13.6712	2.59404	19.7909	5.16497	18.1437	8.30538	13.936	18.6844	10.9781	12.6334	20.5942	9.15005
STRG-HSA-6309	0.466645	0.052777	3.77963	3.07911	1.13337	7.39624	4.83864	0.578349	2.39441	3.17573	0.021692	3.85793	3.53764	0.652282	0.03866	1.42503	3.03697	3.55865	1.26763	2.39279	5.76245	1.08847	5.44915
STRG-HSA-6338	0.124316	0	4.14579	22.3347	0	32.3913	50.6394	1.22426	15.7537	36.9885	0	40.315	44.3003	0.698792	0	15.136	26.8057	7.50877	0.492523	4.043	34.8186	24.5797	108.76
STRG-HSA-6565	191.159	265.322	177.944	83.6897	218.57	63.0602	28.1864	83.0141	119.847	132.548	183.175	152.177	6.76377	89.1408	252.232	60.5183	136.687	34.5796	83.7182	75.8326	147.078	48.2823	89.3316
STRG-HSA-6738	93.1477	38.0015	51.6922	39.559	67.0745	127.341	54.0229	88.8037	54.4085	33.6023	43.6833	51.3096	16.7461	88.3818	43.4392	36.0274	35.7766	99.114	110.951	41.5042	70.4704	27.9474	70.2646
STRG-HSA-7092	2.43675	0.812385	4.4488	2.84397	1.7027	1.60935	5.00026	2.69857	1.77692	2.78639	0.778833	5.62522	3.03998	2.64639	1.346	1.74329	5.8422	2.63458	3.28026	2.69477	6.35017	1.38567	3.65276
STRG-HSA-7185	59.9659	567.566	27.4821	2.92829	55.2587	7.88315	2.14975	52.6676	8.24298	3.35935	558.654	1.3798	1.2936	74.3188	534.108	2.01227	10.9353	1.05692	67.0577	8.51286	1.85116	4.35454	0.549417
STRG-HSA-7194	31.4998	34.612	28.4993	24.7329	29.7077	10.2981	24.9019	37.5142	26.6563	20.9628	32.2274	29.5158	19.4458	34.9946	33.329	16.146	26.291	27.6569	38.1443	21.0995	27.86	11.8829	21.1858
STRG-HSA-7608	7.76687	59.2731	7.08901	6.98722	9.15839	2.17528	5.16675	4.52313	1.98412	5.37056	48.5649	6.92216	6.14837	7.67255	31.7622	6.03631	3.01709	5.79819	10.0048	4.79964	8.28621	2.9662	9.86157
STRG-HSA-7842	6.19793	7.98869	2.72649	1.07039	4.1099	0	2.83719	6.97007	1.23301	1.03258	7.04884	1.67334	0	7.81679	2.85164	0.861056	1.48466	0.457663	13.3196	1.52982	2.44242	0.589391	0.623034
STRG-HSA-7937	592.941	310.325	584.802	650.6	517.615	1495.63	735.432	599.63	581.681	488.096	327.81	755.317	554.252	620.846	342.82	292.302	578.546	640.962	584.415	509.225	571.937	362.086	428.102
STRG-HSA-8426	3.64471	0.090579	3.37781	6.82694	1.70646	0.586045	4.79003	4.14305	5.29867	15.7011	0.089246	3.30359	5.21985	4.45453	0.244002	13.2676	7.11801	7.48144	3.3945	6.66326	7.06726	10.4902	3.64726
STRG-HSA-8448	15.7352	2.75072	9.52469	10.8571	5.0572	13.6545	20.8501	10.273	5.06617	12.6156	1.59158	21.4229	37.7616	19.9934	2.60385	4.1847	26.6063	4.12911	22.1354	13.3624	18.7398	2.79819	10.8348
STRG-HSA-8572	86.9394	153.318	41.6325	47.6807	226.649	61.7676	19.8838	84.5036	34.336	25.511	127.038	30.4506	15.7024	93.9811	147.129	22.4119	21.7796	44.93	76.8356	35.4179	20.6544	59.6651	17.7233
STRG-HSA-8756	2484.67	1210.48	13.6771	20.1219	2044.97	106.29	26.6361	2512.97	11.6763	19.0224	798.34	25.1196	33.007	2308.98	1112.21	12.728	36.9172	12.8011	2789.29	10.371	24.3427	7.41745	14.3032
STRG-HSA-9347	19.085	15.0178	12.4766	13.362	17.3957	26.8767	14.7114	10.0901	7.42405	12.1593	19.5591	12.3069	8.7734	21.3897	14.2157	8.28709	8.84364	12.6421	21.265	11.5473	11.0956	5.71229	11.8609
STRG-HSA-9461	22.8904	48.0854	13.7615	14.672	23.9463	27.4521	10.7099	17.816	10.1054	9.23167	62.9761	13.0106	8.81154	17.5371	58.0316	7.41906	10.2094	6.72273	19.5461	12.3486	8.97889	11.2506	8.39576
STRG-HSA-9681	1471.29	3198.71	718.918	674.446	1104.11	1495.46	427.61	1076.39	704.886	754.039	3116.75	548.676	949.062	1157.42	2949.91	762.67	434.021	1443.75	1443.63	544.435	665.888	768.257	659.589
STRG-HSA-9688	261.093	330.045	73.2251	46.5659	593.301	76.0191	26.7573	299.292	36.9133	29.8238	261.893	30.9686	30.3716	246.902	314.132	36.8153	18.3911	37.5991	223.873	45.03	23.1636	308.215	11.4694
STRG-HSA-9689	304.025	380.615	81.6813	43.9962	734.734	118.253	27.3267	278.982	37.9907	34.8734	296.296	33.8241	39.8605	276.601	329.356	35.8859	24.2849	67.3048	274.659	53.7456	26.3137	351.972	11.8164
STRG-HSA-10325	118.464	0.118283	159.895	162.248	42.922	44.5426	145.967	116.077	138.376	205.48	0.075326	127.624	57.2114	138.537	0.269378	106.007	75.051	64.5345	125.849	133.557	117.925	42.905	94.3692
STRG-HSA-10895	13.3963	1.90491	8.47376	10.661	11.096	3.05184	16.8707	23.534	8.06818	10.2625	1.46734	7.29959	11.3134	13.599	1.43978	5.74769	12.6446	2.59676	18.9648	10.0895	25.3571	3.21282	8.8625
STRG-HSA-11187	105.781	93.8897	403.035	551.892	159.298	211.266	401.594	82.3574	470.46	352.884	112.904	305.942	307.388	83.014	88.3439	328.143	350.94	626.522	102.294	449.647	375.466	625.582	381.842
STRG-HSA-11409	4.24595	0	1.79559	6.93222	0.962661	7.0122	3.73148	18.4295	2.96182	9.95954	0	31.2993	79.9246	5.55089	0	3.65148	8.24758	4.73649	5.68388	13.5434	4.11755	11.2697	4.05799
STRG-HSA-11934	5.12957	0.011352	0.077389	0	1.66164	0.364649	0	1.13601	0.023386	0	0.142249	0	0	4.56709	0.141525	0	0.029064	0	6.84805	0	0	0.019253	0
STRG-HSA-12024	36.4606	58.192	36.1091	39.3444	54.2702	68.9097	20.0016	37.5085	31.318	26.4434	63.9149	24.3772	35.8959	34.8092	73.1305	16.4149	20.4346	23.6965	27.8856	23.1594	17.7604	46.7014	12.5424
STRG-HSA-12290	2.04496	1.13777	8.13396	5.84189	4.18411	55.8926	7.24716	0.771829	7.37915	7.4392	1.61303	7.56654	7.31624	0.669867	1.01877	8.44947	7.4282	4.61433	1.23045	6.63915	7.43891	4.63111	7.64171
STRG-HSA-13115	111.285	130.863	532.392	705.36	151.89	332.528	974.959	130.95	547.698	537.771	159.641	945.559	998.284	109.478	142.626	450.609	880.343	815.416	108.723	781.012	994.566	439.294	767.015
STRG-HSA-13246	144.927	302.034	110.716	74.9426	153.855	85.7117	76.1152	123.797	63.7367	80.0159	299.241	114.785	78.2141	120.375	327.389	31.4729	90.6474	82.7001	139.825	65.6293	79.9619	44.6769	48.0874
STRG-HSA-13379	247.722	734.685	405.365	541.838	134.277	594.156	490.717	215.617	378.703	362.567	715.819	608.967	482.207	227.102	704.498	302.708	501.607	559.647	234.096	744.798	466.383	388.271	431.629
STRG-HSA-13473	40.9039	82.2974	56.3964	29.0638	40.1348	11.0342	32.4094	48.6653	28.8802	27.1872	88.7247	42.4529	9.44076	44.0957	84.8989	13.8558	28.5025	16.3693	57.6143	29.2731	30.018	18.12	24.6613
STRG-HSA-14127	19.8642	11.198	11.93	7.00981	18.979	18.1616	12.3821	25.1211	9.32382	6.49236	10.0683	10.6888	5.02192	18.9158	10.9935	3.14314	9.53246	4.89854	27.001	7.45552	10.5671	2.8523	5.45832
STRG-HSA-15158	112.86	100.305	28.6075	17.2843	263.517	75.7364	11.3201	55.4673	17.7616	21.5653	80.1736	14.4375	8.71806	85.3864	83.6509	11.1764	10.3438	18.9417	87.8059	10.419	15.9136	16.266	15.1507
STRG-HSA-15380	0.051918	0	2.04239	4.89259	0.116635	1.94643	12.5162	0.584798	9.18003	3.3917	0.049103	4.4486	2.81626	0.507544	0	1.1347	2.57041	1.00961	0.345392	0.539178	7.9855	0.943971	2.80987
STRG-HSA-15887	10.8668	1.38116	4.73389	6.83877	5.82505	6.35416	2.99511	9.74032	1.89916	2.11634	2.17308	5.81723	1.28176	11.0274	1.27977	1.0989	2.76117	1.705	11.6873	7.1396	4.16917	2.11798	2.20601
STRG-HSA-15991	25.2961	27.8408	12.5604	18.9795	34.5579	13.4626	25.415	21.2204	14.0117	8.52496	22.5627	12.799	5.77212	19.8636	27.2475	8.85623	16.5876	11.3913	26.0505	12.3033	15.1139	9.52956	12.0808
STRG-HSA-16093	3.41215	4.09252	27.9644	24.0783	2.50039	23.2395	20.756	6.88226	30.4632	17.3993	3.72581	38.1587	13.6179	4.94685	4.48636	15.1137	26.64	31.554	5.51121	46.1358	30.8489	14.955	39.3091
STRG-HSA-16280	9.19124	10.1469	7.94612	11.3292	9.42519	9.56631	7.68905	8.28045	9.18304	8.17894	9.3129	9.89773	7.91153	7.03656	10.6961	7.72195	9.31175	19.9275	9.95976	8.501	7.03111	7.92478	8.2552
STRG-HSA-16940	0	0	19.8567	5.78871	0	9.08975	4.63465	0	2.94386	12.1496	0	4.62934	1.68261	0	0	11.3455	20.9228	5.12998	0	0.512343	19.2602	1.03524	4.82133
STRG-HSA-17930	222.019	0.800104	754.841	622.134	106.654	354.476	1289.37	188.435	444.207	651.93	2.48118	918.255	696.803	201.318	1.64587	409.004	1163.05	659.879	271.875	844.383	1124.83	353.278	1000.67
STRG-HSA-18059	5815.72	212.717	6684.29	4191.36	3195.64	1062.32	6698.31	7979.9	6060.41	8292.67	244.617	4431.72	7146.15	6924.62	227.656	6216.62	6406.12	7066.8	4885.71	6954.27	7905.9	4506.3	7212.7
STRG-HSA-18636	14.4471	18.723	13.7069	15.8494	15.3208	48.2556	10.2192	27.5763	14.6229	7.99468	18.9178	11.3361	5.24457	32.5613	20.9131	15.9094	10.8188	6.53122	16.4255	11.8426	10.8729	27.122	11.3041
STRG-HSA-19041	39.2411	1.41352	196.343	299.568	29.4004	27.4913	270.692	42.3841	268.411	210.544	0.699427	386.758	66.5183	55.1775	0.972688	128.301	188.914	174.313	41.7352	327.192	264.836	188.537	162.039
STRG-HSA-19138	51.2635	45.0086	52.7106	71.3798	49.233	61.4114	26.2135	48.227	50.1302	46.5114	44.5111	50.2954	65.8467	45.1063	34.7922	49.1191	34.6945	44.19	49.892	54.474	40.3266	25.0433	53.3494
STRG-HSA-19320	47.1122	21.155	354.552	172.345	44.1094	1485.91	239.661	25.7435	309.923	198.293	22.7719	279.872	187.244	37.1745	17.3694	242.275	277.14	348.636	44.7262	178.258	226.596	192.083	268.913
STRG-HSA-19393	128.461	340.597	117.089	96.0823	200.408	126.727	90.0324	162.523	120.19	100.963	348.828	131.372	20.4609	206.456	332.738	91.0518	95.7131	137.732	209.606	103.132	111.79	114.417	103.861
STRG-HSA-19795	4.41777	6.81532	1.98788	2.64772	8.19759	2.6772	2.35383	5.36683	3.5202	1.94008	6.01901	3.34877	0.630222	6.66121	6.58183	2.66508	2.31817	1.10389	5.16052	2.12638	2.33173	2.64184	1.76115
STRG-HSA-20505	4.33953	0.190079	7.19162	11.8705	3.63328	7.05398	3.81202	5.76225	5.70027	2.37775	0	2.77588	4.1157	4.896	0.216443	3.44154	2.46248	6.20657	8.48264	7.12833	8.01979	7.24741	5.19903
STRG-HSA-20771	3.47211	0	7.91648	3.21867	0.623354	5.92229	5.70608	1.76294	2.26094	4.08828	0.113445	13.8483	9.73911	3.14454	0	2.2243	8.78699	11.9351	4.88349	3.58049	6.31308	1.23773	4.74034
STRG-HSA-21395	56.8964	252.763	89.6895	87.4092	99.8568	153.353	40.3846	56.0502	49.1458	58.8517	250.746	71.2495	89.2054	74.1071	263.537	60.8959	57.0854	56.2449	51.4108	65.5375	44.9215	37.415	49.6866
STRG-HSA-21515	0.097425	0.031955	8.618	4.36341	0.282628	27.8147	4.40653	0.03756	3.12858	5.86902	0	5.67143	2.9338	0.097791	0	1.55228	5.59983	4.06032	0.133096	3.55368	4.94496	0.750188	3.27384
STRG-HSA-22841	79.7788	170.798	42.4725	29.2802	153.232	159.279	28.5472	56.2321	29.1419	25.0613	178.625	35.5905	16.9938	93.3462	190.099	33.6315	29.561	32.8181	63.3268	27.3844	35.9803	27.4817	27.5208
STRG-HSA-22900	9.742	7.14723	3.73159	2.26576	11.0842	7.57626	3.45666	9.7152	3.21305	1.07761	11.3846	2.71088	0.101909	8.74082	10.2075	1.91236	3.09564	3.2319	10.4683	3.2401	2.16515	5.52352	2.55044
STRG-HSA-22916	137.15	186.873	669.809	419.824	255.841	1028.13	115.061	123.248	521.769	295.553	138.885	628.639	160.011	71.5158	135.378	189.327	174.093	461.966	147.906	311.596	132.306	191.652	185.811
STRG-HSA-23156	54.9799	52.6655	27.4357	21.1685	48.5479	16.6092	29.3663	56.466	15.4065	16.0963	53.0875	22.4061	20.3773	56.8589	44.3222	14.0037	23.4045	25.6459	65.508	22.8662	32.6985	10.0595	24.5836
STRG-HSA-23316	232.893	133.126	339.067	216.407	172.621	495.342	425.552	199.516	226.666	205.122	150.429	626.399	178.373	209.323	151.15	160.409	399.177	481.511	265.676	327.996	437.619	166.14	445.795
STRG-HSA-23541	41.7321	58.5157	31.4429	23.2751	34.3608	19.6439	35.1085	36.9265	39.4171	25.0203	51.7933	34.352	6.67087	45.3332	50.9199	12.703	31.4238	27.5935	50.2988	30.0898	36.212	10.5198	25.5314
STRG-HSA-23997	13.378	24.2586	3.58261	3.5104	10.6597	7.66392	2.67202	9.6223	2.91024	2.05829	25.4099	3.14377	2.33885	14.0061	25.616	1.62286	2.60222	2.48476	13.9483	2.68422	2.51598	4.47758	1.30231
STRG-HSA-24238	15.4854	14.6196	17.122	15.8545	16.6908	49.2687	14.4967	18.7272	17.0544	16.242	8.72152	18.4849	14.9544	16.2533	17.921	14.5664	17.4185	14.213	15.6025	13.2406	13.8825	7.23986	11.8363
STRG-HSA-25638	129.085	557.319	139.355	138.822	103.108	126.357	89.8116	113.422	133.675	134.689	645.847	100.561	53.0897	132.768	637.902	106.334	91.7574	118.893	146.047	86.1119	80.9681	183.381	87.3134
STRG-HSA-25640	371.764	604.358	256.497	261.124	265.834	472.939	163.595	324.043	244.522	229.456	609.626	214.906	453.346	317.202	579.533	139.127	213.688	194.286	328.947	220.206	157.424	239.207	143.61
STRG-HSA-25751	25.0003	10.5979	41.0639	35.2881	29.2755	54.4111	34.4205	32.8959	36.2909	30.9484	14.848	40.3052	17.201	29.5435	16.5669	25.499	36.5369	33.2658	22.3634	32.1554	31.3495	28.7238	33.7626
STRG-HSA-26026	193.734	143.599	235.411	181.711	180.566	186.923	164.572	215.049	145.855	152.49	115.599	223.415	107.009	232.486	171.538	160.067	152.22	316.414	198.955	176.147	204.191	130.918	240.934
STRG-HSA-26165	66.3676	12.6861	60.1568	161.082	70.3691	31.1748	99.7895	70.65	73.5457	67.344	11.0205	129.681	25.8452	70.9166	10.2174	59.5473	57.8588	98.501	66.9377	94.1283	92.2239	26.5337	120.374
STRG-HSA-26320	488.328	469.404	522.214	121.469	483.588	364.352	129.859	534.989	136.319	114.578	454.083	213.12	133.019	541.167	599.946	96.3671	126.925	211.971	563.018	124.145	129.929	192.027	96.7083
STRG-HSA-26555	24.0654	57.9107	11.3725	12.2286	31.0369	37.5704	8.0856	23.3716	9.12669	7.35126	65.5644	9.57365	5.5855	29.3104	63.6423	8.67351	5.7339	13.1877	22.7512	8.69229	8.59527	13.8546	8.02211
STRG-HSA-27167	44.0398	124.902	27.4557	28.5824	55.7936	22.1132	25.1811	52.3446	28.9283	21.555	151.93	32.4131	11.1433	56.5208	127.017	28.1621	20.5464	26.9438	59.3817	32.0677	25.0471	65.9944	20.7429
STRG-HSA-27322	230.588	278.088	387.285	312.5	243.864	276.784	420.711	263.087	433.479	339.839	273.128	340.03	353.812	238.749	294.282	372.961	439.599	453.975	201.511	313.991	402.164	351.461	553.357
STRG-HSA-27685	376.497	0.160405	2390.82	2856.97	114.834	453.94	3728.43	371.629	2807.5	2591.2	0	4550.95	6100.39	442.722	0	3082.29	4509.99	4316	436.592	4226.47	2640.99	3054.88	5755.79
STRG-HSA-27973	5.55417	9.32667	4.06143	3.27854	7.04597	12.3761	2.93523	6.16737	1.65982	1.86288	9.36439	2.22564	2.21935	7.79755	9.59508	1.5872	2.57859	2.75184	7.64395	2.06333	2.4295	1.00585	1.83796
STRG-HSA-28368	61.6969	55.8374	42.4719	28.7707	98.2911	125.829	44.1244	74.3354	32.4532	26.1639	68.4306	46.2722	6.6932	98.2883	65.3134	19.329	42.6434	57.9662	89.7329	28.4091	42.1306	38.459	21.8307
STRG-HSA-28450	6.5479	5.918	6.43936	5.5653	4.05594	7.96397	3.98513	7.91375	7.32567	5.21012	7.43146	9.18316	1.48686	6.11995	4.91602	3.61724	5.75282	4.93333	5.61685	6.20592	4.60206	3.44892	6.20273
STRG-HSA-28884	12.7477	10.722	4.05981	3.79515	11.618	3.99475	1.47982	6.27923	2.94989	1.96229	12.8606	2.36325	0.842692	7.1949	10.141	1.70019	1.56643	1.81852	9.88032	1.5055	0.818953	2.52386	1.1282
STRG-HSA-29272	433.816	10.5243	74.5151	66.5134	193.862	156.103	54.2233	473.761	57.8159	46.4892	13.6585	62.0205	70.76	252.626	17.248	65.4472	44.6904	17.1672	410.921	101.26	35.2416	120.276	39.2644
STRG-HSA-29321	6.49902	2.8686	0.310331	0.348927	6.98893	1.54214	0.303644	9.68857	0.237952	0.390887	3.44738	0.219248	0.322032	6.33254	3.27475	0.195866	0.226481	1.19629	9.68982	0.276548	0.241334	0.329575	0.283971
STRG-HSA-29565	7.44282	0.238719	92.815	136.949	134.273	476.584	105.244	21.6552	120.585	58.1537	0.691098	106.959	49.8331	5.57484	0.852378	74.8154	87.8217	63.9685	11.4819	104.705	87.6522	117.71	131.489
STRG-HSA-29987	54.8593	13.2246	14.612	14.8777	91.1702	54.111	23.8085	60.4228	8.51546	8.67671	14.3576	15.7836	5.64019	79.5171	19.9343	3.13469	8.82454	5.22232	52.8669	9.533	15.1714	5.78952	4.56683
STRG-HSA-30059	71.454	88.874	37.493	28.0606	74.0118	72.704	40.8924	81.3235	32.8178	34.0092	103.129	28.4766	13.9145	94.163	94.4706	26.5935	40.5731	98.5723	96.0278	40.3103	33.5832	28.2015	33.8292
STRG-HSA-30525	6.19905	3.30538	4.87733	2.34985	3.60715	9.25741	6.46489	3.40201	5.1715	5.84177	4.35429	4.53965	12.0341	3.56192	6.37822	3.72519	8.24608	7.41391	5.22173	5.59475	3.50215	3.42145	4.24686
STRG-HSA-30655	17.3153	44.2602	27.9473	20.7311	10.2498	12.9404	28.2029	15.2374	19.2147	19.6773	42.6256	31.7542	21.716	17.3215	37.8546	14.1443	41.9197	37.0326	22.8558	23.9943	29.8333	14.7608	31.0157
STRG-HSA-30730	6.34043	0.089225	0.031434	0.046573	3.14463	0	0.802428	8.64306	0.097319	0.057731	0.438341	0	0	7.94549	0.355598	0.061209	0	0	9.20117	0	0.16393	0.039159	0.071665
STRG-HSA-31469	0.134932	0	63.862	41.3834	0.268151	2.5293	108.25	0.914042	86.4453	163.691	0	29.5164	11.6932	0.324089	0	383.851	57.1726	15.1908	0	19.3898	67.6881	132.72	41.3675
STRG-HSA-31471	1.41628	0.140027	277.411	151.426	2.54017	24.992	432.493	7.31872	370.418	622.511	0.040949	124.901	109.21	1.71239	0.165143	1273.1	168.596	158.189	1.03454	107.74	212.167	861.414	135.73
STRG-HSA-31621	62.9031	4.62487	116.618	153.092	43.6545	15.4758	173.758	78.6184	183.039	145.898	8.00204	177.69	33.8285	67.9504	3.92215	245.257	129.798	70.6046	74.3334	129.305	167.939	228.746	133.924
STRG-HSA-31622	121.66	5.82635	185.855	188.768	74.7179	31.7396	278.419	160.231	241.582	225.169	8.22022	236.28	56.9364	128.65	4.49295	334.293	161.544	204.101	131.058	244.737	236.099	372.759	212.622
STRG-HSA-31910	3608.15	1.45817	129.796	135.827	11368.3	207.819	134.839	2637.22	99.2419	226.913	0.329757	83.7229	31.6618	1917.12	1.35733	59.1715	79.4814	48.6657	2846.83	65.0383	125.552	18.4449	28.8914
STRG-HSA-32470	14.727	0.359593	0.546331	0.437958	6.81616	1.12874	0.818321	12.213	0.154301	0.358695	0.515256	0.570551	0.713965	12.1561	0.221794	0.408557	0.810693	0.295428	19.4293	0.187579	1.05294	0.076718	0.926648
STRG-HSA-32578	56.6917	2.24439	204.123	117.147	39.0344	8.92991	103.781	60.9753	120.194	175.153	1.62565	160.497	58.5068	69.4567	2.66052	103.651	104.965	130.887	73.2974	214.773	180.756	88.6175	167.572
STRG-HSA-32792	23.3071	16.0922	10.5803	22.0545	19.942	22.3184	14.5492	23.7032	12.8941	21.7239	15.8835	9.44716	5.20968	34.4354	11.6954	33.8137	8.44534	16.194	28.6876	10.5616	18.9418	179.1	12.9045
STRG-HSA-32897	26.045	18.2089	19.3263	12.4126	20.4773	12.7861	22.8223	25.7308	15.8881	14.33	22.4577	23.1638	4.45099	25.4497	16.4017	17.9458	14.5444	11.0837	28.1145	14.4986	18.0056	14.2088	14.8561
STRG-HSA-33343	270.235	162.442	376.436	409.458	254.733	288.465	382.825	451.389	352.072	346.392	181.158	383.458	236.36	316.002	192.743	175.059	360.539	327.424	269.259	591.912	336.917	167.188	345.857
STRG-HSA-33508	1.62624	1.90547	0.638698	0.611921	1.32562	0.735358	0.74449	1.2638	0.078325	0.43004	2.74706	0.644835	0.450822	1.50573	1.59267	0.128597	0.681129	0	1.7659	0.495928	0.354353	0.05956	0.296814
STRG-HSA-33884	130.706	61.8173	581.044	1117.57	64.3536	282.239	345.339	127.87	746.59	427.525	71.1606	627.592	787.595	91.9023	61.0799	224.446	630.983	777.467	114.235	1027.19	357.386	979.307	390.942
STRG-HSA-34269	674.242	354.934	373.462	458.212	513.319	672.431	759.263	575.99	446.017	421.468	356.115	455.296	586.639	550.16	313.895	583.036	696.06	1310.94	639.895	330.499	799.985	294.033	748.457
STRG-HSA-34296	26.7864	22.4512	9.80898	6.29037	20.4214	3.65911	9.27168	25.8012	6.48	6.419	19.3679	9.76134	4.39759	29.7792	24.8414	6.59118	7.70573	13.4705	34.6711	7.49104	9.13398	11.068	5.68136
STRG-HSA-35076	292.523	54.4148	341.563	148.75	1048.73	888.653	158.041	293.477	165.648	227.435	68.3533	232.167	71.8491	177.901	68.3354	139.863	134.704	253.769	284.569	202.59	163.006	129.703	119.631
STRG-HSA-35080	248.339	44.0877	243.355	137.499	929.44	885.091	147.848	260.785	145.903	148.988	45.5998	171.432	64.6875	124.387	38.5202	117.001	100.483	89.829	214.425	134.433	118.188	208.646	68.6837
STRG-HSA-35105	3.48726	6.18833	0.491893	0.518796	3.89525	0.594259	1.11448	3.58814	0.496123	0.296028	2.44145	0.311112	1.21529	3.50038	4.02858	0.474091	0.738212	0.509587	5.30623	0.13566	0.315221	0.627497	0.413415
STRG-HSA-35678	319.808	292.111	637.649	655.248	190.088	499.094	720.903	340.722	685.883	587.043	260.792	840.422	1369.92	317.225	283.851	349.6	910.201	605.68	292.011	725.711	612.715	502.153	632.889
STRG-HSA-36412	0.021601	0	1.42359	0.487453	0	3.67694	2.20235	0	0.868913	4.17979	0.011246	3.56405	0.695409	0	0.025673	0.246487	2.93637	0.971464	0	22.36	0.415601	1.00002	1.53558
STRG-HSA-36490	47.0958	13.0989	53.6004	34.8682	236.621	37.7944	39.3278	40.6367	75.9175	92.4766	11.2736	26.0631	30.0971	38.7953	14.9711	1225.06	26.585	41.4124	44.3504	26.8142	37.6167	344.859	26.0289
STRG-HSA-36713	0	0.179039	1.51419	2.04763	0	2.08741	1.12507	0	2.38719	2.76957	0	1.77402	3.28373	0	0.83005	1.12977	4.24568	3.51031	0.248576	2.40605	0.499292	3.34113	2.66003
STRG-HSA-36823	623.65	931.625	242.622	202.326	433.58	321.252	159.83	462.587	222.278	183.917	875.83	186.215	315.602	481.91	835.307	206.241	170.891	211.114	635.735	184.465	178.872	204.361	186.551
STRG-HSA-37508	3122.23	6.72873	4143.11	6331.25	1622.48	3904.69	6044.15	5232.25	6479.41	7127.07	9.41683	3838.3	10734.7	3813.44	6.35139	5115.4	5953.74	5322.35	2631.46	8105.06	5726.64	4703.93	6557.57
STRG-HSA-38276	2.20392	1.05296	30.2988	64.2858	1.85573	11.966	20.9506	3.23258	38.5253	36.9946	1.18855	14.1623	20.268	2.64868	0.550972	12.9115	3.88542	10.8193	3.53299	33.7929	17.5633	84.6873	21.0731
STRG-HSA-38453	0.097193	0.065889	7.31079	2.91536	0.032686	2.24704	7.84354	0.133313	11.8114	9.41341	0.134829	6.52171	4.11881	0	0.171714	5.13784	6.27603	5.04177	0.24376	2.19597	8.64517	0.692766	17.7343
STRG-HSA-38518	184.213	258.357	256.504	246.999	180.354	187.239	269.813	200.85	240.499	239.355	257.769	285.869	173.631	205.281	269.682	265.067	253.047	332.787	185.723	234.964	323.566	315.855	300.02
STRG-HSA-39785	2.34661	2.45948	0.419532	0.824705	2.98274	1.37937	0.720999	2.3831	0.399818	0.700557	2.16517	1.04557	0.035084	1.8473	1.70902	0.333146	0.734826	0.75521	3.50478	0.450793	0.82125	0.291303	0.277148
STRG-HSA-40415	87.348	0.26856	34.1887	22.0282	93.3501	12.5577	26.5908	137.334	4.51902	36.1226	0.989528	19.7708	16.5741	96.1302	1.813	20.0611	28.9827	72.95	102.272	25.1483	39.5792	8.69036	35.923
STRG-HSA-41043	26.9213	63.4615	12.3561	9.03582	110.652	28.1666	11.538	44.5287	11.5519	9.01626	55.3959	11.7935	1.74029	31.8161	62.2272	7.45539	6.53983	5.48291	36.153	8.17708	10.8421	7.16836	4.75208
STRG-HSA-41395	3.74323	4.88797	4.98958	8.80403	4.79196	12.3508	3.90661	2.72757	2.94464	3.71501	3.64533	4.4085	4.81732	2.25934	5.11699	1.9848	3.57471	4.57029	3.59569	4.72408	4.13253	3.19211	4.73762
STRG-HSA-41652	273.39	0	976.179	743.352	150.667	270.923	784.376	355.693	1002.32	948.248	0.2168	980.223	951.46	308.676	0.133423	724.826	1057.57	966.193	253.037	856.669	833.403	497.117	856.511
STRG-HSA-42195	17.5641	7.9606	16.3965	24.6053	11.4277	46.4954	23.3434	17.2559	13.7338	18.239	3.70637	27.4394	13.5469	22.6547	7.08983	19.3655	21.6838	18.0478	15.3987	10.7445	23.0182	7.72278	19.0391
STRG-HSA-42336	0.031354	0.083241	1.22991	0.064566	0.046535	0.734148	0.00771	0.089456	0.094738	4.58362	0.073637	0.613002	5.3259	0.0574	0.121697	0.617437	0.7048	0.088739	0.057381	3.15773	5.67384	1.16931	1.27833
STRG-HSA-42531	9.4508	6.19175	7.07659	6.86952	10.0069	27.7153	8.59112	5.54227	5.11113	5.63566	6.54202	8.36952	5.859	9.42843	4.94471	5.07822	4.42667	9.27689	10.6984	6.67187	6.98248	4.10448	6.88713
STRG-HSA-42780	29.2013	0.022723	4.73876	1.93967	11.6238	3.52234	3.80828	26.9465	6.99088	4.61061	0	1.38398	6.14064	19.0248	0	0.513245	5.1739	8.40186	34.7572	9.84585	3.094	0.835262	2.0838
STRG-HSA-42937	4.39855	0.930674	0.476534	1.56408	1.40349	0.650078	1.5303	1.6469	0.49764	0.517157	0.395451	0.818753	0.950715	2.19352	0.213715	0.205739	0.748594	0.76398	5.31493	0.547555	1.09468	0.154448	0.526972
STRG-HSA-43634	23.3115	0.363783	325.194	390.805	25.6187	11.7642	423.575	47.4436	385.886	305.328	0.31788	247.908	57.228	42.5103	0.456287	250.838	314.853	286.242	42.6223	579.699	342.681	203.48	238.878
STRG-HSA-44244	7.79233	5.74605	1.83104	1.62333	4.20415	2.10579	2.62626	5.62459	1.18678	1.48699	5.40938	1.1198	2.27384	9.18848	4.56683	1.81819	1.18834	0.658357	4.89499	1.43063	2.59071	0.714743	1.82003
STRG-HSA-44599	134.034	129.52	130.226	170.325	92.2967	75.6913	133.299	148.559	115.201	91.5165	120.079	155.124	107.15	127.065	151.331	64.0715	139.325	128.064	138.273	122.033	133.17	87.3894	91.7267
STRG-HSA-44987	59.8752	0.550462	37.1986	61.5216	219.697	126.529	48.7034	46.3925	38.1646	18.1126	0	38.1005	10.8256	87.0081	1.17005	23.5398	22.1479	38.0617	49.5069	48.1733	34.49	109.515	21.9281
STRG-HSA-44998	4.53028	1.56219	3.69149	2.44155	7.61034	4.3109	2.18399	2.39442	3.94732	2.96838	1.11396	3.18038	1.17546	1.34552	1.98086	4.07845	3.69292	3.40618	3.30902	2.38449	3.55488	5.78053	4.68811
STRG-HSA-45072	22.5111	12.4097	13.1642	19.0455	86.4199	24.494	11.5527	27.4696	13.5713	8.19182	10.8288	13.3663	6.98489	37.8846	7.26027	7.24229	9.27612	7.84775	19.0348	17.6902	11.683	10.6793	6.65111
STRG-HSA-45230	3.42178	1.23842	108.619	59.9135	2.50117	17.943	83.5841	3.58705	62.1401	46.6397	1.71115	106.668	33.9584	15.0865	0.52882	38.4873	96.1253	91.1566	4.26015	101.354	157.981	130.774	119.406
STRG-HSA-45315	0.747435	0.564189	2.24202	3.51809	1.13268	8.12487	2.88415	0.978911	2.13685	2.62486	0.923909	5.08789	0.847709	1.33263	0.214148	2.35007	3.15948	0.878241	2.43853	3.16787	4.56893	0.958034	2.26039
STRG-HSA-45316	29.7691	5.04507	36.2136	33.0098	19.5069	127.23	23.8163	21.9552	26.6696	23.9838	7.5157	37.1066	7.92419	38.5988	6.1926	40.1688	23.3588	18.7377	24.163	29.7688	31.3607	14.5334	27.2947
STRG-HSA-45592	0	0	6.52318	1.242	0	6.54852	5.98405	0	2.77066	5.84784	0	5.12315	0.230502	0	0	4.57115	5.82357	2.56166	0	2.81141	8.56259	0.346506	4.02614
STRG-HSA-45820	77.0215	39.6112	114.427	108.65	60.8965	2.51611	113.402	65.7694	106.155	102.962	31.3416	105.818	13.8429	82.3926	32.6738	56.4162	126.018	110.974	109.848	141.702	112.264	54.8827	153.688
STRG-HSA-46101	23.776	2.77448	19.3048	35.52	26.8528	21.2748	44.068	37.7281	18.6694	14.2496	7.03073	26.6403	15.1888	13.529	10.753	9.25917	28.2882	22.5094	39.4836	18.6769	24.3513	10.2177	27.0336
STRG-HSA-46126	53.9376	76.7995	33.8409	43.953	33.9161	51.329	31.3361	43.8693	31.0874	26.3394	83.6731	37.232	23.1537	52.4615	70.4974	21.4853	29.9808	25.9162	56.5306	33.5912	28.7217	30.5011	24.9142
STRG-HSA-46333	42.7356	41.268	227.749	340.51	70.4159	2247.74	291.674	20.5199	216.911	229.749	50.0752	302.452	311.044	21.5717	24.0277	160.173	370.976	191.629	37.4853	346.207	323.534	188.069	223.194
STRG-HSA-46770	20.158	42.8747	9.59292	6.11284	27.1859	14.0693	7.46746	17.8159	6.95579	8.04012	45.159	9.01975	4.90295	18.2427	40.1363	7.51523	10.7182	9.2975	23.7302	12.1902	7.77794	14.8626	6.62401
STRG-HSA-48247	17.8389	62.7532	28.7241	37.5038	17.4247	22.7793	13.6734	18.6787	28.972	16.3293	77.5235	24.7758	7.06076	17.9176	74.4577	19.1951	23.5641	19.8746	24.8477	22.4722	20.7982	41.6074	15.6401
STRG-HSA-48350	215.558	0.272981	60.0958	72.789	81.1017	7.79233	62.0621	210.917	50.7119	44.8266	1.36999	80.2744	35.8439	261.484	0	17.3205	48.7908	23.955	146.77	86.7469	64.7002	16.9693	35.1439
STRG-HSA-49421	131.161	61.0762	58.332	35.985	154.604	59.5674	74.3483	154.866	41.3807	56.9494	59.6137	44.5252	28.4345	132.299	66.5672	40.6728	51.4653	36.1829	155.851	57.3519	60.82	22.9719	46.8579
STRG-HSA-50292	80.6248	96.1162	1.64899	0.473335	161.634	1.35302	0.944468	126.993	0.572133	1.74819	95.7572	1.52737	0.500841	36.5255	89.1528	2.47855	1.39803	2.53003	173.077	0.923861	0.986836	0.852113	1.0113
STRG-HSA-50521	27.1594	2.47738	51.2124	13.1205	89.3604	3.31855	12.0087	48.9198	66.5432	68.2445	6.77464	30.626	0.740354	51.968	1.96378	289.343	10.3341	47.4416	30.177	16.1174	20.3032	752.456	8.73165
STRG-HSA-50777	128.065	2.87431	291.269	170.058	42.778	886.961	238.931	112.412	296.73	286.857	5.44941	296.447	228.445	169.129	0.3247	660.318	238.777	142.674	92.1653	244.624	186.938	554.917	135.551
STRG-HSA-51328	2.36495	0.646407	0	0	3.91204	0	0	3.02337	0	0	1.74113	0	0	2.69559	0.147211	0	0.713783	0	2.85332	0.660923	0	0	0
STRG-HSA-51579	6.36026	0.421764	9.34063	6.7135	3.74657	1.71013	10.504	5.40484	11.4255	6.00834	0.832803	16.6217	4.36464	6.6818	0.481141	4.77231	16.1094	14.1033	7.20236	10.7099	11.6697	4.5603	11.8095
STRG-HSA-51580	3.41259	2.21005	6.09427	6.17215	2.02346	2.33972	7.40736	2.80404	7.84728	4.54875	2.46421	9.19294	4.46854	4.71912	1.09818	3.81062	9.48535	4.73924	4.20837	6.87413	8.54008	4.54854	8.00284
STRG-HSA-52455	11.9998	20.4068	14.5514	22.6938	10.8146	6.83718	9.82317	10.7528	11.6532	8.8319	22.366	16.4326	9.54072	9.32764	19.3824	9.44075	10.3775	6.37866	6.20582	12.9046	12.2725	9.44521	12.8735
STRG-HSA-52672	168.893	0	56.7353	53.9215	74.4949	25.3817	51.8987	189.943	49.0695	64.7712	0	48.164	36.721	241.52	0	357.973	58.0859	67.3165	98.3877	86.8678	75.5558	198.212	29.1622
STRG-HSA-52764	1.43058	0.059867	0	0	1.11256	0.026145	0.009875	5.74001	0	0	0.153771	0.001121	0.009721	2.04253	0.279945	0.009222	0	0	3.01472	0	0	0.005141	0
STRG-HSA-53055	0.039854	0	6.6896	3.34078	0.069497	33.1907	4.8251	0	6.00107	4.17234	0.05248	6.16709	3.31075	0	0.026126	4.19306	6.37997	2.033	0.186931	4.52316	6.77902	0.618629	3.74339
STRG-HSA-53166	88.3342	122.164	59.9305	87.4031	72.4714	6.19721	43.2431	169.673	43.6377	34.1426	115.121	45.8386	45.9761	104.05	153.493	32.8306	55.0769	14.5554	95.5568	46.7839	36.5709	30.2194	58.8637
STRG-HSA-53168	913.857	617.934	317.273	258.267	639.675	48.8611	295.736	1013.15	252.017	219.691	707.48	223.766	215.021	948.617	785.262	131.303	305.79	215.292	939.818	332.243	220.069	187.398	280.174
STRG-HSA-53646	74.9054	25.0447	22.644	27.0049	60.0089	23.6823	17.1051	67.4993	31.3992	22.4811	24.5172	29.8676	4.45827	92.1995	24.1187	31.49	21.1062	35.3343	117.49	18.9282	28.907	43.0625	24.0454
STRG-HSA-53767	274.783	30.2909	187.804	376.984	167.699	487.13	311.934	299.766	327.179	264.184	31.5933	423.725	534.292	227.39	27.5532	201.992	395.283	495.528	301.779	613.695	344.875	119.833	472.139
STRG-HSA-54030	43.8108	21.0402	47.6146	41.5561	37.9994	44.7253	52.6719	61.6629	46.8487	56.439	35.0646	44.5099	44.1282	51.8921	20.2303	35.8314	39.8419	65.657	30.5121	56.9259	53.8159	47.3148	35.6011
STRG-HSA-54507	9.23969	12.0131	6.48935	8.33465	12.7005	9.06027	9.41392	8.80035	7.44788	6.07482	11.2691	8.98855	3.57735	10.6847	7.20832	3.10368	5.32095	2.7127	10.1275	5.61273	6.60736	5.74487	4.89702
STRG-HSA-54827	9.6731	0	25.1932	17.0174	9.05127	10.5862	18.125	10.4631	15.7071	27.8927	0	17.8804	10.7321	11.8873	0.093117	18.7661	16.7361	21.2493	12.3329	18.2573	23.8044	5.16388	17.2507
STRG-HSA-55166	20.9431	18.4688	29.2294	27.778	19.871	17.7639	50.1223	21.9348	20.8915	22.2768	25.1958	54.1327	16.842	35.681	14.4574	7.45552	53.5774	31.611	44.5605	56.1085	56.3787	8.56249	51.2417
STRG-HSA-55218	4.22604	0.566728	9.84727	22.1664	6.45453	8.28212	23.5383	10.169	29.7502	24.2708	0.49375	8.99332	9.36303	8.39701	0.549963	76.4035	13.5792	25.9016	4.41095	9.05717	30.142	63.456	22.6595
STRG-HSA-55443	33.3456	47.469	26.1086	25.6923	25.4237	19.6163	26.522	29.6261	21.6656	14.6828	35.0878	24.6447	7.47124	23.7962	40.3939	15.4141	25.7035	30.6153	29.8422	22.7139	30.1818	7.2568	21.6772
STRG-HSA-55524	97.2422	68.2823	97.9315	94.687	85.2225	62.8683	96.0935	130.127	106.282	107.042	55.4573	86.0362	27.9805	131.039	53.0851	199.061	70.1927	65.2906	113.183	77.8604	111.238	278.16	72.862
STRG-HSA-55525	146.233	77.0557	137.285	142.404	133.691	114.398	126.505	193.249	157.577	151.341	62.5841	108.497	33.7702	196.619	75.1385	332.607	107.026	157.026	161.346	130.434	162.636	409.123	113.59
STRG-HSA-55664	11.6631	1.04076	1.96803	1.22837	41.4561	0.998756	0.858542	17.7188	3.05283	0.4739	1.02565	1.32594	0.270204	12.834	0.722597	1.59775	1.03683	2.19873	17.4822	0.681551	1.29977	3.43904	1.21531
STRG-HSA-56121	499.613	4.75146	22.1993	18.923	1735.44	70.2251	20.7469	417.791	16.9079	25.687	6.30995	19.6119	4.65516	358.612	4.60376	12.329	13.893	15.5794	590.319	14.681	20.9345	8.32735	6.57813
STRG-HSA-56627	276.031	136.584	513.897	463.654	144.679	254.674	530.741	223.287	533.347	506.803	152.729	635.666	383.477	288.206	151.711	336.954	670.993	562.304	292.301	655.235	599.876	498.411	509.875
STRG-HSA-56948	9.07538	20.4877	6.84322	6.94624	7.90399	27.6951	7.94536	8.60455	7.39054	3.56557	20.6362	6.99196	2.38421	6.50352	19.9719	5.79455	4.37428	6.31537	7.33585	10.5024	7.89844	14.1878	5.89579
STRG-HSA-57210	93.7424	163.395	148.32	195.143	112.247	313.782	97.1302	88.9632	125.674	117.03	153.812	114.582	52.2622	130.672	150.575	234.469	90.8938	195.182	88.2692	131.391	105.125	406.845	71.0815
STRG-HSA-57588	95.1795	14.7166	40.7944	28.2051	93.1003	40.3559	48.5476	124.146	34.1148	32.1425	15.4615	39.7989	20.1724	100.087	15.6115	25.4861	44.0474	56.0735	97.5891	40.0387	38.7214	20.2887	31.7279
STRG-HSA-57643	641.074	723.258	245.968	245.995	457.411	201.433	299.267	581.859	207.659	205.83	686.41	300.546	320.023	615.268	814.902	143.422	326.938	201.957	636.012	345.454	280.664	156.564	305.772
STRG-HSA-57893	69.7027	34.4624	135.625	330.669	40.7056	74.6846	136.519	65.2857	149.582	184.589	40.388	180.606	500.007	64.5646	32.413	171.778	229.159	372.545	64.0583	258.349	194.805	137.082	241.873
STRG-HSA-58132	361.373	47.9171	2689.4	915.537	201.506	255.855	1533.11	291.023	2720.84	2976.53	42.4515	703.504	710.888	504.125	41.0626	3929.83	886.854	1054.85	251.737	708.36	1386.26	2720.71	1417.03

## Sheet: Expression young chimp
	pt_CM_KarlchenDM07__mR_S44_R1_001.fastq.gz_29bp_sec	pt_iPS_Chimp01____mR_S46_R1_001.fastq.gz_29bp_sec	pt_CM_KarlchenCG23__mR_S44_R1_001.fastq.gz_29bp_sec	pt_lv_Dirk1_____mR_S35_R1_001.fastq.gz_29bp_sec	pt_lv_Fangina____mR_S36_R1_001.fastq.gz_29bp_sec	pt_CM_KarlchenDM02__mR_S44_R1_001.fastq.gz_29bp_sec	pt_lv_Barney____mR_S37_R1_001.fastq.gz_29bp_sec	pt_lv_Emmanuel__mR_S34_R1_001.fastq.gz_29bp_sec	pt_iPS_Chimp03____mR_S46_R1_001.fastq.gz_29bp_sec	pt_lv_Theo______mR_S38_R1_001.fastq.gz_29bp_sec	pt_iPS_Chimp02____mR_S46_R1_001.fastq.gz_29bp_sec
STRG-PTR-48	14.6889	27.8096	10.7833	3.79889	6.05063	14.62	1.86554	2.26713	23.1261	3.27096	22.6186
STRG-PTR-65	18.2012	4.73531	23.2645	26.2499	38.4741	22.1411	12.7696	31.2576	6.102	12.4944	5.18945
STRG-PTR-139	27.366	1.10407	23.869	13.2133	21.2224	19.2835	12.2776	16.6432	0.94392	5.18695	1.80305
STRG-PTR-181	43.3092	61.1764	36.6994	1.16185	8.53479	46.2793	0.356698	0.998681	64.368	1.54312	64.6527
STRG-PTR-260	2199.12	2.66328	1112.86	103.724	4986.95	6458.39	1517.3	79.6049	1.55747	1798.14	2.05366
STRG-PTR-318	1567.27	0.454027	1762.59	762.877	1220.67	1565.08	703.049	656.932	0.669521	947.506	1.12618
STRG-PTR-411	22.618	14.8994	20.547	12.6536	10.7179	20.6384	9.81758	10.5858	18.7489	3.69179	17.2231
STRG-PTR-520	17.7738	40.0756	16.4212	13.5044	7.23345	12.7166	4.26378	10.9429	43.619	3.20447	42.6213
STRG-PTR-575	20.4512	38.1114	21.3399	10.1852	16.8424	21.4486	7.23046	5.85125	37.3155	6.7371	34.3382
STRG-PTR-683	357.435	860.241	303.682	13.7947	25.3237	226.976	6.63742	8.78637	1138.74	7.74547	975.775
STRG-PTR-921	60.0246	687.759	28.9944	2.95081	8.35016	81.6441	2.20739	2.13436	538.551	7.15799	822.363
STRG-PTR-1000	133.127	778.794	93.4036	27.1148	72.8532	82.9571	29.7846	20.3134	769.419	29.2454	768.779
STRG-PTR-1008	3.11533	1.48734	4.04921	1.69831	1.18079	2.53105	0.533045	2.3319	0.511446	0.580169	0.397792
STRG-PTR-1064	136.486	110.666	167.456	34.2043	43.2493	164.441	13.5205	25.3972	114	35.4212	108.119
STRG-PTR-1177	18.4307	197.736	17.7422	6.58109	8.46803	15.4975	6.64675	6.35184	237.084	10.5739	214.087
STRG-PTR-1246	8.22009	9.54491	9.3011	8.11374	26.0906	57.7432	1.47154	8.31391	10.3893	11.8792	8.59129
STRG-PTR-1366	2.18516	3.76289	4.02172	1.94965	0.299647	1.88521	1.27866	0.738685	4.98937	0.432461	5.34794
STRG-PTR-1655	3.58482	6.10853	3.7037	0.19372	0.166286	3.72706	0.028965	0.022527	5.94367	0.040275	7.28012
STRG-PTR-1687	2.09193	3.33116	3.09531	0.083177	0.192999	1.90731	0	0.246805	3.5656	0.298347	4.04116
STRG-PTR-1693	3.52903	0.579848	1.56666	2.03964	3.66362	4.76093	1.98471	2.12501	0.887054	0.975098	0.283297
STRG-PTR-1757	0.317777	0	0.221148	3.78176	1.74626	0	0.403508	2.13005	0	3.58183	0
STRG-PTR-1803	335.913	760.953	336.942	75.573	168.365	578.675	13.2273	51.9024	743.034	65.4483	794.843
STRG-PTR-1969	88.9089	156.969	88.1235	82.6922	106.023	85.6703	82.2163	81.1996	152.212	71.2103	147.381
STRG-PTR-2069	99.9807	44.3217	134.757	40.357	64.1681	118.427	10.7578	34.1595	60.2098	19.8654	61.8619
STRG-PTR-2153	79.0328	20.7981	87.2212	33.633	108.123	108.043	19.7908	33.2374	24.7878	44.3792	26.9577
STRG-PTR-2342	0.757068	0	1.00797	2.27045	1.77576	0.464491	1.5813	2.60327	0.063615	2.12944	0
STRG-PTR-2456	8.51216	10.2215	8.35906	7.90367	4.19674	7.16206	4.24242	8.54295	12.9861	2.63872	11.694
STRG-PTR-2464	3.09844	0.488666	2.78406	1.37014	1.68514	3.99161	1.45274	0.567524	0.919468	0.873148	1.38714
STRG-PTR-2513	0.818249	0.117516	0.338121	1.93326	3.7536	1.2472	2.37416	4.91278	0.051619	8.66018	0.039749
STRG-PTR-2527	2.61236	1.04862	2.57501	0.285483	0.503641	1.75509	0.334362	0.297188	0.10072	0.114308	0.384007
STRG-PTR-2638	9030.27	37.2302	6333.12	19040.6	19114.7	5368.14	19203.2	17413.6	17.617	13468.9	31.1539
STRG-PTR-2726	3.00219	0.47168	0.967931	0	0.547062	3.33504	0	0	0.414372	0	0
STRG-PTR-2829	3.62502	0	6.17875	0.187353	1.66215	3.2721	2.38931	2.68777	0	1.0379	0.121185
STRG-PTR-2856	2.92285	1.80395	5.09054	4.06751	3.64645	4.18736	1.16624	3.39061	1.9261	1.46392	1.98808
STRG-PTR-2885	0.558324	2.62287	1.71815	0.287859	0.259763	0.705123	0.022253	0.215089	3.1825	0.08273	2.81209
STRG-PTR-3232	2.36165	0.419751	0.647444	2.98124	2.23538	1.01968	2.96567	1.14741	0.849449	3.40019	0.689858
STRG-PTR-3307	115.167	24.3611	145.472	16.4732	58.7191	99.097	7.36703	16.4808	18.2947	24.4858	21.5405
STRG-PTR-3482	1.4594	0.135706	1.25748	3.35639	2.11254	1.36962	2.29854	3.23021	0.221405	1.76448	0.301637
STRG-PTR-3549	4.42059	5.56841	1.65668	0.157322	1.6948	4.42645	0.360746	0.841678	4.25472	0.482764	1.56456
STRG-PTR-3583	3.9124	0.091645	1.2941	0.383389	0.98717	3.27267	0.251914	0.290982	0.161022	0.292813	0.061996
STRG-PTR-3745	1.04927	0.097605	1.73611	5.05567	4.96564	3.21319	1.63752	4.19949	0.093434	1.85439	0.287828
STRG-PTR-3812	2.11833	3.91933	1.47635	0.273941	0.207858	0.826916	0.125593	0.109887	5.64082	0.034979	3.8737
STRG-PTR-3842	88.2544	608.837	81.798	11.6133	43.2971	83.2353	19.7103	7.09142	445.542	50.2362	467.41
STRG-PTR-4099	9.99836	5.81313	8.17112	3.9043	3.03017	9.55047	2.05318	2.73797	10.5376	1.8064	7.06537
STRG-PTR-4621	53.8826	123.797	40.9262	0.039064	1.50128	34.5622	0.088004	0.085553	124.175	0.039488	119.07
STRG-PTR-4638	7.07733	5.38748	3.564	3.65707	3.70551	4.53059	3.99184	3.10591	6.16477	1.73764	7.03224
STRG-PTR-4691	22.9479	29.522	32.0388	19.938	6.55325	43.0988	6.00738	15.4209	42.8706	9.11816	35.9221
STRG-PTR-4800	512.806	471.358	555.698	741.134	715.942	561.53	592.126	474.102	448.533	802.879	438.315
STRG-PTR-4980	0.00779	0.010345	0.069356	5.52338	2.09063	0.069456	0.31593	5.52575	0	2.20941	0
STRG-PTR-5007	5.23067	7.77096	5.01289	5.98238	5.34468	7.91379	2.56639	3.95603	13.0567	3.89219	8.57488
STRG-PTR-5232	2.09366	0.888724	2.87598	0.960169	0.168448	2.33516	0.149509	0.490831	1.06022	0.254888	1.31398
STRG-PTR-5265	1059.43	453.897	1513.46	8.61028	8.31886	874.196	19.5544	9.04507	942.764	4.83264	754.891
STRG-PTR-5626	2.2287	1.19252	3.88489	2.59683	1.08963	1.98798	3.48793	3.59408	4.63598	1.57569	4.21155
STRG-PTR-5628	11.2413	19.2124	10.3567	9.56289	5.63622	18.5505	3.32709	7.10012	23.8075	3.40423	17.6165
STRG-PTR-5642	30.2564	7.44776	9.57882	0.419017	4.36133	32.2916	0.094397	0	3.14887	0.677698	4.37038
STRG-PTR-5678	25.2341	26.2375	31.7534	15.0762	15.0319	39.4667	11.8953	15.3619	20.4278	11.2	21
STRG-PTR-5750	66.5457	115.829	34.2007	69.213	39.9155	57.9607	90.5805	52.0396	108.795	47.5813	97.2698
STRG-PTR-5865	159.95	348.239	264.39	17.0666	18.9635	393.983	10.9429	12.7804	508.978	10.6166	422.301
STRG-PTR-6074	10.1023	8.91077	9.48272	0.90086	0.958327	15.9581	0.58779	0.516304	14.9203	0.716407	10.7385
STRG-PTR-6080	3.25082	2.51953	6.25068	0.994511	0.109895	0.971093	0	0.260436	2.19074	0.140558	3.61066
STRG-PTR-6231	14.8595	10.6232	12.53	4.08847	4.10121	20.8618	3.25834	3.39182	6.53643	3.67628	7.45728
STRG-PTR-6282	2.38516	2.91962	0.958198	3.66449	0.77129	0.750084	2.14493	2.37681	3.36926	2.22855	3.90764
STRG-PTR-6348	2.14701	5.41698	3.11659	2.84536	0.555317	1.78666	0.769827	1.3754	5.573	0.700332	6.17493
STRG-PTR-6387	5.39961	3.98314	6.46617	1.70976	4.34585	6.08511	1.27075	1.7892	4.01439	1.37364	2.95639
STRG-PTR-6395	18.5749	40.4694	25.3523	10.5245	15.5679	19.3077	4.65218	9.95753	38.6449	10.8852	36.922
STRG-PTR-6512	26.9128	76.9251	35.0326	9.55716	14.0156	45.0813	0.604484	11.4413	81.8924	8.77701	80.6699
STRG-PTR-6601	558.559	648.148	506.261	132.915	247.822	483.275	65.0543	130.361	1468.09	95.4751	1317.03
STRG-PTR-6663	0.230239	0.844999	0.881608	0.235983	0.045175	0.351519	0	0.026763	0.966927	0.056796	0.895397
STRG-PTR-6865	31.7905	0.096641	30.3466	29.0199	33.737	20.0992	1.887	17.7921	0	7.58584	0
STRG-PTR-7022	421.856	13.8687	427.985	229.179	602.784	254.309	188.321	190.64	10.3397	256.759	13.2767
STRG-PTR-7212	11.5461	6.40684	10.3385	3.15337	0.937684	8.80187	0.949466	2.99803	7.51395	0.856043	7.10147
STRG-PTR-7257	3.16793	0.351687	2.72151	0.27916	0.040441	3.81983	0.276204	0.184339	0.272518	0.184312	0.495342
STRG-PTR-7354	105.487	18.2662	112.267	15.3673	83.0089	179.342	4.68366	28.169	3.12042	21.4938	6.46813
STRG-PTR-7373	30.2326	147.436	30.8648	0.446251	3.54162	24.8145	2.06845	0.852425	159.726	2.14232	166.304
STRG-PTR-7459	1.47351	3.94299	2.36242	0.247805	0.399646	1.08273	0.023879	0.278559	3.44844	0.149999	3.50758
STRG-PTR-7530	2.79697	0.629649	2.24221	0.970693	1.25585	1.17979	0	1.10542	0.893072	0.711523	0.894726
STRG-PTR-7976	4.47537	17.4895	4.41801	1.68556	3.9485	3.06135	2.79914	3.58281	15.1519	1.52299	14.886
STRG-PTR-8076	80.4342	98.8981	79.4501	61.39	61.9767	86.3717	45.5844	83.6202	88.6399	53.8785	87.2144
STRG-PTR-8506	2.78522	1.27858	3.60888	2.95515	1.32091	2.4222	2.41196	2.00576	1.13846	1.10777	1.3432
STRG-PTR-8509	3.13726	2.11828	1.53301	1.1057	1.17792	1.83206	1.52304	0.822114	1.19688	1.17596	1.02566
STRG-PTR-8696	6.061	5.73016	6.79523	3.19557	2.71432	12.0427	1.37459	2.74016	20.0006	2.12416	14.9981
STRG-PTR-8878	41.3938	0	37.2114	94.6635	172.5	19.4922	25.2179	90.0098	0	35.0644	0.473843
STRG-PTR-8895	47.333	71.4232	45.074	17.2302	20.8371	29.2837	3.62603	10.714	89.8972	11.7459	88.7837
STRG-PTR-8942	2.45272	1.18902	1.82489	0.430215	0.369408	7.66637	0.593745	0.614771	2.21716	0.579042	2.11545
STRG-PTR-9068	11.5591	4.84315	5.73467	35.0575	15.7714	4.51713	20.9169	44.2748	8.20679	27.1029	8.56419
STRG-PTR-9075	115.317	0.180396	72.3763	136.491	145.088	32.3595	53.3979	283.134	0.459043	90.1353	0.824791
STRG-PTR-9149	7.41538	2.05618	6.33451	4.70447	3.58941	4.4661	0.830828	4.43951	2.11116	1.79156	2.07782
STRG-PTR-9185	0.554445	0.299494	0.739227	2.97864	1.621	0.166422	1.48968	4.6338	0.523188	1.96039	0.265479
STRG-PTR-9211	182.07	503.314	132.631	100.054	115.189	148.592	71.0947	72.4323	501.274	67.9199	444.489
STRG-PTR-9386	6.05232	0.884369	4.96496	1.25432	1.42279	4.03651	1.19684	1.3206	1.3436	0.941567	1.26072
STRG-PTR-9441	0.392656	0.424275	0.176566	2.59898	1.37666	0.589405	0.333212	3.19652	0.838637	1.82086	0.597949
STRG-PTR-9719	7.10501	5.87615	5.89054	1.49985	6.28983	4.63101	2.18431	2.19842	6.91586	1.3429	8.58707
STRG-PTR-9770	6.20219	61.886	7.50063	0.16111	0.089334	128.255	0.087608	0	409.521	0.392167	276.919
STRG-PTR-9848	21.6725	40.6211	22.927	5.35643	8.98562	49.9855	2.01794	3.97038	71.1482	4.40385	51.1087
STRG-PTR-10199	1.42736	0.312542	4.65038	1.30561	0.151037	3.18676	0.73638	0.644286	0.480496	1.09569	0.836603
STRG-PTR-10844	15.2538	0.743395	12.6206	1.44629	1.16545	7.51168	0.790797	1.82439	0.71883	0.461066	0.622893
STRG-PTR-11140	3.35207	1.39684	4.14204	1.04113	1.38444	3.06859	1.09171	1.74218	1.02977	0.3052	1.30859
STRG-PTR-11160	4.77227	9.22042	10.0895	1.50233	7.90259	11.8597	1.86242	0.777438	19.2088	1.07863	11.9368
STRG-PTR-11237	12.4734	15.1696	9.09443	7.99358	10.7617	11.1849	7.04281	6.59655	18.522	5.36698	19.6913
STRG-PTR-11242	13.7861	18.2369	18.3406	4.61522	10.7019	20.9491	3.93302	7.14158	16.1079	5.07611	20.6751
STRG-PTR-11269	2.00436	0.626616	2.18455	0	1.83617	3.37668	0.976447	1.19511	1.29126	0.188473	1.30227
STRG-PTR-11500	3.44179	4.68042	1.79026	0.694883	0.829782	3.47174	1.71894	1.46475	4.18399	0.803985	6.78333
STRG-PTR-11595	3.94108	0.298893	2.33848	3.45227	1.52399	4.3392	1.0503	1.97794	0.957288	1.87667	0.667826
STRG-PTR-11748	1.33797	2.51215	1.03103	4.57791	2.87944	1.39988	5.94222	4.06267	2.4835	2.24372	2.41777
STRG-PTR-11781	17.3827	27.714	14.555	10.4159	7.56187	12.2371	4.34805	4.9057	30.3314	4.73354	34.9886
STRG-PTR-11794	1.7931	6.16201	1.44249	0.911202	0.835841	1.62456	0.793598	0.372786	4.65747	0.305761	5.58668
STRG-PTR-11796	6.3448	15.5938	6.52236	3.51074	3.73775	5.81053	4.15139	1.23559	12.4744	1.58557	13.5006
STRG-PTR-11839	3.69977	1.45072	3.97213	0.583552	1.18709	3.99796	0.915474	0.493209	2.36925	0.715769	1.89603
STRG-PTR-12086	39.3565	44.3986	45.0254	13.8063	12.6908	48.5966	9.6825	12.0314	38.9013	13.4802	38.3545
STRG-PTR-12090	606.839	71.5366	505.24	31.8997	29.9675	692.089	4.03665	17.6693	102.721	4.53077	83.2414
STRG-PTR-12091	610.922	54.7176	483.376	70.125	46.6637	483.101	20.8512	45.9222	70.1527	9.61584	63.8017
STRG-PTR-12177	2.81514	0.107047	7.57923	2.2276	0.559065	4.9894	1.10769	0.598785	0.047845	0.841828	0.181676
STRG-PTR-12179	51.5002	1.33135	63.6199	42.8657	67.4054	75.7261	35.1769	44.9947	3.67586	53.4798	1.75991
STRG-PTR-12194	30.801	47.7882	34.8048	12.4589	15.8679	31.6295	3.06597	13.7454	47.8913	8.03049	46.9514
STRG-PTR-12324	7.47672	8.84377	8.05706	7.2497	5.85558	4.08458	7.41157	8.63721	10.8794	7.67581	9.44129
STRG-PTR-12479	2.84764	0	2.19297	0	0.017406	1.79873	0	0	0.570718	0	0.471023
STRG-PTR-12492	3.25857	0	2.95028	0	0.638604	1.03262	0	0	0.090696	0	0
STRG-PTR-12871	189.845	18.0527	182.402	3.43535	9.48769	84.4721	0.213303	1.1721	23.1539	0.191419	25.0107
STRG-PTR-13022	118.117	88.9956	140.739	36.6591	86.9753	151.698	11.9064	38.5769	139.633	43.6346	131.29
STRG-PTR-13087	4.23841	0.638299	5.56535	1.69529	0.889678	5.73683	0.961212	1.5081	0.870459	0.871137	0.731484
STRG-PTR-13129	2.19581	0.043685	3.11176	1.40235	0.529753	2.86649	0.258795	0.386895	0	0.592681	0.118208
STRG-PTR-13157	3.29604	0.84339	3.57121	2.29748	2.53962	8.60391	4.07531	1.80859	0.69487	4.40846	0.935234
STRG-PTR-13429	30.2295	50.1516	31.6676	25.1568	15.9213	34.748	8.5763	19.6912	45.8161	20.9964	47.38
STRG-PTR-13662	15.8203	0.106984	13.7192	7.04097	5.91156	10.6286	3.80396	5.53332	0.031328	3.16236	0.024124
STRG-PTR-14255	9.72833	3.45062	7.10865	3.54849	3.17442	7.4263	4.38095	3.97501	4.92239	2.12262	5.0781
STRG-PTR-14265	2.39732	1.84049	3.69955	0.993891	0.089534	2.80566	0.818477	1.06091	1.83058	0.719913	2.33782
STRG-PTR-14310	8.94365	13.8959	11.381	0.615826	2.91336	17.0492	0.138567	0.572592	12.8188	0.755097	15.3585
STRG-PTR-14354	4.23389	0.410993	7.09861	2.04999	7.75989	3.0151	1.08007	1.15664	0.801166	1.35749	0.833267
STRG-PTR-14477	12.8883	0.91615	9.10901	0.084515	0.122749	16.6945	0	0	1.17411	0	0.787198
STRG-PTR-14568	5.04019	9.15895	6.31535	2.6596	4.49606	5.44129	0.79563	1.66691	11.824	1.31143	11.354
STRG-PTR-14614	2.74116	0.138954	1.87739	2.64926	2.1164	5.7701	2.55892	1.92939	0.487235	1.02662	0.235001
STRG-PTR-14873	9.90459	0.061426	9.20511	0.063429	1.59859	5.17104	0.048242	0.056278	0.269813	0	0.163348
STRG-PTR-14905	1.36996	0	0.656238	0	0	12.4163	0	0	0	0	0
STRG-PTR-14915	11.7085	7.26696	5.29641	1.1063	4.42373	9.71551	1.81891	0.284798	10.4803	0.566369	9.2912
STRG-PTR-14998	10.3533	3.38833	27.9645	2.65935	15.4102	18.4522	9.54737	6.0964	3.28087	6.41218	1.82027
STRG-PTR-15058	381.555	696.724	397.06	213.574	212.676	331.784	217.354	250.413	648.754	199.056	645.939
STRG-PTR-15079	3.22326	6.59463	9.12425	0	0.080148	2.67771	0.081408	0	3.82459	0.219167	4.92541
STRG-PTR-15203	4.25687	0	3.6411	4.66604	0.570294	3.58714	1.07349	1.94667	0	0.968128	0
STRG-PTR-15378	1.1234	2.69141	1.772	0.312078	0.522137	4.59699	0.044323	0.206826	3.04469	0.119326	2.92778
STRG-PTR-15421	2.61364	7.64503	1.55991	6.91459	1.62258	1.38725	7.60395	4.99221	5.63867	3.17476	6.51056
STRG-PTR-15437	122.146	323.569	114.7	20.9944	22.5914	141.988	24.0561	21.4203	381.665	27.2353	367.875
STRG-PTR-15443	201.38	22.8961	265.273	61.1898	270.142	194.446	17.5552	45.8769	28.8885	77.8407	29.7258
STRG-PTR-15652	109.913	188.827	113.383	33.7613	67.2535	103.885	23.3235	31.435	188.428	36.1498	184.487
STRG-PTR-15667	4.71744	4.13713	4.95064	1.98215	2.28534	3.37078	0.955698	1.82733	4.86478	1.04341	4.66774
STRG-PTR-15904	0.059453	0	0.031032	2.48715	15.0825	0.062151	0.376612	1.53713	0.032754	1.30931	0
STRG-PTR-16123	4.36773	4.72787	4.8331	3.88195	2.81608	4.3974	1.09582	2.4343	4.33894	2.33873	3.89135
STRG-PTR-16187	33.7451	30.8783	34.2561	17.037	22.4837	24.0657	15.3079	30.7718	30.6154	17.8834	26.0719
STRG-PTR-16312	0.898805	0.113334	0.461542	1.63826	3.4295	0.238414	0.534582	4.00498	0	0.200168	0.038334
STRG-PTR-16472	208.136	205.969	185.667	172.632	100.452	158.233	157.339	124.505	311.206	84.3966	271.316
STRG-PTR-16519	13.7313	24.5396	18.9986	17.0497	19.7806	14.4955	10.9609	21.2542	25.3302	8.98604	30.6061
STRG-PTR-16745	439.485	471.921	420.023	409.739	436.432	379.449	614.481	425.612	483.983	365.694	497.695
STRG-PTR-16836	4.776	1.9403	4.17127	0.497874	0.771708	6.34028	0.448646	0.130846	1.33683	1.98576	1.22152
STRG-PTR-16839	2.31957	4.44406	3.12943	0	0.119599	4.40942	0	0	5.49817	0	5.70386
STRG-PTR-17089	3.11566	0	2.81427	0.295644	0.409826	1.92866	0.083254	0	0	0.074713	0
STRG-PTR-17103	2.51055	3.68351	3.02656	1.33622	0.940674	1.54254	2.2013	0.366857	4.09429	0.507976	4.84769
STRG-PTR-17118	54.2846	142.182	78.1698	50.7087	40.8003	94.7452	17.8298	45.8261	145.289	28.5304	124.157
STRG-PTR-17123	2.04679	2.49757	2.43476	0.43376	1.29212	1.99006	0.075368	0.461593	2.65053	0.202906	3.12281
STRG-PTR-17221	4.32665	6.74927	4.28165	3.71171	4.75117	5.04617	3.5935	2.46032	8.51812	3.32129	7.15675
STRG-PTR-17247	35.1582	265.748	83.3982	22.0849	30.3888	99.5528	22.864	18.3785	293.151	41.578	303.89
STRG-PTR-17308	2.96482	2.05131	2.43487	3.55839	3.48286	2.93782	2.86498	3.22921	1.15339	1.79352	1.50212
STRG-PTR-17352	1.54348	2.02499	2.96503	0.846288	0.193758	1.7535	0.277603	0.832436	2.06953	0.220815	2.10725
STRG-PTR-17421	48.9735	45.5155	47.4929	39.0099	43.9504	87.4921	23.2454	30.761	51.2952	52.4676	40.9475
STRG-PTR-17518	1.6536	6.60107	1.43881	0.225452	0.262952	1.25174	0.028217	0.065834	5.47319	0.037982	5.59037
STRG-PTR-17658	1.5098	0.510484	1.09047	16.5701	13.8065	0.905497	8.47905	16.7552	0.192198	13.245	0.197334
STRG-PTR-17747	0.153648	0.026611	3.59589	41.2049	69.5927	1.57795	8.13954	61.7044	0.007792	11.6025	0
STRG-PTR-17762	1.54538	0.309548	3.30836	0.497874	0.236626	4.74395	0.240346	0	0.44808	0.071897	0.34504
STRG-PTR-17801	3.39178	3.16284	3.14203	0.523235	4.43584	1.7444	0.732189	0.530589	6.1622	0.094339	5.23439
STRG-PTR-17814	28.3775	22.7808	32.5931	4.34251	6.64792	34.5767	2.5754	2.63815	16.0837	7.00294	20.9292
STRG-PTR-17868	10.2103	0	6.68158	7.62819	9.62352	8.96431	7.48826	5.36702	0.161888	4.18629	0.06233
STRG-PTR-17998	0.297053	0.929257	0.515031	7.69278	3.54619	0.820957	5.28522	6.87185	0.872783	5.8114	0.250581
STRG-PTR-18067	0.913969	0.301667	2.86677	1.23061	1.32542	4.60485	0.989191	3.89064	0.234894	1.44799	0.094134
STRG-PTR-18131	0.11251	0.128751	0.15117	0.439928	7.69619	0.338994	2.47826	1.16545	0.118646	6.8063	0.296287
STRG-PTR-18142	21.3827	93.1576	19.8809	20.869	38.8638	31.2196	33.6134	20.5295	94.8612	25.6788	100.953
STRG-PTR-18158	4.68348	0.432537	1.36448	2.99345	5.87956	5.26104	1.75721	2.87676	1.31353	1.03498	1.50998
STRG-PTR-18161	3.81087	2.70005	10.5382	0.743903	0.313519	6.67975	1.13557	0.162965	1.44492	0.124332	1.29983
STRG-PTR-18212	6.93607	6.47883	6.4033	1.03965	0.297839	6.96668	0.235747	0.470707	6.54039	0.33417	6.93357
STRG-PTR-18219	386.294	208.114	480.014	31.8383	84.7092	540.422	38.9239	20.8659	190.411	33.5242	226.607
STRG-PTR-18234	29.9593	2.37407	22.6016	9.42757	2.07998	11.3974	1.52119	5.35692	1.73565	4.56937	1.42064
STRG-PTR-18279	31.9019	26.1507	38.1363	87.7708	69.4552	36.7233	77.1189	66.8921	23.358	60.9817	26.9827
STRG-PTR-18452	6.89647	4.11351	11.6472	1.28851	0.777915	7.97917	0.644517	1.29828	4.55188	0.230474	4.7714
STRG-PTR-18498	162.048	0.165059	120.072	23.0426	126.25	142.689	22.1624	13.8849	0	55.5125	0.219185
STRG-PTR-18504	1.3917	3.87492	2.35384	0.442192	0.778669	3.22204	1.95647	0.631297	5.02814	0.519124	5.02983
STRG-PTR-18518	1.5915	1.14506	2.26941	0.060566	0.61976	2.75805	0.179858	0.072351	1.84725	0.534309	1.5973
STRG-PTR-18791	0.89215	0.163215	0.546458	5.44544	1.98523	0.705862	1.04242	3.42075	0.451731	2.77734	0.257285
STRG-PTR-18994	4.19027	1.56954	4.16776	0.95344	1.03912	2.72293	0.422575	0.540673	2.13798	0.220193	1.94238
STRG-PTR-19102	1.4985	0.014002	2.25564	34.1869	20.1449	0.398048	4.80863	19.8891	0.040192	4.39455	0.007738
STRG-PTR-19247	0.914036	1.73862	1.08434	3.10056	1.59946	0.858869	2.62151	3.19938	1.77625	7.26281	2.068
STRG-PTR-19333	8.49149	12.6261	47.4462	6.43747	5.79764	49.5116	4.59127	5.14128	25.8908	6.97304	21.794
STRG-PTR-19430	3.67049	2.42479	4.31238	0.207023	0.176603	4.28923	0.233193	0.10463	3.46901	0.12878	2.99269
STRG-PTR-19495	3.7625	0.255685	2.14375	0.065004	0	5.40786	0.085638	0.048228	1.9489	0	1.12173
STRG-PTR-19605	5.06227	4.41763	4.90397	14.6444	11.6937	6.18617	5.93047	14.0957	8.52313	12.2157	6.77764
STRG-PTR-19711	1.30879	2.86734	0.971516	0.135375	0.087949	1.72103	0.041371	0.416853	2.41924	0.185634	2.49361
STRG-PTR-19823	1.42811	0.223785	0.558273	4.76557	11.9565	1.5416	1.09008	6.63112	0.06354	0.992597	0.118243
STRG-PTR-19930	5.72963	1.37102	8.69613	1.66874	1.19259	6.08329	1.88432	2.19279	0.752775	0.966283	2.20274
STRG-PTR-20051	3.13492	1.30756	3.48348	1.69296	1.06605	2.44037	1.27093	2.27545	2.04817	0.39021	2.34351
STRG-PTR-20052	3.48793	1.88751	6.08638	1.98071	0.659016	4.50597	0.741195	1.32357	2.48907	0.376583	3.66811
STRG-PTR-20179	1.96718	4.12793	1.29269	0.818024	0.072874	1.18788	0.140477	0.407934	4.25838	0.097349	3.98062
STRG-PTR-20181	25.7577	44.3189	25.0124	28.3952	26.0901	23.5846	16.1087	26.0107	42.5299	25.4407	44.6484
STRG-PTR-20243	1.95407	0.503859	2.13657	0.449192	0.442237	4.53458	0.638469	0.28032	0.903337	0.191818	0.785956
STRG-PTR-20533	6.55651	7.90623	9.224	2.19868	2.43244	6.30704	0	0.40089	14.0702	0.462583	10.3447
STRG-PTR-20593	0.992273	0	0.258954	5.89074	5.83796	0.384521	1.2786	5.63942	0	3.28183	0
STRG-PTR-20672	72.2042	155.064	63.0943	27.0309	60.0831	89.4667	19.3227	22.4883	145.492	26.7334	107.133
STRG-PTR-20703	0.950874	4.20827	4.963	5.73448	6.25691	4.04469	2.36126	4.85194	4.27041	3.11732	4.41474
STRG-PTR-20783	122.587	0.046048	160.73	88.5922	286.838	283.288	49.237	78.5861	0.119916	226.041	0.068532
STRG-PTR-20830	0	0.345728	0.232547	23.2038	17.6117	0.425557	5.91355	8.772	0.328445	10.7778	0.138696
STRG-PTR-21101	462.58	4327.63	435.637	47.2583	80.324	396.308	46.8679	35.8181	3550.43	42.9229	4165.81
STRG-PTR-21162	306.908	1.45572	549.267	2882.99	3802.45	582.383	2627.98	4021.73	1.27429	3586.32	2.63075
STRG-PTR-21229	2.43507	0	4.12904	0.459576	0.33977	1.38931	0	0.402602	0	0.061942	0
STRG-PTR-21269	515.674	2135.96	418.675	87.07	308.262	328.465	100.378	84.7683	1831.22	175.077	2047.61
STRG-PTR-21379	2.95207	1.50623	5.1917	3.49392	1.30135	6.86195	0.256892	2.64479	1.7258	2.3679	2.10449
STRG-PTR-21417	25.7542	57.4485	21.2757	4.32806	2.55427	39.1029	0.724608	1.90355	54.715	1.28981	62.362
STRG-PTR-21492	2.34023	2.84972	2.23524	1.16743	3.35084	2.3753	2.63	2.84733	4.86853	0.268412	3.46913
STRG-PTR-21526	16.1865	48.7855	23.2932	2.864	3.89209	29.0926	1.26182	1.89259	49.248	0.808831	38.0086
STRG-PTR-21569	2.82382	1.0164	1.56354	0.234187	0.065491	1.54832	0.199563	0.310409	0.566929	0.179089	0.34379
STRG-PTR-21671	173.822	293.071	201.196	74.9707	124.964	101.298	53.852	66.9122	319.375	87.0648	308.354
STRG-PTR-21746	1.95515	0.196985	2.70807	0.137344	0.304621	1.90235	0	0	0	0.124472	0.298679
STRG-PTR-21816	4.5889	9.45598	5.51638	2.99346	2.69341	5.14382	1.24451	1.864	9.21783	1.57188	8.82547
STRG-PTR-21858	0.916458	10.9593	1.48442	1.07232	1.87457	1.42846	0.895746	1.20604	8.21954	0.934005	8.48789
STRG-PTR-21941	0.98714	0.730994	1.16172	7.86627	1.91515	0.136261	0.834526	6.63678	0.552171	3.76736	0.595067
STRG-PTR-21981	456.629	162.106	397.145	28.0131	148.432	418.897	17.0302	28.8667	145.735	81.7723	152.808
STRG-PTR-22087	6.16631	9.05617	8.42031	2.24259	0.703045	7.63366	0.188309	0.821626	11.241	0.184221	10.6262
STRG-PTR-22277	3.47387	0.739166	2.64119	0.114527	0	1.08823	0	0.329528	0	0.343314	0.166678
STRG-PTR-22312	2.6607	1.30235	2.6307	4.4982	3.00311	1.28185	0.632625	3.51597	4.00497	3.03739	2.6286
STRG-PTR-22343	6.94023	5.37877	4.9299	0.759949	1.07604	2.96455	1.01989	0.67201	7.30691	0.547017	6.93347
STRG-PTR-22699	1.78036	0.154076	1.01412	0.012748	0.190263	4.15038	0	0.190598	0.481564	0.066732	0.535547
STRG-PTR-22709	0.551967	0.094469	1.59058	6.49545	9.64466	0.217654	0.45923	4.28583	0.057077	3.00376	0.084366
STRG-PTR-22767	4.60882	4.13617	3.69314	2.12394	2.53061	3.47329	2.65273	3.48022	3.70677	2.09048	3.35703
STRG-PTR-22772	2.86528	0.372724	2.9526	0.874646	0.309825	1.3003	0	0.426794	0.2119	0.331221	0.430681
STRG-PTR-22928	1.44051	7.3788	2.98088	3.66509	1.31513	2.16336	1.96758	2.30739	3.14133	0.915951	2.45199
STRG-PTR-23068	0.795579	0.417627	0.994778	3.14896	3.9665	1.1303	1.27431	2.53634	0.227495	3.03935	0.237657
STRG-PTR-23254	20.097	58.7075	22.1373	4.85776	16.7731	29.8375	1.03776	7.92411	68.3321	7.0562	62.3428
STRG-PTR-23317	41.8622	61.295	63.9853	46.0621	40.1062	53.6026	25.1352	36.5582	95.8904	21.1036	79.8041
STRG-PTR-23448	48.2399	29.9122	61.1472	45.0195	60.4319	44.6995	59.7963	30.8109	32.1921	64.1676	30.5909
STRG-PTR-23469	6.0504	7.86852	4.3161	1.28137	0.881116	3.28798	0.783422	0.386901	7.75926	0.961172	7.90144
STRG-PTR-23528	9.24016	1.28936	8.04866	10.7289	5.13307	10.3568	10.4577	7.44642	2.26541	6.48552	1.59908
STRG-PTR-23549	1.66141	0.857716	3.97343	2.80354	0.048658	9.37353	0.345958	0.918511	1.05039	0.266112	0.851409
STRG-PTR-23669	2.22445	1.31917	1.45457	0.702663	0.236626	1.25595	0.064093	0.961039	0.755619	0.086276	0.9476
STRG-PTR-23670	1.7309	0.22782	1.58849	0.027403	0.165178	2.67031	0	0.096969	0.087245	0.020776	0.283963
STRG-PTR-23683	50.7462	115.873	50.5373	12.8998	26.9678	44.9916	12.0983	18.5822	109.329	20.6008	112.319
STRG-PTR-23871	11.893	9.49523	14.2337	7.98673	7.58163	9.2218	1.31208	3.43265	12.082	3.99444	11.8215
STRG-PTR-24662	8.67652	0	4.42126	0.19833	0.148333	4.65923	0	0.169703	0	0.270415	0
STRG-PTR-24875	9.9437	10.9733	7.49087	8.5117	6.29051	11.5661	3.76361	3.37615	13.8972	3.71675	10.9719
STRG-PTR-24884	16.5498	0.139439	20.567	134.856	438.131	7.65011	7.32549	92.5663	0.612487	15.6995	0.565968
STRG-PTR-24894	19.909	13.4251	15.9016	13.5886	16.6727	13.3806	7.19382	14.8235	14.518	12.7033	11.2853
STRG-PTR-24926	2.29162	4.48075	1.56143	1.21694	0.835234	2.5227	1.83708	0.996057	3.87342	1.09729	6.12499
STRG-PTR-24936	1.12452	0.173473	1.0359	2.67083	4.36952	0.444813	4.56345	0.682321	0.038099	0.830696	0.092567
STRG-PTR-25006	2.24559	3.63913	1.51234	1.3178	0.609243	1.70985	0.348088	0.641004	3.32528	0.518233	2.62264
STRG-PTR-25021	1.36735	0.360014	1.89302	0.333542	0.145337	5.37586	0.655265	0.023068	0.352375	0.972924	0.407602
STRG-PTR-25040	25.3804	0	24.0563	3.37553	3.64819	2.79338	0	3.10565	0.047294	0.151772	0
STRG-PTR-25124	7.67793	1.23233	11.3343	0.258842	0.371453	13.6026	0.303462	0.177005	2.76476	0.22427	1.29445
STRG-PTR-25132	4.9566	0.302609	5.87416	0.063297	0.462311	3.52782	0.450732	0.138623	0.139337	0.021328	0.23718
STRG-PTR-25312	39.2873	2.0638	30.6645	23.8821	41.3618	25.3739	2.66808	20.0149	3.895	5.79471	3.82345
STRG-PTR-25390	2.56615	0	1.43833	20.5272	0.939834	1.32973	3.16525	16.9064	0	10.898	0
STRG-PTR-25502	4.45479	1.34952	4.59097	1.88185	1.5636	2.21087	2.24831	2.21551	1.4672	0.643099	1.52926
STRG-PTR-25514	1.92729	1.6477	1.58924	6.87464	5.74337	1.97008	2.6267	4.04613	2.07577	4.00004	2.98414
STRG-PTR-25606	2.16333	3.54427	4.60538	0.136559	0.640576	1.75169	0.230732	0	4.18637	0	3.14144
STRG-PTR-25624	26.8414	13.9622	25.9019	9.21121	16.7542	27.0859	7.33931	8.05916	36.1708	7.49224	33.1741
STRG-PTR-25753	4.13781	0.95685	1.74292	3.56339	2.05038	1.48763	1.27278	2.32825	1.27806	0.35399	1.2973
STRG-PTR-25764	0.047945	0	0	7.58385	0.232475	0	5.59809	6.8631	0	2.91452	0
STRG-PTR-25791	9.95626	4.1744	7.06913	0.73935	1.82743	8.52896	0.484256	0.817567	5.05293	0.410385	4.0731
STRG-PTR-26058	2.99141	1.20528	3.05203	0.447682	0.095538	2.95981	0.110838	0.227893	0.434189	0.095792	0.511227
STRG-PTR-26365	13.2614	0.585771	10.9461	2.0439	14.1799	22.5482	2.47936	1.43194	1.67018	6.30342	0.344013
STRG-PTR-26379	6.40635	1.87296	9.65464	0.329925	0	8.25279	0	0.246506	3.00988	0.032733	2.53351
STRG-PTR-26449	5.14674	21.2926	4.53329	1.71245	1.68374	11.1586	1.02694	1.77483	36.8292	3.24262	22.7799
STRG-PTR-26531	2.40642	6.91517	3.10824	0.803292	0.556766	2.68225	0.335412	0.195643	9.40588	0.1015	9.67849
STRG-PTR-26732	42.427	0.183618	37.2349	10.9174	49.0354	73.5113	1.53159	4.38558	0.622987	5.12297	1.47773
STRG-PTR-26733	336.098	1.48716	283.442	132.589	641.938	272.185	74.8505	79.5834	3.8716	48.8498	3.57151
STRG-PTR-26812	1.82693	0.814827	1.67494	6.43297	8.83267	0.82092	8.39693	2.88958	1.37165	4.21826	0.949825
STRG-PTR-26982	8.30841	1.59516	12.0019	4.56088	2.61862	7.14526	1.07666	5.2237	1.00919	4.31185	0.524166
STRG-PTR-27003	0.548528	0.389493	0.683143	5.54736	1.84148	0.394308	2.81987	2.49523	0.565041	1.67124	0.862395
STRG-PTR-27016	194.338	274.986	186.576	31.548	52.1772	193.816	12.9227	18.0647	307.191	22.0195	289.306
STRG-PTR-27305	3.0993	2.23004	5.15949	0.204394	0.13762	4.00737	0	0	4.37823	0.135281	2.78345
STRG-PTR-27359	814.526	3371.2	768.038	513.338	566.787	832.985	261.827	352.602	2961.55	803.942	3232.62
STRG-PTR-27405	0.158888	0	0	3.42682	5.66725	0	0.156505	6.79503	0	1.73202	0
STRG-PTR-27434	3.50029	0.488983	5.11043	1.15884	0.56713	2.96649	0.137154	1.12001	0.582993	0.24362	0.259906
STRG-PTR-27591	0.116189	0	0.024341	5.19296	1.04252	0.02942	0.134568	3.98134	0.051384	1.7481	0.029676
STRG-PTR-27677	1.55231	0	2.78134	0.160532	0.078331	2.14744	0.206141	0.12235	0.117316	0	0.090338
STRG-PTR-27729	2.31791	2.60954	2.23841	3.48349	0.905849	1.62809	1.06096	1.87126	3.54757	2.53701	2.91973
STRG-PTR-28319	78.3076	74.2987	67.7665	12.1557	15.878	81.7319	14.055	14.1583	87.3399	17.257	67.9311
STRG-PTR-28403	3.10745	0.433866	1.91142	1.85213	3.12912	2.10331	0.338786	0.795011	0.508203	0.945509	0.33736
STRG-PTR-28546	4.44541	9.50339	3.51416	0	0.348402	6.36908	0.012839	0.004821	11.2272	0	10.3431
STRG-PTR-28636	2.08727	0.367586	3.17191	7.57715	2.52369	6.55013	0.994919	4.22773	0.543742	2.7845	0.786121
STRG-PTR-28667	20.5029	0	11.8512	1.66843	1.01966	4.06191	1.14955	1.73791	0	0.137877	0
STRG-PTR-28766	62.7564	0.124411	60.5657	85.4737	119.387	46.9019	86.9121	59.1421	0.651872	60.8092	0.33665
STRG-PTR-28794	4.38788	2.67785	3.3107	0.134714	0.043066	1.4063	0.041145	0.144765	2.01395	0.048432	2.0317
STRG-PTR-28819	3.44307	0.020998	2.43422	4.4738	1.83817	2.46537	1.15676	2.6192	0	2.48582	0.058849
STRG-PTR-28927	3.5667	2.04767	6.33902	1.73885	1.49314	8.21227	0.456086	0.606829	2.59223	0.572199	3.94306
STRG-PTR-29305	6.17872	3.799	5.1587	0.865761	1.12329	7.35342	0.077354	0.451192	9.48696	0.62971	6.99838
STRG-PTR-29355	1.19093	0.040368	0.757861	5.09519	3.50055	0.030844	0.153238	5.67195	0	2.25138	0.091924
STRG-PTR-29363	3.79621	2.36428	3.60985	2.91497	2.37721	5.02628	0.911968	2.30262	2.89055	1.24823	2.46747
STRG-PTR-29610	137.869	18.188	215.526	14.608	6.05482	128.191	1.14432	3.31434	95.6172	1.69973	78.3341
STRG-PTR-29842	4.20843	0.692127	4.06163	1.67478	3.99976	5.68256	1.51736	1.39866	0.425274	3.08477	0.658256
STRG-PTR-29908	2.83681	3.84477	3.09757	0.692454	0.449249	1.74926	0.155318	0.288973	2.59315	0.11256	3.16249
STRG-PTR-29914	0.099197	0.722858	0.136498	3.38063	0.190206	0.316153	0.193197	2.77451	0.576288	5.47548	0.721118
STRG-PTR-29953	3.30882	0.034762	3.05571	0.050205	0	3.91964	0	0	0.042172	0.1015	0.356378
STRG-PTR-29986	7.83232	0.157168	4.97165	2.90692	7.09596	5.87207	1.4954	1.88242	0.106777	2.56956	0.411113
STRG-PTR-30581	19.531	21.7405	14.2617	0.969149	1.03497	4.6285	0.183032	0	19.1649	0.328509	28.9018
STRG-PTR-30673	30.2177	33.3604	25.6145	4.36373	7.75772	28.5474	0.681205	5.18288	51.61	3.67546	37.68
STRG-PTR-30687	4.40862	2.89317	8.03082	6.60011	2.60118	5.43774	3.59737	4.39962	2.89752	2.36644	2.93574
STRG-PTR-30763	1.04438	0.194955	0.693245	0.067964	0.10498	14.7189	0.059467	0.107249	0.21485	0	0.164854
STRG-PTR-30983	0.214718	0	0.077381	68.2515	62.5708	0.371434	26.9431	52.6617	0.081675	14.0089	0.134462
STRG-PTR-31010	8.34857	8.33784	5.08854	10.6904	4.93072	6.67661	2.11275	7.22727	11.8415	4.28239	13.6831
STRG-PTR-31098	3.04249	2.21304	3.87609	0.60803	0.395276	3.12138	1.17502	0.511886	4.07899	0.100296	4.07092
STRG-PTR-31099	7.54647	6.95999	9.63293	1.63518	0.186437	7.50849	0.757474	0.498014	9.91049	0.110019	9.51768
STRG-PTR-31423	724.843	254.571	727.959	470.747	855.72	836.079	636.315	380.203	286.785	465.491	259.759
STRG-PTR-31487	3.01559	2.18467	2.68091	4.9071	2.34623	2.05326	1.81836	10.9137	0.697308	2.91726	0.512548
STRG-PTR-31717	3.21424	4.63211	4.30465	2.26457	3.72659	3.64968	0.926776	5.95461	2.52132	0.849763	2.96183
STRG-PTR-31718	2.79609	0.519978	2.92664	2.37233	1.17543	4.18465	0.251537	1.38612	0.116477	0.306166	0.080913
STRG-PTR-31729	12.3075	37.7061	16.2163	10.9515	8.94098	14.9872	10.2625	8.94538	33.3142	11.9541	35.9294
STRG-PTR-31788	5.98209	1.71875	2.4421	18.1743	60.2158	9.38691	23.7888	15.1606	1.96842	46.9477	1.42908
STRG-PTR-31804	4.01091	2.24453	2.32216	0.758907	0.757765	4.91823	0.304807	0.589278	2.89641	0.469	4.33677
STRG-PTR-31912	37.7568	59.8082	42.9189	15.689	41.3658	44.452	7.15707	11.3039	64.1204	12.1445	66.0328
STRG-PTR-31941	15.8664	44.6727	16.4896	6.2009	10.0299	24.0556	0.900664	6.19696	81.5614	6.57742	52.3938
STRG-PTR-32242	2.34879	7.02879	4.42676	1.10708	0.763862	4.49536	0.721961	0.97895	8.42121	0.176697	7.85005
STRG-PTR-32365	22.5326	42.9611	23.5682	4.08775	7.37999	21.3514	2.06586	4.09095	60.676	1.4965	58.9477
STRG-PTR-32368	15.7609	35.0894	16.5377	9.72554	9.42262	11.7799	7.84347	7.76135	37.539	6.49212	34.4011
STRG-PTR-32397	2.89091	0.532066	3.13452	0.616661	0.184256	2.08045	0.748611	0.382075	0.469226	0.083975	0.276551
STRG-PTR-35494	0.441831	1.84715	0.269981	0	0.062702	0.518212	0	0.037149	2.75767	0	2.87987
STRG-PTR-35812	0.638582	3.3332	1.10238	0.101201	0	0.820596	0.232059	0	2.21324	0	1.97606
STRG-PTR-35984	4.49994	3.72063	3.8941	4.46077	3.0889	3.70259	1.74824	3.99214	4.53272	0.977751	3.52668
STRG-PTR-35990	7.27637	1.10846	4.32578	1.63004	2.54169	7.82832	2.85943	1.52393	5.6702	5.00639	4.69914
STRG-PTR-36187	50.0702	15.6118	57.6041	13.7155	33.3817	47.6434	3.43494	10.4548	16.1992	14.5976	11.4239
STRG-PTR-36222	194.308	164.622	177.761	127.928	146.384	169.784	107.971	102.924	168.012	115.384	165.237
STRG-PTR-36316	10.6609	4.23724	10.1746	1.07593	2.07773	8.59941	2.10675	0.863171	2.30766	0.189715	3.01712
STRG-PTR-36322	9.62461	2.25637	8.16113	0.987518	2.51502	6.62261	1.4403	0.84123	2.5729	0.148013	1.67177
STRG-PTR-36554	21.0388	5.89531	20.759	0.551032	0.462437	20.421	0.31314	1.46121	5.51056	0.281014	6.71905
STRG-PTR-36565	2.40913	3.39323	2.96969	6.77197	3.36189	1.5042	5.51202	6.36035	2.96421	4.41133	3.21966
STRG-PTR-36660	2.25149	7.30618	2.51342	1.30615	0.132511	2.00108	0.663688	0.314029	26.374	0	23.3369

## Sheet: Expression young rhesus
	rm_iPS_WT103_____mR_S01_R1_001.fastq.gz_29bp_sec	rm_lv_Ri9809011_mR_S39_R1_001.fastq.gz_29bp_sec	rm_CM_WT101______mR_S01_R1_001.fastq.gz_29bp_sec	rm_lv_9125______mR_S40_R1_001.fastq.gz_29bp_sec	rm_CM_WT102______mR_S01_R1_001.fastq.gz_29bp_sec	rm_CM_WT103______mR_S01_R1_001.fastq.gz_29bp_sec	rm_lv_R00067____mR_S42_R1_001.fastq.gz_29bp_sec	rm_iPS_WT101_____mR_S01_R1_001.fastq.gz_29bp_sec	rm_iPS_WT102_____mR_S01_R1_001.fastq.gz_29bp_sec	rm_lv_RiN8______mR_S41_R1_001.fastq.gz_29bp_sec
STRG-MML-1137	0	6.944	0	8.25797	0	0	6.09057	0.014263	0.279048	4.72215
STRG-MML-1165	0.057353	5.38655	0	2.08636	0	0.217308	11.4563	0	0	2.44653
STRG-MML-1276	0.400878	3.73397	2.95924	3.56599	2.35774	3.35878	6.22876	1.11302	0.568534	4.23597
STRG-MML-1650	17.9533	12.9839	4.97731	7.79045	1.56333	3.43645	10.0833	12.7007	8.22286	14.3698
STRG-MML-1789	0	1.37882	0	3.25533	0	0	1.93405	0	0.008236	3.66741
STRG-MML-2049	0	2.98189	5.33868	9.34465	20.1618	26.3528	5.37925	0	0.107006	3.00413
STRG-MML-2144	0	2.77784	0	2.66795	0.267544	0.241896	3.85437	0	0.174368	1.92875
STRG-MML-2168	0	0	0.551971	2.88374	4.67032	4.55339	2.19409	0.456743	0.819846	2.41352
STRG-MML-4139	0	2.14254	0	1.53363	2.67378	0.825051	1.0356	0	0	3.88067
STRG-MML-4459	0.332076	3.72703	1.42996	2.1707	0.431358	1.17151	2.42514	0.543493	0	2.39486
STRG-MML-4783	0	23.8646	0	26.3713	0	0.175809	23.4275	0	0	8.85041
STRG-MML-4912	0	2.32103	0	1.55967	0	0	0.377256	0	0	1.43649
STRG-MML-4995	0	1.81805	0	6.20845	0	0	3.6383	0	0	4.90994
STRG-MML-6173	0	2.4649	0.505634	2.71401	0.790886	0.690408	1.69548	0	0.222043	1.1852
STRG-MML-7684	0	7.32439	1.44265	8.71242	0.163123	0.726231	7.07896	0.739899	1.19071	7.36969
STRG-MML-8026	0.082614	1.43278	0	1.85363	0.22623	0	1.8655	0.359365	0.221991	5.98072
STRG-MML-8063	0.062644	7.63224	10.9327	8.51998	4.74153	5.20505	9.10823	0.045521	0	8.4229
STRG-MML-8144	0	2.27284	0	4.79617	0.044152	0.191007	6.44245	0	0	5.07704
STRG-MML-8159	0	2.44591	0	3.22734	1.09639	0.660066	1.02972	0	0	1.93791
STRG-MML-8307	0	4.18637	0.215739	3.73483	0.101231	0	1.85401	0	0	3.93515
STRG-MML-8646	795.759	4.92634	35.2594	7.33796	60.7219	57.8918	5.28921	461.964	391.972	2.78768
STRG-MML-8704	1.73501	101.161	32.9576	98.6014	27.9327	53.4653	181.53	2.76679	4.0695	97.4792
STRG-MML-8791	62.3842	13.8158	35.293	14.5163	44.0714	43.2736	11.8942	68.6236	80.4478	14.7297
STRG-MML-9936	0.492074	14.9203	0.889631	16.8273	0.206149	1.40369	18.737	3.96569	7.52397	22.5387
STRG-MML-10576	82.2124	16.5889	41.4942	19.392	49.2443	24.0412	12.8998	31.0806	31.1758	11.1933
STRG-MML-10797	0	18.1189	0.530501	9.45101	0.165956	0.724361	17.3759	0	0	5.39371
STRG-MML-11209	0	3.03767	0	20.5203	0	0	9.54744	0	0	12.565
STRG-MML-11530	18.078	15.1971	23.0357	7.05558	17.3816	12.1437	6.61402	30.1524	31.4991	7.06529
STRG-MML-11730	674.462	539.084	3561.67	25197.3	3142.56	3008.81	22381.4	1619.47	1949.84	21441.8
STRG-MML-11782	2.67933	1.57398	5.21856	2.4941	6.30937	4.36501	1.75271	6.91559	7.68938	2.26625
STRG-MML-12093	0.835687	152.899	4.89436	236.516	4.83638	2.96246	328.921	0.545834	0.13048	265.569
STRG-MML-13323	40.8013	200.878	81.0688	173.459	12.1234	7.44255	123.129	37.7699	27.6086	184.104
STRG-MML-13348	0.214406	4.22309	3.91593	5.42319	5.1391	3.38421	3.75675	0.175454	0	4.98638
STRG-MML-14405	0	4.38768	0.402956	8.19327	0.153384	0.175452	6.81969	0.182071	0.066822	7.94779
STRG-MML-14434	0	1.69629	0.333615	9.44437	0.28597	0.045193	4.65478	0.507197	0.219753	3.75549
STRG-MML-14447	0.145356	4.59736	1.56482	2.8108	1.78085	5.53374	3.09432	0	0	1.26602
STRG-MML-14737	0.236692	6.57337	0	5.28922	0.478269	0	1.90904	0	0	2.93909
STRG-MML-15243	0.480195	3.39617	161.424	29.9081	73.9987	87.1651	2.47461	0	0	6.00257
STRG-MML-17524	31.6781	28.2511	49.2764	38.2627	41.4757	42.3028	33.9551	69.2655	78.4508	27.9542
STRG-MML-17723	5.57829	4.77504	4.22112	3.65508	3.12799	5.89775	5.54403	1.61229	5.42328	6.05096
STRG-MML-18043	6.06039	21.1276	0.265686	35.3504	0.463064	0.367958	18.6433	4.20754	3.21681	5.85205
STRG-MML-18050	0.005727	2.37284	2.77847	0.606905	1.2151	0.682459	2.32724	0.270801	0.009809	2.11969

## Sheet: Development human genes
	log2FoldChange_rna	padj_rna	sig_rna	log2FoldChange_ribo	padj_ribo	sig_ribo	gtf_id	age	gene_biotype
ENSG00000231747	-2.23103	0.00227546	-1				AC079922.1	preserved	processed_pseudogene
STRG-HSA-10021	0.838752	0.0343413	1	0.210243	0.664948	0	AMOTL1	preserved	protein_coding
STRG-HSA-10026	0.957041	9.7812e-06	1	-0.49638	0.0558862	0	CWC15	preserved	protein_coding
STRG-HSA-10029	0.412884	0.02039	1	-0.748766	0.0143102	-1	SRSF8	preserved	protein_coding
STRG-HSA-10030	1.0224	0.00035487	1	1.00151	0.0309528	1	ENDOD1	preserved	protein_coding
STRG-HSA-10034	-2.8208	1.6944e-20	-1	-1.23695	0.0277481	-1	SESN3	preserved	protein_coding
STRG-HSA-10037	-0.676887	2.707e-06	-1	0.573232	0.318707	0	FAM76B	preserved	protein_coding
STRG-HSA-10038	-1.11382	1.7191e-06	-1	-0.918676	0.052732	0	CEP57	preserved	protein_coding
STRG-HSA-1004	0.502926	0.00260278	1	-0.560751	0.00144327	-1	SRSF4	preserved	protein_coding
STRG-HSA-10049	-0.93853	0.0012594	-1	-1.29307	0.0393232	-1	MAML2	preserved	protein_coding
STRG-HSA-10071	-8.23807	9.179e-30	-1	-6.80042	7.5311e-06	-1	CNTN5	preserved	protein_coding
STRG-HSA-10075	-2.06682	1.1772e-22	-1	-2.18644	3.7405e-10	-1	ARHGAP42	preserved	protein_coding
STRG-HSA-10099	-0.910473	6.8835e-11	-1	-1.22722	2.5876e-06	-1	YAP1	preserved	protein_coding
STRG-HSA-1010	0.945895	2.6364e-05	1	0.652732	0.02931	1	MECR	preserved	protein_coding
STRG-HSA-10102	5.18916	1.6683e-22	1	5.17769	1.0287e-11	1	BIRC3	preserved	protein_coding
STRG-HSA-10114	-5.66322	2.842e-07	-1	-5.70008	3.7749e-08	-1	MMP10	preserved	protein_coding
STRG-HSA-10115	-2.98571	0.00075549	-1	-2.88765	0.114519	0	MMP1	preserved	protein_coding
STRG-HSA-1012	-1.25368	3.2796e-06	-1	-1.63877	7.9246e-05	-1	PTPRU	preserved	protein_coding
STRG-HSA-10120	-0.611613	0.0460281	-1				DYNC2H1	preserved	protein_coding
STRG-HSA-10139	-1.17728	5.4232e-05	-1	-0.938309	0.0323942	-1	PDGFD	preserved	protein_coding
STRG-HSA-10151	2.29174	4.1403e-08	1	2.196	0.00026079	1	CASP4	preserved	protein_coding
STRG-HSA-10162	2.86904	1.4178e-06	1	2.62214	0.00010222	1	CASP1	preserved	protein_coding
STRG-HSA-10164	3.20375	3.0887e-09	1	3.1588	4.0444e-06	1	CARD16	preserved	protein_coding
STRG-HSA-10186	0.770887	0.0245606	1	0.936524	0.0200535	1	KBTBD3	preserved	protein_coding
STRG-HSA-10190	-0.661954	4.2203e-05	-1	-0.994395	0.00044865	-1	AASDHPPT	preserved	protein_coding
STRG-HSA-1021	6.58413	1.5668e-69	1	7.68715	9.2615e-48	1	LAPTM5	preserved	protein_coding
STRG-HSA-10211	0.881558	8.4938e-09	1	0.54179	0.164822	0	CWF19L2	preserved	protein_coding
STRG-HSA-10217	2.21424	0.0418529	1				SLN	preserved	protein_coding
STRG-HSA-10225	0.407448	0.0286431	1	0.617258	0.00301305	1	CUL5	preserved	protein_coding
STRG-HSA-10228	3.35769	1.2879e-25	1	3.06047	1.7528e-22	1	ACAT1	preserved	protein_coding
STRG-HSA-10233	-0.809938	7.0095e-05	-1	-0.100867	0.644479	0	ATM	preserved	protein_coding
STRG-HSA-1024	-0.984011	0.00014844	-1	-1.39619	0.0374393	-1	SDC3	preserved	protein_coding
STRG-HSA-10246	-0.464419	0.00567164	-1	-0.604322	0.00614544	-1	RDX	preserved	protein_coding
STRG-HSA-10252	0.669519	0.0104554	1	0.783387	0.0714517	0	ZC3H12C	preserved	protein_coding
STRG-HSA-10259	1.47419	1.2523e-11	1	1.13249	0.0100242	1	FDX1	preserved	protein_coding
STRG-HSA-10264	0.855283	0.0318616	1	0.624074	0.410395	0	LAYN	preserved	protein_coding
STRG-HSA-10273	-0.583739	7.4047e-05	-1	-0.253084	0.658326	0	AP001781.2	preserved	protein_coding
STRG-HSA-10279	4.78868	1.7615e-31	1	4.30737	4.381e-25	1	CRYAB	preserved	protein_coding
STRG-HSA-10280	3.85723	9.2889e-06	1				STRG-HSA-10280	preserved	processed_transcript
STRG-HSA-10289	1.20994	0.00010535	1	0.572442	0.0118728	1	DLAT	preserved	protein_coding
STRG-HSA-10299	1.62088	1.7529e-07	1	1.26378	2.284e-06	1	TIMM8B	preserved	protein_coding
STRG-HSA-103	2.4258	9.405e-24	1	1.5442	0.00137949	1	CPTP	preserved	protein_coding
STRG-HSA-10300	1.90201	6.4303e-12	1	2.15308	1.4874e-09	1	AP002884.2	preserved	protein_coding
STRG-HSA-1031	-0.535538	0.0106476	-1	-0.719539	0.0208875	-1	ZCCHC17	preserved	protein_coding
STRG-HSA-10312	4.52522	6.6774e-25	1				LINC02762	preserved	lncRNA
STRG-HSA-10327	-2.02833	0.0113788	-1				STRG-HSA-10327	preserved	processed_transcript
STRG-HSA-10353	1.60947	0.00198999	1	-0.172929	0.796597	0	ZBTB16	preserved	protein_coding
STRG-HSA-10361	0.945111	4.9031e-06	1	0.796523	0.00165094	1	AP002373.1	preserved	protein_coding
STRG-HSA-10372	-1.40021	1.9983e-07	-1	-1.79674	1.3345e-12	-1	CADM1	preserved	protein_coding
STRG-HSA-10392	3.02723	3.0033e-09	1	2.55656	1.6558e-06	1	APOA1	preserved	protein_coding
STRG-HSA-10403	-1.1741	0.00079186	-1	-2.25579	1.897e-07	-1	SIDT2	preserved	protein_coding
STRG-HSA-10407	-0.578145	0.00296713	-1	-0.624958	0.0733739	0	RNF214	preserved	protein_coding
STRG-HSA-1041	1.74928	7.067e-07	1	1.62951	0.00458281	1	STRG-HSA-1041	preserved	processed_transcript
STRG-HSA-10417	-1.73805	1.4855e-05	-1	-1.83141	0.00014071	-1	FXYD6-FXYD2	preserved	protein_coding
STRG-HSA-10425	5.09846	3.0309e-22	1	4.73305	1.7356e-14	1	SCN4B	preserved	protein_coding
STRG-HSA-10426	2.97594	1.4526e-09	1	3.38694	1.1649e-06	1	SCN2B	preserved	protein_coding
STRG-HSA-10438	1.09249	1.4598e-05	1	0.942922	0.00272019	1	KMT2A	preserved	protein_coding
STRG-HSA-1044	2.78623	9.3631e-18	1	1.77496	3.1945e-08	1	FABP3	preserved	protein_coding
STRG-HSA-10446	-0.572359	0.0154521	-1	-0.827081	0.120264	0	TMEM25	preserved	protein_coding
STRG-HSA-10448	1.17569	6.4619e-06	1	0.86032	0.00660818	1	IFT46	preserved	protein_coding
STRG-HSA-1048	3.58106	8.4617e-27	1	3.0993	2.3062e-16	1	LINC01226	preserved	protein_coding
STRG-HSA-10486	-0.721659	0.00767218	-1	-0.34311	0.432843	0	SLC37A4	preserved	protein_coding
STRG-HSA-10494	0.598832	0.00023635	1	0.0125307	0.977798	0	VPS11	preserved	protein_coding
STRG-HSA-10496	-1.33207	6.897e-05	-1	-3.82246	1.0507e-16	-1	H2AFX	preserved	protein_coding
STRG-HSA-10499	-0.683228	7.9695e-05	-1	-1.43633	0.0610441	0	HINFP	preserved	protein_coding
STRG-HSA-10501	1.57096	8.7326e-09	1	0.999883	0.0499438	1	NLRX1	preserved	protein_coding
STRG-HSA-10504	-0.897177	0.00501327	-1	-0.804302	0.148029	0	CBL	preserved	protein_coding
STRG-HSA-10507	-0.500426	0.00451958	-1	-0.341147	0.392615	0	RNF26	preserved	protein_coding
STRG-HSA-10509	2.66332	5.9172e-11	1	1.55859	0.00113817	1	MFRP	preserved	protein_coding
STRG-HSA-10510	1.01983	6.133e-06	1	0.299093	0.505201	0	USP2	preserved	protein_coding
STRG-HSA-10515	-3.23107	1.9955e-09	-1	-3.2483	0.00042753	-1	THY1	preserved	protein_coding
STRG-HSA-10519	-1.68683	1.3387e-05	-1	-1.98873	0.00026561	-1	NECTIN1	preserved	protein_coding
STRG-HSA-10535	0.888834	0.00054154	1	1.09408	0.00012314	1	ARHGEF12	preserved	protein_coding
STRG-HSA-1055	0.748705	5.3673e-05	1	-0.0815202	0.813529	0	PEF1	preserved	protein_coding
STRG-HSA-10565	1.75342	2.6918e-06	1	0.890532	0.0379597	1	HSPA8	preserved	protein_coding
STRG-HSA-10574	2.04549	0.00225284	1	1.27906	0.118779	0	GRAMD1B	preserved	protein_coding
STRG-HSA-1058	-2.75782	9.7937e-13	-1	-3.8446	2.6371e-10	-1	COL16A1	preserved	protein_coding
STRG-HSA-10584	-1.7446	5.3209e-10	-1	-1.64268	0.00058455	-1	VWA5A	preserved	protein_coding
STRG-HSA-10587	2.71996	1.3123e-26	1	2.74847	4.6066e-32	1	SIAE	preserved	protein_coding
STRG-HSA-10591	0.650005	0.0107254	1	0.483604	0.452502	0	SPA17	preserved	protein_coding
STRG-HSA-10595	5.28029	1.8969e-30	1	3.88813	4.6592e-15	1	ESAM	preserved	protein_coding
STRG-HSA-1060	-4.0137	4.6512e-29	-1	-5.02142	1.0684e-25	-1	ADGRB2	preserved	protein_coding
STRG-HSA-10603	5.67239	3.456e-28	1	3.92569	6.8772e-08	1	ROBO4	preserved	protein_coding
STRG-HSA-10616	0.888197	0.00944964	1	0.0313047	0.97432	0	PKNOX2	preserved	protein_coding
STRG-HSA-10621	1.70382	9.4602e-07	1	2.05158	1.3028e-06	1	FEZ1	preserved	protein_coding
STRG-HSA-10623	0.551176	0.00010199	1	0.480914	0.414908	0	EI24	preserved	protein_coding
STRG-HSA-10626	-0.504569	0.00290299	-1	0.0247125	0.952267	0	CHEK1	preserved	protein_coding
STRG-HSA-10645	1.16002	6.9086e-07	1	0.726731	0.228779	0	RPUSD4	preserved	protein_coding
STRG-HSA-10647	1.19361	3.0857e-07	1	0.71156	0.0130925	1	FAM118B	preserved	protein_coding
STRG-HSA-10652	0.453167	0.00018541	1	0.324821	0.195267	0	SRPRA	preserved	protein_coding
STRG-HSA-10655	0.681613	0.00025986	1	0.0700024	0.928372	0	TIRAP	preserved	protein_coding
STRG-HSA-10659	0.536694	0.00194338	1	0.0924908	0.801588	0	DCPS	preserved	protein_coding
STRG-HSA-10661	-1.45135	1.3221e-07	-1	-2.02477	0.0522339	0	GSEC	preserved	lncRNA
STRG-HSA-10663	1.17221	3.3799e-08	1	0.927727	0.00585025	1	ST3GAL4	preserved	protein_coding
STRG-HSA-10677	-8.16136	2.5425e-26	-1				LINC02712	preserved	lncRNA
STRG-HSA-10684	1.54634	2.3552e-05	1	0.780488	0.0606251	0	ETS1	preserved	protein_coding
STRG-HSA-1069	-0.642931	8.5824e-12	-1	-1.41451	5.2363e-13	-1	KHDRBS1	preserved	protein_coding
STRG-HSA-10690	2.56569	1.0638e-14	1	2.79838	5.3965e-09	1	FLI1	preserved	protein_coding
STRG-HSA-10693	-2.0191	0.00031026	-1	-2.42282	4.4179e-06	-1	KCNJ5	preserved	protein_coding
STRG-HSA-10697	-1.97622	2.7325e-16	-1	0.326673	0.60603	0	ARHGAP32	preserved	protein_coding
STRG-HSA-107	1.43693	2.032e-29	1	1.12338	0.0545505	0	DVL1	preserved	protein_coding
STRG-HSA-10703	-1.01397	5.7335e-15	-1	-0.818121	0.00012165	-1	NFRKB	preserved	protein_coding
STRG-HSA-10716	-0.784154	1.4901e-05	-1	-0.21929	0.761496	0	ZBTB44	preserved	protein_coding
STRG-HSA-10721	-4.43144	3.4481e-14	-1	-5.94466	1.6663e-19	-1	ADAMTS8	preserved	protein_coding
STRG-HSA-10732	0.64724	0.00037001	1	0.357188	0.229966	0	SNX19	preserved	protein_coding
STRG-HSA-10766	0.446201	0.031793	1	-0.0228058	0.971168	0	ACAD8	preserved	protein_coding
STRG-HSA-1078	-0.59567	0.00741581	-1	-1.18496	0.00080451	-1	TXLNA	preserved	protein_coding
STRG-HSA-10789	7.32081	8.7684e-23	1				AC007406.3	preserved	lncRNA
STRG-HSA-10793	-0.596896	0.00049391	-1	-0.833727	6.1439e-05	-1	KDM5A	preserved	protein_coding
STRG-HSA-10795	-0.927226	9.2465e-06	-1	-1.16166	0.0868717	0	CCDC77	preserved	protein_coding
STRG-HSA-10798	-1.62846	5.2052e-09	-1	-2.25983	0.00012443	-1	B4GALNT3	preserved	protein_coding
STRG-HSA-10800	0.921343	0.00717698	1	1.79185	0.00022168	1	NINJ2	preserved	protein_coding
STRG-HSA-10807	1.06067	0.00260994	1				AC021054.1	preserved	lncRNA
STRG-HSA-10814	-1.06451	5.26e-16	-1				RAD52	preserved	protein_coding
STRG-HSA-10826	-2.96497	5.3722e-07	-1	-2.90436	3.783e-05	-1	WNT5B	preserved	protein_coding
STRG-HSA-10876	-5.03442	3.6146e-29	-1	-5.10537	1.7765e-06	-1	FOXM1	preserved	protein_coding
STRG-HSA-10881	-1.53346	2.5035e-18	-1	-1.72295	0.00464856	-1	TULP3	preserved	protein_coding
STRG-HSA-1090	1.86242	0.00021126	1				MTMR9LP	preserved	transcribed_unprocessed_pseudogene
STRG-HSA-10924	-2.5789	3.8382e-12	-1				CCND2-AS1	preserved	lncRNA
STRG-HSA-10928	-0.975565	2.2739e-05	-1	-1.67849	1.9034e-07	-1	AC008012.1	preserved	protein_coding
STRG-HSA-10935	-2.9971	1.0605e-18	-1	-2.2815	0.00086363	-1	RAD51AP1	preserved	protein_coding
STRG-HSA-10936	1.63742	3.2732e-12	1	1.70691	4.0164e-11	1	GALNT8	preserved	protein_coding
STRG-HSA-1095	-0.547303	0.00016068	-1	-0.84063	7.3231e-05	-1	HDAC1	preserved	protein_coding
STRG-HSA-10970	9.83381	9.132e-236	1	9.55364	5.1152e-66	1	VWF	preserved	protein_coding
STRG-HSA-10972	3.91762	9.0875e-42	1	3.5004	1.6991e-16	1	CD9	preserved	protein_coding
STRG-HSA-10975	0.966868	0.00701311	1	0.882265	0.0253967	1	TNFRSF1A	preserved	protein_coding
STRG-HSA-10977	1.98092	3.564e-08	1	2.07345	0.00098282	1	LTBR	preserved	protein_coding
STRG-HSA-1098	-2.08129	5.1883e-07	-1	-4.13645	2.0109e-10	-1	MARCKSL1	preserved	protein_coding
STRG-HSA-10980	2.99447	1.1393e-29	1	2.81104	5.2824e-16	1	TAPBPL	preserved	protein_coding
STRG-HSA-10984	1.21839	3.3082e-05	1	0.428992	0.20736	0	MRPL51	preserved	protein_coding
STRG-HSA-10985	-1.69138	2.3241e-22	-1	-2.39213	1.5535e-10	-1	NCAPD2	preserved	protein_coding
STRG-HSA-10991	0.670497	0.0277982	1	-0.686839	0.0940107	0	IFFO1	preserved	protein_coding
STRG-HSA-10993	-0.615582	4.1533e-05	-1	-0.528382	0.28379	0	AC006064.6	preserved	protein_coding
STRG-HSA-10997	-0.76209	0.00849903	-1	-1.50813	0.00019058	-1	ING4	preserved	protein_coding
STRG-HSA-11002	-2.27953	0.00027508	-1				PIANP	preserved	protein_coding
STRG-HSA-11006	0.981797	1.0204e-09	1	0.669004	0.00551855	1	COPS7A	preserved	protein_coding
STRG-HSA-11014	3.94083	2.8837e-25	1	6.40886	3.2088e-40	1	CD4	preserved	protein_coding
STRG-HSA-11022	-4.3285	6.3282e-25	-1	-5.29206	1.4865e-07	-1	CDCA3	preserved	protein_coding
STRG-HSA-11023	-0.470546	0.00394864	-1	-1.69722	1.1938e-08	-1	USP5	preserved	protein_coding
STRG-HSA-11026	0.942748	0.00359271	1				SPSB2	preserved	protein_coding
STRG-HSA-11028	-1.60276	2.1513e-12	-1	-2.79512	6.3871e-15	-1	LRRC23	preserved	protein_coding
STRG-HSA-11038	0.998278	0.00094384	1	0.538123	0.152159	0	C12orf57	preserved	protein_coding
STRG-HSA-11040	0.866235	0.00126381	1	2.57441	2.7359e-08	1	PTPN6	preserved	protein_coding
STRG-HSA-11044	2.27772	6.6778e-15	1	2.91276	5.6231e-13	1	C1S	preserved	protein_coding
STRG-HSA-11045	0.953869	0.00040835	1	0.428434	0.227924	0	LPCAT3	preserved	protein_coding
STRG-HSA-11050	3.48826	3.0812e-18	1	3.83271	2.71e-15	1	C1RL	preserved	protein_coding
STRG-HSA-11055	-1.62345	1.8174e-06	-1	-2.83787	7.8524e-11	-1	CLSTN3	preserved	protein_coding
STRG-HSA-11059	7.85473	2.8737e-41	1	12.6941	8.5533e-71	1	CD163L1	preserved	protein_coding
STRG-HSA-11081	-4.46635	9.3421e-21	-1				STRG-HSA-11081	preserved	processed_transcript
STRG-HSA-11085	6.45362	7.3511e-31	1	9.17358	5.8324e-59	1	C3AR1	preserved	protein_coding
STRG-HSA-111	1.53692	4.7046e-12	1	0.129055	0.693535	0	AURKAIP1	preserved	protein_coding
STRG-HSA-11117	4.64858	1.7468e-42	1	4.5922	3.3594e-25	1	MFAP5	preserved	protein_coding
STRG-HSA-11118	-1.49231	1.277e-08	-1	-0.785469	0.124288	0	RIMKLB	preserved	protein_coding
STRG-HSA-11129	-1.15028	1.1064e-08	-1				PHC1	preserved	protein_coding
STRG-HSA-11130	0.679086	3.9283e-06	1	0.650732	0.0006199	1	M6PR	preserved	protein_coding
STRG-HSA-11139	2.64294	8.6103e-24	1	2.26295	4.7314e-09	1	A2M	preserved	protein_coding
STRG-HSA-1115	-1.39034	1.5023e-47	-1	-1.59412	2.921e-14	-1	RBBP4	preserved	protein_coding
STRG-HSA-11151	-1.2804	0.0131564	-1				AC009533.1	preserved	unprocessed_pseudogene
STRG-HSA-11159	-1.35907	0.00139366	-1				DDX12P	preserved	unprocessed_pseudogene
STRG-HSA-11162	-1.90175	2.1507e-12	-1				AC092821.3	preserved	lncRNA
STRG-HSA-11171	6.39246	3.5726e-36	1				CLEC2B	preserved	protein_coding
STRG-HSA-1118	-1.72498	1.7525e-21	-1	-3.3039	8.7672e-08	-1	KIAA1522	preserved	protein_coding
STRG-HSA-11183	-4.73535	4.2895e-15	-1	-4.07093	0.00016031	-1	OLR1	preserved	protein_coding
STRG-HSA-11185	2.67113	9.1283e-25	1	2.54522	1.6529e-15	1	GABARAPL1	preserved	protein_coding
STRG-HSA-11187	3.38189	7.2217e-05	1				STRG-HSA-11187	species	processed_transcript
STRG-HSA-1119	-1.01186	0.00128543	-1	-1.64419	9.2895e-05	-1	YARS	preserved	protein_coding
STRG-HSA-112	-0.73313	0.00048426	-1	0.0961046	0.856413	0	CCNL2	preserved	protein_coding
STRG-HSA-1120	-1.49337	1.1703e-10	-1	-1.57258	0.00041627	-1	S100PBP	preserved	protein_coding
STRG-HSA-11201	-0.618304	0.0138397	-1	-0.41902	0.594626	0	EIF2S3B	preserved	protein_coding
STRG-HSA-11206	-1.2017	7.7131e-18	-1	0.373798	0.565074	0	KLRA1P	preserved	protein_coding
STRG-HSA-11208	2.01758	6.6227e-09	1	1.19586	0.00213518	1	YBX3	preserved	protein_coding
STRG-HSA-11209	2.65846	1.1059e-07	1				STRG-HSA-11209	preserved	processed_transcript
STRG-HSA-1122	2.14461	1.2801e-18	1	1.054	0.218778	0	FNDC5	preserved	protein_coding
STRG-HSA-1125	1.3081	6.8846e-05	1	0.587891	0.603326	0	TMEM54	preserved	protein_coding
STRG-HSA-11254	-0.597767	0.00019186	-1	-1.14774	0.0365963	-1	LRP6	preserved	protein_coding
STRG-HSA-11259	0.707962	0.00025467	1	0.802304	0.0780591	0	MANSC1	preserved	protein_coding
STRG-HSA-11265	-0.887866	0.00017358	-1	-1.56046	0.00163436	-1	DUSP16	preserved	protein_coding
STRG-HSA-11269	1.46009	1.4359e-15	1	1.67875	0.0217303	1	CREBL2	preserved	protein_coding
STRG-HSA-11278	1.63517	4.7254e-11	1	-0.0974481	0.763476	0	APOLD1	preserved	protein_coding
STRG-HSA-11292	0.625633	0.00388558	1	0.555518	0.157805	0	HEBP1	preserved	protein_coding
STRG-HSA-11298	5.85522	3.0826e-53	1	5.74214	1.5748e-39	1	EMP1	preserved	protein_coding
STRG-HSA-11304	-0.919832	2.2222e-06	-1	-1.22435	6.1794e-06	-1	ATF7IP	preserved	protein_coding
STRG-HSA-11307	1.90234	5.0075e-23	1	2.37516	3.9884e-16	1	PLBD1	preserved	protein_coding
STRG-HSA-11328	1.04099	2.7772e-05	1	0.442378	0.215506	0	H2AFJ	preserved	protein_coding
STRG-HSA-11338	3.49201	6.2933e-21	1	3.10074	5.7544e-10	1	MGP	preserved	protein_coding
STRG-HSA-11339	3.18425	2.1432e-44	1	4.14021	8.7538e-36	1	ARHGDIB	preserved	protein_coding
STRG-HSA-11348	0.609881	0.0405336	1	0.978591	0.0332911	1	EPS8	preserved	protein_coding
STRG-HSA-11356	1.47412	1.2787e-12	1	1.48203	4.2449e-19	1	DERA	preserved	protein_coding
STRG-HSA-11373	9.83592	1.2606e-19	1				STRG-HSA-11373	preserved	processed_transcript
STRG-HSA-114	1.04236	5.4835e-06	1	-0.0809059	0.78551	0	MRPL20	preserved	protein_coding
STRG-HSA-11409	1.63208	0.0109014	1	1.84146	0.0369482	1	AC126468.1	hominini	lncRNA
STRG-HSA-11411	3.98623	4.6094e-29	1	3.94988	4.4033e-48	1	PDE3A	preserved	protein_coding
STRG-HSA-11427	1.02492	1.2694e-07	1	1.47199	3.8024e-09	1	PYROXD1	preserved	protein_coding
STRG-HSA-11430	0.917038	3.5255e-05	1				RECQL	preserved	protein_coding
STRG-HSA-11432	1.03081	0.0287209	1	1.07986	0.167684	0	SPX	preserved	protein_coding
STRG-HSA-11435	1.6522	1.5513e-07	1	1.38707	1.9661e-07	1	LDHB	preserved	protein_coding
STRG-HSA-11444	2.58046	6.2502e-15	1	0.949856	0.192146	0	KCNJ8	preserved	protein_coding
STRG-HSA-11446	3.1119	2.0455e-31	1	3.18874	1.6465e-25	1	ABCC9	preserved	protein_coding
STRG-HSA-11451	0.780959	1.0845e-07	1	0.292703	0.367245	0	CMAS	preserved	protein_coding
STRG-HSA-11462	-1.26627	5.3923e-11	-1	-0.694446	0.278958	0	ETNK1	preserved	protein_coding
STRG-HSA-11467	-3.45873	1.7878e-21	-1	-1.16187	0.0291304	-1	BCAT1	preserved	protein_coding
STRG-HSA-11480	1.58345	1.6446e-09	1	3.3326	5.3664e-28	1	ETFRF1	preserved	protein_coding
STRG-HSA-11482	-0.580036	0.00654514	-1	-0.353697	0.553709	0	KRAS	preserved	protein_coding
STRG-HSA-11514	-0.454507	0.0259878	-1	-0.398814	0.252022	0	TM7SF3	preserved	protein_coding
STRG-HSA-11525	0.997259	0.0001308	1	-0.0797034	0.779932	0	PPFIBP1	preserved	protein_coding
STRG-HSA-11532	0.90064	7.4371e-05	1	0.47724	0.107141	0	MRPS35	preserved	protein_coding
STRG-HSA-11535	-1.03207	3.9735e-09	-1	-1.05625	0.0729026	0	KLHL42	preserved	protein_coding
STRG-HSA-11539	1.3217	1.6481e-06	1	1.2424	3.8548e-07	1	CCDC91	preserved	protein_coding
STRG-HSA-1154	0.86905	1.0196e-05	1	0.756781	0.0106422	1	PHC2	preserved	protein_coding
STRG-HSA-11559	0.656942	0.00090867	1	0.782587	0.00032477	1	ERGIC2	preserved	protein_coding
STRG-HSA-11564	1.33765	0.00019538	1	1.28638	0.0647625	0	TMTC1	preserved	protein_coding
STRG-HSA-11594	-2.34782	9.3846e-18	-1	-2.24308	0.00038894	-1	SINHCAF	preserved	protein_coding
STRG-HSA-11601	-2.10284	9.2837e-13	-1	-2.37021	8.0992e-15	-1	DENND5B	preserved	protein_coding
STRG-HSA-11616	1.11053	0.00014997	1	1.35057	0.00031566	1	AMN1	preserved	protein_coding
STRG-HSA-11627	0.471564	0.0217592	1	0.846673	0.00077083	1	RESF1	preserved	protein_coding
STRG-HSA-11647	2.42445	5.1277e-17	1	3.00429	3.9076e-18	1	FGD4	preserved	protein_coding
STRG-HSA-11674	-0.955713	9.558e-05	-1	-0.590216	0.38054	0	ALG10B	preserved	protein_coding
STRG-HSA-11675	2.2087	7.2363e-11	1	2.36772	9.7564e-07	1	CPNE8	preserved	protein_coding
STRG-HSA-11683	1.41928	2.4611e-05	1	2.47993	7.7391e-06	1	SLC2A13	preserved	protein_coding
STRG-HSA-11694	-5.3759	2.6722e-15	-1	-4.23108	0.00130464	-1	CNTN1	preserved	protein_coding
STRG-HSA-11705	-0.948422	7.432e-05	-1	-0.650645	0.299504	0	GXYLT1	preserved	protein_coding
STRG-HSA-11706	0.722036	0.0218767	1	0.858944	0.00823292	1	YAF2	preserved	protein_coding
STRG-HSA-11710	0.861314	1.2157e-05	1	1.09811	0.0090374	1	ZCRB1	preserved	protein_coding
STRG-HSA-11716	-3.05012	5.5262e-23	-1	-4.308	4.6682e-16	-1	PRICKLE1	preserved	protein_coding
STRG-HSA-11735	-0.974556	1.76e-06	-1	-0.0894421	0.896892	0	PUS7L	preserved	protein_coding
STRG-HSA-11739	-0.696744	0.00241877	-1	0.308851	0.686505	0	TWF1	preserved	protein_coding
STRG-HSA-1174	5.25608	7.0257e-34	1	3.64065	3.6305e-12	1	GJA4	preserved	protein_coding
STRG-HSA-11761	-0.989091	2.0644e-08	-1	-1.06694	0.0429266	-1	ARID2	preserved	protein_coding
STRG-HSA-11803	3.90708	1.6184e-27	1	2.73665	2.0303e-07	1	RAPGEF3	preserved	protein_coding
STRG-HSA-11804	1.34981	2.0904e-09	1	0.00415142	0.995785	0	SLC48A1	preserved	protein_coding
STRG-HSA-11817	-8.47855	1.3495e-18	-1	-8.69385	2.3332e-09	-1	COL2A1	preserved	protein_coding
STRG-HSA-1182	-1.13618	1.8371e-11	-1	-0.841654	0.145307	0	ZMYM1	preserved	protein_coding
STRG-HSA-11822	2.04967	1.2916e-09	1	1.56111	9.9743e-06	1	PFKM	preserved	protein_coding
STRG-HSA-11825	1.18895	1.0209e-05	1	0.988554	0.00723872	1	ASB8	preserved	protein_coding
STRG-HSA-11845	-0.490122	0.0419926	-1	-0.74743	0.191867	0	ZNF641	preserved	protein_coding
STRG-HSA-11859	-0.466616	0.0105917	-1	-0.958973	0.0997192	0	CCNT1	preserved	protein_coding
STRG-HSA-11860	-0.812665	6.4936e-05	-1	-1.29017	9.6754e-05	-1	ADCY6	preserved	protein_coding
STRG-HSA-11867	-2.33687	3.7101e-11	-1	-3.05645	8.868e-06	-1	CACNB3	preserved	protein_coding
STRG-HSA-11873	-0.560733	0.0026597	-1	-0.771554	0.0368049	-1	AC073610.2	preserved	protein_coding
STRG-HSA-11880	1.05013	5.7914e-07	1	0.763272	0.00143055	1	PRKAG1	preserved	protein_coding
STRG-HSA-11888	-0.913652	9.8196e-05	-1	-2.30263	3.5811e-17	-1	TUBA1A	preserved	protein_coding
STRG-HSA-1190	-0.752893	1.1052e-07	-1	-0.938475	0.00016109	-1	ZMYM4	preserved	protein_coding
STRG-HSA-11900	-5.25972	6.2068e-21	-1	-4.69575	0.00071703	-1	TROAP	preserved	protein_coding
STRG-HSA-11903	-1.80035	6.3638e-22	-1	-1.56121	0.0017025	-1	SPATS2	preserved	protein_coding
STRG-HSA-11911	0.562861	0.0142111	1	0.437711	0.345194	0	MCRS1	preserved	protein_coding
STRG-HSA-11920	1.11369	0.00398337	1	1.66998	0.0007733	1	FMNL3	preserved	protein_coding
STRG-HSA-11921	0.5476	0.00183132	1	0.801312	0.0022797	1	TMBIM6	preserved	protein_coding
STRG-HSA-11925	-1.02408	8.5378e-11	-1	-2.24364	7.2883e-06	-1	NCKAP5L	preserved	protein_coding
STRG-HSA-11927	-0.818669	5.5737e-07	-1	-1.499	0.0147697	-1	BCDIN3D	preserved	protein_coding
STRG-HSA-1193	-2.86823	0.00435668	-1				RPL5P4	preserved	processed_pseudogene
STRG-HSA-11930	3.70001	2.897e-07	1	4.06752	1.0941e-05	1	FAIM2	preserved	protein_coding
STRG-HSA-11934	-7.9633	3.9079e-21	-1				AC025154.2	hominini	lncRNA
STRG-HSA-11938	-2.52374	1.7004e-29	-1	-2.92835	1.9497e-06	-1	RACGAP1	preserved	protein_coding
STRG-HSA-11940	-2.60962	8.6641e-10	-1	-2.3875	0.00720466	-1	ASIC1	preserved	protein_coding
STRG-HSA-11943	2.12119	5.5057e-10	1	1.44799	0.00089406	1	AC074032.1	preserved	protein_coding
STRG-HSA-11944	-1.86974	9.3751e-18	-1	-0.0666222	0.916341	0	CERS5	preserved	protein_coding
STRG-HSA-11964	-0.993253	1.2673e-11	-1	-1.58986	2.8143e-11	-1	DIP2B	preserved	protein_coding
STRG-HSA-11979	1.40687	0.0115309	1	2.29764	0.00021383	1	METTL7A	preserved	protein_coding
STRG-HSA-11983	-0.688346	5.1075e-06	-1	-0.188842	0.512359	0	SLC11A2	preserved	protein_coding
STRG-HSA-11994	1.67894	3.1345e-23	1	1.30534	1.1005e-09	1	DAZAP2	preserved	protein_coding
STRG-HSA-12	-1.69662	0.00037424	-1				AL627309.5	preserved	processed_pseudogene
STRG-HSA-12010	-3.01968	1.5724e-10	-1	-1.78978	0.231315	0	FIGNL2	preserved	protein_coding
STRG-HSA-12013	-2.38415	1.8409e-06	-1				FIGNL2-DT	preserved	lncRNA
STRG-HSA-12016	6.28666	3.849e-60	1	6.13797	1.2148e-25	1	ACVRL1	preserved	protein_coding
STRG-HSA-12017	-1.24888	0.00013133	-1	-1.9708	0.00039088	-1	ACVR1B	preserved	protein_coding
STRG-HSA-12019	3.35401	1.6495e-15	1	1.87846	0.0179077	1	GRASP	preserved	protein_coding
STRG-HSA-12020	2.90504	0.00073035	1	1.64148	0.00858718	1	NR4A1	preserved	protein_coding
STRG-HSA-12041	-2.95116	9.8552e-22	-1	-3.41986	9.199e-14	-1	KRT8	preserved	protein_coding
STRG-HSA-12045	-5.68544	5.0234e-31	-1	-6.65717	9.6884e-13	-1	KRT18	preserved	protein_coding
STRG-HSA-12048	0.790171	0.00236483	1				AC068888.1	preserved	lncRNA
STRG-HSA-12049	2.56429	3.1159e-16	1	1.49455	0.00049801	1	TNS2	preserved	protein_coding
STRG-HSA-12050	1.34796	1.9152e-29	1	0.108053	0.76318	0	SPRYD3	preserved	protein_coding
STRG-HSA-12051	1.42863	5.2052e-06	1	0.283646	0.493788	0	IGFBP6	preserved	protein_coding
STRG-HSA-12055	-0.669257	5.4292e-06	-1	-0.260016	0.662042	0	ZNF740	preserved	protein_coding
STRG-HSA-12058	0.832173	2.7048e-06	1	0.277087	0.669234	0	MFSD5	preserved	protein_coding
STRG-HSA-12065	-3.48862	6.0593e-05	-1	-4.59746	2.8926e-06	-1	AMHR2	preserved	protein_coding
STRG-HSA-12066	-0.44011	5.9758e-05	-1	-1.07872	1.2934e-09	-1	PCBP2	preserved	protein_coding
STRG-HSA-12068	-0.667456	0.0459717	-1	-0.953785	0.18028	0	MAP3K12	preserved	protein_coding
STRG-HSA-12071	0.817361	7.9748e-05	1	0.640565	0.0159561	1	ATF7-NPFF	preserved	protein_coding
STRG-HSA-12075	1.10359	0.00227875	1	-0.0584016	0.868857	0	ATP5MC2	preserved	protein_coding
STRG-HSA-12077	0.766963	2.8474e-15	1	-0.340405	0.177619	0	CALCOCO1	preserved	protein_coding
STRG-HSA-12083	-3.19532	1.7415e-11	-1	-2.22058	0.0662712	0	AC012531.3	preserved	protein_coding
STRG-HSA-1209	1.10006	6.9338e-10	1	-0.0878869	0.905633	0	C1orf216	preserved	protein_coding
STRG-HSA-12102	-1.1614	1.1672e-24	-1	-1.3885	3.7237e-10	-1	CBX5	preserved	protein_coding
STRG-HSA-12106	-1.17295	2.8677e-06	-1				HNRNPA1	preserved	protein_coding
STRG-HSA-1211	-4.3651	4.9662e-75	-1	-3.97912	3.9615e-07	-1	CLSPN	preserved	protein_coding
STRG-HSA-12122	3.45965	4.2764e-16	1				PDE1B	preserved	protein_coding
STRG-HSA-12127	-1.34341	1.5851e-09	-1				PHC1P1	preserved	processed_pseudogene
STRG-HSA-1213	-0.483727	0.00164242	-1	-1.0147	0.0113672	-1	AGO4	preserved	protein_coding
STRG-HSA-12139	1.63001	5.9567e-09	1	0.844112	0.0128853	1	ITGA7	preserved	protein_coding
STRG-HSA-12142	1.63781	6.8433e-12	1	1.18451	0.0001907	1	AC009779.3	preserved	protein_coding
STRG-HSA-12144	0.975685	0.00020878	1	0.974244	0.00714729	1	CD63	preserved	protein_coding
STRG-HSA-12145	1.04242	9.5959e-06	1				AC009779.2	preserved	lncRNA
STRG-HSA-12148	-0.513006	0.0358209	-1	-2.40955	0.00010382	-1	GDF11	preserved	protein_coding
STRG-HSA-12158	1.72165	0.0036716	1	2.0105	0.0323179	1	MMP19	preserved	protein_coding
STRG-HSA-12160	0.523938	0.0001226	1	-0.199644	0.646773	0	PYM1	preserved	protein_coding
STRG-HSA-12161	-1.03292	0.00010755	-1	-1.21956	0.00617497	-1	DGKA	preserved	protein_coding
STRG-HSA-12163	-2.0858	3.6347e-08	-1	-3.84442	1.5501e-05	-1	PMEL	preserved	protein_coding
STRG-HSA-12164	-1.39402	1.5529e-07	-1	-2.03615	5.8734e-08	-1	CDK2	preserved	protein_coding
STRG-HSA-12168	-0.760749	2.0031e-05	-1	-0.313283	0.792129	0	IKZF4	preserved	protein_coding
STRG-HSA-1217	-0.465656	0.00561728	-1				AGO1	preserved	protein_coding
STRG-HSA-12174	-0.628674	0.00824402	-1				RPS26	preserved	protein_coding
STRG-HSA-12175	-0.578894	0.00452405	-1	-1.61108	2.9444e-08	-1	ERBB3	preserved	protein_coding
STRG-HSA-12188	-0.974876	1.6466e-05	-1	-1.75538	7.9442e-10	-1	MYL6B	preserved	protein_coding
STRG-HSA-12193	0.470535	0.00296713	1	0.0223916	0.975135	0	NABP2	preserved	protein_coding
STRG-HSA-12197	2.93236	5.4604e-25	1	2.47591	4.5789e-11	1	COQ10A	preserved	protein_coding
STRG-HSA-12199	0.907749	6.2736e-06	1	0.787211	0.00042823	1	AC073896.1	preserved	protein_coding
STRG-HSA-122	-2.28562	1.6926e-09	-1	-4.0806	0.00064331	-1	LINC01770	preserved	lncRNA
STRG-HSA-1221	-0.848535	0.0006505	-1	-0.546834	0.319715	0	AGO3	preserved	protein_coding
STRG-HSA-12211	-2.05056	2.4286e-22	-1	-2.30384	2.7353e-07	-1	TIMELESS	preserved	protein_coding
STRG-HSA-12213	1.34604	2.7534e-09	1	0.736613	0.0144805	1	SPRYD4	preserved	protein_coding
STRG-HSA-12220	1.84262	8.1533e-11	1	0.963657	0.00064219	1	ATP5F1B	preserved	protein_coding
STRG-HSA-12245	-0.891435	7.9793e-09	-1	-1.7403	0.0163618	-1	ZBTB39	preserved	protein_coding
STRG-HSA-12246	-4.34479	1.1043e-16	-1	-3.51369	0.00401617	-1	MYO1A	preserved	protein_coding
STRG-HSA-12247	-1.15081	5.5057e-06	-1	-0.516937	0.409196	0	NEMP1	preserved	protein_coding
STRG-HSA-12255	1.23647	2.763e-07	1	0.989937	0.00593023	1	STAT6	preserved	protein_coding
STRG-HSA-12262	-0.885979	0.00105729	-1	-1.47275	6.5806e-06	-1	SHMT2	preserved	protein_coding
STRG-HSA-12263	3.62867	7.7306e-11	1	2.25296	0.00228258	1	NDUFA4L2	preserved	protein_coding
STRG-HSA-1227	-2.1278	0.00060605	-1	-2.50969	0.0301692	-1	COL8A2	preserved	protein_coding
STRG-HSA-12273	-0.844945	0.00037156	-1	-1.43303	6.984e-06	-1	MARS	preserved	protein_coding
STRG-HSA-12286	4.51796	4.0755e-36	1				B4GALNT1	preserved	protein_coding
STRG-HSA-12289	7.04968	4.0628e-36	1	1.52945	0.0718298	0	AGAP2	preserved	protein_coding
STRG-HSA-1229	1.17934	5.2426e-15	1	0.284648	0.247393	0	MAP7D1	preserved	protein_coding
STRG-HSA-12290	1.59864	0.0020183	1	1.46272	0.212578	0	AGAP2-AS1	species	lncRNA
STRG-HSA-12291	0.586942	0.00017571	1	0.668813	0.00874925	1	TSPAN31	preserved	protein_coding
STRG-HSA-12297	0.873968	1.8428e-07	1	0.126337	0.661154	0	TSFM	preserved	protein_coding
STRG-HSA-123	1.25421	8.111e-05	1	-0.224363	0.746619	0	VWA1	preserved	protein_coding
STRG-HSA-12318	-0.886762	0.00277961	-1	-0.061858	0.94249	0	LRIG3	preserved	protein_coding
STRG-HSA-12333	2.37562	1.227e-09	1	3.23496	1.5449e-17	1	SLC16A7	preserved	protein_coding
STRG-HSA-12342	0.48821	0.0115171	1	0.660988	0.00181472	1	USP15	preserved	protein_coding
STRG-HSA-12345	-0.607292	0.00032352	-1	0.177994	0.535252	0	MON2	preserved	protein_coding
STRG-HSA-12358	1.14287	0.0009103	1	1.42466	0.0520401	0	PPM1H	preserved	protein_coding
STRG-HSA-1236	-3.52607	8.1629e-19	-1				SH3D21	preserved	protein_coding
STRG-HSA-12366	1.28273	0.00139007	1	3.12867	2.7134e-10	1	AC084357.2	preserved	protein_coding
STRG-HSA-12372	0.889677	5.7286e-06	1	1.04808	0.0784806	0	RXYLT1	preserved	protein_coding
STRG-HSA-12397	-0.924399	0.00028079	-1	-0.640426	0.195741	0	XPOT	preserved	protein_coding
STRG-HSA-12400	0.664745	2.6711e-06	1	0.788298	1.6354e-06	1	TBK1	preserved	protein_coding
STRG-HSA-12401	0.538814	0.0238262	1	-0.524677	0.468137	0	RASSF3	preserved	protein_coding
STRG-HSA-12410	0.596512	0.00031234	1	0.92968	0.00060904	1	GNS	preserved	protein_coding
STRG-HSA-1242	0.709761	0.00348985	1	0.193701	0.741537	0	STK40	preserved	protein_coding
STRG-HSA-12423	-0.423792	0.00156585	-1	-0.839367	0.00195798	-1	LEMD3	preserved	protein_coding
STRG-HSA-12441	-8.08538	1.2069e-46	-1	-7.1014	3.3171e-12	-1	HMGA2	preserved	protein_coding
STRG-HSA-12446	1.02451	4.9874e-10	1	1.58717	5.8222e-11	1	AC078927.1	preserved	protein_coding
STRG-HSA-12448	-2.84026	4.3056e-07	-1				LLPH-DT	preserved	lncRNA
STRG-HSA-12459	-3.46405	2.1267e-08	-1	-5.19045	3.4506e-09	-1	GRIP1	preserved	protein_coding
STRG-HSA-12468	-1.3606	2.8867e-17	-1	-1.12004	2.3191e-05	-1	CAND1	preserved	protein_coding
STRG-HSA-1248	1.2169	5.5557e-08	1	0.100527	0.870339	0	LSM10	preserved	protein_coding
STRG-HSA-12480	5.01907	1.2776e-09	1				LINC01479	preserved	lncRNA
STRG-HSA-12490	-0.78151	0.00035538	-1	-0.490083	0.222914	0	MDM1	preserved	protein_coding
STRG-HSA-12491	-3.06767	0.0205979	-1				RPSAP12	preserved	processed_pseudogene
STRG-HSA-12498	-0.492927	0.00023232	-1	-1.03412	1.5466e-05	-1	NUP107	preserved	protein_coding
STRG-HSA-12509	-0.959351	9.7972e-06	-1	-0.948762	0.00146003	-1	CPSF6	preserved	protein_coding
STRG-HSA-12520	-0.540685	0.00041822	-1	0.144998	0.840537	0	FRS2	preserved	protein_coding
STRG-HSA-12532	-2.03397	0.00210396	-1	-2.6874	0.017861	-1	LRRC10	preserved	protein_coding
STRG-HSA-12533	-1.538	7.5564e-08	-1	-1.19547	0.00051479	-1	MYRFL	preserved	protein_coding
STRG-HSA-12553	-2.05506	5.1318e-10	-1	-3.19737	0.00014448	-1	KCNMB4	preserved	protein_coding
STRG-HSA-12556	5.06271	7.0671e-48	1	4.99144	7.3541e-26	1	PTPRB	preserved	protein_coding
STRG-HSA-12572	0.962043	0.00677742	1	1.14182	0.00030997	1	RAB21	preserved	protein_coding
STRG-HSA-12576	0.532431	0.00020949	1	0.619517	0.00021444	1	TBC1D15	preserved	protein_coding
STRG-HSA-1259	1.39982	3.4684e-13	1	0.786751	0.00419453	1	MRPS15	preserved	protein_coding
STRG-HSA-126	-1.56699	5.1664e-05	-1	-3.37065	2.035e-07	-1	TMEM240	preserved	protein_coding
STRG-HSA-12604	-1.11026	0.00290299	-1	-0.949808	0.116504	0	PHLDA1	preserved	protein_coding
STRG-HSA-12608	-0.998456	2.121e-08	-1	-0.374628	0.543766	0	NAP1L1	preserved	protein_coding
STRG-HSA-12625	-2.90473	5.2305e-27	-1	-4.20439	1.7746e-36	-1	CSRP2	preserved	protein_coding
STRG-HSA-12655	-1.89097	1.3799e-31	-1	-2.34816	6.3842e-12	-1	PAWR	preserved	protein_coding
STRG-HSA-12667	-0.968362	7.1614e-12	-1	-1.3133	1.3113e-07	-1	PPP1R12A	preserved	protein_coding
STRG-HSA-12679	0.987957	0.00010685	1	1.0761	0.00015121	1	LIN7A	preserved	protein_coding
STRG-HSA-12684	0.823507	0.00040841	1	1.11682	0.00054206	1	ACSS3	preserved	protein_coding
STRG-HSA-12695	-0.63075	0.0337437	-1	-0.263672	0.739832	0	TMTC2	preserved	protein_coding
STRG-HSA-12697	-2.67069	0.00420899	-1				STRG-HSA-12697	preserved	processed_transcript
STRG-HSA-12712	-5.2231	4.2902e-15	-1	-4.8632	3.8656e-05	-1	NTS	preserved	protein_coding
STRG-HSA-12713	-2.05505	4.3003e-05	-1	-1.96972	0.00139318	-1	MGAT4C	preserved	protein_coding
STRG-HSA-12718	-0.544251	0.0179324	-1	-0.682117	0.270719	0	CEP290	preserved	protein_coding
STRG-HSA-1272	-1.55416	1.3487e-05	-1	-2.03263	0.00306867	-1	DNALI1	preserved	protein_coding
STRG-HSA-12720	-1.22894	1.4327e-11	-1	-0.972972	0.00151544	-1	TMTC3	preserved	protein_coding
STRG-HSA-12729	1.13306	0.00588283	1	0.865712	0.0605922	0	DUSP6	preserved	protein_coding
STRG-HSA-12741	0.457341	0.00030069	1	0.696411	0.0073733	1	POC1B	preserved	protein_coding
STRG-HSA-1275	-4.26136	3.4801e-38	-1	-4.6523	6.694e-08	-1	CDCA8	preserved	protein_coding
STRG-HSA-12752	-0.533741	0.0248202	-1	0.484496	0.1494	0	ATP2B1	preserved	protein_coding
STRG-HSA-12768	1.69807	0.00084221	1	1.95001	0.00263078	1	DCN	preserved	protein_coding
STRG-HSA-128	1.94378	0.0070185	1				AL645728.2	preserved	transcribed_unprocessed_pseudogene
STRG-HSA-12803	0.752542	1.0631e-05	1	0.869001	9.5533e-06	1	UBE2N	preserved	protein_coding
STRG-HSA-12813	1.78238	4.3812e-07	1	0.930999	0.00993457	1	CRADD	preserved	protein_coding
STRG-HSA-1283	0.422684	0.0378368	1	0.179849	0.78459	0	MTF1	preserved	protein_coding
STRG-HSA-12852	1.66391	3.4978e-11	1	0.943856	0.00011635	1	NDUFA12	preserved	protein_coding
STRG-HSA-12855	-1.96623	4.9486e-11	-1	-2.02913	0.00122554	-1	FGD6	preserved	protein_coding
STRG-HSA-12874	4.16634	1.0624e-33	1	4.53463	1.4798e-30	1	NTN4	preserved	protein_coding
STRG-HSA-12891	1.23476	0.00017182	1	1.76709	3.589e-05	1	ELK3	preserved	protein_coding
STRG-HSA-12908	-0.494168	0.00066571	-1	-0.564357	0.0560039	0	NEDD1	preserved	protein_coding
STRG-HSA-12922	-1.71231	1.2871e-16	-1	-1.77382	9.7073e-12	-1	TMPO	preserved	protein_coding
STRG-HSA-12925	1.17277	3.2322e-06	1	1.40749	5.0921e-07	1	SLC25A3	preserved	protein_coding
STRG-HSA-12928	-1.52062	2.6071e-07	-1	-0.342961	0.633692	0	IKBIP	preserved	protein_coding
STRG-HSA-12929	-2.04563	7.7251e-17	-1	-1.3263	0.00118443	-1	APAF1	preserved	protein_coding
STRG-HSA-1293	0.909175	1.287e-06	1	0.406883	0.136128	0	UTP11	preserved	protein_coding
STRG-HSA-12947	-0.603022	0.00861385	-1	-0.588485	0.0228696	-1	SCYL2	preserved	protein_coding
STRG-HSA-12951	-2.07023	3.4217e-09	-1	-0.653854	0.461244	0	GAS2L3	preserved	protein_coding
STRG-HSA-12952	-7.38977	1.1302e-68	-1	-5.91375	2.2177e-10	-1	ANO4	preserved	protein_coding
STRG-HSA-12968	3.06382	3.7416e-24	1	3.79317	5.9345e-44	1	CHPT1	preserved	protein_coding
STRG-HSA-12973	1.61899	8.8954e-16	1	3.12127	6.5349e-12	1	GNPTAB	preserved	protein_coding
STRG-HSA-12986	1.00197	1.428e-06	1	0.663124	0.216362	0	WASHC3	preserved	protein_coding
STRG-HSA-13019	-0.864308	9.0586e-08	-1	-1.60854	0.00101469	-1	TDG	preserved	protein_coding
STRG-HSA-13026	1.02836	7.2978e-08	1	0.553474	0.150853	0	NFYB	preserved	protein_coding
STRG-HSA-13028	1.52626	3.0168e-07	1	1.01568	0.00010947	1	TXNRD1	preserved	protein_coding
STRG-HSA-13047	-2.23956	3.9277e-07	-1	-1.45984	0.0393145	-1	ALDH1L2	preserved	protein_coding
STRG-HSA-13049	0.588993	0.0004453	1	0.910089	1.5944e-06	1	APPL2	preserved	protein_coding
STRG-HSA-13052	-5.69828	2.6082e-53	-1	-5.44907	2.6605e-09	-1	C12orf75	preserved	protein_coding
STRG-HSA-1306	0.569299	0.00065874	1	0.532319	0.0305508	1	AL139260.2	preserved	protein_coding
STRG-HSA-13066	-1.56325	3.6887e-13	-1	-2.12024	8.3226e-14	-1	CKAP4	preserved	protein_coding
STRG-HSA-13073	1.43624	9.0152e-09	1	1.83202	9.8384e-15	1	TCP11L2	preserved	protein_coding
STRG-HSA-13076	0.426699	0.0268027	1	-0.147538	0.713089	0	POLR3B	preserved	protein_coding
STRG-HSA-13086	-1.39891	3.7085e-12	-1	-0.54456	0.11144	0	TMEM263	preserved	protein_coding
STRG-HSA-131	0.856464	2.7271e-07	1	0.954086	0.0141439	1	SSU72	preserved	protein_coding
STRG-HSA-13110	0.822586	0.0124705	1				FICD	preserved	protein_coding
STRG-HSA-13114	2.93157	2.003e-25	1	3.32874	2.0436e-14	1	ISCU	preserved	protein_coding
STRG-HSA-1313	-0.518108	0.026519	-1	-0.93531	0.00123157	-1	AKIRIN1	preserved	protein_coding
STRG-HSA-1314	1.64848	2.0272e-07	1	0.56984	0.032587	1	NDUFS5	preserved	protein_coding
STRG-HSA-13145	-0.78943	0.00405218	-1	-1.39997	1.7238e-06	-1	KCTD10	preserved	protein_coding
STRG-HSA-13146	0.722432	4.0991e-06	1	1.29475	2.1938e-07	1	UBE3B	preserved	protein_coding
STRG-HSA-13150	-0.903806	9.6024e-06	-1	-1.48198	1.2437e-06	-1	MVK	preserved	protein_coding
STRG-HSA-13154	0.504588	0.00158572	1	1.08731	0.0065323	1	GLTP	preserved	protein_coding
STRG-HSA-13158	-0.457862	0.0426831	-1	-0.656551	0.0280516	-1	TCHP	preserved	protein_coding
STRG-HSA-13159	0.883926	4.8338e-06	1	0.337445	0.129089	0	GIT2	preserved	protein_coding
STRG-HSA-13169	-1.68457	6.109e-11	-1	-1.7688	5.9358e-07	-1	IFT81	preserved	protein_coding
STRG-HSA-13172	1.80434	1.4216e-06	1	1.51313	4.751e-09	1	ATP2A2	preserved	protein_coding
STRG-HSA-13173	2.40722	1.1585e-05	1				STRG-HSA-13173	preserved	processed_transcript
STRG-HSA-13182	0.711694	0.00125036	1	0.258789	0.419332	0	GPN3	preserved	protein_coding
STRG-HSA-13185	-0.942147	0.0005058	-1	-1.45459	0.0160296	-1	FAM216A	preserved	protein_coding
STRG-HSA-13187	0.884275	1.5061e-05	1	0.761783	0.00018059	1	VPS29	preserved	protein_coding
STRG-HSA-13189	1.72759	1.6314e-08	1	1.95352	3.4594e-07	1	PPTC7	preserved	protein_coding
STRG-HSA-13190	2.94196	3.8526e-10	1				STRG-HSA-13190	preserved	processed_transcript
STRG-HSA-13193	4.47363	3.6549e-31	1	3.92372	9.2839e-17	1	HVCN1	preserved	protein_coding
STRG-HSA-13203	2.92241	0.00021726	1				STRG-HSA-13203	preserved	processed_transcript
STRG-HSA-13204	2.69466	2.4156e-12	1	2.49708	7.1607e-10	1	MYL2	preserved	protein_coding
STRG-HSA-13205	-1.63099	0.00269304	-1	-2.64805	0.00336113	-1	LINC01405	preserved	lncRNA
STRG-HSA-13210	-7.55461	3.8833e-60	-1	-7.94554	2.4762e-33	-1	CUX2	preserved	protein_coding
STRG-HSA-13217	2.19093	2.8244e-17	1				SH2B3	preserved	protein_coding
STRG-HSA-13231	2.03334	2.6724e-20	1	1.4919	3.8909e-10	1	ACAD10	preserved	protein_coding
STRG-HSA-13237	1.76236	4.0339e-08	1	3.24678	6.6375e-21	1	TMEM116	preserved	protein_coding
STRG-HSA-13254	-0.919458	5.9686e-06	-1	-0.909584	0.00278371	-1	HECTD4	preserved	protein_coding
STRG-HSA-13267	7.33899	3.9763e-21	1	6.79574	1.1877e-28	1	OAS1	preserved	protein_coding
STRG-HSA-13269	6.85936	1.2876e-46	1	5.92573	4.1235e-21	1	OAS3	preserved	protein_coding
STRG-HSA-13271	9.61606	2.2162e-33	1	9.3107	3.8727e-28	1	OAS2	preserved	protein_coding
STRG-HSA-13284	0.52667	0.0230921	1	-1.35833	0.0690658	0	RITA1	preserved	protein_coding
STRG-HSA-13287	2.38634	5.9361e-12	1				TPCN1	preserved	protein_coding
STRG-HSA-13289	2.07032	3.0297e-16	1	2.09876	7.2562e-06	1	SLC8B1	preserved	protein_coding
STRG-HSA-13292	0.981351	6.9972e-07	1	0.777447	0.00285613	1	PLBD2	preserved	protein_coding
STRG-HSA-13295	1.10752	0.00133148	1	0.237456	0.721784	0	SDSL	preserved	protein_coding
STRG-HSA-133	-1.54309	5.2599e-05	-1				FNDC10	preserved	protein_coding
STRG-HSA-13316	1.65281	4.8651e-06	1	0.218275	0.801247	0	TBX3	preserved	protein_coding
STRG-HSA-1333	0.505194	0.0482669	1	-0.446156	0.308842	0	PABPC4	preserved	protein_coding
STRG-HSA-13344	-1.16883	4.9414e-15	-1	-1.79227	0.00010124	-1	FBXW8	preserved	protein_coding
STRG-HSA-13357	2.15377	1.6617e-13	1	1.75207	4.9517e-06	1	TESC	preserved	protein_coding
STRG-HSA-1336	2.63385	5.1972e-10	1	1.5753	0.010105	1	HEYL	preserved	protein_coding
STRG-HSA-13368	-1.16197	2.2437e-07	-1	-1.01667	0.0290979	-1	RFC5	preserved	protein_coding
STRG-HSA-13373	1.21389	3.2429e-09	1	0.832875	0.024175	1	WSB2	preserved	protein_coding
STRG-HSA-13376	1.6041	5.9466e-07	1				VSIG10	preserved	protein_coding
STRG-HSA-13380	1.9232	6.6261e-24	1	0.731532	0.00677965	1	PEBP1	preserved	protein_coding
STRG-HSA-13382	1.51911	6.1711e-17	1	2.5026	4.1385e-18	1	TAOK3	preserved	protein_coding
STRG-HSA-13385	-0.454048	0.00020984	-1	-1.29618	0.0223273	-1	SUDS3	preserved	protein_coding
STRG-HSA-1340	4.84231	1.6499e-14	1	3.90032	2.3459e-08	1	NT5C1A	preserved	protein_coding
STRG-HSA-13403	3.153	1.0772e-22	1	2.31325	2.4664e-11	1	HSPB8	preserved	protein_coding
STRG-HSA-13418	-0.445472	0.0022552	-1	-0.975467	0.0227564	-1	PRKAB1	preserved	protein_coding
STRG-HSA-13419	-2.25843	1.1622e-06	-1	-3.51448	1.9116e-07	-1	CIT	preserved	protein_coding
STRG-HSA-13425	0.451188	0.048264	1	-0.30116	0.438323	0	RAB35	preserved	protein_coding
STRG-HSA-13426	0.855412	0.00215068	1				AC004812.2	preserved	lncRNA
STRG-HSA-13427	-0.635714	9.363e-05	-1	-1.44582	1.2146e-11	-1	GCN1	preserved	protein_coding
STRG-HSA-13428	-0.749253	0.00874856	-1	-0.777804	0.219426	0	RPLP0	preserved	protein_coding
STRG-HSA-13439	-1.53553	1.3365e-05	-1	-2.67189	5.6791e-05	-1	MSI1	preserved	protein_coding
STRG-HSA-13453	-0.518615	0.0198535	-1	-0.38283	0.430675	0	SRSF9	preserved	protein_coding
STRG-HSA-13465	0.609948	0.00258734	1	0.0558505	0.906091	0	RNF10	preserved	protein_coding
STRG-HSA-13466	0.683468	0.00048086	1	0.86225	0.00523864	1	POP5	preserved	protein_coding
STRG-HSA-13481	1.81816	1.3739e-13	1	0.879051	0.00696754	1	ACADS	preserved	protein_coding
STRG-HSA-13485	-1.08057	6.8085e-15	-1	-0.690576	0.065253	0	SPPL3	preserved	protein_coding
STRG-HSA-13495	0.647483	0.00449767	1	0.528428	0.189097	0	CAMKK2	preserved	protein_coding
STRG-HSA-13498	0.463438	0.00093912	1	0.0976873	0.768054	0	RNF34	preserved	protein_coding
STRG-HSA-13507	-1.65399	1.3545e-14	-1	0.354542	0.692762	0	TMEM120B	preserved	protein_coding
STRG-HSA-13527	-1.49207	0.00049615	-1				AC156455.1	preserved	lncRNA
STRG-HSA-13537	1.53402	4.626e-05	1	1.65207	3.4957e-05	1	CLIP1	preserved	protein_coding
STRG-HSA-13540	-0.615105	0.00578352	-1	-1.13409	0.00054283	-1	ZCCHC8	preserved	protein_coding
STRG-HSA-13544	-2.04749	1.0785e-12	-1	-1.95536	0.0005179	-1	KNTC1	preserved	protein_coding
STRG-HSA-13553	-0.761473	4.4215e-13	-1	-1.6451	6.8463e-08	-1	DENR	preserved	protein_coding
STRG-HSA-13560	0.781471	0.00358919	1	-0.190421	0.701107	0	HIP1R	preserved	protein_coding
STRG-HSA-13567	0.640139	0.00035825	1	-0.318763	0.323026	0	AC026362.1	preserved	protein_coding
STRG-HSA-13569	1.36306	3.4993e-09	1	1.33618	0.0023912	1	PITPNM2	preserved	protein_coding
STRG-HSA-13573	-1.13808	2.103e-08	-1	-0.263281	0.611892	0	MPHOSPH9	preserved	protein_coding
STRG-HSA-13588	1.06797	4.3206e-08	1	0.795716	0.0426641	1	RILPL1	preserved	protein_coding
STRG-HSA-13591	1.01752	1.8484e-07	1	-0.41772	0.387975	0	SNRNP35	preserved	protein_coding
STRG-HSA-1360	1.08564	6.6652e-15	1	1.53419	4.0925e-06	1	PPT1	preserved	protein_coding
STRG-HSA-13600	-0.430299	0.0239614	-1	-0.289564	0.483184	0	GTF2H3	preserved	protein_coding
STRG-HSA-13602	-0.990464	0.00209168	-1	-0.695194	0.24887	0	TCTN2	preserved	protein_coding
STRG-HSA-13604	-0.720546	8.5391e-05	-1	-0.299095	0.108486	0	ATP6V0A2	preserved	protein_coding
STRG-HSA-1361	-0.828002	8.9179e-05	-1	-1.14343	0.0315158	-1	RLF	preserved	protein_coding
STRG-HSA-13610	0.725815	1.7953e-07	1	0.440639	0.209788	0	CCDC92	preserved	protein_coding
STRG-HSA-13629	-0.447064	0.0488102	-1	-0.641832	0.0201526	-1	NCOR2	preserved	protein_coding
STRG-HSA-13639	-1.54498	7.8648e-11	-1	-0.665771	0.0841071	0	SCARB1	preserved	protein_coding
STRG-HSA-13642	1.08978	0.00061443	1	-0.230564	0.600739	0	UBC	preserved	protein_coding
STRG-HSA-1365	1.21298	1.0279e-09	1	1.93759	7.333e-12	1	ZMPSTE24	preserved	protein_coding
STRG-HSA-13652	1.01849	0.00418093	1	-0.274389	0.733143	0	DHX37	preserved	protein_coding
STRG-HSA-13658	-0.528228	0.00069733	-1	-1.26269	0.00681117	-1	AACS	preserved	protein_coding
STRG-HSA-13673	0.766566	0.00096596	1	0.641328	0.0740644	0	SLC15A4	preserved	protein_coding
STRG-HSA-1368	0.557253	0.00357597	1	1.52664	0.00044992	1	SMAP2	preserved	protein_coding
STRG-HSA-13701	2.02883	5.9712e-07	1	1.71076	4.5872e-06	1	ADGRD1	preserved	protein_coding
STRG-HSA-13724	-0.586309	0.00619698	-1	-1.43146	0.0046584	-1	EP400	preserved	protein_coding
STRG-HSA-13742	0.650394	0.00033307	1	-0.442008	0.526409	0	FBRSL1	preserved	protein_coding
STRG-HSA-13747	-0.695383	6.6031e-05	-1	-1.12825	0.00391473	-1	POLE	preserved	protein_coding
STRG-HSA-13748	0.864287	0.00013325	1	0.129198	0.695217	0	AC135586.2	preserved	protein_coding
STRG-HSA-13769	-0.926513	4.2848e-09	-1	-1.12618	1.4894e-06	-1	ZNF84	preserved	protein_coding
STRG-HSA-13797	0.573289	1.9515e-07	1	-0.0681987	0.861407	0	MPHOSPH8	preserved	protein_coding
STRG-HSA-13807	-0.512417	0.00129672	-1	-0.0422919	0.957187	0	ZMYM5	preserved	protein_coding
STRG-HSA-13812	-1.27504	7.953e-14	-1	-1.06227	6.3705e-09	-1	ZMYM2	preserved	protein_coding
STRG-HSA-13818	-1.95914	9.0252e-07	-1	-3.24383	1.3218e-10	-1	GJA3	preserved	protein_coding
STRG-HSA-13822	1.17628	3.3463e-06	1	1.0924	0.00250385	1	CRYL1	preserved	protein_coding
STRG-HSA-13832	1.05865	2.8371e-06	1	0.400265	0.511933	0	EEF1AKMT1	preserved	protein_coding
STRG-HSA-13837	-2.87352	1.721e-20	-1	-2.76509	2.3068e-13	-1	XPO4	preserved	protein_coding
STRG-HSA-13844	0.795449	5.4374e-06	1	0.168014	0.552285	0	SAP18	preserved	protein_coding
STRG-HSA-13846	1.09219	6.4673e-05	1	0.208569	0.434718	0	MRPL57	preserved	protein_coding
STRG-HSA-13856	-0.869755	1.5759e-05	-1	0.0413894	0.913709	0	ZDHHC20	preserved	protein_coding
STRG-HSA-13859	1.11401	3.3583e-07	1	0.852522	2.6688e-05	1	MICU2	preserved	protein_coding
STRG-HSA-13867	1.23664	1.4064e-05	1				FTH1P7	preserved	processed_pseudogene
STRG-HSA-13877	6.18199	7.1046e-62	1	6.50789	3.4674e-91	1	SGCG	preserved	protein_coding
STRG-HSA-1388	0.645735	0.0247175	1	0.48224	0.348586	0	ZNF684	preserved	protein_coding
STRG-HSA-13891	-0.858365	0.0132729	-1	-0.617077	0.158141	0	TNFRSF19	preserved	protein_coding
STRG-HSA-13892	1.88918	2.1012e-13	1	1.59053	7.2299e-06	1	MIPEP	preserved	protein_coding
STRG-HSA-13896	1.01244	0.00288737	1	1.144	0.116426	0	AL359736.1	preserved	protein_coding
STRG-HSA-13911	-0.729237	0.00325911	-1	-0.54466	0.422934	0	CENPJ	preserved	protein_coding
STRG-HSA-13918	0.469559	0.00167788	1	0.445758	0.00649626	1	MTMR6	preserved	protein_coding
STRG-HSA-13920	-0.537507	0.0083228	-1	-0.711856	0.02653	-1	NUP58	preserved	protein_coding
STRG-HSA-13926	-3.28209	1.5949e-05	-1	-3.75949	9.9278e-05	-1	SHISA2	preserved	protein_coding
STRG-HSA-13928	0.47266	0.0156972	1	-0.0200801	0.953479	0	RNF6	preserved	protein_coding
STRG-HSA-1393	-3.56826	2.9156e-21	-1	1.0498	0.301314	0	RIMS3	preserved	protein_coding
STRG-HSA-13931	-0.722096	0.00119407	-1	-1.73079	0.00118336	-1	CDK8	preserved	protein_coding
STRG-HSA-13934	-0.988401	0.00028634	-1	-0.242509	0.782987	0	WASF3	preserved	protein_coding
STRG-HSA-13938	0.785988	0.00766161	1	0.712727	0.484551	0	USP12	preserved	protein_coding
STRG-HSA-13952	1.55472	3.1681e-07	1	1.40242	0.0613102	0	RASL11A	preserved	protein_coding
STRG-HSA-13953	1.65084	1.5202e-10	1	0.964196	0.0021539	1	GTF3A	preserved	protein_coding
STRG-HSA-13954	1.44947	1.4602e-08	1	1.68431	1.2274e-09	1	MTIF3	preserved	protein_coding
STRG-HSA-13956	-0.891797	0.00042127	-1	-1.41478	5.1257e-05	-1	LNX2	preserved	protein_coding
STRG-HSA-1397	-0.945771	0.00107511	-1				AL031289.1	preserved	lncRNA
STRG-HSA-13970	1.2043	0.00178568	1	0.645218	0.258434	0	FLT1	preserved	protein_coding
STRG-HSA-13974	1.14332	3.247e-05	1	1.28556	3.9995e-08	1	POMP	preserved	protein_coding
STRG-HSA-13975	0.9176	0.00882003	1	1.6333	0.00128679	1	SLC46A3	preserved	protein_coding
STRG-HSA-13980	-1.01551	0.0218934	-1	-0.475948	0.21691	0	MTUS2	preserved	protein_coding
STRG-HSA-13989	0.461738	0.0181892	1	0.468825	0.269242	0	UBL3	preserved	protein_coding
STRG-HSA-14001	-0.436915	0.00038341	-1				HMGB1	preserved	protein_coding
STRG-HSA-1401	1.7032	2.2966e-07	1				KCNQ4	preserved	protein_coding
STRG-HSA-14013	5.69578	3.1053e-25	1	8.90477	5.0993e-44	1	ALOX5AP	preserved	protein_coding
STRG-HSA-14015	4.65785	1.8734e-13	1	5.02496	1.7528e-22	1	MEDAG	preserved	protein_coding
STRG-HSA-14021	1.40311	4.5415e-07	1	1.82807	1.5655e-05	1	B3GLCT	preserved	protein_coding
STRG-HSA-14025	1.10344	0.00012373	1	0.233364	0.628826	0	FRY	preserved	protein_coding
STRG-HSA-14038	-3.33666	3.4521e-14	-1				BRCA2	preserved	protein_coding
STRG-HSA-14040	0.431493	0.00215446	1	0.645924	0.0142837	1	N4BP2L2	preserved	protein_coding
STRG-HSA-14044	-0.730534	1.6647e-06	-1	-0.856354	0.00288091	-1	PDS5B	preserved	protein_coding
STRG-HSA-14048	1.31974	9.1065e-08	1	0.325693	0.437679	0	AL139383.1	preserved	protein_coding
STRG-HSA-1405	-0.705386	0.0435978	-1	-1.02261	0.0090902	-1	CTPS1	preserved	protein_coding
STRG-HSA-14074	-1.49345	0.00643185	-1				CCDC169-SOHLH2	preserved	protein_coding
STRG-HSA-14077	0.534813	0.00852172	1	0.298631	0.322146	0	SPART	preserved	protein_coding
STRG-HSA-14086	-0.838425	0.00124558	-1	-1.87228	0.0053913	-1	RFXAP	preserved	protein_coding
STRG-HSA-14094	-0.824283	0.0164762	-1	-0.306452	0.543883	0	SMAD9	preserved	protein_coding
STRG-HSA-14099	-0.706665	3.5655e-09	-1	-0.66443	0.00655593	-1	EXOSC8	preserved	protein_coding
STRG-HSA-141	-1.28561	0.00404444	-1				STRG-HSA-141	preserved	processed_transcript
STRG-HSA-14100	-0.864939	8.61e-24	-1	-0.966733	1.7169e-05	-1	SUPT20H	preserved	protein_coding
STRG-HSA-14105	-1.84872	0.00020076	-1	-2.43818	0.00767646	-1	TRPC4	preserved	protein_coding
STRG-HSA-14122	-6.4795	1.0353e-40	-1	-7.34255	9.5231e-23	-1	FREM2	preserved	protein_coding
STRG-HSA-14126	-0.80612	0.00071481	-1	0.231607	0.571044	0	NHLRC3	preserved	protein_coding
STRG-HSA-14132	1.90967	3.5379e-10	1	1.98871	8.942e-05	1	LHFPL6	preserved	protein_coding
STRG-HSA-14141	0.488509	0.00889156	1	0.302308	0.432931	0	LINC00598	preserved	protein_coding
STRG-HSA-14153	0.67971	5.1783e-05	1	0.726207	0.00063296	1	MRPS31	preserved	protein_coding
STRG-HSA-14163	0.837949	1.931e-05	1	0.910366	0.00128279	1	ELF1	preserved	protein_coding
STRG-HSA-14166	1.19715	4.1867e-07	1	0.801812	0.0420034	1	WBP4	preserved	protein_coding
STRG-HSA-14185	-0.758865	9.1115e-05	-1	0.0795644	0.901096	0	NAA16	preserved	protein_coding
STRG-HSA-14192	7.24156	6.7152e-59	1	5.95027	4.905e-23	1	RGCC	preserved	protein_coding
STRG-HSA-14194	0.821254	0.0199426	1	1.26259	0.00026365	1	VWA8	preserved	protein_coding
STRG-HSA-14199	-2.21967	6.6379e-15	-1	-1.12668	0.00488004	-1	DGKH	preserved	protein_coding
STRG-HSA-1420	-2.39037	6.4169e-09	-1	-3.66583	1.0965e-07	-1	FOXO6	preserved	protein_coding
STRG-HSA-14217	-0.79449	0.0128205	-1	1.09373	1.9164e-06	1	DNAJC15	preserved	protein_coding
STRG-HSA-14239	2.4427	1.506e-09	1	1.51604	0.0654657	0	SERP2	preserved	protein_coding
STRG-HSA-14248	-0.508752	0.00030415	-1	-0.490022	0.0532174	0	GPALPP1	preserved	protein_coding
STRG-HSA-14251	0.617511	0.0003843	1	0.469932	0.164124	0	GTF2F2	preserved	protein_coding
STRG-HSA-14260	0.871579	0.00086055	1	1.32582	0.00116024	1	TPT1	preserved	protein_coding
STRG-HSA-14263	-0.853796	0.00268976	-1				TPT1-AS1	preserved	lncRNA
STRG-HSA-14268	3.42138	2.8026e-16	1	3.94242	3.7904e-16	1	SLC25A30	preserved	protein_coding
STRG-HSA-14282	9.56789	3.1906e-43	1	7.01203	1.1142e-34	1	LCP1	preserved	protein_coding
STRG-HSA-14291	0.718753	1.0555e-05	1	0.406565	0.0041226	1	ESD	preserved	protein_coding
STRG-HSA-14294	1.35416	4.2726e-06	1	0.548481	0.0400345	1	SUCLA2	preserved	protein_coding
STRG-HSA-14300	0.502586	0.00115846	1	0.574986	0.175882	0	NUDT15	preserved	protein_coding
STRG-HSA-14307	0.473525	2.2459e-05	1	0.172677	0.202163	0	MED4	preserved	protein_coding
STRG-HSA-14312	1.54796	1.1966e-41	1	1.65071	7.8571e-16	1	ITM2B	preserved	protein_coding
STRG-HSA-14321	4.59023	1.3296e-22	1	4.60853	1.9074e-17	1	LPAR6	preserved	protein_coding
STRG-HSA-14323	1.84305	5.4412e-15	1	1.86382	1.2825e-09	1	RCBTB2	preserved	protein_coding
STRG-HSA-14327	4.24416	9.0675e-13	1	4.64403	4.9643e-05	1	CYSLTR2	preserved	protein_coding
STRG-HSA-14330	-0.429665	0.013198	-1	0.64347	0.189924	0	FNDC3A	preserved	protein_coding
STRG-HSA-14340	0.600611	0.00047106	1	0.655181	0.293596	0	CDADC1	preserved	protein_coding
STRG-HSA-14344	1.83288	2.0392e-17	1				PHF11	preserved	protein_coding
STRG-HSA-14351	-0.89499	0.00796789	-1	-0.662439	0.420888	0	EBPL	preserved	protein_coding
STRG-HSA-14356	0.779285	0.0004117	1	0.457198	0.19744	0	SPRYD7	preserved	protein_coding
STRG-HSA-144	-0.640514	2.1532e-05	-1	-0.710831	0.0670587	0	AL031282.2	preserved	protein_coding
STRG-HSA-14403	0.839218	2.562e-05	1	1.06243	0.00159804	1	RNASEH2B	preserved	protein_coding
STRG-HSA-14418	0.478163	0.0136598	1	-0.0155113	0.970489	0	INTS6	preserved	protein_coding
STRG-HSA-14430	0.81583	0.0186952	1	2.16085	0.00034682	1	AL162377.3	preserved	protein_coding
STRG-HSA-14438	-1.72904	3.4217e-09	-1	-1.78544	0.0107589	-1	ATP7B	preserved	protein_coding
STRG-HSA-14440	-0.531259	0.00013728	-1	0.0808651	0.791382	0	ALG11	preserved	protein_coding
STRG-HSA-14446	-0.5782	0.0217756	-1	-0.512373	0.515037	0	NEK3	preserved	protein_coding
STRG-HSA-14447	-1.25173	6.7142e-05	-1				AL158066.1	preserved	transcribed_unprocessed_pseudogene
STRG-HSA-14448	0.679289	7.5263e-08	1	0.596976	0.0380851	1	THSD1	preserved	protein_coding
STRG-HSA-14453	-2.79221	1.2919e-14	-1	-2.73965	6.5156e-19	-1	CKAP2	preserved	protein_coding
STRG-HSA-14459	-0.644492	0.00022066	-1				AL137058.2	preserved	lncRNA
STRG-HSA-14495	-5.57444	3.2067e-30	-1	-3.81678	1.9386e-05	-1	DIAPH3	preserved	protein_coding
STRG-HSA-14517	-2.92517	9.1655e-06	-1	-3.2808	2.2945e-05	-1	AL592490.1	preserved	protein_coding
STRG-HSA-14531	1.18166	0.0110768	1	1.18207	0.0138788	1	PCDH9	preserved	protein_coding
STRG-HSA-14557	-0.73557	0.00063528	-1	-0.611704	0.266463	0	MZT1	preserved	protein_coding
STRG-HSA-14558	-2.14797	1.3501e-20	-1	-1.96908	0.00640488	-1	BORA	preserved	protein_coding
STRG-HSA-14571	1.60826	0.0152437	1	1.78817	0.0725375	0	KLF5	preserved	protein_coding
STRG-HSA-14573	-0.607386	0.00978407	-1	-0.656962	0.0480841	-1	KLF12	preserved	protein_coding
STRG-HSA-14582	1.06512	0.00543567	1	0.536635	0.135245	0	AL137782.1	preserved	protein_coding
STRG-HSA-1459	0.784466	0.0087965	1	-0.274349	0.661823	0	YBX1	preserved	protein_coding
STRG-HSA-14598	0.76765	1.0209e-05	1	1.4123	2.4065e-06	1	AC001226.2	preserved	protein_coding
STRG-HSA-14600	1.4729	3.7623e-33	1	1.3158	3.2168e-05	1	FBXL3	preserved	protein_coding
STRG-HSA-14606	1.25445	3.7623e-08	1	0.712691	0.0163222	1	MYCBP2	preserved	protein_coding
STRG-HSA-14612	3.64396	6.6747e-22	1	4.04494	2.0861e-15	1	EDNRB	preserved	protein_coding
STRG-HSA-14625	-0.706481	1.5715e-12	-1	-1.33794	1.2887e-06	-1	OBI1	preserved	protein_coding
STRG-HSA-14626	-0.601112	0.00010372	-1	-0.357439	0.19702	0	RBM26	preserved	protein_coding
STRG-HSA-1465	-2.74315	1.0409e-18	-1	-3.12667	1.281e-12	-1	P3H1	preserved	protein_coding
STRG-HSA-14656	5.99159	1.3045e-08	1				STRG-HSA-14656	preserved	processed_transcript
STRG-HSA-14659	-1.30673	0.00187013	-1				MIR17HG	preserved	lncRNA
STRG-HSA-14676	-6.84495	4.6171e-10	-1				GPC5-AS1	preserved	lncRNA
STRG-HSA-14679	-4.65547	1.987e-46	-1	-2.97537	8.0911e-05	-1	GPC6	preserved	protein_coding
STRG-HSA-14690	-0.584879	5.6968e-05	-1	-0.36752	0.584726	0	TGDS	preserved	protein_coding
STRG-HSA-14691	-0.781355	0.00269662	-1	0.165605	0.786535	0	GPR180	preserved	protein_coding
STRG-HSA-14708	-1.48978	4.4696e-06	-1	-0.299893	0.773378	0	DZIP1	preserved	protein_coding
STRG-HSA-14717	-0.957544	1.4923e-06	-1	-0.360982	0.38189	0	UGGT2	preserved	protein_coding
STRG-HSA-14723	1.83409	1.4454e-08	1	1.97656	1.8287e-08	1	MBNL2	preserved	protein_coding
STRG-HSA-14728	-0.624633	0.00241756	-1	0.0182596	0.977927	0	RAP2A	preserved	protein_coding
STRG-HSA-14733	-1.94264	3.0569e-13	-1	-1.57806	5.9759e-06	-1	FARP1	preserved	protein_coding
STRG-HSA-14747	1.912	1.0416e-12	1	1.63388	3.0127e-08	1	DOCK9	preserved	protein_coding
STRG-HSA-1475	-0.462543	0.0362792	-1	0.62592	0.290419	0	ERMAP	preserved	protein_coding
STRG-HSA-14770	1.04459	0.00102632	1	0.782661	0.205487	0	CLYBL	preserved	protein_coding
STRG-HSA-14789	0.788318	0.00094658	1	0.171842	0.725736	0	PCCA	preserved	protein_coding
STRG-HSA-14797	-2.14359	2.7466e-35	-1	-1.50399	0.0390781	-1	TMTC4	preserved	protein_coding
STRG-HSA-1481	-1.50179	7.7534e-06	-1	-2.35971	8.5401e-15	-1	SLC2A1	preserved	protein_coding
STRG-HSA-14817	1.65115	7.8536e-07	1	1.80537	0.0143103	1	FGF14-AS2	preserved	lncRNA
STRG-HSA-14826	-1.57638	6.0779e-16	-1	-1.93243	0.00088167	-1	POGLUT2	preserved	protein_coding
STRG-HSA-14829	5.6263	9.3249e-19	1				METTL21EP	preserved	transcribed_unprocessed_pseudogene
STRG-HSA-14837	-0.565229	0.00150231	-1	0.523537	0.47052	0	ARGLU1	preserved	protein_coding
STRG-HSA-14856	-0.426659	0.00902538	-1	-0.26019	0.608985	0	ABHD13	preserved	protein_coding
STRG-HSA-14868	3.3632	0.00036139	1				STRG-HSA-14868	preserved	processed_transcript
STRG-HSA-14869	2.18875	3.3061e-07	1	1.05602	0.0559475	0	IRS2	preserved	protein_coding
STRG-HSA-14880	-1.69623	0.00011193	-1	-2.69485	6.554e-11	-1	COL4A1	preserved	protein_coding
STRG-HSA-14884	-1.9972	8.2811e-09	-1	-2.94103	3.0086e-15	-1	COL4A2	preserved	protein_coding
STRG-HSA-14891	1.30534	0.00050103	1	1.00823	0.0260022	1	RAB20	preserved	protein_coding
STRG-HSA-14898	0.608758	0.00029528	1	0.0905858	0.786487	0	CARS2	preserved	protein_coding
STRG-HSA-14904	-0.70121	0.0065391	-1	0.0626701	0.902642	0	ANKRD10	preserved	protein_coding
STRG-HSA-14910	0.515194	0.0107564	1	-0.0357595	0.831584	0	ARHGEF7	preserved	protein_coding
STRG-HSA-14928	2.66344	7.0705e-21	1	0.499721	0.413647	0	MCF2L	preserved	protein_coding
STRG-HSA-14930	-1.23758	0.00081743	-1	-0.675047	0.697022	0	MCF2L-AS1	preserved	lncRNA
STRG-HSA-14934	0.835946	0.0428173	1	0.0928815	0.852511	0	F10	preserved	protein_coding
STRG-HSA-14944	0.812872	6.2067e-06	1	0.908946	0.00011	1	PCID2	preserved	protein_coding
STRG-HSA-14945	1.47504	1.7259e-13	1	1.45198	9.0191e-14	1	CUL4A	preserved	protein_coding
STRG-HSA-14948	0.500914	0.00054874	1	0.922904	0.00271151	1	LAMP1	preserved	protein_coding
STRG-HSA-14949	-2.3166	4.4415e-12	-1	-3.11691	9.7094e-05	-1	GRTP1	preserved	protein_coding
STRG-HSA-14955	2.59125	9.1076e-14	1	1.74804	3.8756e-05	1	ADPRHL1	preserved	protein_coding
STRG-HSA-14958	1.37742	8.1745e-05	1	2.18169	7.4289e-09	1	DCUN1D2	preserved	protein_coding
STRG-HSA-14962	-0.437841	0.0108301	-1	0.345942	0.290362	0	TMCO3	preserved	protein_coding
STRG-HSA-14973	1.28701	6.5625e-11	1	0.975839	0.0143613	1	GAS6	preserved	protein_coding
STRG-HSA-14988	-1.20787	2.1275e-12	-1	0.517	0.399934	0	UPF3A	preserved	protein_coding
STRG-HSA-14989	-0.595833	7.4371e-06	-1	-0.856282	6.3945e-08	-1	CHAMP1	preserved	protein_coding
STRG-HSA-15009	-0.675422	0.00113442	-1	-0.949918	4.3909e-05	-1	PARP2	preserved	protein_coding
STRG-HSA-15017	0.847102	0.0444449	1	1.18838	0.166979	0	PNP	preserved	protein_coding
STRG-HSA-15024	1.48652	0.00215162	1	1.14344	0.0114397	1	RNASE4	preserved	protein_coding
STRG-HSA-15029	-3.22087	6.0353e-06	-1				STRG-HSA-15029	preserved	processed_transcript
STRG-HSA-15037	5.93267	3.5074e-41	1	6.52178	5.0535e-69	1	RNASE1	preserved	protein_coding
STRG-HSA-15043	2.08469	2.1263e-22	1	0.675494	0.0143895	1	NDRG2	preserved	protein_coding
STRG-HSA-15055	-0.607733	0.00036032	-1	-0.459855	0.0424369	-1	HNRNPC	preserved	protein_coding
STRG-HSA-15057	-0.573838	1.5712e-05	-1	-1.06119	0.00076003	-1	SUPT16H	preserved	protein_coding
STRG-HSA-15058	-0.625154	4.5907e-05	-1	-1.29094	0.0155026	-1	CHD8	preserved	protein_coding
STRG-HSA-15065	-2.58794	1.3111e-14	-1	-3.82399	1.369e-06	-1	SALL2	preserved	protein_coding
STRG-HSA-1507	0.787687	0.00143234	1	-0.231005	0.526238	0	EBNA1BP2	preserved	protein_coding
STRG-HSA-15095	4.03844	2.6172e-13	1	4.18472	7.4627e-07	1	TRAC	preserved	TR_J_gene
STRG-HSA-1514	4.53526	4.6192e-25	1	3.19275	1.5408e-08	1	TIE1	preserved	protein_coding
STRG-HSA-15145	0.553168	0.0237785	1	0.0228331	0.927976	0	DAD1	preserved	protein_coding
STRG-HSA-15147	-0.66231	0.00358838	-1	-1.6714	5.977e-15	-1	ABHD4	preserved	protein_coding
STRG-HSA-15153	1.0388	2.2084e-05	1	0.998352	0.00035946	1	OXA1L	preserved	protein_coding
STRG-HSA-15156	-1.28119	1.8158e-05	-1	-1.34098	2.3948e-05	-1	MMP14	preserved	protein_coding
STRG-HSA-15158	-4.24945	0.0173861	-1				STRG-HSA-15158	species	processed_transcript
STRG-HSA-15159	-2.32285	0.0102159	-1				STRG-HSA-15159	preserved	processed_transcript
STRG-HSA-15169	-1.86494	4.3053e-15	-1	-1.76537	1.998e-14	-1	AL132780.3	preserved	protein_coding
STRG-HSA-15179	-0.487784	0.00310844	-1	-0.560784	0.0112397	-1	ACIN1	preserved	protein_coding
STRG-HSA-15186	1.31988	0.0119483	1	2.03559	5.8125e-05	1	SLC7A8	preserved	protein_coding
STRG-HSA-1520	-5.08046	4.281e-44	-1	-4.41167	1.5944e-06	-1	CDC20	preserved	protein_coding
STRG-HSA-15202	-1.36503	7.184e-05	-1	-2.27782	6.513e-07	-1	EFS	preserved	protein_coding
STRG-HSA-15205	1.52681	4.757e-07	1	0.294326	0.455988	0	MYH6	preserved	protein_coding
STRG-HSA-15207	1.46696	0.0135055	1				AL132855.1	preserved	processed_transcript
STRG-HSA-15208	1.99644	0.00087808	1				STRG-HSA-15208	preserved	processed_transcript
STRG-HSA-1521	0.982235	4.2413e-06	1	1.29524	0.00065115	1	ELOVL1	preserved	protein_coding
STRG-HSA-15213	0.452034	0.0303836	1	-0.130213	0.718365	0	NGDN	preserved	protein_coding
STRG-HSA-15217	-1.5071	1.2955e-08	-1	-0.954815	0.15781	0	JPH4	preserved	protein_coding
STRG-HSA-15223	1.03272	3.2635e-07	1	-1.10671	0.031033	-1	DHRS4	preserved	protein_coding
STRG-HSA-15224	1.65508	1.2702e-14	1	2.16974	0.0056876	1	AL136419.1	preserved	protein_coding
STRG-HSA-15233	-2.18134	5.3236e-08	-1	-1.71883	0.0213425	-1	PCK2	preserved	protein_coding
STRG-HSA-15234	0.534296	0.0452819	1	-0.610189	0.066335	0	DCAF11	preserved	protein_coding
STRG-HSA-15242	-3.45947	2.6722e-17	-1	-5.51854	1.7521e-23	-1	REC8	preserved	protein_coding
STRG-HSA-15243	0.458396	0.00899881	1	0.391545	0.0452249	0	AL136295.1	preserved	protein_coding
STRG-HSA-15256	1.14383	1.8687e-10	1	0.248941	0.344323	0	TINF2	preserved	protein_coding
STRG-HSA-15258	0.782699	1.6805e-07	1	0.114865	0.737174	0	RABGGTA	preserved	protein_coding
STRG-HSA-15261	-1.00438	0.00114972	-1	-1.32009	0.00015777	-1	DHRS1	preserved	protein_coding
STRG-HSA-15262	0.414428	0.00188154	1	-0.656984	9.8383e-05	-1	NOP9	preserved	protein_coding
STRG-HSA-15263	7.86038	1.0612e-26	1				CIDEB	preserved	protein_coding
STRG-HSA-15264	7.06014	1.7334e-65	1	5.40394	2.3132e-18	1	ADCY4	preserved	protein_coding
STRG-HSA-15271	-1.67882	2.0582e-05	-1	-2.64323	2.1735e-06	-1	NYNRIN	preserved	protein_coding
STRG-HSA-15273	-0.641981	0.00102961	-1	-0.895634	0.0829526	0	KHNYN	preserved	protein_coding
STRG-HSA-15277	0.69306	1.9139e-06	1	-0.0898518	0.784886	0	SDR39U1	preserved	protein_coding
STRG-HSA-15285	1.50601	0.00016941	1	0.931754	0.0558505	0	STXBP6	preserved	protein_coding
STRG-HSA-15298	-2.12411	4.1131e-07	-1	-2.0584	0.01192	-1	NOVA1	preserved	protein_coding
STRG-HSA-15317	-1.49944	1.8779e-07	-1	-1.89279	0.00591926	-1	PRKD1	preserved	protein_coding
STRG-HSA-1532	-3.65332	2.344e-21	-1	-1.95561	0.0102604	-1	PTPRF	preserved	protein_coding
STRG-HSA-15327	-1.02328	1.8001e-10	-1	-0.688675	0.0859533	0	G2E3	preserved	protein_coding
STRG-HSA-15347	0.476985	0.0234151	1	0.0431268	0.856915	0	HECTD1	preserved	protein_coding
STRG-HSA-1535	-2.36632	0.00042113	-1				KDM4A-AS1	preserved	lncRNA
STRG-HSA-15370	1.15829	0.00857105	1	0.595391	0.259634	0	AKAP6	preserved	protein_coding
STRG-HSA-15379	2.0691	0.00010015	1	0.500732	0.0857797	0	EGLN3	preserved	protein_coding
STRG-HSA-15380	4.2542	8.8795e-09	1				STRG-HSA-15380	species	processed_transcript
STRG-HSA-15395	2.15976	7.6173e-07	1	2.69796	4.3906e-14	1	CFL2	preserved	protein_coding
STRG-HSA-15409	-0.449947	5.9758e-05	-1	-0.487821	0.0567953	0	SRP54	preserved	protein_coding
STRG-HSA-15412	1.23426	1.5087e-08	1	1.30571	1.7775e-05	1	FAM177A1	preserved	protein_coding
STRG-HSA-15422	2.19933	2.0145e-16	1	1.36738	0.00083734	1	NFKBIA	preserved	protein_coding
STRG-HSA-1545	1.52722	8.6473e-23	1	1.11859	0.00066659	1	IPO13	preserved	protein_coding
STRG-HSA-15455	-1.31788	0.00019442	-1	-2.20867	0.00296988	-1	SLC25A21-AS1	preserved	lncRNA
STRG-HSA-1547	0.685355	0.0499687	1	0.515968	0.324486	0	DPH2	preserved	protein_coding
STRG-HSA-15486	-1.03438	3.2966e-08	-1	-1.11773	1.0066e-09	-1	SEC23A	preserved	protein_coding
STRG-HSA-15490	-0.668442	0.00088354	-1	-0.694718	0.231411	0	GEMIN2	preserved	protein_coding
STRG-HSA-15491	-1.10574	0.00062753	-1				STRG-HSA-15491	preserved	processed_transcript
STRG-HSA-15497	-0.735174	0.00016603	-1	-0.578542	0.0802501	0	PNN	preserved	protein_coding
STRG-HSA-15501	0.466943	0.0430734	1	1.01624	0.00058555	1	MIA2	preserved	protein_coding
STRG-HSA-15512	-2.4073	8.3725e-09	-1	-2.2673	0.0725078	0	AL121821.2	preserved	lncRNA
STRG-HSA-1553	-2.156	2.952e-05	-1	-1.54682	0.15776	0	SLC6A9	preserved	protein_coding
STRG-HSA-15540	0.713864	0.0145688	1				C14orf28	preserved	protein_coding
STRG-HSA-15542	-0.429734	0.0113177	-1				KLHL28	preserved	protein_coding
STRG-HSA-15546	-0.921268	4.1602e-13	-1	0.346016	0.475311	0	PRPF39	preserved	protein_coding
STRG-HSA-15551	-0.72535	0.0118164	-1	-0.671754	0.251375	0	FANCM	preserved	protein_coding
STRG-HSA-15558	-1.12481	4.1191e-10	-1	-0.291066	0.636717	0	MIS18BP1	preserved	protein_coding
STRG-HSA-15577	-5.23287	1.0215e-10	-1				LINC00648	preserved	lncRNA
STRG-HSA-15602	-0.432309	0.0303752	-1	0.0039168	0.993804	0	RPS29	preserved	protein_coding
STRG-HSA-15608	-1.41414	1.1498e-10	-1	-1.93981	0.00030205	-1	LRR1	preserved	protein_coding
STRG-HSA-15611	0.862433	0.0056195	1	0.517715	0.179782	0	RPL36AL	preserved	protein_coding
STRG-HSA-15614	-0.842287	2.8076e-08	-1	-1.09565	0.00541533	-1	DNAAF2	preserved	protein_coding
STRG-HSA-15618	-2.60992	7.4052e-16	-1	-2.29685	0.0216504	-1	POLE2	preserved	protein_coding
STRG-HSA-15625	1.26616	4.022e-05	1	1.51822	3.1238e-05	1	KLHDC1	preserved	protein_coding
STRG-HSA-15636	1.74219	0.00550367	1				AL627171.2	preserved	lncRNA
STRG-HSA-15640	0.495451	0.0467499	1	0.100488	0.778553	0	ARF6	preserved	protein_coding
STRG-HSA-15648	0.83944	5.1525e-05	1	1.24226	6.7395e-05	1	SOS2	preserved	protein_coding
STRG-HSA-15651	0.671036	0.0160982	1	0.90151	0.00274668	1	DMAC2L	preserved	protein_coding
STRG-HSA-15661	-1.24443	1.1005e-09	-1	-0.738022	0.00304038	-1	MAP4K5	preserved	protein_coding
STRG-HSA-15668	0.876679	2.6428e-16	1	-0.22932	0.729294	0	SAV1	preserved	protein_coding
STRG-HSA-15679	-3.22984	7.0131e-41	-1	-2.17647	7.6581e-06	-1	PYGL	preserved	protein_coding
STRG-HSA-1568	0.878266	3.2251e-12	1	0.420545	0.378739	0	RNF220	preserved	protein_coding
STRG-HSA-15695	-3.71848	4.7299e-15	-1	-5.01225	1.2893e-12	-1	TRIM9	preserved	protein_coding
STRG-HSA-1570	0.96285	0.00013852	1	0.738759	0.0795639	0	TMEM53	preserved	protein_coding
STRG-HSA-15724	0.440809	0.0326481	1	0.421954	0.259494	0	RTRAF	preserved	protein_coding
STRG-HSA-15725	-0.94721	0.00332044	-1	-1.7609	2.7103e-06	-1	NID2	preserved	protein_coding
STRG-HSA-15738	-1.2648	0.0008375	-1	-2.02201	0.0283434	-1	GPR137C	preserved	protein_coding
STRG-HSA-15742	-0.688839	0.0241338	-1	0.00428672	0.993608	0	ERO1A	preserved	protein_coding
STRG-HSA-1575	-3.89307	3.7097e-27	-1	-5.42239	8.5835e-10	-1	KIF2C	preserved	protein_coding
STRG-HSA-15757	-0.418148	0.0346134	-1	-0.702174	0.259882	0	DDHD1	preserved	protein_coding
STRG-HSA-15761	-1.7394	5.9666e-05	-1	-1.38991	0.0601252	0	CDKN3	preserved	protein_coding
STRG-HSA-15766	0.690946	0.00022313	1	0.138195	0.820132	0	CGRRF1	preserved	protein_coding
STRG-HSA-15771	0.67916	0.0214875	1	0.182734	0.662188	0	SAMD4A	preserved	protein_coding
STRG-HSA-15772	7.4967	4.5894e-26	1	6.71621	9.4259e-15	1	AL133444.1	preserved	lncRNA
STRG-HSA-15778	-2.47941	9.0857e-37	-1	-3.00705	9.0044e-07	-1	WDHD1	preserved	protein_coding
STRG-HSA-15783	2.39021	4.3226e-21	1	1.37242	5.0062e-06	1	LGALS3	preserved	protein_coding
STRG-HSA-15790	-6.71208	4.4458e-36	-1	-5.52335	1.6605e-07	-1	DLGAP5	preserved	protein_coding
STRG-HSA-1585	1.40104	6.5254e-14	1	1.04492	0.0002452	1	EIF2B3	preserved	protein_coding
STRG-HSA-15856	0.973917	1.1286e-05	1	1.22758	1.7099e-09	1	PSMA3	preserved	protein_coding
STRG-HSA-15877	-3.66803	1.718e-14	-1	-4.33016	2.2256e-07	-1	LINC01500	preserved	protein_coding
STRG-HSA-1588	0.665589	4.688e-06	1	-0.330644	0.656808	0	HECTD3	preserved	protein_coding
STRG-HSA-15884	-1.19567	7.2663e-08	-1	-1.53392	3.8421e-10	-1	DAAM1	preserved	protein_coding
STRG-HSA-1590	-1.29375	4.4388e-06	-1	-2.53836	0.00130955	-1	ZSWIM5	preserved	protein_coding
STRG-HSA-15907	1.58177	5.0522e-11	1	1.15949	7.5726e-05	1	DHRS7	preserved	protein_coding
STRG-HSA-15911	0.978848	1.319e-07	1	1.43794	4.77e-05	1	PPM1A	preserved	protein_coding
STRG-HSA-15923	-1.8676	8.3788e-07	-1	-2.57298	0.00026694	-1	SIX4	preserved	protein_coding
STRG-HSA-15945	-0.864731	0.0157201	-1	-1.06271	0.00038272	-1	HIF1A	preserved	protein_coding
STRG-HSA-15961	1.96634	2.1374e-05	1				HSPE1P2	preserved	processed_pseudogene
STRG-HSA-15968	0.775823	0.00139289	1	-0.0831728	0.84253	0	SYNE2	preserved	protein_coding
STRG-HSA-15984	1.21922	3.864e-07	1	0.494982	0.0120001	1	MTHFD1	preserved	protein_coding
STRG-HSA-15988	-3.98304	1.4889e-22	-1				AKAP5	preserved	protein_coding
STRG-HSA-15993	1.57333	0.00272465	1	0.825605	0.274237	0	HSPA2	preserved	protein_coding
STRG-HSA-15997	2.31469	2.1045e-13	1	0.887735	0.106685	0	SPTB	preserved	protein_coding
STRG-HSA-15999	0.611111	0.00186773	1	0.221742	0.27897	0	CHURC1-FNTB	preserved	protein_coding
STRG-HSA-16001	1.61999	0.00311882	1	2.26029	0.00398806	1	RAB15	preserved	protein_coding
STRG-HSA-16006	0.628228	0.00010081	1	0.27707	0.342572	0	MAX	preserved	protein_coding
STRG-HSA-1602	-1.3845	0.00082964	-1	-0.969363	0.47697	0	CCDC163	preserved	protein_coding
STRG-HSA-16022	0.841982	1.9558e-08	1	0.32491	0.653371	0	GPHN	preserved	protein_coding
STRG-HSA-16027	1.67134	7.6985e-11	1	1.12793	3.8012e-06	1	ATP6V1D	preserved	protein_coding
STRG-HSA-16029	0.571864	0.0106923	1	0.565389	0.00263323	1	EIF2S1	preserved	protein_coding
STRG-HSA-16032	-1.22971	5.5688e-05	-1	-2.24521	0.00079683	-1	PLEKHH1	preserved	protein_coding
STRG-HSA-16033	0.665116	0.00083424	1	0.137271	0.784415	0	PIGH	preserved	protein_coding
STRG-HSA-16034	-3.2715	9.9346e-07	-1	-3.45104	1.2487e-07	-1	ARG2	preserved	protein_coding
STRG-HSA-1604	0.569117	0.0136403	1	0.717767	0.00015862	1	PRDX1	preserved	protein_coding
STRG-HSA-1606	-0.745755	9.0052e-05	-1	-0.882803	1.1102e-05	-1	AKR1A1	preserved	protein_coding
STRG-HSA-16074	-1.58207	8.6053e-06	-1	-2.65926	5.2363e-13	-1	ZFP36L1	preserved	protein_coding
STRG-HSA-16080	-1.01422	0.00545039	-1	-1.80723	6.556e-07	-1	ACTN1	preserved	protein_coding
STRG-HSA-16092	3.06067	3.4748e-39	1	2.52497	2.9626e-12	1	GALNT16	preserved	protein_coding
STRG-HSA-16095	-0.79299	0.00014207	-1	-0.0459543	0.842609	0	ERH	preserved	protein_coding
STRG-HSA-16096	-0.515653	0.00119634	-1	-0.412101	0.580874	0	SLC39A9	preserved	protein_coding
STRG-HSA-16102	0.691643	3.0229e-05	1	0.604047	0.00886363	1	SUSD6	preserved	protein_coding
STRG-HSA-16106	-3.05349	0.0044315	-1				RPL7AP6	preserved	processed_pseudogene
STRG-HSA-16108	0.529141	0.00122493	1	-0.216432	0.473519	0	COX16	preserved	protein_coding
STRG-HSA-1611	-1.14288	1.8457e-14	-1	-1.9847	4.9958e-17	-1	NASP	preserved	protein_coding
STRG-HSA-16134	-0.731668	0.0215856	-1	-1.37801	0.194385	0	TTC9	preserved	protein_coding
STRG-HSA-16137	-1.31217	0.011214	-1				AC004816.1	preserved	lncRNA
STRG-HSA-16148	-4.61988	5.0895e-41	-1				AC005476.2	preserved	lncRNA
STRG-HSA-16149	-2.94433	6.0683e-46	-1	-2.41701	1.8646e-08	-1	SIPA1L1	preserved	protein_coding
STRG-HSA-16156	4.08828	7.2892e-40	1	3.51562	1.1272e-06	1	RGS6	preserved	protein_coding
STRG-HSA-16173	0.999351	6.3904e-05	1	0.597631	0.202478	0	DCAF4	preserved	protein_coding
STRG-HSA-16178	-0.58648	0.00018587	-1	0.0910299	0.819612	0	RBM25	preserved	protein_coding
STRG-HSA-16180	-0.528039	0.0413681	-1				STRG-HSA-16180	preserved	processed_transcript
STRG-HSA-16208	1.7669	6.8745e-11	1	-0.299892	0.437679	0	ACOT2	preserved	protein_coding
STRG-HSA-16227	0.643653	6.7409e-05	1	0.460887	0.0923687	0	AC005520.1	preserved	protein_coding
STRG-HSA-16240	1.79484	4.8866e-09	1	1.10579	0.00016637	1	ALDH6A1	preserved	protein_coding
STRG-HSA-16246	-0.953438	2.8791e-07	-1	-0.859396	0.13865	0	ABCD4	preserved	protein_coding
STRG-HSA-16260	0.719449	0.0119678	1	-0.712799	0.0198248	-1	ISCA2	preserved	protein_coding
STRG-HSA-16262	3.14355	3.3725e-06	1	2.19444	0.00066549	1	LTBP2	preserved	protein_coding
STRG-HSA-16270	-0.529491	0.0111557	-1	-1.22987	0.00036889	-1	YLPM1	preserved	protein_coding
STRG-HSA-16274	1.25846	2.2104e-09	1	0.447758	0.0902553	0	DLST	preserved	protein_coding
STRG-HSA-16275	1.73704	5.9573e-10	1	1.30583	0.025908	1	RPS6KL1	preserved	protein_coding
STRG-HSA-16276	2.72885	3.9012e-13	1	2.1681	0.0104947	1	PGF	preserved	protein_coding
STRG-HSA-16278	0.438546	0.0141544	1	-0.381741	0.0723646	0	EIF2B2	preserved	protein_coding
STRG-HSA-16288	-0.830444	0.00015527	-1	-0.899968	0.156887	0	ACYP1	preserved	protein_coding
STRG-HSA-163	-1.19419	0.00016053	-1	-1.77511	0.00898272	-1	PRKCZ	preserved	protein_coding
STRG-HSA-16316	-0.462167	0.0473651	-1	-0.296225	0.525738	0	ERG28	preserved	protein_coding
STRG-HSA-16319	1.47516	4.8565e-07	1	2.48583	0.00013654	1	TGFB3	preserved	protein_coding
STRG-HSA-16346	-1.55569	1.0856e-05	-1	-2.45906	0.00012915	-1	VASH1	preserved	protein_coding
STRG-HSA-16367	0.818477	0.00688192	1	0.562004	0.11869	0	TMEM63C	preserved	protein_coding
STRG-HSA-16389	1.14731	1.4686e-05	1	0.588315	0.0279309	1	AHSA1	preserved	protein_coding
STRG-HSA-16393	0.716194	5.7298e-05	1	0.137883	0.617617	0	ALKBH1	preserved	protein_coding
STRG-HSA-16396	1.70226	1.4005e-07	1	1.37532	2.9036e-09	1	SLIRP	preserved	protein_coding
STRG-HSA-16420	5.39405	1.6657e-27	1	11.0989	1.1445e-20	1	DIO2	preserved	protein_coding
STRG-HSA-16445	1.34598	0.00611763	1				ENSAP2	preserved	processed_pseudogene
STRG-HSA-16455	-4.66009	9.3342e-20	-1	-4.70488	1.3858e-11	-1	FLRT2	preserved	protein_coding
STRG-HSA-1646	-0.704704	3.4217e-09	-1	-1.74225	2.4297e-19	-1	LRRC41	preserved	protein_coding
STRG-HSA-16471	-0.625744	0.0405336	-1	-0.00576395	0.992677	0	SPATA7	preserved	protein_coding
STRG-HSA-16475	-0.726827	0.00515087	-1	-1.95848	0.00647619	-1	PTPN21	preserved	protein_coding
STRG-HSA-16479	-0.50371	6.7457e-07	-1	-0.419911	0.0430139	-1	ZC3H14	preserved	protein_coding
STRG-HSA-16481	-0.548574	0.0354781	-1	-0.443933	0.242245	0	TTC8	preserved	protein_coding
STRG-HSA-16484	0.761645	5.1148e-08	1	0.426546	0.434022	0	AL137230.2	preserved	protein_coding
STRG-HSA-165	-0.678999	0.0001384	-1	-1.13511	0.00038547	-1	FAAP20	preserved	protein_coding
STRG-HSA-16501	-1.496	2.7221e-15	-1	-1.7564	0.00721569	-1	TDP1	preserved	protein_coding
STRG-HSA-16511	2.4216	1.8109e-70	1	2.44006	1.6317e-39	1	CALM1	preserved	protein_coding
STRG-HSA-16513	0.64773	2.5689e-05	1	0.374124	0.598098	0	TTC7B	preserved	protein_coding
STRG-HSA-16524	1.7379	2.4694e-09	1	1.2128	0.01967	1	DGLUCY	preserved	protein_coding
STRG-HSA-1653	1.87808	2.7739e-09	1	1.76873	1.4125e-10	1	UQCRH	preserved	protein_coding
STRG-HSA-16544	0.574048	0.00884381	1	1.03578	6.4331e-06	1	TRIP11	preserved	protein_coding
STRG-HSA-16550	1.66239	1.4442e-05	1	2.86759	2.9855e-23	1	NDUFB1	preserved	protein_coding
STRG-HSA-16555	1.29383	7.0762e-10	1	2.01787	0.00028269	1	RIN3	preserved	protein_coding
STRG-HSA-16558	0.466939	0.00469357	1	1.92899	3.2588e-11	1	LGMN	preserved	protein_coding
STRG-HSA-16564	1.32446	5.7992e-18	1	0.292995	0.492179	0	ITPK1	preserved	protein_coding
STRG-HSA-16572	0.960536	0.00067086	1	0.39065	0.505201	0	GON7	preserved	protein_coding
STRG-HSA-16574	-0.694663	1.3722e-06	-1	-0.714588	0.17607	0	BTBD7	preserved	protein_coding
STRG-HSA-16577	-1.88985	1.277e-08	-1				UNC79	preserved	protein_coding
STRG-HSA-16592	0.601561	0.00096534	1	0.00451164	0.985333	0	DDX24	preserved	protein_coding
STRG-HSA-16596	-1.11203	1.1639e-07	-1	-1.65522	3.0339e-06	-1	IFI27L1	preserved	protein_coding
STRG-HSA-16597	5.83824	6.7484e-42	1	6.08928	2.7665e-34	1	IFI27	preserved	protein_coding
STRG-HSA-16603	7.47749	2.2114e-25	1	2.90364	0.00527619	1	SERPINA1	preserved	protein_coding
STRG-HSA-16604	6.7237	1.2058e-23	1	6.06975	2.6541e-15	1	AL049839.2	preserved	protein_coding
STRG-HSA-16615	2.19632	6.4873e-10	1	1.29583	0.0599648	0	CLMN	preserved	protein_coding
STRG-HSA-16624	1.30854	1.6692e-08	1	0.923001	0.117026	0	GLRX5	preserved	protein_coding
STRG-HSA-16629	-8.6706	3.5382e-26	-1				TUNAR	preserved	protein_coding
STRG-HSA-16631	-1.19592	0.036117	-1	-2.07048	0.0616897	0	C14orf132	preserved	protein_coding
STRG-HSA-16632	-1.96396	0.00077025	-1	-2.18355	0.0253671	-1	AL355102.2	preserved	protein_coding
STRG-HSA-16655	-0.871973	0.00018377	-1	-1.49218	0.00023723	-1	VRK1	preserved	protein_coding
STRG-HSA-16669	0.923777	1.9476e-07	1	0.806209	6.803e-05	1	SETD3	preserved	protein_coding
STRG-HSA-1667	1.19112	2.0976e-17	1	1.77002	3.1944e-12	1	MKNK1	preserved	protein_coding
STRG-HSA-16671	-0.488538	0.0271346	-1	-0.691955	0.00711752	-1	CCNK	preserved	protein_coding
STRG-HSA-16680	-1.00954	0.00070444	-1	-0.282161	0.747716	0	CYP46A1	preserved	protein_coding
STRG-HSA-16682	0.71473	0.00784294	1	0.290117	0.391126	0	EML1	preserved	protein_coding
STRG-HSA-16683	-1.12468	5.9393e-09	-1	-0.272667	0.617697	0	EVL	preserved	protein_coding
STRG-HSA-1669	2.17026	4.3602e-16	1	1.77609	1.0066e-09	1	ATPAF1	preserved	protein_coding
STRG-HSA-16693	-0.53398	3.1962e-05	-1	-0.891634	1.7911e-06	-1	YY1	preserved	protein_coding
STRG-HSA-16706	-1.23247	0.0303181	-1				BEGAIN	preserved	protein_coding
STRG-HSA-16711	-5.79451	4.4988e-13	-1	-6.23793	5.1958e-21	-1	DLK1	preserved	protein_coding
STRG-HSA-16713	-6.40155	2.2262e-06	-1				STRG-HSA-16713	preserved	processed_transcript
STRG-HSA-16714	8.16573	2.6448e-65	1				MEG8	preserved	lncRNA
STRG-HSA-16722	-11.9373	3.3532e-19	-1	-8.65544	3.671e-09	-1	RTL1	preserved	protein_coding
STRG-HSA-1673	0.559852	2.2222e-06	1	1.27562	2.7027e-06	1	EFCAB14	preserved	protein_coding
STRG-HSA-1674	12.7914	8.5375e-25	1	9.11165	2.7733e-13	1	CYP4B1	preserved	protein_coding
STRG-HSA-16771	-6.11914	2.1634e-07	-1	-6.11458	0.00067239	-1	DIO3	preserved	protein_coding
STRG-HSA-16775	0.69691	0.00059367	1	0.766934	0.00422988	1	PPP2R5C	preserved	protein_coding
STRG-HSA-16791	1.25935	0.00179935	1	0.912829	0.026238	1	HSP90AA1	preserved	protein_coding
STRG-HSA-16802	0.785689	2.7243e-06	1	0.89638	0.00107981	1	CINP	preserved	protein_coding
STRG-HSA-16805	2.01892	1.7492e-15	1	1.84675	0.0072628	1	ANKRD9	preserved	protein_coding
STRG-HSA-16806	-0.921017	5.0967e-11	-1	-0.683018	0.0012771	-1	RCOR1	preserved	protein_coding
STRG-HSA-16820	5.07042	1.137e-41	1	4.56888	1.2586e-22	1	TNFAIP2	preserved	protein_coding
STRG-HSA-16824	0.895769	0.0067477	1	1.31896	7.9556e-06	1	EIF5	preserved	protein_coding
STRG-HSA-16833	1.74719	9.0262e-13	1	0.452088	0.295965	0	CKB	preserved	protein_coding
STRG-HSA-16835	0.908519	0.00736906	1	-0.320463	0.633797	0	TRMT61A	preserved	protein_coding
STRG-HSA-16846	-1.76436	9.6999e-15	-1	-0.27723	0.833137	0	XRCC3	preserved	protein_coding
STRG-HSA-16856	1.76713	2.3338e-07	1	1.92956	1.415e-09	1	ATP5MPL	preserved	protein_coding
STRG-HSA-16859	5.36246	4.9135e-19	1	4.88092	5.2123e-16	1	RD3L	preserved	protein_coding
STRG-HSA-16871	3.16131	0.0427073	1				BX927359.1	preserved	lncRNA
STRG-HSA-16878	2.30411	2.1625e-15	1	2.83317	2.0523e-13	1	ADSSL1	preserved	protein_coding
STRG-HSA-16883	0.426314	0.00345021	1	0.552945	0.255477	0	AKT1	preserved	protein_coding
STRG-HSA-16895	-3.49058	1.7944e-10	-1	-3.87911	9.3754e-12	-1	AHNAK2	preserved	protein_coding
STRG-HSA-16897	-0.654354	0.00091336	-1	-1.41159	0.0995048	0	CLBA1	preserved	protein_coding
STRG-HSA-16902	-2.69969	3.7772e-20	-1	-3.31297	4.7805e-09	-1	CDCA4	preserved	protein_coding
STRG-HSA-16913	1.05665	0.00053516	1	0.0896426	0.844398	0	AL512356.1	preserved	protein_coding
STRG-HSA-16918	0.52754	0.011072	1	0.406732	0.583911	0	BTBD6	preserved	protein_coding
STRG-HSA-1692	0.772184	1.0679e-12	1	1.0992	0.00252862	1	CMPK1	preserved	protein_coding
STRG-HSA-16931	0.635126	0.00155069	1	-0.622679	0.0828675	0	CRIP2	preserved	protein_coding
STRG-HSA-16935	7.67957	3.0782e-09	1				IGHA2	preserved	IG_C_gene
STRG-HSA-16937	11.7516	2.0553e-26	1	13.1242	3.0575e-42	1	IGHG3	preserved	IG_C_gene
STRG-HSA-17	-0.976013	0.00742611	-1				WASH9P	preserved	unprocessed_pseudogene
STRG-HSA-17057	-0.747802	2.0127e-05	-1	-0.758042	0.137531	0	NIPA1	preserved	protein_coding
STRG-HSA-17075	-1.20705	0.00021358	-1				AC242376.2	preserved	transcribed_unprocessed_pseudogene
STRG-HSA-17174	1.98043	1.4914e-06	1				PDCD6IPP2	preserved	transcribed_unprocessed_pseudogene
STRG-HSA-17181	-3.62117	1.9451e-16	-1	-2.19114	0.0028408	-1	APBA2	preserved	protein_coding
STRG-HSA-17183	-3.87535	1.3331e-07	-1				FAM189A1	preserved	protein_coding
STRG-HSA-17241	0.964188	1.167e-13	1	1.8475	4.0096e-11	1	MTMR10	preserved	protein_coding
STRG-HSA-17249	0.926765	3.9482e-05	1	-0.282005	0.681773	0	KLF13	preserved	protein_coding
STRG-HSA-1725	0.945458	4.7573e-10	1	0.696586	0.0231032	1	FAF1	preserved	protein_coding
STRG-HSA-17271	-4.0693	3.1381e-42	-1	-3.5859	2.9104e-07	-1	ARHGAP11A	preserved	protein_coding
STRG-HSA-17273	-2.78751	8.312e-07	-1				SCG5	preserved	protein_coding
STRG-HSA-17276	-5.90088	1.2639e-08	-1	-3.53785	0.0138601	-1	GREM1	preserved	protein_coding
STRG-HSA-17282	1.1217	9.4172e-05	1	-0.390214	0.362747	0	AVEN	preserved	protein_coding
STRG-HSA-17287	0.744138	0.00058312	1	0.215775	0.431797	0	EMC7	preserved	protein_coding
STRG-HSA-17291	-0.934856	1.196e-06	-1	1.15448	0.207625	0	KATNBL1	preserved	protein_coding
STRG-HSA-17292	0.843283	8.3018e-05	1	0.695791	0.00031322	1	EMC4	preserved	protein_coding
STRG-HSA-17296	0.665583	0.024537	1	0.880083	8.7274e-05	1	NOP10	preserved	protein_coding
STRG-HSA-17299	-1.56431	0.0002162	-1	-1.23276	0.0517323	0	LPCAT4	preserved	protein_coding
STRG-HSA-1730	2.39945	6.5671e-15	1	3.03107	7.6933e-18	1	CDKN2C	preserved	protein_coding
STRG-HSA-17300	-2.59438	2.1737e-18	-1				GOLGA8A	preserved	protein_coding
STRG-HSA-17309	-1.7407	2.6821e-16	-1				GOLGA8B	preserved	protein_coding
STRG-HSA-17311	-3.26495	0.00015666	-1	-5.72187	9.5107e-08	-1	GJD2	preserved	protein_coding
STRG-HSA-17313	1.02549	0.0151527	1	0.16258	0.754827	0	ACTC1	preserved	protein_coding
STRG-HSA-17315	1.98539	0.00098214	1				STRG-HSA-17315	preserved	processed_transcript
STRG-HSA-17327	1.76787	9.7644e-11	1	1.71627	2.2321e-06	1	DPH6	preserved	protein_coding
STRG-HSA-17361	1.64381	0.000129	1	0.836511	0.00911124	1	C15orf41	preserved	protein_coding
STRG-HSA-17376	-2.49645	1.9654e-33	-1	-2.75277	3.8641e-17	-1	MEIS2	preserved	protein_coding
STRG-HSA-17389	-2.53224	3.4513e-05	-1	-1.80156	0.0859075	0	RASGRP1	preserved	protein_coding
STRG-HSA-17419	-0.508155	0.0270928	-1	-0.0927342	0.726835	0	SRP14	preserved	protein_coding
STRG-HSA-17421	-1.077	5.4008e-05	-1	0.157995	0.854728	0	SRP14-AS1	preserved	lncRNA
STRG-HSA-17426	-3.69345	6.8159e-18	-1	-3.74915	7.2568e-05	-1	BMF	preserved	protein_coding
STRG-HSA-17428	-1.88569	4.8147e-06	-1	-3.17431	4.8552e-09	-1	BUB1B	preserved	protein_coding
STRG-HSA-17439	-1.57807	6.4515e-08	-1	-0.965674	0.0266591	-1	PLCB2	preserved	protein_coding
STRG-HSA-17445	-2.3688	1.7497e-27	-1	-3.51759	9.8746e-12	-1	INAFM2	preserved	protein_coding
STRG-HSA-17446	0.78341	0.0390101	1	-1.18608	0.0705092	0	CCDC9B	preserved	protein_coding
[truncated: 6,101 more rows]

## Sheet: Development chimp genes
	log2FoldChange_rna	padj_rna	sig_rna	log2FoldChange_ribo	padj_ribo	sig_ribo	gtf_id	age	gene_biotype
[truncated: 7,259 more rows]

[truncated: 4 more sheets: Development rhesus genes, -log10 Human coregulation, -log10 Rhesus coregulation, Young genes over development]
