# Supplementary material for: Evolution of translational control and the emergence of genes and open reading frames in human and non-human primate hearts
Source: Nat Cardiovasc Res. 2024 Sep 24;3(10):1217–35. doi: 10.1038/s44161-024-00544-7 (PMC11473369; doi:10.1038/s44161-024-00544-7)
Supplement: Supplementary file 7 — Statistical source data. [file 44161_2024_544_MOESM7_ESM.xlsx]

## Sheet: Genes with human cardiac enrich
	gene_id	Known cardiac function	Known role or genetic association with cardiac disease	Defined marker of cardiac disease / Therapeutic target	Heart_human	Kidney_human	Liver_human	Brain_human	Cerebellum_human	tis_max_human	Max_human	Sum_human	tau_notestis_human	Kidney_macaque	Liver_macaque	Cerebellum_macaque	Heart_macaque	Brain_macaque	tis_max_macaque	Max_macaque	Sum_macaque	tau_notestis_macaque	Brain_mouse	Cerebellum_mouse	Heart_mouse	Liver_mouse	Kidney_mouse	tis_max_mouse	Max_mouse	Sum_mouse	tau_notestis_mouse	Brain_rat	Cerebellum_rat	Heart_rat	Kidney_rat	Liver_rat	WholeBrain_rat	tis_max_rat	Max_rat	Sum_rat	tau_notestis_rat	gtex_humantissues	switched_enrichment
RGPD6	STRG-HSA-30751	Yes	No	No	1.95646	0	0	0	0	Heart	1.95646	1.95646	1	3831.41	5785.42	4370.92	4781.87	5288.94	Liver	5785.42	24058.6	0.21038	8181.73	4528.45	7874.11	13547.9	5934.71	Liver	13547.9	40066.9	0.510644	12156.4	6829.57	8815.77	8602.56	11618.5	9061.22	Brain	12156.4	48022.8	0.262399	0	no
AC136944.3	STRG-HSA-20356	No	No	No	1030.26	0	0	0.689396	0.269744	Heart	1030.26	1031.22	0.999767	191.789	236.252	167.642	121.442	51.0332	Liver	236.252	768.157	0.437141	745.121	146.235	1025.06	1792.78	591.214	Liver	1792.78	4300.41	0.650316	641.786	301.393	709.373	530.567	1141.79	584.343	Liver	1141.79	3324.91	0.521998	1	no
TUBA3D	STRG-HSA-31079	No	No	No	6854.5	5.27739	96.615	278.897	12.9477	Heart	6854.5	7248.24	0.985639	77.2605	241.017	268.888	240.033	397.117	Brain	397.117	1224.32	0.479248	18.1022	5.35671	17.9057	30.8294	3.80094	Liver	30.8294	75.995	0.633746	6.15491	12.7275	5.36268	11.5592	17.9367	1.50024	Liver	17.9367	53.741	0.500964	1	no
SLC5A1	STRG-HSA-35772	No	No	Yes	9492.95	597.313	389.83	18.2529	21.7997	Heart	9492.95	10520.1	0.972948	929.194	211.788	11.3838	6.13136	32.2433	Kidney	929.194	1190.74	0.929631	7.18483	158.517	58.3549	73.9906	2795.94	Kidney	2795.94	3093.99	0.97335	9.77667	6.22311	19.3412	2507.82	67.7356	2.76722	Kidney	2507.82	2610.9	0.989724	0	yes
GUCA1C	STRG-HSA-38109	No	No	Yes	348.076	11.606	1.97871	31.3225	1.49022	Heart	348.076	394.474	0.966676	1.38032	1.55409	1.59105	4.66864	11.2665	Brain	11.2665	20.4606	0.795985	0	0	0	0	0	Brain	0	0	#NUM!	45.0506	13.9516	3.91194	2.34412	4.2145	1.21485	Brain	45.0506	69.4727	0.864474	0	yes
ZFP57	STRG-HSA-46279	Yes	No	No	1768.19	97.9643	88.7241	66.8497	48.2911	Heart	1768.19	2070.02	0.957325	1.65029	6.57433	10.0196	3.30554	46.2284	Brain	46.2284	67.7781	0.883461	9316.15	8133.5	1661.77	1832.28	1790.87	Brain	9316.15	22734.6	0.639915	4298.16	3882.15	1478.61	1346.33	1100.44	2851.95	Brain	4298.16	12105.7	0.545879	0	yes
B3GNT7	STRG-HSA-32728	No	Yes	No	5465.14	235.406	270.065	232.981	220.637	Heart	5465.14	6424.22	0.956127	303.104	9796.5	64.3143	257.947	287.659	Liver	9796.5	10709.5	0.9767	234.119	355.897	248.26	301.368	319.346	Cerebellum	355.897	1458.99	0.225132	607.876	640.506	215.359	618.077	248.06	84.3586	Cerebellum	640.506	2329.88	0.34061	0	yes
CYP4B1	STRG-HSA-1674	No	No	No	1139.16	64.1635	51.2814	43.2218	47.063	Heart	1139.16	1344.89	0.954851	213.842	36.7595	4.53086	102.71	1.96911	Kidney	213.842	359.812	0.829349	23.7101	27.9586	1469.46	516.702	232209	Kidney	232209	234246	0.997806	59.6522	29.5443	1795.45	8558.89	733.479	2.88357	Kidney	8558.89	11177	0.923526	0	yes
TUBA3E	STRG-HSA-31038	No	No	No	2044.74	9.49929	42.0683	310.652	7.26709	Heart	2044.74	2414.23	0.954825	77.2605	241.017	268.888	240.033	397.117	Brain	397.117	1224.32	0.479248	18.1022	5.35671	17.9057	30.8294	3.80094	Liver	30.8294	75.995	0.633746	6.15491	12.7275	5.36268	11.5592	17.9367	1.50024	Liver	17.9367	53.741	0.500964	1	no
TEDC1	STRG-HSA-16933	No	No	No	24235.5	1717.88	979.548	1059.8	1031.29	Heart	24235.5	29024.1	0.950604	816.893	561.379	387.533	819.515	1135.66	Brain	1135.66	3720.98	0.430875	844.592	247.528	687.697	728.359	859.266	Kidney	859.266	3367.44	0.270256	1292.66	941.607	911.387	1026.65	927.674	1044.64	Brain	1292.66	5099.98	0.263664	0	no
PRSS50	STRG-HSA-37255	No	No	No	10837.4	696.452	1449.11	236.328	219.507	Heart	10837.4	13438.8	0.93999	10.4406	45.0936	176.785	29.4234	32.8196	Cerebellum	176.785	294.562	0.833446	11.2534	9.12606	4.64078	1.52927	0.722675	Brain	11.2534	27.2722	0.644134	38.0001	22.8232	18.9145	13.6444	16.6482	20.2264	Brain	38.0001	110.03	0.526118	0	yes
C5orf46	STRG-HSA-44878	No	No	Yes	357.25	1.08889	14.8705	11.0129	74.1795	Heart	357.25	458.402	0.929215	0.868187	1.55495	0.714603	1.5486	5.62621	Brain	5.62621	10.3126	0.791763	6.10402	0.621302	0	0	1.31273	Brain	6.10402	8.03805	0.920789	2.933	0	0.695873	0	0	0	Brain	2.933	3.62887	0.940686	0	yes
TNMD	STRG-HSA-57546	No	No	No	560.788	75.4158	16.3523	38.4469	32.9942	Heart	560.788	723.997	0.927241	91.1599	27.6122	34.1239	132.893	138.971	Brain	138.971	424.759	0.485884	161.448	19.2383	44.8028	38.8079	38.35	Brain	161.448	302.647	0.781355	24.6197	17.8633	58.3102	79.9201	216.562	3.91188	Liver	216.562	397.275	0.791384	0	no
FMO2	STRG-HSA-3974	No	Yes	No	7132.78	590.012	1097.81	108.573	306.268	Heart	7132.78	9235.44	0.926303	2470.03	182.658	14.0882	1455	46.9529	Kidney	2470.03	4168.72	0.828069	99.6676	149.562	4802.94	3720.14	19023.9	Kidney	19023.9	27796.2	0.88472	103.876	48.9517	1415.82	3399.09	74.3092	3.91188	Kidney	3399.09	5042.04	0.879162	0	yes
CFAP61	STRG-HSA-33395	No	No	No	1359.72	70.4462	9.81138	127.943	194.952	Heart	1359.72	1762.87	0.925876	62.866	18.6594	225.815	28.0118	129.44	Cerebellum	225.815	464.791	0.735428	163.837	159.902	124.146	15.6483	51.9462	Brain	163.837	515.48	0.463424	221.85	268.401	51.1583	19.7775	7.92277	41.269	Cerebellum	268.401	569.11	0.719908	1	no
TNFRSF4	STRG-HSA-89	No	No	No	558.122	74.9389	34.0418	44.6796	26.8778	Heart	558.122	738.661	0.919132	5115.14	9094.02	1715.04	3386.56	3654.92	Liver	9094.02	22965.7	0.61866	66.573	81.3243	26.4215	48.1205	45.6519	Cerebellum	81.3243	268.091	0.425858	4357.02	4648.46	5145.81	5897.74	13384.9	1642.26	Liver	13384.9	33433.9	0.625529	0	no
AL592490.1	STRG-HSA-14517	No	No	No	5999.67	329.702	209.925	1547.74	289.878	Heart	5999.67	8376.91	0.900943	93.7642	318.197	149.559	712.487	1148.31	Brain	1148.31	2422.32	0.722635	1149.21	420.502	211.56	30.5854	59.9795	Brain	1149.21	1871.83	0.842799	2723.86	539.617	572.785	132.485	238.862	78.8965	Brain	2723.86	4207.61	0.863819	0	no
GADD45A	STRG-HSA-2093	Yes	Yes	No	30254.7	2374.82	4907.96	4639.2	708.432	Heart	30254.7	42885.1	0.895633	4830.66	4793.49	228.756	3754.47	581.012	Kidney	4830.66	14188.4	0.515712	314.586	244.423	741.453	2598.34	1104.11	Liver	2598.34	5002.92	0.768644	424.754	755.93	2262.08	2012.18	4865.18	424.754	Liver	4865.18	10320.1	0.719695	0	no
TRIB3	STRG-HSA-33052	No	Yes	No	28204.7	910.877	10208.7	452.261	506.41	Heart	28204.7	40283	0.892941	185.896	1899.1	5.00222	219.271	222.036	Liver	1899.1	2531.31	0.916776	75.0613	43.6212	645.064	955.774	43.1478	Liver	955.774	1762.67	0.788942	48.5433	18.6324	512.197	79.6454	3840.44	48.5433	Liver	3840.44	4499.46	0.9571	0	yes
JAK2	STRG-HSA-54074	Yes	Yes	No	11735.6	1038.66	2001.69	714.725	1386.75	Heart	11735.6	16877.4	0.890465	841.693	1907.09	679.435	1627.98	976.953	Liver	1907.09	6033.15	0.459116	3346.74	2592.13	2257.78	3932.52	1784.16	Liver	3932.52	13913.3	0.365495	2578.26	2160.99	2856.63	2682.77	3636.27	1711.77	Liver	3636.27	13914.9	0.293324	0	no
TYRP1	STRG-HSA-54167	No	No	No	3044.6	1117.62	55.2686	128.764	59.4846	Heart	3044.6	4405.74	0.888234	1.4813	1.61671	8.15632	3.30554	95.184	Brain	95.184	109.744	0.961759	37.3453	13.66	24.2666	1.42258	1.75042	Brain	37.3453	78.445	0.724868	14.1789	30.5452	2.02147	1.10505	3.18836	12.0019	Cerebellum	30.5452	51.0389	0.832267	0	yes
LINC01226	STRG-HSA-1048	No	No	No	24489.7	6200.28	3588.95	950.346	1572.43	Heart	24489.7	36801.7	0.874315	10854	8807.06	1444.76	6360.26	747.275	Kidney	10854	28213.4	0.600164	165.136	236.436	1736.85	1289.53	1950.5	Kidney	1950.5	5378.46	0.560631	254.684	396.309	1989.37	2666.1	1551.68	100.745	Kidney	2666.1	6858.15	0.606912	0	no
DGKI	STRG-HSA-51142	No	No	No	17458.7	448.485	704.818	3280.48	4929.53	Heart	17458.7	26822	0.865922	10.4182	5.46505	314.118	72.3639	715.44	Brain	715.44	1117.81	0.859399	1184.06	647.307	68.7716	37.4544	43.2917	Brain	1184.06	1980.88	0.83176	1316.84	911.344	86.7653	34.3745	25.8972	387.062	Brain	1316.84	2375.22	0.799069	0	yes
CNOT11	STRG-HSA-30621	Yes	No	No	11065.9	1572.66	2041.12	1146.41	1252.42	Heart	11065.9	17078.5	0.864164	1009.37	959.93	567.802	845.061	623.555	Kidney	1009.37	4005.72	0.257867	1466.56	774.188	1192.05	1702.96	1654.74	Liver	1702.96	6790.49	0.253134	1157.46	996.38	1066.74	833.871	1003.89	900.205	Brain	1157.46	5058.34	0.15745	0	no
FOSB	STRG-HSA-27693	Yes	Yes	No	31830.4	4432.8	5993.68	3519.22	3504.79	Heart	31830.4	49280.9	0.862942	8157.67	3799.99	141.551	2200.3	5113.78	Kidney	8157.67	19413.3	0.65506	715.951	142.928	147.083	39.9583	19.2032	Brain	715.951	1065.12	0.878074	364.166	35.7837	124.335	34.8441	114.505	6.59082	Brain	364.166	673.633	0.78755	0	no
SLC13A4	STRG-HSA-51107	No	No	No	5499.25	48.2096	641.981	559.511	1839.05	Heart	5499.25	8588	0.859583	23.185	54.0817	1323.25	6.13136	4713.25	Brain	4713.25	6119.89	0.925389	617.705	958.841	120.634	189.553	226.574	Cerebellum	958.841	2113.31	0.698994	892.683	1600.82	108.447	33.5863	6531.16	141.407	Liver	6531.16	9166.7	0.899117	0	yes
CPNE5	STRG-HSA-46686	No	Yes	No	14304.1	685.445	122.591	4466.41	2776.23	Heart	14304.1	22354.8	0.859295	557.8	97.2778	226.783	4350.28	5589.7	Brain	5589.7	10821.8	0.765992	2590.42	2044.98	1993.3	305.142	400.227	Brain	2590.42	7334.07	0.542193	4530.35	3172.43	525.003	289.318	70.0161	328.709	Brain	4530.35	8587.12	0.776134	0	yes
P2RX1	STRG-HSA-21685	No	No	No	1930.07	120.324	883.909	29.8798	54.7612	Heart	1930.07	3018.95	0.858959	179.838	523.819	22.9905	34.7907	82.3122	Liver	523.819	843.751	0.847308	38.3289	29.4619	398.531	675.777	236.799	Liver	675.777	1378.9	0.739884	69.9101	43.8378	169.093	144.634	1505.4	29.9911	Liver	1505.4	1932.87	0.92901	0	yes
WNT9A	STRG-HSA-4968	No	Yes	No	1184.14	114.044	41.37	273.772	241.288	Heart	1184.14	1854.62	0.858448	176.261	126.103	418.043	429.615	514.402	Brain	514.402	1664.42	0.441088	490.691	131.831	304.63	150.255	92.6956	Brain	490.691	1170.1	0.653849	652.293	160.821	323.435	101.284	60.2272	140.828	Brain	652.293	1298.06	0.752501	0	no
AL807752.7	STRG-HSA-56225	No	No	No	209150	2996.13	4421.66	92179.8	21093.5	Heart	209150	329842	0.855736	9727.45	1121.37	24910.1	14885.3	230564	Brain	230564	281208	0.945087	11806.7	16935.9	7544	2415.08	693.867	Cerebellum	16935.9	39395.5	0.66846	18692.5	34153.2	328.083	626.811	82.5168	43.6965	Cerebellum	34153.2	53883	0.855578	0	yes
VWDE	STRG-HSA-49021	No	No	No	1043.72	262.832	119.654	114.455	107.107	Heart	1043.72	1647.77	0.855314	12.5951	3.26175	52.5047	4.64579	254.796	Brain	254.796	327.803	0.928367	19.9774	86.129	4.67923	34.0433	3.71826	Cerebellum	86.129	148.547	0.818824	21.5672	21.5616	3.33339	22.4145	12.6102	1.9111	Kidney	22.4145	81.4869	0.341135	0	yes
GADD45G	STRG-HSA-55078	Yes	Yes	Yes	11758	285.129	4143.43	1474.17	930.311	Heart	11758	18591.1	0.854715	456.652	5454.8	187.226	2285.68	1667.03	Liver	5454.8	10051.4	0.789333	932.469	633.726	512.169	5237.22	1228.45	Liver	5237.22	8544.04	0.842148	1308.23	1250.24	1989.63	2104.71	4102.38	1173.68	Liver	4102.38	10755.2	0.594577	1	yes
IRX6	STRG-HSA-20520	Yes (likely)	No	No	1408.09	351.94	10.9169	237.398	230.041	Heart	1408.09	2238.39	0.852585	153.798	11.6864	10.0196	8.17515	45.8596	Kidney	153.798	229.539	0.876883	53.0052	266.217	135.494	22.7612	7.04377	Cerebellum	266.217	484.521	0.794994	82.5132	339.237	36.782	29.4722	1.98069	82.5132	Cerebellum	339.237	489.985	0.888907	0	yes
SESN2	STRG-HSA-968	Yes	No	No	7032.62	1090.38	1479.4	1083.81	766.554	Heart	7032.62	11452.8	0.84287	3349.69	1713.73	462.399	426.287	605.582	Kidney	3349.69	6557.69	0.760575	511.56	731.191	358.758	583.071	1885.33	Kidney	1885.33	4069.91	0.710319	645.535	1072.69	816.246	2453.72	2572.94	369.424	Liver	2572.94	7561.14	0.515322	0	yes
ZNF318	STRG-HSA-46852	No	Yes	No	12479.7	1778.43	1417.04	2492.97	2360.1	Heart	12479.7	20528.2	0.838767	1829.41	1878.56	3288.22	2218.62	1979.33	Cerebellum	3288.22	11194.1	0.398921	4216.8	3638.01	1844.23	1990.38	1902.48	Brain	4216.8	13591.9	0.444182	3659.96	3691.68	1423.34	1679.78	2117.15	2458.89	Cerebellum	3691.68	12571.9	0.398633	0	no
PLCXD3	STRG-HSA-43056	No	No	No	13913.2	492.671	869.943	1340.03	6773.2	Heart	13913.2	23389	0.829732	388.133	66.3173	655.513	452.576	322.43	Cerebellum	655.513	1884.97	0.531109	307.015	434.555	12.6081	26.2295	34.5611	Cerebellum	434.555	814.969	0.781148	1055.38	995.089	44.6612	53.7101	8.07681	267.043	Brain	1055.38	2156.92	0.739066	0	no
ARG2	STRG-HSA-16034	Yes	No	No	12606.1	3465.73	1567.47	2143.91	1499.74	Heart	12606.1	21283	0.827924	2895.48	10744.3	867.793	109.713	1140.86	Liver	10744.3	15758.1	0.883337	326.704	398.947	34.0174	100.932	1145.95	Kidney	1145.95	2006.55	0.812253	537.22	391.371	230.908	1966.87	115.095	466.574	Kidney	1966.87	3241.47	0.837992	0	yes
MLYCD	STRG-HSA-21225	Yes	Yes	No	11889.6	861.807	5747.94	624.506	960.568	Heart	11889.6	20084.4	0.827689	18311.2	36982.6	573.909	5412.7	1159.02	Liver	36982.6	62439.4	0.827914	30.0328	16.7752	106.984	32567.7	3517.47	Liver	32567.7	36239	0.971818	30.7746	23.4968	323.226	13917.5	37787.1	6.59082	Liver	37787.1	52082.1	0.905424	1	yes
RPL7AP11	STRG-HSA-38327	No	No	No	33.7121	3.23946	8.64416	7.09836	5.07163	Heart	33.7121	57.7657	0.821625	2.29431	3.23341	1.75135	2.19339	3.10655	Liver	3.23341	12.579	0.277419	1.38441	1.16557	1.04779	2.8215	0.875211	Liver	2.8215	7.29448	0.60367	5.84107	2.53666	3.01511	1.72748	1.80931	0.961189	Brain	5.84107	14.9296	0.611007	0	no
ICAM1	STRG-HSA-26115	No	Yes	No	15882	2913.12	6456.11	897.152	1201.97	Heart	15882	27350.3	0.819475	926.239	2048.71	120.521	1876.16	392.296	Liver	2048.71	5363.93	0.59545	183.076	110.701	1026.91	3235.86	601.983	Liver	3235.86	5158.53	0.851456	140.261	173.136	692.573	711.939	2265.68	96.493	Liver	2265.68	3983.59	0.810442	0	no
EIF2AK3	STRG-HSA-30360	No	No	No	5644.9	1462.66	1011.02	644.983	1082.64	Heart	5644.9	9846.19	0.813934	513.66	1100.54	616.779	1097.44	496.013	Liver	1100.54	3824.43	0.381239	882.215	1059.5	681.102	1907.48	1529.94	Liver	1907.48	6060.23	0.455726	1042.87	1331.52	804.734	1667.96	3085.13	766.351	Liver	3085.13	7932.22	0.607223	0	no
PFKP	STRG-HSA-5469	No	Yes	No	30087.8	7735.59	1815.35	8765.88	4386.45	Heart	30087.8	52791.1	0.811358	739.503	625.493	9807.45	8046.82	8663.94	Cerebellum	9807.45	27883.2	0.539234	26042.7	31694.2	14929.9	1074.68	2885.28	Cerebellum	31694.2	76626.7	0.645577	13638.4	10146.6	7996.06	2213.26	513.147	2039.78	Brain	13638.4	34507.5	0.617458	0	no
CMAHP	STRG-HSA-46069	No	No	No	2758.55	647.812	819.187	410.88	244.575	Heart	2758.55	4881.01	0.807648	1749.35	6326.04	43.988	836.009	75.5928	Liver	6326.04	9030.98	0.893103	31.783	28.8476	336.851	17118.9	2651.73	Liver	17118.9	20168.1	0.95547	15.3556	9.30205	777.986	623.913	795.191	6.5198	Liver	795.191	2221.75	0.551506	0	yes
SIK1B	STRG-HSA-34335	No	No	No	2040.29	397.096	739.544	271.461	175.171	Heart	2040.29	3623.56	0.805999	1454.86	19038.6	323.277	5158.05	1012.37	Liver	19038.6	26987.2	0.895626	1203.77	1489.83	3350.84	2519.42	5629.77	Kidney	5629.77	14193.6	0.619706	1911.61	1015.66	2138.64	712.587	3122.37	675.108	Liver	3122.37	8900.86	0.537331	0	yes
FNIP2	STRG-HSA-42146	No	No	No	14985.7	3065.11	3018.15	2565.99	3093.59	Heart	14985.7	26728.5	0.804099	1026.54	5042.83	845.924	2952.7	1081.63	Liver	5042.83	10949.6	0.707169	1613.9	1593.37	1306.5	3452.72	6020.73	Kidney	6020.73	13987.2	0.669206	1786.38	2250.88	1426.57	6501.51	5680.18	868.639	Kidney	6501.51	17645.5	0.571483	0	no
EFHC2	STRG-HSA-56834	No	No	No	825.4	218.791	73.2828	156.016	198.922	Heart	825.4	1472.41	0.804031	74.4712	9.78526	48.593	36.5378	100.172	Brain	100.172	269.56	0.577261	70.5904	90.9298	29.9677	29.2003	34.5824	Cerebellum	90.9298	255.27	0.548166	75.8554	130.94	70.7497	474.572	134.846	75.6297	Kidney	474.572	886.963	0.782756	0	no
CREB3L1	STRG-HSA-8751	No	No	No	3271.01	743.599	498.735	861.824	476.992	Heart	3271.01	5852.16	0.802726	3171.49	788.925	151.331	1541.94	562.334	Kidney	3171.49	6216.02	0.760008	300.663	442.331	1224.74	1401.49	1206.02	Liver	1401.49	4575.25	0.433861	364.921	468.104	1125.79	1342.14	1474.52	113.445	Liver	1474.52	4775.47	0.440336	0	yes
MTHFR	STRG-HSA-438	Yes	Yes	No	8304.67	1420.98	1736.39	1856.73	1559.99	Heart	8304.67	14878.8	0.802097	2366.58	1849.78	770.342	1801.7	1068.15	Kidney	2366.58	7856.55	0.420054	2100.5	1838.52	2596.94	3002.89	2972.6	Liver	3002.89	12511.4	0.208383	2281.69	2203.32	1545.85	5817.21	2580.46	1818.77	Kidney	5817.21	14428.5	0.62992	0	no
UAP1L1	STRG-HSA-56236	No	No	No	5766.26	1928.41	756.682	1219.19	665.694	Heart	5766.26	10336.2	0.801866	3131.73	4981.33	1429.21	3211.78	6183.55	Brain	6183.55	18937.6	0.484356	312.973	285.564	211.642	451.467	3574.56	Kidney	3574.56	4836.2	0.911762	373.155	375.196	1043.06	2555.25	576.575	73.0218	Kidney	2555.25	4923.23	0.768321	0	no
EEF1A1P13	STRG-HSA-42762	No	No	No	415.3	77.9884	91.4824	81.4599	80.4192	Heart	415.3	746.65	0.800536	16.705	15.5495	7.0054	7.10457	7.97513	Kidney	16.705	54.3396	0.436775	402.558	223.738	263.915	552.892	210.55	Liver	552.892	1653.65	0.502271	0	0	0	0	0	0	Brain	0	0	#NUM!	0	no
AL590867.2	STRG-HSA-48417	No	No	No	1586.67	157.003	730.774	243.189	174.676	Heart	1586.67	2892.31	0.794279	1111.28	1346.13	434.131	711.939	628.275	Liver	1346.13	4231.75	0.464088	509.604	355.718	1078.81	1103.73	581.891	Liver	1103.73	3629.76	0.427845	52.9963	28.7969	25.4321	34.8548	129.982	34.6028	Liver	129.982	272.062	0.72673	0	no
RPS3A	STRG-HSA-42024	Yes	Yes	No	134035	22371.5	48591.8	24279.1	17176.7	Heart	134035	246454	0.790317	11576.8	15530	8381.08	11258.8	13573.7	Liver	15530	60320.3	0.27897	12976.5	4899.04	13151.5	19018.3	10399.4	Liver	19018.3	60444.7	0.455438	13308.2	6752.04	17593.4	13508.9	20425.7	13308.2	Liver	20425.7	71588.3	0.373796	0	no
EEF1A1P11	STRG-HSA-2535	No	No	No	605.436	40.0203	290.42	115.818	63.9292	Heart	605.436	1115.62	0.789331	16.705	15.5495	7.0054	7.10457	7.97513	Kidney	16.705	54.3396	0.436775	402.558	223.738	263.915	552.892	210.55	Liver	552.892	1653.65	0.502271	0	0	0	0	0	0	Brain	0	0	#NUM!	0	no
LDHB	STRG-HSA-11435	Yes	No	No	111193	33838.4	19404.6	21946.5	18728.4	Heart	111193	205111	0.78884	360.264	20518.5	10.5081	181.174	11.7978	Liver	20518.5	21082.2	0.993131	7.90337	13.6768	11.6142	14702.4	414.219	Liver	14702.4	15149.8	0.992392	29.8079	15.2199	179.218	130.781	12466.1	6.07426	Liver	12466.1	12821.2	0.99288	0	yes
SLC25A30	STRG-HSA-14268	No	No	No	8359.26	2402.12	3731.39	503.667	455.402	Heart	8359.26	15451.8	0.787882	2388.9	8240.23	575.96	6627.47	885.922	Liver	8240.23	18718.5	0.6821	849.708	663.577	735.414	6310.68	6568.26	Kidney	6568.26	15127.6	0.674215	440.417	403.938	1461.91	4896.89	3862.62	249.04	Kidney	4896.89	11065.8	0.685061	1	no
MBOAT1	STRG-HSA-45995	No	Yes	No	2671.25	1167.94	534.773	236.942	336.39	Heart	2671.25	4947.3	0.786986	338.593	50.2746	76.4625	156.399	144.354	Kidney	338.593	766.083	0.684363	126.454	153.597	364.16	169.748	562.622	Kidney	562.622	1376.58	0.638319	299.063	218.152	310.21	859.986	351.175	148.984	Kidney	859.986	2038.59	0.657378	0	no
VPS8	STRG-HSA-39490	No	No	No	9156.46	1678.43	1256.12	2362.97	2641.56	Heart	9156.46	17095.5	0.783238	1275.63	800.217	2263.38	2265	2598.4	Brain	2598.4	9202.62	0.364587	1601.38	1635.71	1348.9	828.65	3180.05	Kidney	3180.05	8594.7	0.574327	2605.55	2200.65	1159.05	1107.01	1048.62	1355.93	Brain	2605.55	8120.87	0.47081	0	no
PNCK	STRG-HSA-58293	No	No	No	9365.15	401.1	344.957	4352.2	3086.52	Heart	9365.15	17549.9	0.78151	139.65	6.91611	434.015	503.435	4807.17	Brain	4807.17	5891.18	0.943625	2428.19	3417.29	301.501	185.893	197.093	Cerebellum	3417.29	6529.97	0.772285	2548.96	2361.75	45.8707	34.7106	112.941	347.145	Brain	2548.96	5104.23	0.749381	0	yes
FAM155B	STRG-HSA-57243	No	No	No	2661.03	118.35	46.3275	926.169	1258.52	Heart	2661.03	5010.39	0.77928	48.6185	44.7054	243.68	213.707	209.849	Cerebellum	243.68	760.559	0.469714	887.032	660.438	70.0568	239.012	210.484	Brain	887.032	2067.02	0.667433	638.408	790.595	25.6565	81.0394	11.1056	264	Cerebellum	790.595	1546.8	0.760873	1	no
WASHC2A	STRG-HSA-6289	No	No	No	5515.19	1082.89	1094.93	1056.6	1737	Heart	5515.19	10486.6	0.774649	3077.07	2346.84	5735.88	2635.27	3094.35	Cerebellum	5735.88	16889.4	0.51387	4478.01	10944.7	2509.18	4382.83	3494.01	Cerebellum	10944.7	25808.8	0.660475	5831.21	8830.92	2429.4	5810.99	4332.66	2469.7	Cerebellum	8830.92	27235.2	0.478982	0	no
CREM	STRG-HSA-6011	No	Yes	No	9727.81	1628.98	4615.98	1920.02	661.281	Heart	9727.81	18554.1	0.773169	853.744	7120.19	381.464	1523.83	1337.47	Liver	7120.19	11216.7	0.856166	398.161	302.521	536.669	1490.05	526.927	Liver	1490.05	3254.33	0.70399	486.377	454.473	1089.53	678.118	7440.66	486.377	Liver	7440.66	10149.2	0.908997	0	yes
SHMT2	STRG-HSA-12262	No	Yes	No	19000.5	2206.07	9589.85	3035.21	2690.39	Heart	19000.5	36522	0.76946	4019.63	6493.13	1552.83	895.788	1392.25	Liver	6493.13	14353.6	0.697353	2400.13	1271.63	4615.54	10255.9	7870.62	Liver	10255.9	26413.8	0.606129	5430.94	1503.18	2945.69	3610.04	12488.3	2470.26	Liver	12488.3	25978.2	0.729951	0	no
HEPH	STRG-HSA-57213	No	No	No	8336.02	3087.54	1274.6	1561.68	1861.16	Heart	8336.02	16121	0.766526	1820.16	293.604	735.811	1000.73	340.221	Kidney	1820.16	4190.53	0.674429	1273.73	387.865	1739.92	1275.2	3100.66	Kidney	3100.66	7777.39	0.622926	2797.87	1210.46	1697.99	2970.4	2145.76	2015.92	Kidney	2970.4	10822.5	0.339139	0	no
PLEKHG4B	STRG-HSA-42510	No	No	No	8788.23	1506.56	994.836	3054.02	2706.59	Heart	8788.23	17050.2	0.76497	810.386	24.0723	378.297	178.499	270.738	Kidney	810.386	1661.99	0.737284	343.308	615.095	200.55	116.801	65.2495	Cerebellum	615.095	1341	0.704961	194.41	260.333	25.364	72.3296	36.4384	48.7181	Cerebellum	260.333	588.875	0.684499	0	no
TRAFD1	STRG-HSA-13252	No	Yes	No	5607.44	1148.8	989.382	1614.4	1551.38	Heart	5607.44	10911.4	0.76353	1260.61	999.011	1353.82	1148.98	1608.42	Brain	1608.42	6370.84	0.259767	2294.9	2286.25	2027.83	2864.48	922.09	Liver	2864.48	10395.6	0.342718	4857.6	4245.67	4332.55	2620.15	3455.67	3447.17	Brain	4857.6	19511.6	0.245819	0	no
STAT4	STRG-HSA-31976	No	No	Yes	4182.69	841.816	1220.9	1603.3	298.129	Heart	4182.69	8146.83	0.763062	78.602	123.195	60.4599	40.2635	236.939	Brain	236.939	539.46	0.680803	639.045	878.756	1896.1	4768.18	1403.62	Liver	4768.18	9585.69	0.747413	1554.27	1495.97	5838	5083.12	6760.11	591.998	Liver	6760.11	20731.5	0.483316	0	no
PPP1R12C	STRG-HSA-28395	No	Yes	No	21382.8	3132.73	3616.99	8643.02	4930.62	Heart	21382.8	41706.2	0.762387	776.658	499.932	1148.67	1621.36	1919.05	Brain	1919.05	5965.66	0.472836	2820.01	2677.85	2569.24	1764.94	1497.65	Brain	2820.01	11329.7	0.245598	4015.76	3444.92	2940.03	1651.4	1760.08	1929.93	Brain	4015.76	13812.2	0.390126	0	no
SLC29A1	STRG-HSA-46910	No	Yes	No	14414.2	2392.63	8120.51	1863.33	1495.74	Heart	14414.2	28286.4	0.7594	34783.9	39949	29553.6	56070.3	60489	Brain	60489	220846	0.337249	1362.79	1372.8	5421.87	15570.9	1876.3	Liver	15570.9	25604.6	0.838902	1042.34	1452.24	2421.56	1179.09	4097.89	340.368	Liver	4097.89	10193.1	0.628148	0	no
DDO	STRG-HSA-47684	No	No	No	1409.24	268.222	779.125	194.759	119.733	Heart	1409.24	2771.08	0.758409	1638.13	357.269	123.857	1074.6	131.45	Kidney	1638.13	3325.31	0.742516	194.45	541.989	2050.8	2411.42	2306.46	Liver	2411.42	7505.13	0.471919	193.917	79.6111	113.505	475.678	179.936	13.3517	Kidney	475.678	1042.65	0.70202	1	no
CPVL	STRG-HSA-49266	Yes (likely)	No	No	10546.7	5357.51	3496.28	714.805	635.351	Heart	10546.7	20750.6	0.758124	1260.45	3504.92	1201.85	1001.77	139.697	Liver	3504.92	7108.69	0.742949	2.5801	4.74607	2.09825	4.5878	7.59731	Kidney	7.59731	21.6095	0.538908	7.16806	20.8548	20.142	45.6985	4.45273	2.34972	Kidney	45.6985	98.316	0.712148	0	no
PKN1	STRG-HSA-26398	No	Yes	No	16955.3	3329.14	3529.48	5485.88	4175.9	Heart	16955.3	33475.8	0.756413	2811.25	1560.79	2738.3	3448.15	4102.14	Brain	4102.14	14660.6	0.356526	3794.34	3589.84	2691.15	2115.97	3239.44	Brain	3794.34	15430.7	0.233306	2546.72	2206.27	2207.23	2023.83	1550.24	1603.42	Brain	2546.72	10534.3	0.215896	0	no
WDR60	STRG-HSA-51551	Yes	No	No	6234.69	1646.94	689.434	1729	2040.67	Heart	6234.69	12340.7	0.755159	1142.09	774.223	709.392	1028.24	950.138	Kidney	1142.09	4604.08	0.242177	842.109	790.399	482.344	547.121	628.166	Brain	842.109	3290.14	0.273244	1054.3	919.183	421.447	627.817	406.077	530.251	Brain	1054.3	3428.82	0.436942	0	no
GKAP1	STRG-HSA-54997	No	No	No	3416.16	581.285	878.823	915.848	995.552	Heart	3416.16	6787.67	0.753268	486.058	993.647	1070.35	777.354	531.208	Cerebellum	1070.35	3858.62	0.348751	676.724	580.099	552.143	545.68	1193.27	Kidney	1193.27	3547.91	0.506682	1918.13	1490.08	927.854	1178.87	2049.66	1918.13	Liver	2049.66	7564.59	0.327337	0	no
LNX2	STRG-HSA-13956	No	No	No	3631.12	691.415	1407.3	736.779	760.144	Heart	3631.12	7226.76	0.752443	418.024	581.203	242.511	396.443	522.801	Liver	581.203	2160.98	0.320471	456.548	587.067	846.166	1154.05	731.195	Liver	1154.05	3775.03	0.432224	712.169	784.17	1030.21	748.819	1796.51	283.551	Liver	1796.51	5071.88	0.544204	0	no
RPL27	STRG-HSA-23018	No	No	No	81805.8	12277.9	42669.1	15407.3	10952.3	Heart	81805.8	163112	0.751525	9822.67	12868.3	5506.58	9434.88	12058.6	Liver	12868.3	49691	0.284626	2899.46	1235.03	3182.69	3992.78	2529.23	Liver	3992.78	13839.2	0.383486	6462.98	3554.27	8269.08	4844.68	8658.51	5681.35	Liver	8658.51	31789.5	0.332131	0	no
PPIC	STRG-HSA-44223	No	No	Yes	3970.48	1396.56	2106.29	143.758	320.736	Heart	3970.48	7937.83	0.750197	1646.08	1288.84	144.987	1463.49	209.636	Kidney	1646.08	4753.03	0.52813	1296.36	1020.66	4144.45	2349.51	6086.04	Kidney	6086.04	14897	0.638066	1194.43	1285.61	3608.24	36598.4	1779.98	1194.43	Kidney	36598.4	44466.6	0.946253	0	no
