# Supplementary material for: Evolution of translational control and the emergence of genes and open reading frames in human and non-human primate hearts
Source: Nat Cardiovasc Res. 2024 Sep 24;3(10):1217–35. doi: 10.1038/s44161-024-00544-7 (PMC11473369; doi:10.1038/s44161-024-00544-7)
Supplement: Supplementary file 8 — Statistical source data. [file 44161_2024_544_MOESM8_ESM.xlsx]

## Sheet: Actively translated sORFs - Age
orf	length	orf_biotype	species_specific	age	species
P1_5:43579182_43583516:-:2:69	22	lncRNA-ORF	no	young translation - orphan	human
P1_1:841344_852067:+:3:324	107	lncRNA-ORF	yes	young translation - de novo structure	human
P1_15:44729373_44729501:+:1:129	42	ncRNA-ORF	yes	young translation - de novo structure	human
P1_15:74906879_74907220:-:1:342	113	uORF	yes	young translation - de novo structure	human
P1_18:3596601_3596687:+:1:87	28	lncRNA-ORF	yes	young translation - de novo structure	human
P1_19:27793801_27793881:-:1:81	26	lncRNA-ORF	yes	young translation - de novo structure	human
P1_19:36235729_36235818:+:1:90	29	uORF	yes	young translation - de novo structure	human
P1_4:63466220_63529750:-:3:366	121	lncRNA-ORF	yes	young translation - de novo structure	human
P1_4:64277013_64277042:-:1:30	9	doORF	yes	young translation - de novo structure	human
P1_9:547178_547312:+:1:135	44	lncRNA-ORF	yes	young translation - de novo structure	human
P1_X:50983802_50984140:+:1:339	112	lncRNA-ORF	yes	young translation - de novo structure	human
P1_17:47072515_47100185:-:2:396	131	lncRNA-ORF	no	young translation - de novo structure	human
P1_17:78997820_78997900:-:1:81	26	uORF	no	young translation - de novo structure	human
P1_4:62133815_62134027:+:1:213	70	lncRNA-ORF	no	young translation - de novo structure	human
P1_9:37904250_37904339:-:1:90	29	ncRNA-ORF	no	young translation - de novo structure	human
P1_1:111476021_111477347:+:3:129	42	uoORF	yes	young translation - intact structure	human
P1_1:12342961_12343044:+:1:84	27	intORF	yes	young translation - intact structure	human
P1_1:1434049_1434378:-:1:330	109	lncRNA-ORF	yes	young translation - intact structure	human
P1_1:172452960_172453034:+:1:75	24	ncRNA-ORF	yes	young translation - intact structure	human
P1_1:20028644_20059679:+:2:114	37	ncRNA-ORF	yes	young translation - intact structure	human
P1_1:202811345_202811818:+:2:270	89	lncRNA-ORF	yes	young translation - intact structure	human
P1_1:226364130_226364198:-:1:69	22	ncRNA-ORF	yes	young translation - intact structure	human
P1_1:241848810_241848917:+:1:108	35	uORF	yes	young translation - intact structure	human
P1_1:31361135_31361350:-:1:216	71	lncRNA-ORF	yes	young translation - intact structure	human
P1_1:54406200_54406262:-:1:63	20	uORF	yes	young translation - intact structure	human
P1_1:66534343_66625904:+:2:84	27	ncRNA-ORF	yes	young translation - intact structure	human
P1_1:68047290_68050585:-:2:111	36	uoORF	yes	young translation - intact structure	human
P1_1:84144525_84179179:+:2:27	8	intORF	yes	young translation - intact structure	human
P1_1:86387032_86387076:-:1:45	14	ncRNA-ORF	yes	young translation - intact structure	human
P1_10:103174939_103174947:-:1:9	2	intORF	yes	young translation - intact structure	human
P1_10:132508653_132511658:-:2:378	125	lncRNA-ORF	yes	young translation - intact structure	human
P1_10:132518126_132518158:-:1:33	10	lncRNA-ORF	yes	young translation - intact structure	human
P1_10:28524604_28525981:-:2:42	13	lncRNA-ORF	yes	young translation - intact structure	human
P1_10:4243597_4243674:-:1:78	25	lncRNA-ORF	yes	young translation - intact structure	human
P1_11:111910588_111910635:-:1:48	15	uORF	yes	young translation - intact structure	human
P1_11:119728752_119728853:-:1:102	33	uORF	yes	young translation - intact structure	human
P1_11:207724_207768:+:1:45	14	ncRNA-ORF	yes	young translation - intact structure	human
P1_11:2461536_2461691:+:1:156	51	uORF	yes	young translation - intact structure	human
P1_11:58578031_58578183:-:1:153	50	uORF	yes	young translation - intact structure	human
P1_11:76444617_76444664:-:1:48	15	lncRNA-ORF	yes	young translation - intact structure	human
P1_12:15682960_15789183:-:2:36	11	uORF	yes	young translation - intact structure	human
P1_12:21531137_21531217:+:1:81	26	ncRNA-ORF	yes	young translation - intact structure	human
P1_12:6450964_6451493:-:2:42	13	lncRNA-ORF	yes	young translation - intact structure	human
P1_14:24437914_24437922:+:1:9	2	dORF	yes	young translation - intact structure	human
P1_14:41605086_41605244:-:1:159	52	lncRNA-ORF	yes	young translation - intact structure	human
P1_14:69203917_69203949:+:1:33	10	uORF	yes	young translation - intact structure	human
P1_14:71529355_71587635:+:2:81	26	uORF	yes	young translation - intact structure	human
P1_15:101049445_101050713:-:2:300	99	lncRNA-ORF	yes	young translation - intact structure	human
P1_15:101164342_101164602:+:1:261	86	lncRNA-ORF	yes	young translation - intact structure	human
P1_15:40064580_40065342:+:2:144	47	lncRNA-ORF	yes	young translation - intact structure	human
P1_15:57599471_57599692:+:2:129	42	ncRNA-ORF	yes	young translation - intact structure	human
P1_16:22374565_22374579:-:1:15	4	uORF	yes	young translation - intact structure	human
P1_16:4242152_4242166:-:1:15	4	uORF	yes	young translation - intact structure	human
P1_16:46763086_46763142:-:1:57	18	uORF	yes	young translation - intact structure	human
P1_16:65121976_65122044:-:1:69	22	uORF	yes	young translation - intact structure	human
P1_16:81007042_81007221:+:1:180	59	uORF	yes	young translation - intact structure	human
P1_17:42554273_42554494:-:1:222	73	lncRNA-ORF	yes	young translation - intact structure	human
P1_17:5486673_5486714:+:1:42	13	uORF	yes	young translation - intact structure	human
P1_17:7455656_7455805:+:1:150	49	uORF	yes	young translation - intact structure	human
P1_17:77958718_77958804:+:1:87	28	uORF	yes	young translation - intact structure	human
P1_17:80220481_80220941:+:2:42	13	uORF	yes	young translation - intact structure	human
P1_17:8376416_8376550:-:1:135	44	uORF	yes	young translation - intact structure	human
P1_18:3594131_3596583:+:3:180	59	lncRNA-ORF	yes	young translation - intact structure	human
P1_18:61606418_61606865:-:2:252	83	lncRNA-ORF	yes	young translation - intact structure	human
P1_19:10379760_10380464:-:2:105	34	uORF	yes	young translation - intact structure	human
P1_19:20424799_20424945:-:1:147	48	pseudogene	yes	young translation - intact structure	human
P1_19:34172590_34172646:+:1:57	18	uoORF	yes	young translation - intact structure	human
P1_19:36525203_36525298:-:1:96	31	uORF	yes	young translation - intact structure	human
P1_19:38252999_38253208:-:1:210	69	uORF	yes	young translation - intact structure	human
P1_19:53253117_53253134:-:1:18	5	uORF	yes	young translation - intact structure	human
P1_19:9764976_9765023:-:1:48	15	ncRNA-ORF	yes	young translation - intact structure	human
P1_2:176002658_176002849:+:1:192	63	lncRNA-ORF	yes	young translation - intact structure	human
P1_2:207530052_207530114:+:1:63	20	uORF	yes	young translation - intact structure	human
P1_2:241687289_241687420:+:1:132	43	ncRNA-ORF	yes	young translation - intact structure	human
P1_2:30146979_30147017:+:1:39	12	uORF	yes	young translation - intact structure	human
P1_2:30346802_30346918:+:1:117	38	lncRNA-ORF	yes	young translation - intact structure	human
P1_2:64019174_64019263:-:1:90	29	uORF	yes	young translation - intact structure	human
P1_2:65048114_65056064:-:2:249	82	lncRNA-ORF	yes	young translation - intact structure	human
P1_2:69794206_69798916:-:2:162	53	lncRNA-ORF	yes	young translation - intact structure	human
P1_20:35774558_35774647:+:1:90	29	ncRNA-ORF	yes	young translation - intact structure	human
P1_20:52973172_52973183:+:1:12	3	uORF	yes	young translation - intact structure	human
P1_21:37072282_37072302:-:1:21	6	uORF	yes	young translation - intact structure	human
P1_22:26512559_26512750:+:1:192	63	lncRNA-ORF	yes	young translation - intact structure	human
P1_22:35623249_35623350:-:1:102	33	uORF	yes	young translation - intact structure	human
P1_22:36157001_36160707:-:2:45	14	ncRNA-ORF	yes	young translation - intact structure	human
P1_22:42070546_42070629:-:1:84	27	uORF	yes	young translation - intact structure	human
P1_22:50785238_50798718:+:2:120	39	pseudogene	yes	young translation - intact structure	human
P1_3:114801131_114900337:-:2:78	25	uORF	yes	young translation - intact structure	human
P1_3:119666316_119666351:+:1:36	11	lncRNA-ORF	yes	young translation - intact structure	human
P1_3:139389855_139389926:+:1:72	23	lncRNA-ORF	yes	young translation - intact structure	human
P1_3:152269024_152269050:-:1:27	8	lncRNA-ORF	yes	young translation - intact structure	human
P1_3:16174819_16174917:+:1:99	32	uORF	yes	young translation - intact structure	human
P1_3:192567104_192604470:+:3:210	69	lncRNA-ORF	yes	young translation - intact structure	human
P1_3:21750916_21751203:-:1:288	95	uoORF	yes	young translation - intact structure	human
P1_3:51975078_51975101:+:1:24	7	uORF	yes	young translation - intact structure	human
P1_3:61561795_61561839:+:1:45	14	uORF	yes	young translation - intact structure	human
P1_3:61561828_61561839:+:1:12	3	uORF	yes	young translation - intact structure	human
P1_3:75783313_75783342:-:1:30	9	intORF	yes	young translation - intact structure	human
P1_3:89107715_89107834:+:1:120	39	uoORF	yes	young translation - intact structure	human
P1_3:99931024_100114327:-:2:282	93	uORF	yes	young translation - intact structure	human
P1_4:20253094_20253189:+:1:96	31	uORF	yes	young translation - intact structure	human
P1_4:44831187_44871848:+:2:198	65	lncRNA-ORF	yes	young translation - intact structure	human
P1_4:47831358_47831429:+:1:72	23	lncRNA-ORF	yes	young translation - intact structure	human
P1_4:47875224_47882253:+:2:120	39	lncRNA-ORF	yes	young translation - intact structure	human
P1_5:120464305_120464463:+:1:159	52	uORF	yes	young translation - intact structure	human
P1_5:137754268_137754330:-:1:63	20	uORF	yes	young translation - intact structure	human
P1_5:140647857_140647904:+:1:48	15	uORF	yes	young translation - intact structure	human
P1_5:160036535_160036621:+:1:87	28	ncRNA-ORF	yes	young translation - intact structure	human
P1_5:16129285_16141097:+:2:96	31	lncRNA-ORF	yes	young translation - intact structure	human
P1_5:36151691_36151807:-:1:117	38	uORF	yes	young translation - intact structure	human
P1_5:59356887_59356961:-:1:75	24	uORF	yes	young translation - intact structure	human
P1_5:78510255_78510326:-:1:72	23	uORF	yes	young translation - intact structure	human
P1_5:9549741_9550010:+:1:270	89	lncRNA-ORF	yes	young translation - intact structure	human
P1_6:107028493_107028651:+:1:159	52	uORF	yes	young translation - intact structure	human
P1_6:13487450_13487536:-:1:87	28	uORF	yes	young translation - intact structure	human
P1_6:140079532_140086704:+:2:90	29	lncRNA-ORF	yes	young translation - intact structure	human
P1_6:14431753_14431833:+:1:81	26	lncRNA-ORF	yes	young translation - intact structure	human
P1_6:36842993_36844207:-:2:99	32	uORF	yes	young translation - intact structure	human
P1_6:7541187_7541327:-:1:141	46	lncRNA-ORF	yes	young translation - intact structure	human
P1_7:112954666_112954755:-:1:90	29	lncRNA-ORF	yes	young translation - intact structure	human
P1_7:112956541_112977170:-:2:129	42	lncRNA-ORF	yes	young translation - intact structure	human
P1_7:112977180_112986644:-:2:129	42	lncRNA-ORF	yes	young translation - intact structure	human
P1_7:156893000_156893047:-:1:48	15	uORF	yes	young translation - intact structure	human
P1_7:48089347_48090259:+:2:144	47	uORF	yes	young translation - intact structure	human
P1_7:77695947_77696126:-:1:180	59	lncRNA-ORF	yes	young translation - intact structure	human
P1_7:90591803_90597316:-:2:219	72	lncRNA-ORF	yes	young translation - intact structure	human
P1_8:118111544_118111753:-:1:210	69	uORF	yes	young translation - intact structure	human
P1_8:42843240_42843287:-:1:48	15	uORF	yes	young translation - intact structure	human
P1_8:9151849_9155062:+:2:165	54	lncRNA-ORF	yes	young translation - intact structure	human
P1_8:98064572_98064646:+:1:75	24	uORF	yes	young translation - intact structure	human
P1_9:14910266_14910349:-:1:84	27	uORF	yes	young translation - intact structure	human
P1_9:22113711_22113776:+:1:66	21	lncRNA-ORF	yes	young translation - intact structure	human
P1_9:93453255_93453491:-:1:237	78	ncRNA-ORF	yes	young translation - intact structure	human
P1_X:149934030_149934095:-:1:66	21	uORF	yes	young translation - intact structure	human
P1_X:154490337_154490543:-:1:207	68	uORF	yes	young translation - intact structure	human
P1_X:24152799_24152825:+:1:27	8	uORF	yes	young translation - intact structure	human
P1_X:50643491_50643523:-:1:33	10	uORF	yes	young translation - intact structure	human
P1_X:73944354_73944455:+:1:102	33	lncRNA-ORF	yes	young translation - intact structure	human
P1_1:10430850_10431044:+:1:195	64	uORF	no	young translation - intact structure	human
P1_1:153967923_153968048:+:1:126	41	uORF	no	young translation - intact structure	human
P1_1:156082379_156082450:-:1:72	23	uORF	no	young translation - intact structure	human
P1_1:171781837_171781932:+:1:96	31	uORF	no	young translation - intact structure	human
P1_1:179954825_179954854:+:1:30	9	ncRNA-ORF	no	young translation - intact structure	human
P1_1:180562215_180565300:+:2:180	59	lncRNA-ORF	no	young translation - intact structure	human
P1_1:208244164_208244271:-:1:108	35	uORF	no	young translation - intact structure	human
P1_1:225879269_225879355:-:1:87	28	uORF	no	young translation - intact structure	human
P1_1:231822740_231847537:-:2:114	37	lncRNA-ORF	no	young translation - intact structure	human
P1_1:231847642_231847671:-:1:30	9	lncRNA-ORF	no	young translation - intact structure	human
P1_10:21497043_21497138:-:1:96	31	lncRNA-ORF	no	young translation - intact structure	human
P1_10:3785111_3785125:-:1:15	4	uORF	no	young translation - intact structure	human
P1_11:10858329_10878432:+:2:90	29	lncRNA-ORF	no	young translation - intact structure	human
P1_11:10858338_10865321:+:2:90	29	lncRNA-ORF	no	young translation - intact structure	human
P1_11:126342203_126355549:-:2:228	75	lncRNA-ORF	no	young translation - intact structure	human
P1_11:20043884_20044195:-:1:312	103	lncRNA-ORF	no	young translation - intact structure	human
P1_11:908568_910780:-:2:84	27	uORF	no	young translation - intact structure	human
P1_12:110937200_110937430:+:1:231	76	lncRNA-ORF	no	young translation - intact structure	human
P1_12:111839851_111840356:-:2:177	58	lncRNA-ORF	no	young translation - intact structure	human
P1_12:20105683_20109776:-:2:162	53	lncRNA-ORF	no	young translation - intact structure	human
P1_12:57726325_57727189:+:2:279	92	lncRNA-ORF	no	young translation - intact structure	human
P1_12:57935798_57935902:-:1:105	34	lncRNA-ORF	no	young translation - intact structure	human
P1_12:65825073_65825123:+:1:51	16	uORF	no	young translation - intact structure	human
P1_12:65825191_65825253:+:1:63	20	uORF	no	young translation - intact structure	human
P1_13:98576946_98576987:-:1:42	13	uORF	no	young translation - intact structure	human
P1_14:37172386_37172661:+:1:276	91	lncRNA-ORF	no	young translation - intact structure	human
P1_14:54684933_54687401:-:3:294	97	lncRNA-ORF	no	young translation - intact structure	human
P1_14:73026998_73027030:-:1:33	10	uORF	no	young translation - intact structure	human
P1_15:37100379_37100483:-:1:105	34	uORF	no	young translation - intact structure	human
P1_15:40323756_40323863:+:1:108	35	uORF	no	young translation - intact structure	human
P1_15:44729246_44729389:+:1:144	47	ncRNA-ORF	no	young translation - intact structure	human
P1_16:70526592_70526615:+:1:24	7	uORF	no	young translation - intact structure	human
P1_16:72960167_73047966:-:2:243	80	uORF	no	young translation - intact structure	human
P1_16:9091791_9091919:+:1:129	42	uORF	no	young translation - intact structure	human
P1_17:1517804_1517899:+:1:96	31	lncRNA-ORF	no	young translation - intact structure	human
P1_18:49491552_49492403:-:2:162	53	ncRNA-ORF	no	young translation - intact structure	human
P1_19:2163960_2163992:+:1:33	10	uORF	no	young translation - intact structure	human
P1_19:47352815_47352889:+:1:75	24	uORF	no	young translation - intact structure	human
P1_19:56478193_56478291:+:1:99	32	lncRNA-ORF	no	young translation - intact structure	human
P1_19:58325302_58326846:-:2:84	27	lncRNA-ORF	no	young translation - intact structure	human
P1_19:8514134_8514142:-:1:9	2	uORF	no	young translation - intact structure	human
P1_2:127388923_127389220:+:2:186	61	lncRNA-ORF	no	young translation - intact structure	human
P1_2:188383769_188383831:+:1:63	20	uORF	no	young translation - intact structure	human
P1_2:205682707_205682724:+:1:18	5	uORF	no	young translation - intact structure	human
P1_2:37671830_37671916:-:1:87	28	uORF	no	young translation - intact structure	human
P1_2:84905706_84906013:+:2:24	7	uORF	no	young translation - intact structure	human
P1_20:31739416_31739616:+:1:201	66	uORF	no	young translation - intact structure	human
P1_21:45405200_45405214:+:1:15	4	uORF	no	young translation - intact structure	human
P1_22:23894384_23894410:+:1:27	8	uORF	no	young translation - intact structure	human
P1_22:26510618_26512432:-:3:201	66	uORF	no	young translation - intact structure	human
P1_3:119236964_119237056:-:1:93	30	uORF	no	young translation - intact structure	human
P1_3:119498623_119498691:+:1:69	22	uORF	no	young translation - intact structure	human
P1_3:129880506_129893589:-:2:150	49	lncRNA-ORF	no	young translation - intact structure	human
P1_3:150408960_150408989:+:1:30	9	uORF	no	young translation - intact structure	human
P1_3:150567021_150603133:-:2:276	91	ncRNA-ORF	no	young translation - intact structure	human
P1_3:16493871_16513524:-:2:93	30	uORF	no	young translation - intact structure	human
P1_3:196503549_196503614:-:1:66	21	uORF	no	young translation - intact structure	human
P1_3:40525111_40525785:+:2:171	56	uORF	no	young translation - intact structure	human
P1_3:48424614_48425315:-:2:39	12	uORF	no	young translation - intact structure	human
P1_4:118279427_118279714:+:2:96	31	lncRNA-ORF	no	young translation - intact structure	human
P1_4:139301108_139301170:-:1:63	20	uORF	no	young translation - intact structure	human
P1_4:143185300_143185578:+:1:279	92	uoORF	no	young translation - intact structure	human
P1_4:185535461_185535487:-:1:27	8	uORF	no	young translation - intact structure	human
P1_4:22515827_22515931:-:1:105	34	uORF	no	young translation - intact structure	human
P1_4:89835609_89836997:-:2:120	39	uoORF	no	young translation - intact structure	human
P1_5:150449602_150449631:-:1:30	9	uORF	no	young translation - intact structure	human
P1_5:180831226_180831414:-:1:189	62	lncRNA-ORF	no	young translation - intact structure	human
P1_5:87267984_87268064:+:1:81	26	uORF	no	young translation - intact structure	human
P1_6:142836991_142946099:-:2:213	70	uORF	no	young translation - intact structure	human
P1_6:144008115_144008153:-:1:39	12	uORF	no	young translation - intact structure	human
P1_6:30294853_30296139:-:2:120	39	lncRNA-ORF	no	young translation - intact structure	human
P1_6:34696455_34696721:+:1:267	88	lncRNA-ORF	no	young translation - intact structure	human
P1_6:34696986_34697305:+:2:159	52	lncRNA-ORF	no	young translation - intact structure	human
P1_6:4344580_4344756:-:1:177	58	lncRNA-ORF	no	young translation - intact structure	human
P1_6:4344799_4345797:-:2:138	45	lncRNA-ORF	no	young translation - intact structure	human
P1_6:4346815_4347065:-:2:111	36	lncRNA-ORF	no	young translation - intact structure	human
P1_6:4347006_4347074:-:1:69	22	lncRNA-ORF	no	young translation - intact structure	human
P1_6:52577476_52577640:+:1:165	54	lncRNA-ORF	no	young translation - intact structure	human
P1_7:33129737_33129895:+:1:159	52	uORF	no	young translation - intact structure	human
P1_7:66995563_66995577:-:1:15	4	uORF	no	young translation - intact structure	human
P1_8:101205552_101205587:-:1:36	11	uORF	no	young translation - intact structure	human
P1_8:144462785_144462850:-:1:66	21	uORF	no	young translation - intact structure	human
P1_8:144522746_144523162:+:1:417	138	dORF	no	young translation - intact structure	human
P1_8:22999652_22999819:+:1:168	55	uORF	no	young translation - intact structure	human
P1_9:101487095_101487151:-:1:57	18	uORF	no	young translation - intact structure	human
P1_9:128702573_128702839:+:1:267	88	uORF	no	young translation - intact structure	human
P1_9:129336977_129341873:+:3:276	91	lncRNA-ORF	no	young translation - intact structure	human
P1_9:129493488_129493553:+:1:66	21	lncRNA-ORF	no	young translation - intact structure	human
P1_9:35115724_35115768:-:1:45	14	uORF	no	young translation - intact structure	human
P1_9:35732232_35732357:-:1:126	41	uORF	no	young translation - intact structure	human
P1_9:68957160_68975887:-:2:276	91	lncRNA-ORF	no	young translation - intact structure	human
P1_X:103310364_103310408:-:1:45	14	uORF	no	young translation - intact structure	human
P1_X:129678165_129678290:-:1:126	41	lncRNA-ORF	no	young translation - intact structure	human
P1_X:154428178_154428303:-:1:126	41	lncRNA-ORF	no	young translation - intact structure	human
P1_X:68433256_68433300:-:1:45	14	uORF	no	young translation - intact structure	human
P1_1:100894690_100894779:-:1:90	29	uORF	no	preserved translation	human
P1_1:101237038_101237094:+:1:57	18	uORF	no	preserved translation	human
P1_1:10665568_10760745:-:4:141	46	uoORF	no	preserved translation	human
P1_1:108950395_108963444:-:2:138	45	uoORF	no	preserved translation	human
P1_1:108962416_108963474:-:2:168	55	uORF	no	preserved translation	human
P1_1:109656214_109656399:+:1:186	61	uoORF	no	preserved translation	human
P1_1:111139634_111139705:-:1:72	23	uORF	no	preserved translation	human
P1_1:111473978_111476024:+:2:60	19	uORF	no	preserved translation	human
P1_1:112703681_112707098:-:2:147	48	uoORF	no	preserved translation	human
P1_1:112929239_112956076:-:2:156	51	uoORF	no	preserved translation	human
P1_1:114716157_114716735:-:2:99	32	uoORF	no	preserved translation	human
P1_1:114757934_114757969:-:1:36	11	uORF	no	preserved translation	human
P1_1:115768471_115768722:-:1:252	83	uoORF	no	preserved translation	human
P1_1:115768538_115768615:-:1:78	25	uoORF	no	preserved translation	human
P1_1:116373410_116373466:+:1:57	18	ncRNA-ORF	no	preserved translation	human
P1_1:116666736_116666852:-:1:117	38	uORF	no	preserved translation	human
P1_1:116666827_116666952:-:1:126	41	uORF	no	preserved translation	human
P1_1:116910118_116941738:+:2:159	52	uoORF	no	preserved translation	human
P1_1:11847681_11847710:-:1:30	9	uoORF	no	preserved translation	human
P1_1:11980447_11980482:+:1:36	11	uORF	no	preserved translation	human
P1_1:1228630_1231940:-:2:366	121	uoORF	no	preserved translation	human
P1_1:1228700_1228912:-:1:213	70	uoORF	no	preserved translation	human
P1_1:12617911_12617985:-:1:75	24	uORF	no	preserved translation	human
P1_1:12617964_12618146:-:1:183	60	uORF	no	preserved translation	human
P1_1:1374358_1375053:-:3:231	76	uoORF	no	preserved translation	human
P1_1:1407246_1407275:-:1:30	9	uORF	no	preserved translation	human
P1_1:145957843_145957965:-:1:123	40	uoORF	no	preserved translation	human
P1_1:145996260_145996355:-:1:96	31	uoORF	no	preserved translation	human
P1_1:145996362_145996388:-:1:27	8	uORF	no	preserved translation	human
P1_1:146020284_146021633:-:2:102	33	ncRNA-ORF	no	preserved translation	human
P1_1:149190525_149266996:-:7:675	224	pseudogene	no	preserved translation	human
P1_1:150010511_150010633:-:1:123	40	uORF	no	preserved translation	human
P1_1:150294032_150294163:+:1:132	43	uORF	no	preserved translation	human
P1_1:151008611_151017846:+:2:96	31	uoORF	no	preserved translation	human
P1_1:151056691_151056786:-:1:96	31	uORF	no	preserved translation	human
P1_1:151060530_151060547:+:1:18	5	uORF	no	preserved translation	human
P1_1:151142659_151146545:-:3:180	59	uORF	no	preserved translation	human
P1_1:151327333_151327407:-:1:75	24	uORF	no	preserved translation	human
P1_1:151346508_151346558:-:1:51	16	ncRNA-ORF	no	preserved translation	human
P1_1:153634101_153634193:+:1:93	30	uORF	no	preserved translation	human
P1_1:155240699_155241156:-:2:90	29	uoORF	no	preserved translation	human
P1_1:155308976_155309074:+:1:99	32	uORF	no	preserved translation	human
P1_1:155910733_155911323:-:2:153	50	uoORF	no	preserved translation	human
P1_1:156114902_156115204:+:1:303	100	uoORF	no	preserved translation	human
P1_1:156282709_156282801:-:1:93	30	uORF	no	preserved translation	human
P1_1:156483358_156500592:-:2:180	59	uORF	no	preserved translation	human
P1_1:156483398_156500599:-:2:147	48	uORF	no	preserved translation	human
P1_1:156594987_156595190:-:1:204	67	dORF	no	preserved translation	human
P1_1:156701047_156705529:-:2:159	52	uoORF	no	preserved translation	human
P1_1:156728643_156728873:+:1:231	76	uORF	no	preserved translation	human
P1_1:16017812_16018009:-:1:198	65	ncRNA-ORF	no	preserved translation	human
P1_1:160205449_160211552:+:2:84	27	uoORF	no	preserved translation	human
P1_1:160262315_160262509:-:1:195	64	uORF	no	preserved translation	human
P1_1:161118169_161119198:+:3:171	56	uoORF	no	preserved translation	human
P1_1:161177444_161177485:-:1:42	13	ncRNA-ORF	no	preserved translation	human
P1_1:16305914_16352305:-:3:324	107	uoORF	no	preserved translation	human
P1_1:163202863_163202892:-:1:30	9	uORF	no	preserved translation	human
P1_1:16391386_16393278:+:2:90	29	intORF	no	preserved translation	human
P1_1:165631251_165649887:+:2:90	29	uoORF	no	preserved translation	human
P1_1:165768197_165768785:-:2:177	58	intORF	no	preserved translation	human
P1_1:165768775_165768873:-:1:99	32	intORF	no	preserved translation	human
P1_1:16608533_16608640:-:1:108	35	ncRNA-ORF	no	preserved translation	human
P1_1:167935786_167935947:-:1:162	53	uoORF	no	preserved translation	human
P1_1:167936704_167936784:+:1:81	26	uORF	no	preserved translation	human
P1_1:169106725_169106817:+:1:93	30	uORF	no	preserved translation	human
P1_1:17005068_17011757:-:4:312	103	uoORF	no	preserved translation	human
P1_1:172533150_172533230:+:1:81	26	uORF	no	preserved translation	human
P1_1:174022122_174022298:-:1:177	58	ncRNA-ORF	no	preserved translation	human
P1_1:175177633_175177671:-:1:39	12	uORF	no	preserved translation	human
P1_1:179865548_179865682:-:1:135	44	uORF	no	preserved translation	human
P1_1:179865721_179865783:-:1:63	20	uORF	no	preserved translation	human
P1_1:179882193_179882393:+:1:201	66	uORF	no	preserved translation	human
P1_1:180502169_180502273:-:1:105	34	uoORF	no	preserved translation	human
P1_1:180502435_180502554:-:1:120	39	uORF	no	preserved translation	human
P1_1:180562227_180565544:+:2:417	138	lncRNA-ORF	no	preserved translation	human
P1_1:180632183_180632269:+:1:87	28	uoORF	no	preserved translation	human
P1_1:181022643_181022723:-:1:81	26	uoORF	no	preserved translation	human
P1_1:1825463_1890953:-:2:171	56	uORF	no	preserved translation	human
P1_1:183636121_183636192:+:1:72	23	uORF	no	preserved translation	human
P1_1:183636269_183636466:+:1:198	65	uORF	no	preserved translation	human
P1_1:1839196_1890884:-:2:108	35	uORF	no	preserved translation	human
P1_1:184477394_184507629:+:2:252	83	uoORF	no	preserved translation	human
P1_1:184754676_184754699:-:1:24	7	uORF	no	preserved translation	human
P1_1:185311281_185317009:-:2:99	32	uORF	no	preserved translation	human
P1_1:193059633_193069042:+:2:153	50	uORF	no	preserved translation	human
P1_1:193186207_193186416:-:1:210	69	uORF	no	preserved translation	human
P1_1:197672113_197715047:-:3:111	36	intORF	no	preserved translation	human
P1_1:20069022_20070438:+:2:156	51	ncRNA-ORF	no	preserved translation	human
P1_1:201373247_201377672:-:2:72	23	ncRNA-ORF	no	preserved translation	human
P1_1:201373288_201377658:-:2:150	49	uORF	no	preserved translation	human
P1_1:201465948_201468376:-:2:267	88	dORF	no	preserved translation	human
P1_1:201468783_201468941:-:1:159	52	uoORF	no	preserved translation	human
P1_1:202135780_202144543:-:4:270	89	intORF	no	preserved translation	human
P1_1:202462930_202462968:+:1:39	12	uORF	no	preserved translation	human
P1_1:202463031_202463051:+:1:21	6	uORF	no	preserved translation	human
P1_1:202488622_202493126:+:2:15	4	uORF	no	preserved translation	human
P1_1:202950968_202954286:-:2:243	80	uoORF	no	preserved translation	human
P1_1:203128315_203129005:+:2:339	112	uoORF	no	preserved translation	human
P1_1:203626931_203682791:+:2:339	112	uORF	no	preserved translation	human
P1_1:203627107_203627190:+:1:84	27	uORF	no	preserved translation	human
P1_1:203627197_203627211:+:1:15	4	uORF	no	preserved translation	human
P1_1:204411487_204411642:-:1:156	51	uORF	no	preserved translation	human
P1_1:204411664_204411690:-:1:27	8	uORF	no	preserved translation	human
P1_1:205631705_205631815:-:1:111	36	uORF	no	preserved translation	human
P1_1:205723956_205749990:-:4:216	71	uoORF	no	preserved translation	human
P1_1:205729616_205750016:-:2:66	21	uoORF	no	preserved translation	human
P1_1:205811033_205812896:-:2:144	47	uORF	no	preserved translation	human
P1_1:205917288_205917341:-:1:54	17	intORF	no	preserved translation	human
P1_1:207752091_207752192:+:1:102	33	ncRNA-ORF	no	preserved translation	human
P1_1:20780520_20786522:-:2:291	96	ncRNA-ORF	no	preserved translation	human
P1_1:208243914_208244039:-:1:126	41	uORF	no	preserved translation	human
P1_1:212285530_212285577:+:1:48	15	uORF	no	preserved translation	human
P1_1:212796524_212797194:+:2:150	49	intORF	no	preserved translation	human
P1_1:21290156_21345458:-:2:84	27	uoORF	no	preserved translation	human
P1_1:21757725_21782989:-:2:225	74	uoORF	no	preserved translation	human
P1_1:219174994_219179167:+:2:48	15	ncRNA-ORF	no	preserved translation	human
P1_1:220089713_220089811:-:1:99	32	uORF	no	preserved translation	human
P1_1:220094173_220094436:+:1:264	87	uoORF	no	preserved translation	human
P1_1:227318174_227318266:-:1:93	30	uORF	no	preserved translation	human
P1_1:227728657_227731685:+:2:231	76	uORF	no	preserved translation	human
P1_1:228082720_228082764:+:1:45	14	uORF	no	preserved translation	human
P1_1:228406344_228406811:-:1:468	155	uoORF	no	preserved translation	human
P1_1:23094264_23109024:-:2:120	39	uORF	no	preserved translation	human
P1_1:231241226_231241339:+:1:114	37	uORF	no	preserved translation	human
P1_1:232629896_232629970:-:1:75	24	ncRNA-ORF	no	preserved translation	human
P1_1:232950649_232950732:+:1:84	27	uoORF	no	preserved translation	human
P1_1:23369675_23369788:-:1:114	37	uORF	no	preserved translation	human
P1_1:235328582_235328719:+:1:138	45	uORF	no	preserved translation	human
P1_1:236142570_236142626:+:1:57	18	uoORF	no	preserved translation	human
P1_1:236686600_236686677:+:1:78	25	uoORF	no	preserved translation	human
P1_1:236795321_236803436:+:2:426	141	uoORF	no	preserved translation	human
P1_1:2391952_2397134:+:3:114	37	uoORF	no	preserved translation	human
P1_1:24415815_24419407:+:2:207	68	uORF	no	preserved translation	human
P1_1:244653169_244653210:+:1:42	13	ncRNA-ORF	no	preserved translation	human
P1_1:244864341_244864475:-:1:135	44	uORF	no	preserved translation	human
P1_1:245155116_245155151:+:1:36	11	uORF	no	preserved translation	human
P1_1:246566184_246566222:-:1:39	12	uORF	no	preserved translation	human
P1_1:247330021_247331619:-:2:249	82	uORF	no	preserved translation	human
P1_1:24745426_24745575:+:1:150	49	ncRNA-ORF	no	preserved translation	human
P1_1:248825093_248825839:-:2:279	92	uORF	no	preserved translation	human
P1_1:248844624_248847193:+:3:252	83	uORF	no	preserved translation	human
P1_1:25338329_25338385:+:1:57	18	ncRNA-ORF	no	preserved translation	human
P1_1:25338399_25340481:+:2:66	21	uORF	no	preserved translation	human
P1_1:25338442_25340476:+:2:18	5	uORF	no	preserved translation	human
P1_1:26022216_26022533:+:1:318	105	uORF	no	preserved translation	human
P1_1:27154769_27155089:-:1:321	106	uORF	no	preserved translation	human
P1_1:27558518_27603475:-:3:270	89	uORF	no	preserved translation	human
P1_1:27558734_27558883:-:1:150	49	uORF	no	preserved translation	human
P1_1:27669341_27672152:-:2:36	11	uORF	no	preserved translation	human
P1_1:3068730_3068792:-:1:63	20	lncRNA-ORF	no	preserved translation	human
P1_1:31919563_31938010:-:2:120	39	uORF	no	preserved translation	human
P1_1:31938056_31938217:-:1:162	53	uORF	no	preserved translation	human
P1_1:35636426_35641490:-:2:156	51	uoORF	no	preserved translation	human
P1_1:35931294_35945764:+:2:225	74	uoORF	no	preserved translation	human
P1_1:36156307_36156387:+:1:81	26	uORF	no	preserved translation	human
P1_1:36259388_36259483:+:1:96	31	ncRNA-ORF	no	preserved translation	human
P1_1:37808294_37809134:+:3:372	123	uoORF	no	preserved translation	human
P1_1:3856992_3857192:-:1:201	66	uORF	no	preserved translation	human
P1_1:41382346_41382681:+:1:336	111	ncRNA-ORF	no	preserved translation	human
P1_1:42943315_42958785:-:2:159	52	uoORF	no	preserved translation	human
P1_1:43172215_43172274:-:1:60	19	uORF	no	preserved translation	human
P1_1:43707550_43736241:+:2:153	50	uORF	no	preserved translation	human
P1_1:43947034_43947237:+:1:204	67	uORF	no	preserved translation	human
P1_1:43970020_43970097:+:1:78	25	ncRNA-ORF	no	preserved translation	human
P1_1:44631977_44632003:+:1:27	8	ncRNA-ORF	no	preserved translation	human
P1_1:44981038_44986505:-:2:153	50	uoORF	no	preserved translation	human
P1_1:45551140_45561868:+:2:96	31	uoORF	no	preserved translation	human
P1_1:45661165_45686470:-:2:120	39	uORF	no	preserved translation	human
P1_1:45913682_45913804:+:1:123	40	ncRNA-ORF	no	preserved translation	human
P1_1:46132252_46132389:-:1:138	45	uORF	no	preserved translation	human
P1_1:46303702_46303746:+:1:45	14	uORF	no	preserved translation	human
P1_1:46303728_46303760:+:1:33	10	uORF	no	preserved translation	human
P1_1:46718955_46719092:-:1:138	45	uORF	no	preserved translation	human
P1_1:50960008_50960073:-:1:66	21	uORF	no	preserved translation	human
P1_1:51236315_51236431:+:1:117	38	uORF	no	preserved translation	human
P1_1:52055023_52055166:-:1:144	47	uoORF	no	preserved translation	human
P1_1:52055509_52055691:-:1:183	60	uORF	no	preserved translation	human
P1_1:53889353_53889463:-:1:111	36	uORF	no	preserved translation	human
P1_1:56579242_56579388:-:1:147	48	uORF	no	preserved translation	human
P1_1:58783241_58783432:-:1:192	63	uORF	no	preserved translation	human
P1_1:58783392_58783712:-:1:321	106	uORF	no	preserved translation	human
P1_1:58783646_58783882:-:1:237	78	uORF	no	preserved translation	human
P1_1:61990222_61990284:+:1:63	20	intORF	no	preserved translation	human
P1_1:62437124_62437186:+:1:63	20	uORF	no	preserved translation	human
P1_1:63774046_63774177:+:1:132	43	uORF	no	preserved translation	human
P1_1:63774107_64009334:+:2:432	143	uoORF	no	preserved translation	human
P1_1:6785566_6820212:+:2:42	13	intORF	no	preserved translation	human
P1_1:74724800_74733034:-:2:114	37	uoORF	no	preserved translation	human
P1_1:74733177_74733233:+:1:57	18	uORF	no	preserved translation	human
P1_1:76699789_76700538:+:1:750	249	pseudogene	no	preserved translation	human
P1_1:77888694_77916099:+:2:111	36	uORF	no	preserved translation	human
P1_1:78005044_78005094:+:1:51	16	uORF	no	preserved translation	human
P1_1:78013084_78013221:+:1:138	45	intORF	no	preserved translation	human
P1_1:7961701_7962778:+:2:51	16	uORF	no	preserved translation	human
P1_1:7961729_7962778:+:2:81	26	uORF	no	preserved translation	human
P1_1:84078195_84179179:+:2:180	59	uoORF	no	preserved translation	human
P1_1:85496166_85578020:-:2:153	50	uORF	no	preserved translation	human
P1_1:87329220_87332242:+:2:255	84	uoORF	no	preserved translation	human
P1_1:8874871_8878679:-:2:147	48	uoORF	no	preserved translation	human
P1_1:92876306_92961442:-:2:192	63	uoORF	no	preserved translation	human
P1_1:94903508_94927021:-:2:201	66	uoORF	no	preserved translation	human
P1_1:95117468_95117533:+:1:66	21	uORF	no	preserved translation	human
P1_1:9942631_9942735:-:1:105	34	ncRNA-ORF	no	preserved translation	human
P1_1:99646118_99646165:+:1:48	15	uORF	no	preserved translation	human
P1_10:100912984_100913136:+:1:153	50	uoORF	no	preserved translation	human
P1_10:101827975_101828674:-:3:138	45	intORF	no	preserved translation	human
P1_10:101828234_101829100:-:4:192	63	intORF	no	preserved translation	human
P1_10:102245598_102245624:+:1:27	8	uORF	no	preserved translation	human
P1_10:102424781_102432576:-:3:147	48	uoORF	no	preserved translation	human
P1_10:102643935_102644075:+:1:141	46	uORF	no	preserved translation	human
P1_10:102644162_102644287:+:1:126	41	uORF	no	preserved translation	human
P1_10:102776320_102776340:+:1:21	6	uORF	no	preserved translation	human
P1_10:103395859_103396432:-:2:198	65	uORF	no	preserved translation	human
P1_10:103917594_103917656:-:1:63	20	uoORF	no	preserved translation	human
P1_10:110303529_110304850:-:2:162	53	uoORF	no	preserved translation	human
P1_10:110918150_110919128:-:2:72	23	uoORF	no	preserved translation	human
P1_10:113663860_113663946:-:1:87	28	uoORF	no	preserved translation	human
P1_10:119073881_119080687:-:2:117	38	uoORF	no	preserved translation	human
P1_10:119818813_119819133:+:1:321	106	pseudogene	no	preserved translation	human
P1_10:12069009_12081475:+:2:183	60	uoORF	no	preserved translation	human
P1_10:123007147_123008786:-:2:123	40	uORF	no	preserved translation	human
P1_10:125816499_125823256:-:2:255	84	uoORF	no	preserved translation	human
P1_10:17229404_17229757:+:1:354	117	uoORF	no	preserved translation	human
P1_10:18659481_18659678:+:1:198	65	uoORF	no	preserved translation	human
P1_10:19816492_19816695:+:1:204	67	uORF	no	preserved translation	human
P1_10:19816542_20001775:+:2:651	216	uoORF	no	preserved translation	human
P1_10:28525922_28532972:-:2:618	205	lncRNA-ORF	no	preserved translation	human
P1_10:28532787_28532897:+:1:111	36	uORF	no	preserved translation	human
P1_10:28677524_28677601:+:1:78	25	uORF	no	preserved translation	human
P1_10:28677564_28677611:+:1:48	15	uORF	no	preserved translation	human
P1_10:28677680_28681296:+:2:333	110	uoORF	no	preserved translation	human
P1_10:28677690_28681261:+:2:288	95	uoORF	no	preserved translation	human
P1_10:29409618_29420510:+:3:117	38	pseudogene	no	preserved translation	human
P1_10:29634776_29634925:-:1:150	49	ncRNA-ORF	no	preserved translation	human
P1_10:32056246_32056356:-:1:111	36	uORF	no	preserved translation	human
P1_10:37838002_37856474:-:3:192	63	uoORF	no	preserved translation	human
P1_10:43396537_43407728:-:2:66	21	uORF	no	preserved translation	human
P1_10:43644789_43646185:-:2:135	44	uoORF	no	preserved translation	human
P1_10:44959832_44970171:+:2:42	13	uORF	no	preserved translation	human
P1_10:50344159_50344278:-:1:120	39	uORF	no	preserved translation	human
P1_10:50590221_50623805:-:2:126	41	uORF	no	preserved translation	human
P1_10:5446639_5446719:+:1:81	26	uORF	no	preserved translation	human
P1_10:5813251_5813343:-:1:93	30	uoORF	no	preserved translation	human
P1_10:58385433_58386303:+:2:300	99	uoORF	no	preserved translation	human
P1_10:59362426_59362596:-:1:171	56	ncRNA-ORF	no	preserved translation	human
P1_10:60778491_60778511:+:1:21	6	uORF	no	preserved translation	human
P1_10:60944041_60944133:-:1:93	30	uORF	no	preserved translation	human
P1_10:68332103_68332201:+:1:99	32	ncRNA-ORF	no	preserved translation	human
P1_10:68560497_68560568:+:1:72	23	lncRNA-ORF	no	preserved translation	human
P1_10:69088122_69088145:+:1:24	7	uORF	no	preserved translation	human
P1_10:71964461_72005897:+:2:396	131	uoORF	no	preserved translation	human
P1_10:72216040_72223890:+:2:102	33	uORF	no	preserved translation	human
P1_10:72216070_72230434:+:2:72	23	ncRNA-ORF	no	preserved translation	human
P1_10:72216122_72224053:+:2:183	60	uoORF	no	preserved translation	human
P1_10:72273957_72274181:+:2:129	42	uORF	no	preserved translation	human
P1_10:73251873_73252567:-:2:249	82	uoORF	no	preserved translation	human
P1_10:73743171_73744271:-:2:96	31	lncRNA-ORF	no	preserved translation	human
P1_10:79069083_79119020:+:2:294	97	uORF	no	preserved translation	human
P1_10:79069207_79118937:+:2:87	28	uORF	no	preserved translation	human
P1_10:80170849_80176126:-:3:150	49	uoORF	no	preserved translation	human
P1_10:84424984_84425740:+:2:75	24	ncRNA-ORF	no	preserved translation	human
P1_10:86364018_86366375:-:2:141	46	intORF	no	preserved translation	human
P1_10:86668511_86668707:+:2:99	32	uoORF	no	preserved translation	human
P1_10:87863709_87863846:+:1:138	45	uORF	no	preserved translation	human
P1_10:88948944_88952759:-:2:39	12	uORF	no	preserved translation	human
P1_10:91220810_91222754:+:2:93	30	uORF	no	preserved translation	human
P1_10:91220823_91222824:+:2:150	49	uORF	no	preserved translation	human
P1_10:92291217_92311190:+:2:369	122	ncRNA-ORF	no	preserved translation	human
P1_10:95271753_95290985:-:2:198	65	uoORF	no	preserved translation	human
P1_10:96576819_96586947:-:2:225	74	uoORF	no	preserved translation	human
P1_10:97619663_97633484:-:2:159	52	uORF	no	preserved translation	human
P1_10:97686947_97687087:-:1:141	46	uORF	no	preserved translation	human
P1_10:98443215_98445396:-:2:123	40	ncRNA-ORF	no	preserved translation	human
P1_11:100687407_100687502:+:1:96	31	uORF	no	preserved translation	human
P1_11:102110568_102110720:+:1:153	50	uORF	no	preserved translation	human
P1_11:103091863_103092162:-:1:300	99	uoORF	no	preserved translation	human
P1_11:10797816_10803982:-:15:2106	701	ncRNA-ORF	no	preserved translation	human
P1_11:108008967_108009362:+:1:396	131	uoORF	no	preserved translation	human
P1_11:108009032_108009148:+:1:117	38	uORF	no	preserved translation	human
P1_11:10803521_10804011:-:2:183	60	ncRNA-ORF	no	preserved translation	human
P1_11:10805911_10807276:-:3:225	74	ncRNA-ORF	no	preserved translation	human
P1_11:10807245_10807334:-:1:90	29	ncRNA-ORF	no	preserved translation	human
P1_11:10808854_10808904:-:1:51	16	ncRNA-ORF	no	preserved translation	human
P1_11:111910376_111910755:-:2:159	52	uoORF	no	preserved translation	human
P1_11:111910663_111910725:-:1:63	20	uORF	no	preserved translation	human
P1_11:111911849_111911896:-:1:48	15	uORF	no	preserved translation	human
P1_11:111911865_111911948:-:1:84	27	uORF	no	preserved translation	human
P1_11:111912747_111913464:+:2:201	66	uoORF	no	preserved translation	human
P1_11:112025375_112025509:+:1:135	44	uoORF	no	preserved translation	human
P1_11:114059726_114059782:+:1:57	18	uORF	no	preserved translation	human
P1_11:11621864_11621950:-:1:87	28	uORF	no	preserved translation	human
P1_11:117199411_117203081:+:2:102	33	uoORF	no	preserved translation	human
P1_11:117229844_117232316:-:3:423	140	ncRNA-ORF	no	preserved translation	human
P1_11:117316027_117316098:-:1:72	23	uORF	no	preserved translation	human
P1_11:117841851_117876609:-:4:135	44	uoORF	no	preserved translation	human
P1_11:118572507_118581315:+:2:114	37	uoORF	no	preserved translation	human
P1_11:118925720_118925932:-:1:213	70	uORF	no	preserved translation	human
P1_11:119018046_119018420:-:2:147	48	uoORF	no	preserved translation	human
P1_11:119029333_119029530:-:1:198	65	ncRNA-ORF	no	preserved translation	human
P1_11:119334867_119335034:+:1:168	55	uORF	no	preserved translation	human
P1_11:12110660_12162152:+:3:216	71	uORF	no	preserved translation	human
P1_11:122091646_122091732:-:1:87	28	lncRNA-ORF	no	preserved translation	human
P1_11:124622914_124622991:+:1:78	25	uORF	no	preserved translation	human
P1_11:125572468_125572509:+:1:42	13	uORF	no	preserved translation	human
P1_11:125592880_125595919:+:2:78	25	uoORF	no	preserved translation	human
P1_11:126290568_126290949:+:2:165	54	uoORF	no	preserved translation	human
P1_11:1295662_1295772:-:1:111	36	intORF	no	preserved translation	human
P1_11:130069902_130069961:+:1:60	19	uORF	no	preserved translation	human
P1_11:16738679_16744611:+:2:174	57	ncRNA-ORF	no	preserved translation	human
P1_11:17353787_17353918:+:1:132	43	uORF	no	preserved translation	human
P1_11:18394575_18396855:+:2:99	32	uoORF	no	preserved translation	human
P1_11:19192457_19201972:-:2:39	12	uORF	no	preserved translation	human
P1_11:20049028_20049156:-:1:129	42	lncRNA-ORF	no	preserved translation	human
P1_11:2373149_2375354:-:2:153	50	lncRNA-ORF	no	preserved translation	human
P1_11:2377363_2390458:+:2:300	99	uoORF	no	preserved translation	human
P1_11:2400771_2400794:+:1:24	7	uORF	no	preserved translation	human
P1_11:33257634_33257789:+:1:156	51	uORF	no	preserved translation	human
P1_11:34357667_34357780:-:1:114	37	uORF	no	preserved translation	human
P1_11:35618516_35618602:+:1:87	28	uORF	no	preserved translation	human
P1_11:3856219_3856266:+:1:48	15	uORF	no	preserved translation	human
P1_11:44095738_44095806:+:1:69	22	uORF	no	preserved translation	human
P1_11:44587542_44594717:+:2:90	29	uoORF	no	preserved translation	human
P1_11:45805362_45805604:+:1:243	80	uORF	no	preserved translation	human
P1_11:46084272_46121030:-:3:168	55	ncRNA-ORF	no	preserved translation	human
P1_11:46617589_46617636:+:1:48	15	ncRNA-ORF	no	preserved translation	human
P1_11:46617851_46630088:+:3:135	44	ncRNA-ORF	no	preserved translation	human
P1_11:46617851_46645351:+:3:135	44	uoORF	no	preserved translation	human
P1_11:47410103_47412352:+:3:414	137	ncRNA-ORF	no	preserved translation	human
P1_11:502159_506657:-:2:72	23	uoORF	no	preserved translation	human
P1_11:534309_535504:-:2:156	51	uoORF	no	preserved translation	human
P1_11:567034_567267:-:1:234	77	lncRNA-ORF	no	preserved translation	human
P1_11:57741568_57741621:+:1:54	17	doORF	no	preserved translation	human
P1_11:57761943_57791389:+:3:228	75	uORF	no	preserved translation	human
P1_11:57762021_57794064:+:2:81	26	uORF	no	preserved translation	human
P1_11:57791426_57791527:+:1:102	33	uoORF	no	preserved translation	human
P1_11:60906373_60906561:-:1:189	62	uoORF	no	preserved translation	human
P1_11:61816637_61816672:-:1:36	11	intORF	no	preserved translation	human
P1_11:6224422_6224628:-:1:207	68	uoORF	no	preserved translation	human
P1_11:62536029_62536548:-:2:150	49	uoORF	no	preserved translation	human
P1_11:62761591_62762899:+:3:213	70	uoORF	no	preserved translation	human
P1_11:62855061_62855492:-:2:225	74	lncRNA-ORF	no	preserved translation	human
P1_11:63598139_63614094:-:2:120	39	uoORF	no	preserved translation	human
P1_11:63598153_63614403:-:3:99	32	uoORF	no	preserved translation	human
P1_11:64878397_64878498:-:1:102	33	uoORF	no	preserved translation	human
P1_11:65041129_65041446:+:1:318	105	uoORF	no	preserved translation	human
P1_11:65500399_65500470:+:1:72	23	lncRNA-ORF	no	preserved translation	human
P1_11:65615880_65616086:+:1:207	68	uORF	no	preserved translation	human
P1_11:65856220_65858157:-:2:84	27	uoORF	no	preserved translation	human
P1_11:65860534_65861028:+:2:411	136	uoORF	no	preserved translation	human
P1_11:6604231_6608116:+:2:201	66	uoORF	no	preserved translation	human
P1_11:66342182_66345124:-:2:213	70	uoORF	no	preserved translation	human
P1_11:66438783_66438821:-:1:39	12	uORF	no	preserved translation	human
P1_11:67505211_67505324:-:1:114	37	uORF	no	preserved translation	human
P1_11:67507491_67508042:-:3:147	48	intORF	no	preserved translation	human
P1_11:67606964_67606981:+:1:18	5	uORF	no	preserved translation	human
P1_11:68268066_68268251:-:1:186	61	uORF	no	preserved translation	human
P1_11:68460765_68460794:+:1:30	9	uORF	no	preserved translation	human
P1_11:72069865_72069888:-:1:24	7	ncRNA-ORF	no	preserved translation	human
P1_11:72111464_72112742:-:2:126	41	uORF	no	preserved translation	human
P1_11:72216850_72216870:+:1:21	6	uORF	no	preserved translation	human
P1_11:73760920_73761039:-:1:120	39	uORF	no	preserved translation	human
P1_11:73876793_73876840:-:1:48	15	uORF	no	preserved translation	human
P1_11:73981512_73983001:-:2:402	133	uORF	no	preserved translation	human
P1_11:75151196_75151300:+:1:105	34	uORF	no	preserved translation	human
P1_11:75562262_75566413:+:2:156	51	uoORF	no	preserved translation	human
P1_11:76445106_76453357:+:4:276	91	uoORF	no	preserved translation	human
P1_11:76665951_76669813:-:2:60	19	uoORF	no	preserved translation	human
P1_11:78079698_78079811:-:1:114	37	uoORF	no	preserved translation	human
P1_11:78574566_78574652:-:1:87	28	uORF	no	preserved translation	human
P1_11:803398_804419:-:2:576	191	ncRNA-ORF	no	preserved translation	human
P1_11:83286234_83286332:-:1:99	32	uORF	no	preserved translation	human
P1_11:836150_836306:+:2:60	19	intORF	no	preserved translation	human
P1_11:850364_865517:+:4:276	91	intORF	no	preserved translation	human
P1_11:904827_910780:-:2:39	12	ncRNA-ORF	no	preserved translation	human
P1_11:9265173_9265274:-:1:102	33	uORF	no	preserved translation	human
P1_11:93197778_93197849:-:1:72	23	uoORF	no	preserved translation	human
P1_11:94129160_94129243:+:1:84	27	uORF	no	preserved translation	human
P1_11:95067531_95067974:+:1:444	147	intORF	no	preserved translation	human
P1_11:96384750_96387543:-:3:66	21	uORF	no	preserved translation	human
P1_12:10212924_10213037:+:1:114	37	uORF	no	preserved translation	human
P1_12:10212980_10213048:+:1:69	22	uORF	no	preserved translation	human
P1_12:103930436_103930519:+:1:84	27	uoORF	no	preserved translation	human
P1_12:106304100_106312373:+:3:405	134	uORF	no	preserved translation	human
P1_12:106955988_106957105:+:2:102	33	uORF	no	preserved translation	human
P1_12:106985161_106987158:-:2:255	84	uORF	no	preserved translation	human
P1_12:107760611_107761008:-:2:213	70	uORF	no	preserved translation	human
P1_12:109477651_109477710:+:1:60	19	uORF	no	preserved translation	human
P1_12:109478002_109478103:+:1:102	33	uORF	no	preserved translation	human
P1_12:110281316_110281336:+:1:21	6	uORF	no	preserved translation	human
P1_12:110281629_110281862:+:1:234	77	uoORF	no	preserved translation	human
P1_12:11047148_11171599:-:2:219	72	ncRNA-ORF	no	preserved translation	human
P1_12:110742695_110742787:-:1:93	30	uoORF	no	preserved translation	human
P1_12:110919186_110920572:-:2:54	17	uoORF	no	preserved translation	human
P1_12:113185884_113186211:+:2:165	54	uORF	no	preserved translation	human
P1_12:114409475_114409714:+:1:240	79	lncRNA-ORF	no	preserved translation	human
P1_12:119178974_119178988:+:1:15	4	uORF	no	preserved translation	human
P1_12:119179001_119179063:+:1:63	20	uORF	no	preserved translation	human
P1_12:119179027_119179221:+:1:195	64	uORF	no	preserved translation	human
P1_12:119179047_119179214:+:1:168	55	uORF	no	preserved translation	human
P1_12:120496101_120496169:+:1:69	22	uORF	no	preserved translation	human
P1_12:120534697_120534957:+:1:261	86	uoORF	no	preserved translation	human
P1_12:120687180_120687227:+:1:48	15	uORF	no	preserved translation	human
P1_12:121400163_121400216:+:1:54	17	uoORF	no	preserved translation	human
P1_12:12343341_12350117:-:2:114	37	uORF	no	preserved translation	human
P1_12:123584593_123584643:+:1:51	16	uoORF	no	preserved translation	human
P1_12:123973624_123973992:+:1:369	122	uORF	no	preserved translation	human
P1_12:124011735_124011851:+:1:117	38	uORF	no	preserved translation	human
P1_12:124913774_124914597:-:2:12	3	ncRNA-ORF	no	preserved translation	human
P1_12:124914583_124914606:-:1:24	7	uORF	no	preserved translation	human
P1_12:12717669_12717767:+:1:99	32	uORF	no	preserved translation	human
P1_12:12717821_12717862:+:1:42	13	uoORF	no	preserved translation	human
P1_12:133130942_133130992:+:1:51	16	ncRNA-ORF	no	preserved translation	human
P1_12:14774407_14774457:+:1:51	16	uORF	no	preserved translation	human
P1_12:14885788_14885835:-:1:48	15	uoORF	no	preserved translation	human
P1_12:15882405_15882425:+:1:21	6	uORF	no	preserved translation	human
P1_12:15882619_15882717:+:1:99	32	uoORF	no	preserved translation	human
P1_12:1970909_1971004:+:1:96	31	ncRNA-ORF	no	preserved translation	human
P1_12:21501878_21506951:+:2:138	45	uoORF	no	preserved translation	human
P1_12:21941288_21941404:-:1:117	38	uORF	no	preserved translation	human
P1_12:26938526_26938597:+:1:72	23	ncRNA-ORF	no	preserved translation	human
P1_12:2885285_2885512:+:1:228	75	uoORF	no	preserved translation	human
P1_12:2994852_3011018:+:2:156	51	ncRNA-ORF	no	preserved translation	human
P1_12:30695747_30695803:-:1:57	18	uORF	no	preserved translation	human
P1_12:389168_389197:-:1:30	9	uORF	no	preserved translation	human
P1_12:42325972_42326073:-:1:102	33	uORF	no	preserved translation	human
P1_12:42325983_42326018:-:1:36	11	uORF	no	preserved translation	human
P1_12:460214_460270:+:1:57	18	uORF	no	preserved translation	human
P1_12:46243230_46268932:-:2:153	50	uORF	no	preserved translation	human
P1_12:46268861_46268905:-:1:45	14	uORF	no	preserved translation	human
P1_12:46372526_46372561:-:1:36	11	uORF	no	preserved translation	human
P1_12:46372680_46372712:-:1:33	10	uORF	no	preserved translation	human
P1_12:47963631_47964298:+:2:93	30	uoORF	no	preserved translation	human
P1_12:47964250_47965290:+:2:183	60	intORF	no	preserved translation	human
P1_12:48852114_48852131:-:1:18	5	uORF	no	preserved translation	human
P1_12:49106994_49110569:-:2:138	45	uoORF	no	preserved translation	human
P1_12:49131306_49131368:-:1:63	20	uORF	no	preserved translation	human
P1_12:49189040_49189066:-:1:27	8	uORF	no	preserved translation	human
P1_12:49566198_49568050:-:3:141	46	uoORF	no	preserved translation	human
P1_12:49752465_49752497:+:1:33	10	uoORF	no	preserved translation	human
P1_12:50112284_50120065:+:2:48	15	uoORF	no	preserved translation	human
P1_12:51172952_51173104:-:1:153	50	uORF	no	preserved translation	human
P1_12:52070090_52070389:+:2:189	62	uORF	no	preserved translation	human
P1_12:54257572_54280027:-:2:141	46	uoORF	no	preserved translation	human
P1_12:55729435_55729455:-:1:21	6	uORF	no	preserved translation	human
P1_12:55833524_55834988:+:2:156	51	pseudogene	no	preserved translation	human
P1_12:55974110_55986877:+:2:39	12	uORF	no	preserved translation	human
P1_12:56116664_56116747:+:1:84	27	uORF	no	preserved translation	human
P1_12:56158904_56158924:+:1:21	6	ncRNA-ORF	no	preserved translation	human
P1_12:56267334_56267384:+:1:51	16	ncRNA-ORF	no	preserved translation	human
P1_12:56688130_56688171:-:1:42	13	uORF	no	preserved translation	human
P1_12:57108184_57111213:-:2:201	66	uoORF	no	preserved translation	human
P1_12:57754970_57755227:+:1:258	85	uORF	no	preserved translation	human
P1_12:57846687_57846701:-:1:15	4	uORF	no	preserved translation	human
P1_12:57931610_57935536:-:2:195	64	lncRNA-ORF	no	preserved translation	human
P1_12:6341824_6341961:-:1:138	45	uORF	no	preserved translation	human
P1_12:6493209_6493238:-:1:30	9	uORF	no	preserved translation	human
P1_12:6606327_6607342:-:2:168	55	uoORF	no	preserved translation	human
P1_12:67269642_67269785:+:1:144	47	uoORF	no	preserved translation	human
P1_12:6752319_6753059:-:2:165	54	uoORF	no	preserved translation	human
P1_12:6752342_6753022:-:2:105	34	uORF	no	preserved translation	human
P1_12:68611009_68611032:+:1:24	7	uORF	no	preserved translation	human
P1_12:6969545_6970625:-:3:327	108	uoORF	no	preserved translation	human
P1_12:69755392_69755445:+:1:54	17	uoORF	no	preserved translation	human
P1_12:7060699_7060875:+:1:177	58	uORF	no	preserved translation	human
P1_12:7061798_7062516:+:2:162	53	ncRNA-ORF	no	preserved translation	human
P1_12:7091595_7092462:-:2:162	53	uoORF	no	preserved translation	human
P1_12:71686586_71686684:+:1:99	32	uoORF	no	preserved translation	human
P1_12:71754925_71755263:+:1:339	112	uoORF	no	preserved translation	human
P1_12:71754942_71755046:+:1:105	34	uORF	no	preserved translation	human
P1_12:7503662_7503715:-:1:54	17	uoORF	no	preserved translation	human
P1_12:752837_753226:+:1:390	129	uORF	no	preserved translation	human
P1_12:76031288_76031464:-:1:177	58	uoORF	no	preserved translation	human
P1_12:76074206_76084607:-:2:75	24	uoORF	no	preserved translation	human
P1_12:7936125_7936175:-:1:51	16	uORF	no	preserved translation	human
P1_12:8032775_8032894:+:1:120	39	uORF	no	preserved translation	human
P1_12:88141900_88142064:-:1:165	54	uORF	no	preserved translation	human
P1_12:88142404_88142460:+:1:57	18	uORF	no	preserved translation	human
P1_12:88580275_88580388:-:1:114	37	uoORF	no	preserved translation	human
P1_12:8949517_8949729:-:1:213	70	uORF	no	preserved translation	human
P1_12:91108976_91111468:-:2:96	31	uoORF	no	preserved translation	human
P1_12:9115894_9115932:-:1:39	12	uORF	no	preserved translation	human
P1_12:91178476_91179443:-:2:192	63	uoORF	no	preserved translation	human
P1_12:91178561_91182689:-:2:60	19	uORF	no	preserved translation	human
P1_12:92145757_92145828:-:1:72	23	uORF	no	preserved translation	human
P1_12:93677388_93677414:+:1:27	8	uORF	no	preserved translation	human
P1_12:95859012_95861168:+:2:66	21	uoORF	no	preserved translation	human
P1_12:98515689_98515820:+:1:132	43	uORF	no	preserved translation	human
P1_12:98593725_98595534:+:3:279	92	uoORF	no	preserved translation	human
P1_13:100668668_100668778:-:1:111	36	uoORF	no	preserved translation	human
P1_13:102394672_102394896:+:1:225	74	lncRNA-ORF	no	preserved translation	human
P1_13:102798846_102798974:-:1:129	42	uORF	no	preserved translation	human
P1_13:106535382_106535444:-:1:63	20	uORF	no	preserved translation	human
P1_13:110242700_110307127:-:2:219	72	uoORF	no	preserved translation	human
P1_13:110307088_110307114:-:1:27	8	uORF	no	preserved translation	human
P1_13:110307377_110357488:+:4:312	103	uoORF	no	preserved translation	human
P1_13:110307453_110307515:+:1:63	20	uORF	no	preserved translation	human
P1_13:112968212_112968640:-:1:429	142	lncRNA-ORF	no	preserved translation	human
P1_13:113491128_113495505:+:2:150	49	uORF	no	preserved translation	human
P1_13:19782843_19782896:-:1:54	17	uORF	no	preserved translation	human
P1_13:20160965_20161024:-:1:60	19	uORF	no	preserved translation	human
P1_13:21061361_21061504:-:1:144	47	uORF	no	preserved translation	human
P1_13:23181008_23181067:+:1:60	19	uORF	no	preserved translation	human
P1_13:25274165_25287344:-:2:144	47	uoORF	no	preserved translation	human
P1_13:25301687_25301713:+:1:27	8	uORF	no	preserved translation	human
P1_13:27251365_27253780:+:2:237	78	uoORF	no	preserved translation	human
P1_13:27440430_27450533:-:3:114	37	uoORF	no	preserved translation	human
P1_13:29428724_29428807:+:1:84	27	ncRNA-ORF	no	preserved translation	human
P1_13:29428811_29440001:+:2:105	34	uoORF	no	preserved translation	human
P1_13:29553792_29553833:-:1:42	13	uORF	no	preserved translation	human
P1_13:29849926_29850012:-:1:87	28	uORF	no	preserved translation	human
P1_13:30631043_30631321:+:1:279	92	uoORF	no	preserved translation	human
P1_13:32536976_32538637:-:2:72	23	ncRNA-ORF	no	preserved translation	human
P1_13:32648768_32648869:+:1:102	33	uoORF	no	preserved translation	human
P1_13:38687106_38687318:+:1:213	70	uORF	no	preserved translation	human
P1_13:39037786_39037938:-:1:153	50	uORF	no	preserved translation	human
P1_13:44436609_44436764:-:1:156	51	uoORF	no	preserved translation	human
P1_13:45120601_45136740:+:2:129	42	uoORF	no	preserved translation	human
P1_13:46052562_46052627:-:1:66	21	uORF	no	preserved translation	human
P1_13:75481521_75482066:-:1:546	181	uoORF	no	preserved translation	human
P1_13:75760999_75795426:+:2:66	21	intORF	no	preserved translation	human
P1_13:80337647_80340724:-:2:213	70	uoORF	no	preserved translation	human
P1_13:80337724_80340627:-:2:39	12	uORF	no	preserved translation	human
P1_13:80337738_80340752:-:2:150	49	uORF	no	preserved translation	human
P1_13:97222443_97222526:+:1:84	27	uORF	no	preserved translation	human
P1_14:100369191_100375358:-:2:144	47	ncRNA-ORF	no	preserved translation	human
P1_14:100374249_100375331:-:2:66	21	uORF	no	preserved translation	human
P1_14:100726945_100728402:+:2:198	65	uoORF	no	preserved translation	human
P1_14:103335604_103335924:+:1:321	106	uoORF	no	preserved translation	human
P1_14:103385546_103385662:+:1:117	38	uORF	no	preserved translation	human
P1_14:103385828_103385887:+:1:60	19	uORF	no	preserved translation	human
P1_14:103629250_103629372:+:1:123	40	uORF	no	preserved translation	human
P1_14:104755678_104755773:+:1:96	31	intORF	no	preserved translation	human
P1_14:105643203_105643890:-:2:591	196	lncRNA-ORF	no	preserved translation	human
P1_14:105668249_105864605:-:6:1008	335	lncRNA-ORF	no	preserved translation	human
P1_14:105707168_105864605:-:4:1080	359	lncRNA-ORF	no	preserved translation	human
P1_14:105769237_105769924:-:2:591	196	lncRNA-ORF	no	preserved translation	human
P1_14:105854343_105855984:-:4:1128	375	lncRNA-ORF	no	preserved translation	human
P1_14:20329247_20329366:-:1:120	39	uORF	no	preserved translation	human
P1_14:20802023_20802321:-:2:144	47	uoORF	no	preserved translation	human
P1_14:20802076_20802811:-:2:33	10	uORF	no	preserved translation	human
P1_14:20802308_20802808:-:2:24	7	uORF	no	preserved translation	human
P1_14:22501651_22550663:+:4:438	145	lncRNA-ORF	no	preserved translation	human
P1_14:22871855_22872004:+:1:150	49	uORF	no	preserved translation	human
P1_14:22982205_22982537:-:1:333	110	uoORF	no	preserved translation	human
P1_14:23307201_23307260:+:1:60	19	uORF	no	preserved translation	human
P1_14:23434203_23435632:-:2:60	19	uORF	no	preserved translation	human
P1_14:23941143_23953979:-:2:222	73	lncRNA-ORF	no	preserved translation	human
P1_14:24115384_24115431:+:1:48	15	uORF	no	preserved translation	human
P1_14:24115475_24115549:+:1:75	24	uORF	no	preserved translation	human
P1_14:24115683_24116927:+:2:78	25	intORF	no	preserved translation	human
P1_14:24131629_24132444:+:2:435	144	intORF	no	preserved translation	human
P1_14:24131760_24132212:+:2:72	23	intORF	no	preserved translation	human
P1_14:24141268_24141523:-:2:135	44	uoORF	no	preserved translation	human
P1_14:24147560_24147685:+:1:126	41	uORF	no	preserved translation	human
P1_14:24172240_24172744:+:3:300	99	uoORF	no	preserved translation	human
P1_14:24172288_24172416:+:1:129	42	uORF	no	preserved translation	human
P1_14:24242405_24242488:-:1:84	27	uORF	no	preserved translation	human
P1_14:34983108_34996688:+:2:120	39	ncRNA-ORF	no	preserved translation	human
P1_14:34983116_34996699:+:2:123	40	uORF	no	preserved translation	human
P1_14:35292349_35292552:+:1:204	67	uORF	no	preserved translation	human
P1_14:39096115_39103147:-:2:141	46	uoORF	no	preserved translation	human
P1_14:44962385_44962525:+:1:141	46	uoORF	no	preserved translation	human
P1_14:49633829_49634167:-:1:339	112	intORF	no	preserved translation	human
P1_14:49893732_49893836:+:1:105	34	uoORF	no	preserved translation	human
P1_14:50668149_50668271:-:1:123	40	uORF	no	preserved translation	human
P1_14:51094806_51094868:-:1:63	20	intORF	no	preserved translation	human
P1_14:51689720_51689743:+:1:24	7	uORF	no	preserved translation	human
P1_14:52695553_52695663:-:1:111	36	uORF	no	preserved translation	human
P1_14:53953350_53956678:-:2:180	59	uORF	no	preserved translation	human
P1_14:54567776_54567895:+:1:120	39	uORF	no	preserved translation	human
P1_14:54789157_54789405:+:1:249	82	dORF	no	preserved translation	human
P1_14:55027413_55043015:+:2:123	40	uORF	no	preserved translation	human
P1_14:57268709_57268816:-:1:108	35	uORF	no	preserved translation	human
P1_14:57269196_57269291:+:1:96	31	uORF	no	preserved translation	human
P1_14:58200205_58202899:+:2:135	44	ncRNA-ORF	no	preserved translation	human
P1_14:58244886_58244924:+:1:39	12	uoORF	no	preserved translation	human
P1_14:58273955_58273999:-:1:45	14	lncRNA-ORF	no	preserved translation	human
P1_14:58274122_58291665:-:2:45	14	lncRNA-ORF	no	preserved translation	human
P1_14:58291680_58298079:-:2:153	50	lncRNA-ORF	no	preserved translation	human
P1_14:58411968_58427063:-:3:102	33	uORF	no	preserved translation	human
P1_14:59484526_59486770:+:2:126	41	uoORF	no	preserved translation	human
P1_14:60249400_60249474:+:1:75	24	ncRNA-ORF	no	preserved translation	human
P1_14:61695761_61720386:+:2:84	27	uoORF	no	preserved translation	human
P1_14:63542992_63543156:-:1:165	54	uORF	no	preserved translation	human
P1_14:64214204_64214326:+:1:123	40	ncRNA-ORF	no	preserved translation	human
P1_14:65102329_65102364:-:1:36	11	uoORF	no	preserved translation	human
P1_14:67816003_67816567:-:2:78	25	uORF	no	preserved translation	human
P1_14:68790488_68793038:-:2:162	53	uoORF	no	preserved translation	human
P1_14:68979043_68979129:-:1:87	28	uoORF	no	preserved translation	human
P1_14:69394854_69398279:-:2:108	35	uoORF	no	preserved translation	human
P1_14:69398714_69398821:+:1:108	35	uORF	no	preserved translation	human
P1_14:69658513_69658611:+:1:99	32	uoORF	no	preserved translation	human
P1_14:69767149_69768147:+:2:117	38	uORF	no	preserved translation	human
P1_14:69767319_69768147:+:2:72	23	ncRNA-ORF	no	preserved translation	human
P1_14:69768806_69768904:+:1:99	32	ncRNA-ORF	no	preserved translation	human
P1_14:69768857_69769198:+:2:57	18	ncRNA-ORF	no	preserved translation	human
P1_14:70329226_70359627:-:2:120	39	ncRNA-ORF	no	preserved translation	human
P1_14:70342695_70359642:-:2:159	52	uoORF	no	preserved translation	human
P1_14:71400877_71529352:+:3:186	61	ncRNA-ORF	no	preserved translation	human
P1_14:73147866_73148072:+:2:117	38	uoORF	no	preserved translation	human
P1_14:73355753_73409999:-:3:162	53	uORF	no	preserved translation	human
P1_14:74692176_74712968:-:2:189	62	uORF	no	preserved translation	human
P1_14:75657511_75660871:-:2:120	39	ncRNA-ORF	no	preserved translation	human
P1_14:76761827_76761997:+:1:171	56	uORF	no	preserved translation	human
P1_14:77105667_77105705:+:1:39	12	uORF	no	preserved translation	human
P1_14:77458119_77458181:+:1:63	20	uORF	no	preserved translation	human
P1_14:88554696_88554827:-:1:132	43	uORF	no	preserved translation	human
P1_14:90397148_90400077:+:2:99	32	ncRNA-ORF	no	preserved translation	human
P1_14:91510261_91510359:-:1:99	32	uORF	no	preserved translation	human
P1_14:92121988_92122041:+:1:54	17	uORF	no	preserved translation	human
P1_14:92732722_92748505:-:2:111	36	uoORF	no	preserved translation	human
P1_14:93184269_93184923:-:2:459	152	uORF	no	preserved translation	human
P1_14:93964464_93964568:-:1:105	34	uoORF	no	preserved translation	human
P1_14:93976462_93976725:-:1:264	87	uORF	no	preserved translation	human
P1_14:99481426_99481458:+:1:33	10	uORF	no	preserved translation	human
P1_15:22838748_22838861:+:1:114	37	uORF	no	preserved translation	human
P1_15:24955010_24955030:+:1:21	6	uORF	no	preserved translation	human
P1_15:25438626_25438709:-:1:84	27	uORF	no	preserved translation	human
P1_15:30904539_30904658:+:1:120	39	ncRNA-ORF	no	preserved translation	human
P1_15:34163651_34209961:-:2:51	16	uoORF	no	preserved translation	human
P1_15:34225044_34225118:+:1:75	24	uoORF	no	preserved translation	human
P1_15:34343022_34343090:-:1:69	22	uoORF	no	preserved translation	human
P1_15:34794801_34795508:-:2:33	10	uoORF	no	preserved translation	human
P1_15:34983440_34987565:-:2:60	19	uORF	no	preserved translation	human
P1_15:34987642_34988197:-:2:114	37	uORF	no	preserved translation	human
P1_15:37099919_37100068:-:1:150	49	uORF	no	preserved translation	human
P1_15:39581155_39582220:+:3:198	65	uoORF	no	preserved translation	human
P1_15:40340078_40340185:-:1:108	35	pseudogene	no	preserved translation	human
P1_15:41774564_41775224:+:2:105	34	uORF	no	preserved translation	human
P1_15:43330784_43330831:+:1:48	15	uORF	no	preserved translation	human
P1_15:43492400_43493105:-:2:138	45	uoORF	no	preserved translation	human
P1_15:43792336_43792380:+:1:45	14	ncRNA-ORF	no	preserved translation	human
P1_15:43879720_43879809:-:1:90	29	uORF	no	preserved translation	human
P1_15:44536401_44536661:-:1:261	86	lncRNA-ORF	no	preserved translation	human
P1_15:45376731_45378484:-:2:189	62	uoORF	no	preserved translation	human
P1_15:45587407_45592144:+:2:129	42	uoORF	no	preserved translation	human
P1_15:48331463_48331519:+:1:57	18	uoORF	no	preserved translation	human
P1_15:48644871_48645683:-:2:189	62	uORF	no	preserved translation	human
P1_15:50648802_50686717:-:4:390	129	uoORF	no	preserved translation	human
P1_15:51919082_51930609:-:8:927	308	pseudogene	no	preserved translation	human
P1_15:52019251_52045844:+:2:141	46	uORF	no	preserved translation	human
P1_15:55385702_55408279:-:3:141	46	uoORF	no	preserved translation	human
P1_15:56918223_56918447:-:1:225	74	lncRNA-ORF	no	preserved translation	human
P1_15:58771326_58771373:+:1:48	15	uORF	no	preserved translation	human
P1_15:63062643_63066006:+:2:114	37	ncRNA-ORF	no	preserved translation	human
P1_15:64093701_64093811:-:1:111	36	uoORF	no	preserved translation	human
P1_15:64691589_64703067:-:2:42	13	ncRNA-ORF	no	preserved translation	human
P1_15:65185165_65185299:-:1:135	44	uORF	no	preserved translation	human
P1_15:65869545_65877430:+:2:180	59	uoORF	no	preserved translation	human
P1_15:66702469_66702636:+:1:168	55	uORF	no	preserved translation	human
P1_15:66703085_66703195:+:1:111	36	ncRNA-ORF	no	preserved translation	human
P1_15:68277997_68278110:+:1:114	37	uORF	no	preserved translation	human
P1_15:72231138_72231200:-:1:63	20	uORF	no	preserved translation	human
P1_15:74675128_74695984:-:2:120	39	uORF	no	preserved translation	human
P1_15:75202004_75206014:+:2:72	23	ncRNA-ORF	no	preserved translation	human
P1_15:77056153_77071019:-:2:231	76	uoORF	no	preserved translation	human
P1_15:78540506_78541915:+:2:45	14	uORF	no	preserved translation	human
P1_15:79923362_79923604:+:1:243	80	lncRNA-ORF	no	preserved translation	human
P1_15:79923577_79923735:-:1:159	52	uORF	no	preserved translation	human
P1_15:80059742_80098476:+:2:129	42	uORF	no	preserved translation	human
P1_15:84716284_84716349:-:1:66	21	uORF	no	preserved translation	human
P1_15:92882843_92882968:+:1:126	41	uORF	no	preserved translation	human
P1_15:96331346_96331495:+:1:150	49	uORF	no	preserved translation	human
P1_15:98648701_98649369:+:1:669	222	uORF	no	preserved translation	human
P1_15:98648789_98649004:+:1:216	71	uORF	no	preserved translation	human
P1_16:10387151_10387411:+:2:174	57	ncRNA-ORF	no	preserved translation	human
P1_16:10543641_10547666:-:2:147	48	uoORF	no	preserved translation	human
P1_16:10942340_10942432:-:1:93	30	uORF	no	preserved translation	human
P1_16:11779342_11782368:-:3:144	47	uoORF	no	preserved translation	human
P1_16:14632988_14644278:+:2:36	11	uORF	no	preserved translation	human
P1_16:14644281_14644343:+:1:63	20	uORF	no	preserved translation	human
P1_16:1533946_1534101:+:1:156	51	uORF	no	preserved translation	human
P1_16:19114391_19114510:+:1:120	39	uoORF	no	preserved translation	human
P1_16:20862558_20900279:-:2:162	53	uORF	no	preserved translation	human
P1_16:21161101_21161160:+:1:60	19	uORF	no	preserved translation	human
P1_16:21599613_21599708:+:1:96	31	uORF	no	preserved translation	human
P1_16:21953395_21953427:+:1:33	10	uoORF	no	preserved translation	human
P1_16:22206351_22225681:+:2:357	118	uORF	no	preserved translation	human
P1_16:22206592_22225919:+:2:354	117	uoORF	no	preserved translation	human
P1_16:29816545_29816598:+:1:54	17	intORF	no	preserved translation	human
P1_16:29862591_29862963:-:2:279	92	uoORF	no	preserved translation	human
P1_16:29862811_29862897:-:1:87	28	ncRNA-ORF	no	preserved translation	human
P1_16:29862929_29863342:-:1:414	137	uORF	no	preserved translation	human
P1_16:29863080_29863196:-:1:117	38	uORF	no	preserved translation	human
P1_16:29974056_29977822:+:2:678	225	uoORF	no	preserved translation	human
P1_16:29974063_29974635:+:1:573	190	uORF	no	preserved translation	human
P1_16:30065833_30065862:+:1:30	9	uORF	no	preserved translation	human
P1_16:30065900_30067307:+:2:102	33	uoORF	no	preserved translation	human
P1_16:3024155_3024238:+:1:84	27	uORF	no	preserved translation	human
P1_16:30610211_30610351:-:1:141	46	uORF	no	preserved translation	human
P1_16:30650992_30651111:+:1:120	39	uORF	no	preserved translation	human
P1_16:30700709_30704082:+:2:189	62	uoORF	no	preserved translation	human
P1_16:30775469_30776053:+:1:585	194	dORF	no	preserved translation	human
P1_16:31094729_31094887:-:1:159	52	uoORF	no	preserved translation	human
P1_16:3397563_3397697:-:1:135	44	uORF	no	preserved translation	human
P1_16:4614850_4614864:-:1:15	4	uORF	no	preserved translation	human
P1_16:46737817_46738134:-:1:318	105	intORF	no	preserved translation	human
P1_16:46973500_46973619:-:1:120	39	uoORF	no	preserved translation	human
P1_16:53937_55489:+:2:153	50	uoORF	no	preserved translation	human
P1_16:54919087_54925136:-:4:255	84	lncRNA-ORF	no	preserved translation	human
P1_16:54920396_54923683:-:2:114	37	lncRNA-ORF	no	preserved translation	human
P1_16:55479385_55479492:+:1:108	35	uoORF	no	preserved translation	human
P1_16:55479542_55483018:+:2:201	66	intORF	no	preserved translation	human
P1_16:57186340_57186483:+:1:144	47	uORF	no	preserved translation	human
P1_16:58001474_58001533:+:1:60	19	ncRNA-ORF	no	preserved translation	human
P1_16:58025862_58026029:+:1:168	55	uORF	no	preserved translation	human
P1_16:58025923_58026483:+:1:561	186	uoORF	no	preserved translation	human
P1_16:58129156_58129308:-:1:153	50	uORF	no	preserved translation	human
P1_16:65004961_65005026:-:1:66	21	uORF	no	preserved translation	human
P1_16:65053869_65121975:-:2:156	51	ncRNA-ORF	no	preserved translation	human
P1_16:66934550_66934678:+:1:129	42	uORF	no	preserved translation	human
P1_16:67227149_67227879:+:2:120	39	uoORF	no	preserved translation	human
P1_16:67528913_67538502:+:2:81	26	uoORF	no	preserved translation	human
P1_16:67847256_67847303:+:1:48	15	uORF	no	preserved translation	human
P1_16:67893276_67908685:+:2:102	33	uORF	no	preserved translation	human
P1_16:67935446_67935632:-:2:84	27	ncRNA-ORF	no	preserved translation	human
P1_16:68266598_68274779:+:2:213	70	uoORF	no	preserved translation	human
P1_16:68645308_68646083:-:2:537	178	lncRNA-ORF	no	preserved translation	human
P1_16:70399326_70399433:-:1:108	35	uORF	no	preserved translation	human
P1_16:7332834_7332938:+:1:105	34	ncRNA-ORF	no	preserved translation	human
P1_16:74296860_74300186:+:2:201	66	uoORF	no	preserved translation	human
P1_16:75566393_75566440:+:1:48	15	uORF	no	preserved translation	human
P1_16:79600197_79600319:-:1:123	40	uORF	no	preserved translation	human
P1_16:80976038_80976142:-:1:105	34	dORF	no	preserved translation	human
P1_16:81007268_81011982:+:2:63	20	uoORF	no	preserved translation	human
P1_16:82627015_82627083:+:1:69	22	uORF	no	preserved translation	human
P1_16:84820045_84838467:+:2:135	44	uORF	no	preserved translation	human
P1_16:84995994_85011376:-:2:105	34	uORF	no	preserved translation	human
P1_16:8625522_8625608:+:1:87	28	uORF	no	preserved translation	human
P1_16:8854929_8855243:-:1:315	104	doORF	no	preserved translation	human
P1_16:89490471_89490551:-:1:81	26	uORF	no	preserved translation	human
P1_16:89653906_89657635:-:2:72	23	uoORF	no	preserved translation	human
P1_16:89954344_89955225:+:2:90	29	intORF	no	preserved translation	human
P1_17:1100708_1104220:-:2:120	39	ncRNA-ORF	no	preserved translation	human
P1_17:1558530_1562684:-:2:174	57	uoORF	no	preserved translation	human
P1_17:16438953_16440252:+:3:264	87	lncRNA-ORF	no	preserved translation	human
P1_17:1684791_1684856:-:1:66	21	uORF	no	preserved translation	human
P1_17:1712767_1713846:-:2:282	93	lncRNA-ORF	no	preserved translation	human
P1_17:18183866_18183976:+:1:111	36	uORF	no	preserved translation	human
P1_17:18183973_18184056:+:1:84	27	ncRNA-ORF	no	preserved translation	human
P1_17:19237510_19282073:+:2:141	46	uORF	no	preserved translation	human
P1_17:19283021_19283047:+:1:27	8	uORF	no	preserved translation	human
P1_17:19343459_19362640:-:7:546	181	uoORF	no	preserved translation	human
P1_17:2056675_2056869:+:1:195	64	ncRNA-ORF	no	preserved translation	human
P1_17:21042781_21042927:-:1:147	48	uoORF	no	preserved translation	human
P1_17:21284833_21284889:+:1:57	18	uORF	no	preserved translation	human
P1_17:21535300_21551422:-:2:666	221	lncRNA-ORF	no	preserved translation	human
P1_17:2337517_2337618:+:1:102	33	uORF	no	preserved translation	human
P1_17:2511821_2511883:-:1:63	20	uORF	no	preserved translation	human
P1_17:2593656_2593742:+:1:87	28	uORF	no	preserved translation	human
P1_17:2593955_2638121:+:2:75	24	uORF	no	preserved translation	human
P1_17:27294283_27301922:+:2:195	64	uoORF	no	preserved translation	human
P1_17:27294289_27301790:+:2:150	49	uoORF	no	preserved translation	human
P1_17:27294385_27301787:+:2:72	23	ncRNA-ORF	no	preserved translation	human
P1_17:28331937_28335408:-:2:120	39	uoORF	no	preserved translation	human
P1_17:28332278_28335429:-:2:195	64	uORF	no	preserved translation	human
P1_17:28575460_28576814:-:2:99	32	uoORF	no	preserved translation	human
P1_17:28643178_28644095:-:3:222	73	uORF	no	preserved translation	human
P1_17:29390954_29451515:+:2:132	43	uORF	no	preserved translation	human
P1_17:35147838_35147906:+:1:69	22	uORF	no	preserved translation	human
P1_17:35735043_35735105:+:1:63	20	uORF	no	preserved translation	human
P1_17:35735124_35740485:+:2:354	117	uoORF	no	preserved translation	human
P1_17:3723337_3723835:-:2:195	64	ncRNA-ORF	no	preserved translation	human
P1_17:38752794_38752814:+:1:21	6	uORF	no	preserved translation	human
P1_17:39729563_39729686:-:2:45	14	intORF	no	preserved translation	human
P1_17:40443505_40443558:+:1:54	17	uORF	no	preserved translation	human
P1_17:40818261_40818326:-:1:66	21	ncRNA-ORF	no	preserved translation	human
P1_17:40818376_40819039:-:2:360	119	doORF	no	preserved translation	human
P1_17:40818462_40818970:-:2:225	74	ncRNA-ORF	no	preserved translation	human
P1_17:42021565_42022447:+:2:156	51	uoORF	no	preserved translation	human
P1_17:42130435_42130527:-:1:93	30	uoORF	no	preserved translation	human
P1_17:42423100_42423252:-:1:153	50	uORF	no	preserved translation	human
P1_17:42659312_42659461:+:1:150	49	ncRNA-ORF	no	preserved translation	human
P1_17:42824189_42824248:-:1:60	19	uORF	no	preserved translation	human
P1_17:42833550_42834348:+:2:129	42	ncRNA-ORF	no	preserved translation	human
P1_17:44117683_44123643:-:2:162	53	uORF	no	preserved translation	human
P1_17:44187268_44187363:+:1:96	31	uORF	no	preserved translation	human
P1_17:44216638_44219453:-:3:201	66	uoORF	no	preserved translation	human
P1_17:44324717_44324764:-:1:48	15	uORF	no	preserved translation	human
P1_17:44805678_44830131:-:3:306	101	uoORF	no	preserved translation	human
P1_17:45622015_45629939:+:2:63	20	pseudogene	no	preserved translation	human
P1_17:46171960_46192876:-:2:327	108	uoORF	no	preserved translation	human
P1_17:46193604_46196379:+:2:147	48	lncRNA-ORF	no	preserved translation	human
P1_17:47209125_47209555:+:2:198	65	uoORF	no	preserved translation	human
P1_17:47891379_47891528:-:1:150	49	lncRNA-ORF	no	preserved translation	human
P1_17:48048837_48050656:+:2:78	25	ncRNA-ORF	no	preserved translation	human
P1_17:48050904_48051083:+:1:180	59	uORF	no	preserved translation	human
P1_17:48543550_48543747:-:1:198	65	ncRNA-ORF	no	preserved translation	human
P1_17:48997538_48999145:+:2:420	139	uoORF	no	preserved translation	human
P1_17:4940572_4940823:+:1:252	83	uORF	no	preserved translation	human
P1_17:4999873_5000223:+:2:102	33	uORF	no	preserved translation	human
P1_17:50056173_50056277:+:1:105	34	uORF	no	preserved translation	human
P1_17:50150900_50150980:-:1:81	26	uORF	no	preserved translation	human
P1_17:50194177_50194625:-:3:159	52	intORF	no	preserved translation	human
P1_17:50199831_50201452:-:2:159	52	intORF	no	preserved translation	human
P1_17:50200082_50200159:-:1:78	25	ncRNA-ORF	no	preserved translation	human
P1_17:50719665_50719736:+:1:72	23	uoORF	no	preserved translation	human
P1_17:50864143_50866168:-:2:132	43	uORF	no	preserved translation	human
P1_17:51153585_51153650:+:1:66	21	uORF	no	preserved translation	human
P1_17:5282290_5282421:+:1:132	43	uORF	no	preserved translation	human
P1_17:5486646_5488270:+:2:114	37	uORF	no	preserved translation	human
P1_17:58007073_58007240:-:1:168	55	uoORF	no	preserved translation	human
P1_17:58083629_58087098:+:2:72	23	uoORF	no	preserved translation	human
P1_17:58089316_58089435:+:1:120	39	dORF	no	preserved translation	human
P1_17:59620020_59644337:+:2:216	71	uoORF	no	preserved translation	human
P1_17:59731457_59731486:+:1:30	9	intORF	no	preserved translation	human
P1_17:59893144_59893188:+:1:45	14	uoORF	no	preserved translation	human
P1_17:63550641_63550718:+:1:78	25	uoORF	no	preserved translation	human
P1_17:63766172_63773559:-:2:171	56	uoORF	no	preserved translation	human
P1_17:63773528_63773542:-:1:15	4	uORF	no	preserved translation	human
P1_17:64506124_64506240:-:1:117	38	uORF	no	preserved translation	human
P1_17:6650377_6651578:-:2:135	44	uoORF	no	preserved translation	human
P1_17:68101908_68103034:+:2:144	47	lncRNA-ORF	no	preserved translation	human
P1_17:7240730_7241367:-:2:216	71	uoORF	no	preserved translation	human
P1_17:73286555_73286608:-:1:54	17	uORF	no	preserved translation	human
P1_17:75393709_75405623:-:2:192	63	uORF	no	preserved translation	human
P1_17:75514061_75514171:-:1:111	36	uORF	no	preserved translation	human
P1_17:75979281_75979424:+:1:144	47	uORF	no	preserved translation	human
P1_17:76557791_76558949:+:2:72	23	lncRNA-ORF	no	preserved translation	human
P1_17:76557800_76561331:+:2:102	33	lncRNA-ORF	no	preserved translation	human
P1_17:76726975_76732993:+:2:255	84	uORF	no	preserved translation	human
P1_17:76737157_76737240:-:1:84	27	uoORF	no	preserved translation	human
P1_17:76737237_76737290:-:1:54	17	uORF	no	preserved translation	human
P1_17:76738189_76738314:+:1:126	41	uORF	no	preserved translation	human
P1_17:76738209_76738346:+:1:138	45	uORF	no	preserved translation	human
P1_17:77141024_77141101:+:1:78	25	uORF	no	preserved translation	human
P1_17:78359059_78359906:-:2:282	93	uoORF	no	preserved translation	human
P1_17:78997622_78997939:-:2:123	40	uoORF	no	preserved translation	human
P1_17:80101848_80104562:+:2:51	16	uORF	no	preserved translation	human
P1_17:80545042_80545134:+:1:93	30	uORF	no	preserved translation	human
P1_17:81295142_81295216:-:1:75	24	uORF	no	preserved translation	human
P1_17:81891807_81894494:+:3:126	41	uoORF	no	preserved translation	human
P1_17:81893567_81893587:+:1:21	6	uORF	no	preserved translation	human
P1_17:8288690_8288764:+:1:75	24	uORF	no	preserved translation	human
P1_18:12657917_12657958:-:1:42	13	uORF	no	preserved translation	human
P1_18:21111432_21111536:-:1:105	34	uORF	no	preserved translation	human
P1_18:21612359_21612433:+:1:75	24	uoORF	no	preserved translation	human
P1_18:22168159_22168760:-:3:171	56	lncRNA-ORF	no	preserved translation	human
P1_18:22168307_22168691:-:2:102	33	lncRNA-ORF	no	preserved translation	human
P1_18:22168708_22168878:-:1:171	56	lncRNA-ORF	no	preserved translation	human
P1_18:22169453_22169494:+:1:42	13	uORF	no	preserved translation	human
P1_18:22169514_22171154:+:2:216	71	uoORF	no	preserved translation	human
P1_18:22169606_22171114:+:2:84	27	uORF	no	preserved translation	human
P1_18:25322175_25352151:-:3:201	66	uoORF	no	preserved translation	human
P1_18:2571602_2573062:+:2:168	55	uoORF	no	preserved translation	human
P1_18:3215145_3219833:-:2:138	45	uoORF	no	preserved translation	human
P1_18:32470657_32470860:-:1:204	67	uORF	no	preserved translation	human
P1_18:3247903_3253324:+:2:99	32	uoORF	no	preserved translation	human
P1_18:3252257_3252319:+:1:63	20	ncRNA-ORF	no	preserved translation	human
P1_18:34593363_34593470:+:1:108	35	uORF	no	preserved translation	human
P1_18:35291037_35291165:+:1:129	42	pseudogene	no	preserved translation	human
P1_18:35306176_35306439:+:1:264	87	pseudogene	no	preserved translation	human
P1_18:35306793_35307896:+:1:1104	367	pseudogene	no	preserved translation	human
P1_18:46174267_46215866:+:2:120	39	uORF	no	preserved translation	human
P1_18:48951391_48951837:-:1:447	148	uORF	no	preserved translation	human
P1_18:49430403_49460598:-:2:246	81	uORF	no	preserved translation	human
P1_18:5238142_5238159:+:1:18	5	lncRNA-ORF	no	preserved translation	human
P1_18:5238179_5238301:+:1:123	40	lncRNA-ORF	no	preserved translation	human
P1_18:62186860_62186916:-:1:57	18	uORF	no	preserved translation	human
P1_18:70324563_70324655:+:1:93	30	uORF	no	preserved translation	human
P1_18:74291848_74291961:-:1:114	37	uoORF	no	preserved translation	human
P1_18:7567461_7774164:+:2:447	148	uoORF	no	preserved translation	human
P1_18:8609810_8609902:+:1:93	30	intORF	no	preserved translation	human
P1_18:9475568_9475636:+:1:69	22	uORF	no	preserved translation	human
P1_18:9708369_9775333:+:2:132	43	uoORF	no	preserved translation	human
P1_19:10379648_10379710:-:1:63	20	uORF	no	preserved translation	human
P1_19:10500011_10502725:-:2:99	32	uoORF	no	preserved translation	human
P1_19:10654412_10670529:+:2:90	29	uORF	no	preserved translation	human
P1_19:11194540_11195690:-:2:120	39	uORF	no	preserved translation	human
P1_19:11345585_11346157:-:2:75	24	uoORF	no	preserved translation	human
P1_19:11346047_11346163:-:1:117	38	uORF	no	preserved translation	human
P1_19:11356880_11356963:+:1:84	27	uORF	no	preserved translation	human
P1_19:11435660_11436071:+:2:78	25	uORF	no	preserved translation	human
P1_19:11529066_11529122:-:1:57	18	uORF	no	preserved translation	human
P1_19:12092468_12111304:+:3:189	62	ncRNA-ORF	no	preserved translation	human
P1_19:1250140_1251603:+:2:432	143	uoORF	no	preserved translation	human
P1_19:1269371_1270886:+:2:60	19	uORF	no	preserved translation	human
P1_19:12797065_12797100:-:1:36	11	ncRNA-ORF	no	preserved translation	human
P1_19:1407698_1417523:+:2:129	42	uoORF	no	preserved translation	human
P1_19:15273066_15273116:-:1:51	16	ncRNA-ORF	no	preserved translation	human
P1_19:1599453_1605446:-:2:195	64	uoORF	no	preserved translation	human
P1_19:17101693_17102163:+:1:471	156	uoORF	no	preserved translation	human
P1_19:17309597_17314069:+:2:108	35	uoORF	no	preserved translation	human
P1_19:18153260_18155565:+:2:144	47	uORF	no	preserved translation	human
P1_19:18557879_18562105:+:2:141	46	uoORF	no	preserved translation	human
P1_19:18588891_18589047:+:2:63	20	ncRNA-ORF	no	preserved translation	human
P1_19:19193017_19194097:+:2:243	80	uoORF	no	preserved translation	human
P1_19:24033592_24046213:+:2:60	19	lncRNA-ORF	no	preserved translation	human
P1_19:2476197_2476262:+:1:66	21	uORF	no	preserved translation	human
P1_19:2520718_2646259:-:3:84	27	uORF	no	preserved translation	human
P1_19:2737154_2737249:-:1:96	31	intORF	no	preserved translation	human
P1_19:29942370_29942531:+:1:162	53	uORF	no	preserved translation	human
P1_19:3062197_3062325:-:1:129	42	uoORF	no	preserved translation	human
P1_19:3062466_3062477:-:1:12	3	uORF	no	preserved translation	human
P1_19:32959972_32971914:-:3:273	90	uoORF	no	preserved translation	human
P1_19:35138889_35142489:+:6:234	77	uoORF	no	preserved translation	human
P1_19:35505723_35510221:-:4:180	59	intORF	no	preserved translation	human
P1_19:35508207_35510372:-:4:156	51	intORF	no	preserved translation	human
P1_19:35545154_35545489:-:1:336	111	lncRNA-ORF	no	preserved translation	human
P1_19:35648347_35648403:+:1:57	18	uORF	no	preserved translation	human
P1_19:36140121_36141025:+:2:66	21	uoORF	no	preserved translation	human
P1_19:36236034_36236153:+:1:120	39	uORF	no	preserved translation	human
P1_19:36331485_36331907:-:1:423	140	lncRNA-ORF	no	preserved translation	human
P1_19:37317921_37318148:+:1:228	75	ncRNA-ORF	no	preserved translation	human
P1_19:38264605_38264670:+:1:66	21	uORF	no	preserved translation	human
P1_19:38264718_38264885:+:1:168	55	uORF	no	preserved translation	human
P1_19:38264804_38264914:+:1:111	36	uoORF	no	preserved translation	human
P1_19:38619244_38619282:+:1:39	12	uoORF	no	preserved translation	human
P1_19:39125808_39125852:+:1:45	14	uORF	no	preserved translation	human
P1_19:39390263_39391039:-:2:249	82	uoORF	no	preserved translation	human
P1_19:39445624_39453359:+:3:180	59	uoORF	no	preserved translation	human
P1_19:39830482_39831848:-:3:246	81	intORF	no	preserved translation	human
P1_19:40285184_40285231:-:1:48	15	uORF	no	preserved translation	human
P1_19:40366450_40366494:+:1:45	14	uoORF	no	preserved translation	human
P1_19:40425886_40425939:-:1:54	17	uORF	no	preserved translation	human
P1_19:40613973_40619352:+:5:462	153	intORF	no	preserved translation	human
P1_19:40799196_40800370:+:2:99	32	uORF	no	preserved translation	human
P1_19:40800478_40800603:+:1:126	41	uoORF	no	preserved translation	human
P1_19:45782408_45782455:-:1:48	15	uORF	no	preserved translation	human
P1_19:46470917_46471396:-:2:258	85	uoORF	no	preserved translation	human
P1_19:46601322_46605839:+:2:129	42	uoORF	no	preserved translation	human
P1_19:46788095_46788478:-:1:384	127	uORF	no	preserved translation	human
P1_19:47713502_47716628:+:2:108	35	uoORF	no	preserved translation	human
P1_19:4791748_4791798:+:1:51	16	uORF	no	preserved translation	human
P1_19:48241045_48255807:-:3:132	43	uORF	no	preserved translation	human
P1_19:48325565_48327609:+:3:228	75	uoORF	no	preserved translation	human
P1_19:48389665_48391377:-:3:258	85	uoORF	no	preserved translation	human
P1_19:48872455_48872523:+:1:69	22	uORF	no	preserved translation	human
P1_19:48872493_48872546:+:1:54	17	uORF	no	preserved translation	human
P1_19:48872554_48872634:+:1:81	26	uORF	no	preserved translation	human
P1_19:48993706_48993768:+:1:63	20	ncRNA-ORF	no	preserved translation	human
P1_19:49085529_49086464:+:2:168	55	uoORF	no	preserved translation	human
P1_19:49155224_49155310:-:1:87	28	uoORF	no	preserved translation	human
P1_19:49451693_49451767:-:1:75	24	uORF	no	preserved translation	human
P1_19:49767045_49782051:+:3:330	109	uoORF	no	preserved translation	human
P1_19:49929396_49930906:+:3:345	114	ncRNA-ORF	no	preserved translation	human
P1_19:50376776_50377598:+:2:63	20	uORF	no	preserved translation	human
P1_19:50486956_50487186:-:1:231	76	lncRNA-ORF	no	preserved translation	human
P1_19:50487183_50487562:-:2:177	58	lncRNA-ORF	no	preserved translation	human
P1_19:50487405_50487494:-:1:90	29	lncRNA-ORF	no	preserved translation	human
P1_19:50507677_50511158:-:3:228	75	uoORF	no	preserved translation	human
P1_19:50659039_50659275:+:1:237	78	ncRNA-ORF	no	preserved translation	human
P1_19:50723422_50723526:+:1:105	34	uoORF	no	preserved translation	human
P1_19:50798925_50804579:-:4:147	48	uORF	no	preserved translation	human
P1_19:52190061_52190075:+:1:15	4	uORF	no	preserved translation	human
P1_19:52619053_52660824:-:4:288	95	uoORF	no	preserved translation	human
P1_19:53204109_53212509:+:2:1563	520	pseudogene	no	preserved translation	human
P1_19:53867939_53873539:+:3:102	33	uoORF	no	preserved translation	human
P1_19:54188481_54189405:-:2:99	32	uoORF	no	preserved translation	human
P1_19:54473084_54473179:-:1:96	31	uORF	no	preserved translation	human
P1_19:55280064_55280108:-:1:45	14	uORF	no	preserved translation	human
P1_19:55456422_55461623:-:2:180	59	uoORF	no	preserved translation	human
P1_19:55654475_55654927:+:1:453	150	uORF	no	preserved translation	human
P1_19:56146312_56146933:+:2:153	50	uoORF	no	preserved translation	human
P1_19:56314700_56314768:-:1:69	22	ncRNA-ORF	no	preserved translation	human
P1_19:56373250_56377180:+:4:513	170	pseudogene	no	preserved translation	human
P1_19:57614245_57620172:+:3:369	122	uoORF	no	preserved translation	human
P1_19:58314875_58326846:-:2:186	61	lncRNA-ORF	no	preserved translation	human
P1_19:58544631_58545023:+:1:393	130	uoORF	no	preserved translation	human
P1_19:58554070_58554889:-:2:192	63	ncRNA-ORF	no	preserved translation	human
P1_19:58581628_58581768:+:1:141	46	pseudogene	no	preserved translation	human
P1_19:5896992_5903746:-:2:141	46	uoORF	no	preserved translation	human
P1_19:5901377_5903668:-:2:135	44	ncRNA-ORF	no	preserved translation	human
P1_19:6362468_6364463:+:2:87	28	intORF	no	preserved translation	human
P1_19:6372859_6374589:+:3:465	154	intORF	no	preserved translation	human
P1_19:7293920_7294057:-:1:138	45	uORF	no	preserved translation	human
P1_19:7294088_7294165:-:1:78	25	uORF	no	preserved translation	human
P1_19:893136_893162:-:1:27	8	uORF	no	preserved translation	human
P1_19:9140444_9156000:+:2:225	74	uORF	no	preserved translation	human
P1_19:9435160_9435486:-:2:237	78	ncRNA-ORF	no	preserved translation	human
P1_19:9827952_9828341:+:2:48	15	uoORF	no	preserved translation	human
P1_19:9827955_9828336:+:2:120	39	uORF	no	preserved translation	human
P1_2:102762609_102764388:+:2:138	45	intORF	no	preserved translation	human
P1_2:105361154_105361282:-:1:129	42	dORF	no	preserved translation	human
P1_2:105386533_105438450:-:2:60	19	uORF	no	preserved translation	human
P1_2:105396654_105396677:-:1:24	7	uORF	no	preserved translation	human
P1_2:105816435_105816530:+:1:96	31	uORF	no	preserved translation	human
P1_2:110211548_110212454:-:2:315	104	doORF	no	preserved translation	human
P1_2:112584462_112584503:+:1:42	13	uORF	no	preserved translation	human
P1_2:112645945_112645989:+:1:45	14	uORF	no	preserved translation	human
P1_2:112646001_112646670:+:2:237	78	uORF	no	preserved translation	human
P1_2:113756464_113756511:-:1:48	15	uORF	no	preserved translation	human
P1_2:113890118_113890198:+:1:81	26	uORF	no	preserved translation	human
P1_2:113890183_113916896:+:3:210	69	uoORF	no	preserved translation	human
P1_2:119366985_119368192:+:2:81	26	uoORF	no	preserved translation	human
P1_2:119760213_119760281:+:1:69	22	uORF	no	preserved translation	human
P1_2:126656242_126690261:+:2:78	25	uoORF	no	preserved translation	human
P1_2:12717300_12717470:+:1:171	56	uORF	no	preserved translation	human
P1_2:127294087_127294107:-:1:21	6	uORF	no	preserved translation	human
P1_2:130190533_130190691:+:1:159	52	ncRNA-ORF	no	preserved translation	human
P1_2:131082651_131093347:-:2:141	46	uORF	no	preserved translation	human
P1_2:134120287_134254310:+:2:54	17	uORF	no	preserved translation	human
P1_2:144517364_144519990:-:2:108	35	uORF	no	preserved translation	human
P1_2:149437687_149449073:+:2:165	54	uoORF	no	preserved translation	human
P1_2:151828233_151828403:-:1:171	56	uORF	no	preserved translation	human
P1_2:158968713_159001174:+:2:165	54	uORF	no	preserved translation	human
P1_2:161179616_161179744:+:1:129	42	uoORF	no	preserved translation	human
P1_2:161308582_161318842:+:3:177	58	uoORF	no	preserved translation	human
P1_2:169572071_169572136:-:1:66	21	uORF	no	preserved translation	human
P1_2:169573742_169573798:-:1:57	18	uORF	no	preserved translation	human
P1_2:169798930_169798974:+:1:45	14	uORF	no	preserved translation	human
P1_2:169824578_169824640:-:1:63	20	uoORF	no	preserved translation	human
P1_2:171160428_171160895:-:1:468	155	uoORF	no	preserved translation	human
P1_2:171687582_171690172:+:2:72	23	uoORF	no	preserved translation	human
P1_2:173091045_173091164:+:1:120	39	ncRNA-ORF	no	preserved translation	human
P1_2:174585591_174682821:-:2:69	22	uORF	no	preserved translation	human
P1_2:175178221_175178271:-:1:51	16	dORF	no	preserved translation	human
P1_2:175180178_175181464:-:2:111	36	uoORF	no	preserved translation	human
P1_2:175995588_176002205:-:2:105	34	uORF	no	preserved translation	human
P1_2:176269525_176269584:+:1:60	19	uORF	no	preserved translation	human
P1_2:178480487_178480711:+:1:225	74	uORF	no	preserved translation	human
P1_2:180980815_180982032:+:2:174	57	uORF	no	preserved translation	human
P1_2:182716311_182717034:+:2:192	63	ncRNA-ORF	no	preserved translation	human
P1_2:183038144_183038356:-:1:213	70	uORF	no	preserved translation	human
P1_2:186590074_186602104:+:2:534	177	uoORF	no	preserved translation	human
P1_2:186590142_186590213:+:1:72	23	uORF	no	preserved translation	human
P1_2:187387750_187436600:-:3:78	25	ncRNA-ORF	no	preserved translation	human
P1_2:187503765_187554322:-:2:129	42	uoORF	no	preserved translation	human
P1_2:188974563_188984876:+:2:123	40	intORF	no	preserved translation	human
P1_2:188994298_188995788:+:5:348	115	intORF	no	preserved translation	human
P1_2:189179677_189179754:-:1:78	25	uORF	no	preserved translation	human
P1_2:196163414_196171474:-:2:156	51	uORF	no	preserved translation	human
P1_2:20051486_20051581:-:1:96	31	uoORF	no	preserved translation	human
P1_2:200861859_200864622:-:2:63	20	uoORF	no	preserved translation	human
P1_2:201116444_201129810:+:2:120	39	uORF	no	preserved translation	human
P1_2:201407403_201407498:-:1:96	31	intORF	no	preserved translation	human
P1_2:201420645_201451365:-:2:78	25	uORF	no	preserved translation	human
P1_2:202376574_202376660:+:1:87	28	uORF	no	preserved translation	human
P1_2:202376869_202376934:+:1:66	21	uORF	no	preserved translation	human
P1_2:202377210_202377284:+:1:75	24	uORF	no	preserved translation	human
P1_2:206132991_206133062:-:1:72	23	intORF	no	preserved translation	human
P1_2:206159700_206159825:+:1:126	41	uORF	no	preserved translation	human
P1_2:207165699_207166174:-:2:270	89	uORF	no	preserved translation	human
P1_2:207165872_207165958:-:1:87	28	uORF	no	preserved translation	human
P1_2:208253909_208254977:-:2:90	29	uORF	no	preserved translation	human
P1_2:216694604_216694984:-:1:381	126	uoORF	no	preserved translation	human
P1_2:216694988_216695080:-:1:93	30	uORF	no	preserved translation	human
P1_2:216695112_216695192:-:1:81	26	uORF	no	preserved translation	human
P1_2:216695215_216695322:-:1:108	35	uORF	no	preserved translation	human
P1_2:218400155_218402355:+:4:264	87	intORF	no	preserved translation	human
P1_2:219245897_219245980:+:1:84	27	uORF	no	preserved translation	human
P1_2:219543393_219543767:-:1:375	124	uoORF	no	preserved translation	human
P1_2:219627698_219627959:+:2:108	35	ncRNA-ORF	no	preserved translation	human
P1_2:222861141_222900763:+:3:267	88	uORF	no	preserved translation	human
P1_2:224001755_224039224:-:2:294	97	uoORF	no	preserved translation	human
P1_2:224585288_224585335:-:1:48	15	uORF	no	preserved translation	human
P1_2:226799329_226799523:-:1:195	64	uORF	no	preserved translation	human
P1_2:227472208_227472543:+:1:336	111	uoORF	no	preserved translation	human
P1_2:229880063_229880125:-:1:63	20	ncRNA-ORF	no	preserved translation	human
P1_2:230713149_230760050:+:2:174	57	uoORF	no	preserved translation	human
P1_2:234952076_234995351:+:2:144	47	uORF	no	preserved translation	human
P1_2:240435825_240459033:+:2:264	87	uoORF	no	preserved translation	human
P1_2:24074178_24076368:-:2:186	61	uoORF	no	preserved translation	human
P1_2:24076308_24076328:-:1:21	6	dORF	no	preserved translation	human
P1_2:241266829_241268527:-:2:129	42	ncRNA-ORF	no	preserved translation	human
P1_2:241266884_241315118:-:3:105	34	uORF	no	preserved translation	human
P1_2:26034263_26034328:+:1:66	21	uORF	no	preserved translation	human
P1_2:26034300_26034551:+:1:252	83	uORF	no	preserved translation	human
P1_2:26034325_26034468:+:1:144	47	uORF	no	preserved translation	human
P1_2:27078936_27079034:+:1:99	32	uORF	no	preserved translation	human
P1_2:27134486_27134584:-:1:99	32	uORF	no	preserved translation	human
P1_2:27211486_27212205:-:2:234	77	uORF	no	preserved translation	human
P1_2:27282518_27282550:+:1:33	10	uORF	no	preserved translation	human
P1_2:27661296_27662208:-:2:123	40	uoORF	no	preserved translation	human
P1_2:28752112_28776890:+:2:105	34	ncRNA-ORF	no	preserved translation	human
P1_2:30231563_30234418:+:2:216	71	uoORF	no	preserved translation	human
P1_2:30231627_30234437:+:2:171	56	uoORF	no	preserved translation	human
P1_2:30525698_30533255:+:2:198	65	intORF	no	preserved translation	human
P1_2:31234386_31234499:+:1:114	37	uORF	no	preserved translation	human
P1_2:31234487_31234516:+:1:30	9	uORF	no	preserved translation	human
P1_2:32197365_32197756:+:2:78	25	intORF	no	preserved translation	human
P1_2:32277913_32277981:+:1:69	22	uORF	no	preserved translation	human
P1_2:32948922_33021007:+:2:123	40	intORF	no	preserved translation	human
P1_2:33511769_33515031:+:2:96	31	uORF	no	preserved translation	human
P1_2:36355878_36356414:+:1:537	178	uoORF	no	preserved translation	human
P1_2:36355940_36396688:+:2:759	252	uoORF	no	preserved translation	human
P1_2:37646755_37646811:-:1:57	18	uORF	no	preserved translation	human
P1_2:38075912_38076163:-:1:252	83	uORF	no	preserved translation	human
P1_2:38750173_38751326:-:2:120	39	uoORF	no	preserved translation	human
P1_2:40430174_40512388:-:2:171	56	uoORF	no	preserved translation	human
P1_2:40453228_40512379:-:2:153	50	ncRNA-ORF	no	preserved translation	human
P1_2:43225722_43226398:-:2:165	54	uoORF	no	preserved translation	human
P1_2:44169014_44169133:+:1:120	39	uORF	no	preserved translation	human
P1_2:46297508_46297654:+:1:147	48	uORF	no	preserved translation	human
P1_2:55050216_55050317:-:1:102	33	uoORF	no	preserved translation	human
P1_2:60553414_60553467:-:1:54	17	uORF	no	preserved translation	human
P1_2:61145128_61157894:+:2:102	33	lncRNA-ORF	no	preserved translation	human
P1_2:61145131_61163120:+:2:135	44	uoORF	no	preserved translation	human
P1_2:61177539_61177856:+:1:318	105	pseudogene	no	preserved translation	human
P1_2:61533882_61537644:-:2:105	34	uoORF	no	preserved translation	human
P1_2:62196236_62196268:+:1:33	10	uORF	no	preserved translation	human
P1_2:63842068_63842184:+:1:117	38	uORF	no	preserved translation	human
P1_2:65056478_65069426:+:2:75	24	uORF	no	preserved translation	human
P1_2:68217124_68252218:-:2:102	33	uoORF	no	preserved translation	human
P1_2:69829721_69829798:+:1:78	25	uORF	no	preserved translation	human
P1_2:70236147_70248495:-:2:120	39	uoORF	no	preserved translation	human
P1_2:85601081_85602051:-:3:243	80	uoORF	no	preserved translation	human
P1_2:85602128_85602280:-:1:153	50	uORF	no	preserved translation	human
P1_2:88028538_88034172:-:2:87	28	uoORF	no	preserved translation	human
P1_2:91636980_91655448:-:3:213	70	pseudogene	no	preserved translation	human
P1_2:96208544_96208630:-:1:87	28	uORF	no	preserved translation	human
P1_2:96208699_96208797:-:1:99	32	uORF	no	preserved translation	human
P1_2:96265141_96265894:-:2:375	124	uoORF	no	preserved translation	human
P1_2:96265293_96265885:-:2:237	78	uoORF	no	preserved translation	human
P1_2:96266259_96266291:+:1:33	10	uORF	no	preserved translation	human
P1_20:10420619_10420753:-:1:135	44	uORF	no	preserved translation	human
P1_20:10673488_10673706:-:1:219	72	uoORF	no	preserved translation	human
P1_20:10673639_10673842:-:1:204	67	uORF	no	preserved translation	human
P1_20:17570113_17570139:+:1:27	8	uORF	no	preserved translation	human
P1_20:17570136_17600760:+:2:99	32	uoORF	no	preserved translation	human
P1_20:23353984_23354094:+:1:111	36	uoORF	no	preserved translation	human
P1_20:2873611_2873673:+:1:63	20	uORF	no	preserved translation	human
P1_20:3149114_3149230:-:1:117	38	uORF	no	preserved translation	human
P1_20:31722271_31723800:-:2:126	41	ncRNA-ORF	no	preserved translation	human
P1_20:32202273_32207740:-:2:120	39	uORF	no	preserved translation	human
P1_20:32819964_32825937:+:2:78	25	uoORF	no	preserved translation	human
P1_20:33993991_34031554:+:2:174	57	ncRNA-ORF	no	preserved translation	human
P1_20:34369399_34369449:+:1:51	16	uORF	no	preserved translation	human
P1_20:35147274_35147315:-:1:42	13	uORF	no	preserved translation	human
P1_20:35632908_35664878:-:2:93	30	uoORF	no	preserved translation	human
P1_20:35655234_35664875:-:3:270	89	ncRNA-ORF	no	preserved translation	human
P1_20:35740858_35741973:-:2:63	20	uoORF	no	preserved translation	human
P1_20:35772048_35801542:+:2:84	27	uoORF	no	preserved translation	human
P1_20:35954302_35954508:-:2:99	32	uORF	no	preserved translation	human
P1_20:38426436_38434513:-:4:237	78	lncRNA-ORF	no	preserved translation	human
P1_20:38472909_38473001:+:1:93	30	uORF	no	preserved translation	human
P1_20:408241_408705:+:1:465	154	uORF	no	preserved translation	human
P1_20:43457905_43457931:+:1:27	8	uORF	no	preserved translation	human
P1_20:44186811_44186906:-:1:96	31	uORF	no	preserved translation	human
P1_20:44186975_44187091:-:1:117	38	uORF	no	preserved translation	human
P1_20:44521994_44522038:-:1:45	14	uORF	no	preserved translation	human
P1_20:44582706_44589833:+:2:63	20	uORF	no	preserved translation	human
P1_20:448024_462428:-:2:144	47	uoORF	no	preserved translation	human
P1_20:49278711_49279205:+:2:108	35	lncRNA-ORF	no	preserved translation	human
P1_20:49279135_49279212:+:1:78	25	lncRNA-ORF	no	preserved translation	human
P1_20:49279183_49280527:+:2:69	22	lncRNA-ORF	no	preserved translation	human
P1_20:50190940_50191098:+:1:159	52	uoORF	no	preserved translation	human
P1_20:50903960_50930878:-:3:270	89	uoORF	no	preserved translation	human
P1_20:50928746_50931048:-:2:303	100	uORF	no	preserved translation	human
P1_20:57266215_57266592:-:1:378	125	uORF	no	preserved translation	human
P1_20:57391532_57391564:+:1:33	10	uORF	no	preserved translation	human
P1_20:59942206_59942229:+:1:24	7	ncRNA-ORF	no	preserved translation	human
P1_20:6006126_6006206:+:1:81	26	uORF	no	preserved translation	human
P1_20:64255750_64256253:+:1:504	167	ncRNA-ORF	no	preserved translation	human
P1_20:64259944_64259991:+:1:48	15	uoORF	no	preserved translation	human
P1_20:6767959_6768081:+:1:123	40	uORF	no	preserved translation	human
P1_21:25734860_25734877:-:1:18	5	uORF	no	preserved translation	human
P1_21:26112136_26170675:-:2:123	40	uoORF	no	preserved translation	human
P1_21:26845123_26845332:-:1:210	69	uORF	no	preserved translation	human
P1_21:29130802_29130918:+:1:117	38	uORF	no	preserved translation	human
P1_21:32612137_32612334:-:1:198	65	uoORF	no	preserved translation	human
P1_21:33324991_33325029:+:1:39	12	uORF	no	preserved translation	human
P1_21:34073666_34073725:+:1:60	19	uoORF	no	preserved translation	human
P1_21:37367447_37420353:+:2:237	78	uORF	no	preserved translation	human
P1_21:39452029_39452139:+:1:111	36	intORF	no	preserved translation	human
P1_21:39792058_39929130:+:4:321	106	ncRNA-ORF	no	preserved translation	human
P1_21:45981816_45981854:+:1:39	12	uoORF	no	preserved translation	human
P1_21:46636512_46636913:+:2:54	17	uORF	no	preserved translation	human
P1_21:46643539_46644318:+:2:114	37	intORF	no	preserved translation	human
P1_22:17613299_17628664:-:2:84	27	uoORF	no	preserved translation	human
P1_22:18078020_18078121:+:1:102	33	uORF	no	preserved translation	human
P1_22:18078271_18078348:+:1:78	25	uORF	no	preserved translation	human
P1_22:19718295_19718639:+:1:345	114	uORF	no	preserved translation	human
P1_22:19961262_19962684:+:2:186	61	ncRNA-ORF	no	preserved translation	human
P1_22:20917577_20918149:+:1:573	190	uoORF	no	preserved translation	human
P1_22:20917653_20917871:+:1:219	72	uORF	no	preserved translation	human
P1_22:21000771_21000884:-:1:114	37	ncRNA-ORF	no	preserved translation	human
P1_22:21000771_21002150:-:4:318	105	uoORF	no	preserved translation	human
P1_22:21001224_21001940:-:2:297	98	ncRNA-ORF	no	preserved translation	human
P1_22:21001460_21001609:-:1:150	49	uORF	no	preserved translation	human
P1_22:22321745_22323123:+:2:588	195	lncRNA-ORF	no	preserved translation	human
P1_22:24548047_24555016:-:3:180	59	uoORF	no	preserved translation	human
P1_22:27800971_27801474:-:1:504	167	uORF	no	preserved translation	human
P1_22:29603842_29603943:+:1:102	33	uORF	no	preserved translation	human
P1_22:30664023_30667598:-:2:195	64	uORF	no	preserved translation	human
P1_22:31105245_31107416:-:4:153	50	ncRNA-ORF	no	preserved translation	human
P1_22:32059186_32059254:+:1:69	22	uORF	no	preserved translation	human
P1_22:32059340_32068502:+:4:177	58	ncRNA-ORF	no	preserved translation	human
P1_22:32801862_32802005:+:1:144	47	uoORF	no	preserved translation	human
P1_22:35617196_35617291:-:1:96	31	uoORF	no	preserved translation	human
P1_22:36149137_36160746:-:2:84	27	ncRNA-ORF	no	preserved translation	human
P1_22:37566187_37566228:+:1:42	13	uORF	no	preserved translation	human
P1_22:37746381_37754980:+:3:201	66	intORF	no	preserved translation	human
P1_22:37805462_37805548:+:1:87	28	uoORF	no	preserved translation	human
P1_22:38303227_38317283:-:3:234	77	uoORF	no	preserved translation	human
P1_22:38665644_38670941:+:3:216	71	intORF	no	preserved translation	human
P1_22:38779598_38782706:-:3:144	47	intORF	no	preserved translation	human
P1_22:40400701_40400757:+:1:57	18	uORF	no	preserved translation	human
P1_22:41092620_41092703:+:1:84	27	uORF	no	preserved translation	human
P1_22:41437336_41437392:-:1:57	18	ncRNA-ORF	no	preserved translation	human
P1_22:41446629_41446760:-:1:132	43	ncRNA-ORF	no	preserved translation	human
P1_22:41680364_41682390:-:2:36	11	uoORF	no	preserved translation	human
P1_22:42087130_42090631:-:2:72	23	intORF	no	preserved translation	human
P1_22:42693791_42720808:-:3:276	91	uoORF	no	preserved translation	human
P1_22:42912139_43015073:-:2:72	23	uORF	no	preserved translation	human
P1_22:44702271_44702381:+:1:111	36	uORF	no	preserved translation	human
P1_22:46244814_46245236:-:1:423	140	doORF	no	preserved translation	human
P1_22:46762774_46792558:+:2:114	37	uoORF	no	preserved translation	human
P1_22:49913705_49918345:-:2:222	73	uoORF	no	preserved translation	human
P1_22:49913781_49918310:-:2:111	36	uORF	no	preserved translation	human
P1_22:50343433_50372117:+:2:216	71	uORF	no	preserved translation	human
P1_22:50474911_50475012:-:1:102	33	uORF	no	preserved translation	human
P1_22:50482896_50483405:+:1:510	169	doORF	no	preserved translation	human
P1_3:10026044_10026157:-:1:114	37	pseudogene	no	preserved translation	human
P1_3:100400936_100401001:-:1:66	21	uoORF	no	preserved translation	human
P1_3:100401780_100401890:+:1:111	36	uORF	no	preserved translation	human
P1_3:100709556_100713653:+:2:177	58	uORF	no	preserved translation	human
P1_3:107240742_107240816:+:1:75	24	lncRNA-ORF	no	preserved translation	human
P1_3:107240822_107240953:+:1:132	43	lncRNA-ORF	no	preserved translation	human
P1_3:107526338_107645906:+:2:132	43	uORF	no	preserved translation	human
P1_3:112562063_112562236:+:1:174	57	uORF	no	preserved translation	human
P1_3:112639817_112640616:-:2:153	50	ncRNA-ORF	no	preserved translation	human
P1_3:112640370_112640891:-:1:522	173	uORF	no	preserved translation	human
P1_3:112640560_112640622:-:1:63	20	uORF	no	preserved translation	human
P1_3:112640738_112640836:-:1:99	32	uORF	no	preserved translation	human
P1_3:112641060_112641101:-:1:42	13	uORF	no	preserved translation	human
P1_3:113724093_113746010:-:2:72	23	uoORF	no	preserved translation	human
P1_3:113745946_113746170:-:1:225	74	uoORF	no	preserved translation	human
P1_3:119294688_119294828:+:1:141	46	uORF	no	preserved translation	human
P1_3:119642310_119648400:-:2:393	130	doORF	no	preserved translation	human
P1_3:119660009_119660605:-:2:141	46	ncRNA-ORF	no	preserved translation	human
P1_3:119660516_119660608:-:1:93	30	uORF	no	preserved translation	human
P1_3:119660690_119660743:-:1:54	17	ncRNA-ORF	no	preserved translation	human
P1_3:119660759_119660842:-:1:84	27	uORF	no	preserved translation	human
P1_3:119660811_119660855:-:1:45	14	ncRNA-ORF	no	preserved translation	human
P1_3:120410970_120415966:-:3:189	62	intORF	no	preserved translation	human
P1_3:120415924_120450933:-:3:204	67	uoORF	no	preserved translation	human
P1_3:120602233_120602328:+:1:96	31	ncRNA-ORF	no	preserved translation	human
P1_3:122384191_122384256:+:1:66	21	uORF	no	preserved translation	human
P1_3:123448524_123448868:-:1:345	114	uoORF	no	preserved translation	human
P1_3:123448978_123449124:-:1:147	48	uORF	no	preserved translation	human
P1_3:12663906_12664010:-:1:105	34	uORF	no	preserved translation	human
P1_3:126983119_126988543:+:2:192	63	uoORF	no	preserved translation	human
P1_3:127576994_127590705:-:4:654	217	uoORF	no	preserved translation	human
P1_3:128726187_128795378:+:2:192	63	uoORF	no	preserved translation	human
P1_3:129171744_129183858:-:2:111	36	uoORF	no	preserved translation	human
P1_3:129183855_129183896:-:1:42	13	uORF	no	preserved translation	human
P1_3:129439766_129440011:-:1:246	81	uoORF	no	preserved translation	human
P1_3:130746545_130746790:-:1:246	81	uORF	no	preserved translation	human
P1_3:130850771_130850905:+:1:135	44	ncRNA-ORF	no	preserved translation	human
P1_3:130894590_130894739:+:1:150	49	uORF	no	preserved translation	human
P1_3:133573730_133573930:+:1:201	66	uORF	no	preserved translation	human
P1_3:134371354_134374419:-:2:219	72	uoORF	no	preserved translation	human
P1_3:134482862_134485333:-:2:84	27	uoORF	no	preserved translation	human
P1_3:134485362_134485406:-:1:45	14	uORF	no	preserved translation	human
P1_3:134485631_134485906:-:1:276	91	uORF	no	preserved translation	human
P1_3:136022842_136022943:+:1:102	33	uORF	no	preserved translation	human
P1_3:136196200_136196331:-:1:132	43	uORF	no	preserved translation	human
P1_3:139383405_139389582:-:2:66	21	ncRNA-ORF	no	preserved translation	human
P1_3:139385188_139389579:-:2:45	14	ncRNA-ORF	no	preserved translation	human
P1_3:139538890_139539554:-:2:165	54	intORF	no	preserved translation	human
P1_3:141051990_141066068:+:2:120	39	uORF	no	preserved translation	human
P1_3:14125066_14129487:+:2:216	71	uoORF	no	preserved translation	human
P1_3:141403930_141404010:+:1:81	26	ncRNA-ORF	no	preserved translation	human
P1_3:143120063_143120200:+:1:138	45	uORF	no	preserved translation	human
P1_3:143972251_143972493:+:1:243	80	uoORF	no	preserved translation	human
P1_3:14945918_14946085:-:1:168	55	lncRNA-ORF	no	preserved translation	human
P1_3:14947210_14947392:-:1:183	60	lncRNA-ORF	no	preserved translation	human
P1_3:150408986_150409096:+:1:111	36	uORF	no	preserved translation	human
P1_3:15099106_15099132:-:1:27	8	uORF	no	preserved translation	human
P1_3:152269026_152269076:+:1:51	16	ncRNA-ORF	no	preserved translation	human
P1_3:152299843_152299980:+:1:138	45	ncRNA-ORF	no	preserved translation	human
P1_3:15427734_15429916:+:2:153	50	uoORF	no	preserved translation	human
P1_3:15601391_15601516:-:1:126	41	uoORF	no	preserved translation	human
P1_3:156674612_156677672:+:2:201	66	uORF	no	preserved translation	human
P1_3:157089944_157090048:+:1:105	34	lncRNA-ORF	no	preserved translation	human
P1_3:157090035_157099529:+:2:135	44	lncRNA-ORF	no	preserved translation	human
P1_3:159840112_159840183:+:1:72	23	uORF	no	preserved translation	human
P1_3:159853286_159853360:+:1:75	24	uORF	no	preserved translation	human
P1_3:161103515_161104816:-:3:123	40	uORF	no	preserved translation	human
P1_3:16265486_16269201:+:2:96	31	uORF	no	preserved translation	human
P1_3:16770378_16771847:+:1:1470	489	lncRNA-ORF	no	preserved translation	human
P1_3:167720158_167720211:-:1:54	17	uoORF	no	preserved translation	human
P1_3:16885014_16885124:+:1:111	36	uoORF	no	preserved translation	human
P1_3:170172709_170181729:-:3:198	65	uoORF	no	preserved translation	human
P1_3:17508513_17623884:-:2:129	42	uORF	no	preserved translation	human
P1_3:177079904_177098519:-:2:96	31	ncRNA-ORF	no	preserved translation	human
P1_3:177098520_177197179:-:2:81	26	uORF	no	preserved translation	human
P1_3:179148566_179198792:+:2:81	26	uORF	no	preserved translation	human
P1_3:183447623_183452294:+:2:360	119	pseudogene	no	preserved translation	human
P1_3:183635650_183635760:+:1:111	36	uORF	no	preserved translation	human
P1_3:183635721_183643492:+:3:177	58	uORF	no	preserved translation	human
P1_3:183643508_183650341:+:2:81	26	uORF	no	preserved translation	human
P1_3:184014434_184017851:-:2:36	11	uORF	no	preserved translation	human
P1_3:184176949_184176984:+:1:36	11	uORF	no	preserved translation	human
P1_3:184178862_184179047:+:1:186	61	intORF	no	preserved translation	human
P1_3:18425037_18425201:-:1:165	54	uORF	no	preserved translation	human
P1_3:184314669_184315780:+:3:81	26	uORF	no	preserved translation	human
P1_3:184561988_184571344:+:2:393	130	uoORF	no	preserved translation	human
P1_3:185926607_185937897:-:2:201	66	uoORF	no	preserved translation	human
P1_3:185931848_185937912:-:2:93	30	uoORF	no	preserved translation	human
P1_3:186564299_186564349:-:1:51	16	uoORF	no	preserved translation	human
P1_3:186930713_186963863:+:2:201	66	uORF	no	preserved translation	human
P1_3:187285934_187291690:-:2:207	68	ncRNA-ORF	no	preserved translation	human
P1_3:192360515_192727318:-:2:162	53	uoORF	no	preserved translation	human
P1_3:192727221_192727551:-:2:171	56	uORF	no	preserved translation	human
P1_3:193241379_193255678:+:2:183	60	intORF	no	preserved translation	human
P1_3:193593226_193614742:+:2:204	67	uoORF	no	preserved translation	human
P1_3:195543049_195543213:-:1:165	54	uORF	no	preserved translation	human
P1_3:19947332_19947385:+:1:54	17	uORF	no	preserved translation	human
P1_3:23807256_23807384:+:1:129	42	ncRNA-ORF	no	preserved translation	human
P1_3:25428529_25428591:+:1:63	20	uORF	no	preserved translation	human
P1_3:28348697_28348783:-:1:87	28	uORF	no	preserved translation	human
P1_3:30606768_30644761:+:2:225	74	uoORF	no	preserved translation	human
P1_3:30606829_30644750:+:2:153	50	uoORF	no	preserved translation	human
P1_3:30606862_30623226:+:2:144	47	uoORF	no	preserved translation	human
P1_3:30606879_30623267:+:2:168	55	uoORF	no	preserved translation	human
P1_3:33439970_33440104:-:1:135	44	ncRNA-ORF	no	preserved translation	human
P1_3:37243318_37243461:+:1:144	47	uORF	no	preserved translation	human
P1_3:38630414_38633330:-:2:312	103	uoORF	no	preserved translation	human
P1_3:39189496_39192508:-:2:93	30	uORF	no	preserved translation	human
P1_3:40309775_40310961:+:2:267	88	ncRNA-ORF	no	preserved translation	human
P1_3:40312086_40312214:+:1:129	42	dORF	no	preserved translation	human
P1_3:41199517_41199669:+:1:153	50	uORF	no	preserved translation	human
P1_3:41199627_41224534:+:3:114	37	uoORF	no	preserved translation	human
P1_3:41224210_41224242:+:1:33	10	ncRNA-ORF	no	preserved translation	human
P1_3:42014094_42087214:+:2:135	44	uORF	no	preserved translation	human
P1_3:42568979_42569065:-:1:87	28	uoORF	no	preserved translation	human
P1_3:44354745_44354798:+:1:54	17	uoORF	no	preserved translation	human
P1_3:44959433_44976117:-:2:213	70	uoORF	no	preserved translation	human
P1_3:45985004_45995804:-:2:102	33	uORF	no	preserved translation	human
P1_3:46882274_46882366:+:1:93	30	uORF	no	preserved translation	human
P1_3:47805345_47805419:+:1:75	24	uORF	no	preserved translation	human
P1_3:47998830_48088833:-:2:111	36	uoORF	no	preserved translation	human
P1_3:48473029_48473076:-:1:48	15	ncRNA-ORF	no	preserved translation	human
P1_3:48695182_48715499:-:2:351	116	uoORF	no	preserved translation	human
P1_3:49132561_49132943:-:2:255	84	uoORF	no	preserved translation	human
P1_3:49171638_49172734:+:2:147	48	uORF	no	preserved translation	human
P1_3:49375562_49411846:-:2:57	18	uoORF	no	preserved translation	human
P1_3:49470323_49510517:+:2:210	69	uORF	no	preserved translation	human
P1_3:49470373_49510459:+:2:102	33	uORF	no	preserved translation	human
P1_3:49470395_49487292:+:2:78	25	ncRNA-ORF	no	preserved translation	human
P1_3:49492954_49510500:+:2:102	33	ncRNA-ORF	no	preserved translation	human
P1_3:49747826_49748086:-:1:261	86	uoORF	no	preserved translation	human
P1_3:4979492_4980011:+:2:357	118	uoORF	no	preserved translation	human
P1_3:50236245_50236385:+:1:141	46	uoORF	no	preserved translation	human
P1_3:50236262_50236351:+:1:90	29	uoORF	no	preserved translation	human
P1_3:50292304_50292408:-:1:105	34	uORF	no	preserved translation	human
P1_3:50328142_50328177:-:1:36	11	uORF	no	preserved translation	human
P1_3:50617534_50617683:+:1:150	49	uoORF	no	preserved translation	human
P1_3:51961304_51967431:-:3:255	84	uORF	no	preserved translation	human
P1_3:52278583_52278624:-:1:42	13	uORF	no	preserved translation	human
P1_3:52409875_52409907:-:1:33	10	uoORF	no	preserved translation	human
P1_3:52452533_52452658:-:1:126	41	ncRNA-ORF	no	preserved translation	human
P1_3:57584425_57597354:-:2:321	106	uoORF	no	preserved translation	human
P1_3:57597363_57597416:-:1:54	17	uORF	no	preserved translation	human
P1_3:57757217_57757402:+:1:186	61	uORF	no	preserved translation	human
P1_3:57757264_57757524:+:1:261	86	uORF	no	preserved translation	human
P1_3:57890021_57896538:+:2:108	35	ncRNA-ORF	no	preserved translation	human
P1_3:57896565_57896899:+:2:54	17	ncRNA-ORF	no	preserved translation	human
P1_3:64687786_64687935:-:1:150	49	uORF	no	preserved translation	human
P1_3:66221016_66221072:+:1:57	18	uORF	no	preserved translation	human
P1_3:66370545_66377907:+:2:276	91	doORF	no	preserved translation	human
P1_3:66500733_66500981:-:1:249	82	uORF	no	preserved translation	human
P1_3:66500785_66500916:-:1:132	43	uORF	no	preserved translation	human
P1_3:72378385_72446518:-:4:552	183	ncRNA-ORF	no	preserved translation	human
P1_3:73625748_73625891:+:1:144	47	lncRNA-ORF	no	preserved translation	human
P1_3:79019100_79019312:-:1:213	70	uORF	no	preserved translation	human
P1_3:8501916_8537231:+:3:201	66	ncRNA-ORF	no	preserved translation	human
P1_3:88058139_88059047:-:2:318	105	uORF	no	preserved translation	human
P1_3:98732386_98732475:+:1:90	29	ncRNA-ORF	no	preserved translation	human
P1_3:98901305_98901475:-:1:171	56	uoORF	no	preserved translation	human
P1_3:99638580_99744991:+:2:180	59	uORF	no	preserved translation	human
P1_4:102826552_102826599:-:1:48	15	ncRNA-ORF	no	preserved translation	human
P1_4:102826609_102826617:-:1:9	2	uORF	no	preserved translation	human
P1_4:102826609_102826656:-:1:48	15	uORF	no	preserved translation	human
P1_4:102827609_102827701:-:1:93	30	uORF	no	preserved translation	human
P1_4:102868747_102868794:-:1:48	15	uORF	no	preserved translation	human
P1_4:103076264_103076593:-:1:330	109	uORF	no	preserved translation	human
P1_4:104491978_104492040:-:1:63	20	uORF	no	preserved translation	human
P1_4:108620591_108620677:+:1:87	28	uORF	no	preserved translation	human
P1_4:109729883_109729996:-:1:114	37	uORF	no	preserved translation	human
P1_4:112231823_112231903:+:1:81	26	uORF	no	preserved translation	human
P1_4:113759395_113761184:-:2:201	66	uoORF	no	preserved translation	human
P1_4:118278820_118278978:+:1:159	52	lncRNA-ORF	no	preserved translation	human
P1_4:119135861_119135884:+:1:24	7	uORF	no	preserved translation	human
P1_4:119212658_119217576:+:2:243	80	uORF	no	preserved translation	human
P1_4:121696599_121696866:-:2:30	9	uORF	no	preserved translation	human
P1_4:121823628_121823798:-:1:171	56	uoORF	no	preserved translation	human
P1_4:1241335_1241433:-:1:99	32	uORF	no	preserved translation	human
P1_4:124711255_124712665:-:2:228	75	uORF	no	preserved translation	human
P1_4:127880937_127881026:+:1:90	29	uORF	no	preserved translation	human
P1_4:13832885_13833160:+:1:276	91	lncRNA-ORF	no	preserved translation	human
P1_4:139137802_139139439:-:2:93	30	uORF	no	preserved translation	human
P1_4:139295087_139302429:-:3:303	100	uoORF	no	preserved translation	human
P1_4:139301047_139301124:-:1:78	25	ncRNA-ORF	no	preserved translation	human
P1_4:139665943_139666014:+:1:72	23	uORF	no	preserved translation	human
P1_4:140413026_140427585:-:2:111	36	uoORF	no	preserved translation	human
P1_4:140426744_140427609:-:2:117	38	uORF	no	preserved translation	human
P1_4:141220984_141221058:+:1:75	24	uORF	no	preserved translation	human
P1_4:145098401_145104453:+:2:87	28	uoORF	no	preserved translation	human
P1_4:145902901_145903179:-:1:279	92	intORF	no	preserved translation	human
P1_4:147481112_147485634:+:2:288	95	uORF	no	preserved translation	human
P1_4:147481132_147485615:+:2:249	82	uORF	no	preserved translation	human
P1_4:147617489_147617659:+:1:171	56	uORF	no	preserved translation	human
P1_4:147617726_147617833:+:1:108	35	uORF	no	preserved translation	human
P1_4:151176552_151176617:-:1:66	21	uORF	no	preserved translation	human
P1_4:153204452_153270384:+:2:159	52	uoORF	no	preserved translation	human
P1_4:153222530_153222598:+:1:69	22	uORF	no	preserved translation	human
P1_4:153222668_153222778:+:1:111	36	uORF	no	preserved translation	human
P1_4:155666963_155696785:+:4:201	66	uORF	no	preserved translation	human
P1_4:155667206_155696780:+:3:114	37	uORF	no	preserved translation	human
P1_4:15655233_15655310:-:1:78	25	uoORF	no	preserved translation	human
P1_4:15681961_15686266:+:2:39	12	ncRNA-ORF	no	preserved translation	human
P1_4:158171372_158171443:-:1:72	23	uoORF	no	preserved translation	human
P1_4:158171430_158171495:-:1:66	21	uORF	no	preserved translation	human
P1_4:169612101_169612487:-:1:387	128	uORF	no	preserved translation	human
P1_4:169620834_169620935:+:1:102	33	uORF	no	preserved translation	human
P1_4:1721084_1721245:-:1:162	53	ncRNA-ORF	no	preserved translation	human
P1_4:173529286_173529792:-:1:507	168	uoORF	no	preserved translation	human
P1_4:173529489_173529755:-:1:267	88	uORF	no	preserved translation	human
P1_4:173530021_173530221:-:1:201	66	uORF	no	preserved translation	human
P1_4:173530463_173530908:+:2:186	61	lncRNA-ORF	no	preserved translation	human
P1_4:173530880_173531035:+:1:156	51	lncRNA-ORF	no	preserved translation	human
P1_4:173536870_173537112:+:1:243	80	lncRNA-ORF	no	preserved translation	human
P1_4:173536926_173582743:+:2:84	27	lncRNA-ORF	no	preserved translation	human
P1_4:173536936_173582717:+:2:48	15	lncRNA-ORF	no	preserved translation	human
P1_4:173537938_173538360:+:1:423	140	lncRNA-ORF	no	preserved translation	human
P1_4:173582762_173583037:+:1:276	91	lncRNA-ORF	no	preserved translation	human
P1_4:174283527_174283598:-:1:72	23	uORF	no	preserved translation	human
P1_4:176320040_176322199:+:2:210	69	ncRNA-ORF	no	preserved translation	human
P1_4:184652027_184659373:+:2:108	35	uORF	no	preserved translation	human
P1_4:185143319_185143354:+:1:36	11	uORF	no	preserved translation	human
P1_4:185811713_185811844:-:1:132	43	uORF	no	preserved translation	human
P1_4:20252020_20252109:+:1:90	29	uORF	no	preserved translation	human
P1_4:23889979_23890020:-:1:42	13	uORF	no	preserved translation	human
P1_4:2469171_2490395:+:2:147	48	uORF	no	preserved translation	human
P1_4:25026925_25030859:-:3:450	149	uoORF	no	preserved translation	human
P1_4:39527315_39527500:-:1:186	61	uORF	no	preserved translation	human
P1_4:39698248_39698379:+:1:132	43	uoORF	no	preserved translation	human
P1_4:41990504_41990632:+:1:129	42	uORF	no	preserved translation	human
P1_4:44678571_44678603:+:1:33	10	uORF	no	preserved translation	human
P1_4:47837946_47837987:-:1:42	13	uoORF	no	preserved translation	human
P1_4:48904582_48906750:-:2:123	40	uORF	no	preserved translation	human
P1_4:52712897_52713586:+:2:156	51	lncRNA-ORF	no	preserved translation	human
P1_4:53377807_53377866:+:1:60	19	uoORF	no	preserved translation	human
P1_4:54229297_54229401:+:1:105	34	uORF	no	preserved translation	human
P1_4:55125358_55125564:-:1:207	68	uORF	no	preserved translation	human
P1_4:55396055_55396075:+:1:21	6	uORF	no	preserved translation	human
P1_4:57020932_57020964:+:1:33	10	intORF	no	preserved translation	human
P1_4:64409266_64409379:-:1:114	37	uoORF	no	preserved translation	human
P1_4:6640724_6640759:+:1:36	11	uORF	no	preserved translation	human
P1_4:6640774_6640794:+:1:21	6	uORF	no	preserved translation	human
P1_4:6709647_6709706:-:1:60	19	uORF	no	preserved translation	human
P1_4:6709803_6709841:-:1:39	12	uORF	no	preserved translation	human
P1_4:6824257_6824277:+:1:21	6	uORF	no	preserved translation	human
P1_4:68349849_68349902:-:1:54	17	uORF	no	preserved translation	human
P1_4:75661952_75673235:-:2:126	41	ncRNA-ORF	no	preserved translation	human
P1_4:75724643_75724714:+:1:72	23	uORF	no	preserved translation	human
P1_4:75724717_75752389:+:2:186	61	uoORF	no	preserved translation	human
P1_4:76195839_76213688:-:2:288	95	uoORF	no	preserved translation	human
P1_4:76213556_76213795:-:1:240	79	uORF	no	preserved translation	human
P1_4:76949764_76949844:+:1:81	26	uORF	no	preserved translation	human
P1_4:77075702_77075863:-:1:162	53	uORF	no	preserved translation	human
P1_4:78057505_78057681:+:1:177	58	uORF	no	preserved translation	human
P1_4:78554455_78573220:+:2:75	24	uoORF	no	preserved translation	human
P1_4:82373710_82373883:-:1:174	57	uORF	no	preserved translation	human
P1_4:82900167_82900435:-:2:159	52	lncRNA-ORF	no	preserved translation	human
P1_4:86594356_86594451:+:1:96	31	uORF	no	preserved translation	human
P1_4:87422692_87422751:+:1:60	19	uORF	no	preserved translation	human
P1_4:87499571_87529107:-:2:78	25	ncRNA-ORF	no	preserved translation	human
P1_4:87529152_87529220:-:1:69	22	uORF	no	preserved translation	human
P1_4:87529293_87529307:-:1:15	4	uORF	no	preserved translation	human
P1_4:88278447_88284425:-:2:216	71	uoORF	no	preserved translation	human
P1_4:88284444_88284503:-:1:60	19	uORF	no	preserved translation	human
P1_4:89250206_89250235:-:1:30	9	uORF	no	preserved translation	human
P1_4:94657545_94662472:+:2:54	17	ncRNA-ORF	no	preserved translation	human
P1_5:100535462_100535512:+:1:51	16	uORF	no	preserved translation	human
P1_5:102865935_102866099:+:1:165	54	uORF	no	preserved translation	human
P1_5:102866017_102866223:+:1:207	68	uoORF	no	preserved translation	human
P1_5:103019791_103019811:+:1:21	6	ncRNA-ORF	no	preserved translation	human
P1_5:10353867_10378763:+:3:153	50	uoORF	no	preserved translation	human
P1_5:111755783_111757213:-:2:126	41	uORF	no	preserved translation	human
P1_5:111757158_111757671:-:2:132	43	uORF	no	preserved translation	human
P1_5:114056317_114056463:+:1:147	48	ncRNA-ORF	no	preserved translation	human
P1_5:115544581_115544676:-:1:96	31	uORF	no	preserved translation	human
P1_5:115625686_115625841:-:1:156	51	uoORF	no	preserved translation	human
P1_5:115625854_115625901:-:1:48	15	uORF	no	preserved translation	human
P1_5:115625873_115625917:-:1:45	14	uORF	no	preserved translation	human
P1_5:126918195_127030454:-:2:138	45	uORF	no	preserved translation	human
P1_5:127030472_127030537:-:1:66	21	uORF	no	preserved translation	human
P1_5:128537691_128538134:-:1:444	147	uORF	no	preserved translation	human
P1_5:128537972_128538136:-:1:165	54	uORF	no	preserved translation	human
P1_5:131165195_131165233:-:1:39	12	uoORF	no	preserved translation	human
P1_5:131264164_131315999:+:2:27	8	uORF	no	preserved translation	human
P1_5:132419893_132475932:+:3:354	117	lncRNA-ORF	no	preserved translation	human
P1_5:133052123_133052242:+:1:120	39	uORF	no	preserved translation	human
P1_5:134225810_134226019:-:1:210	69	uoORF	no	preserved translation	human
P1_5:1344935_1345018:-:1:84	27	uORF	no	preserved translation	human
P1_5:134846092_134846211:+:1:120	39	uORF	no	preserved translation	human
P1_5:136153603_136153722:+:1:120	39	uORF	no	preserved translation	human
P1_5:137735894_137736025:-:1:132	43	uORF	no	preserved translation	human
P1_5:137754126_137754179:-:1:54	17	uORF	no	preserved translation	human
P1_5:138021110_138032948:-:2:255	84	uORF	no	preserved translation	human
P1_5:138341195_138341263:+:1:69	22	uORF	no	preserved translation	human
P1_5:138543097_138543204:-:1:108	35	uORF	no	preserved translation	human
P1_5:138753440_138781971:+:2:120	39	uoORF	no	preserved translation	human
P1_5:139341915_139363788:+:2:96	31	ncRNA-ORF	no	preserved translation	human
P1_5:139341919_139363813:+:2:117	38	ncRNA-ORF	no	preserved translation	human
P1_5:139482555_139482677:-:1:123	40	uORF	no	preserved translation	human
P1_5:139482659_139482709:-:1:51	16	uORF	no	preserved translation	human
P1_5:139648588_139680567:+:2:462	153	uoORF	no	preserved translation	human
P1_5:140346325_140346384:-:1:60	19	uoORF	no	preserved translation	human
P1_5:141245456_141245530:+:1:75	24	uORF	no	preserved translation	human
P1_5:141320037_141320102:-:1:66	21	uoORF	no	preserved translation	human
P1_5:141320514_141320738:-:1:225	74	uORF	no	preserved translation	human
P1_5:141923889_141924619:+:2:123	40	uoORF	no	preserved translation	human
P1_5:141970732_141970848:+:1:117	38	uORF	no	preserved translation	human
P1_5:142108958_142132268:+:3:225	74	uoORF	no	preserved translation	human
P1_5:148394745_148394801:+:1:57	18	uoORF	no	preserved translation	human
P1_5:149551195_149551254:-:1:60	19	uORF	no	preserved translation	human
P1_5:150520878_150520895:+:1:18	5	uORF	no	preserved translation	human
P1_5:150520918_150521025:+:1:108	35	uORF	no	preserved translation	human
P1_5:150640716_150640787:+:1:72	23	uORF	no	preserved translation	human
P1_5:150778781_150795543:+:2:306	101	uoORF	no	preserved translation	human
P1_5:151065011_151080896:-:2:138	45	uoORF	no	preserved translation	human
P1_5:151674655_151686912:-:3:138	45	uoORF	no	preserved translation	human
P1_5:154863250_154863339:+:1:90	29	uoORF	no	preserved translation	human
P1_5:15500346_15500444:+:1:99	32	uORF	no	preserved translation	human
P1_5:156327030_156327113:+:1:84	27	uORF	no	preserved translation	human
P1_5:1589271_1594454:-:3:327	108	pseudogene	no	preserved translation	human
P1_5:159209354_159209461:-:1:108	35	uORF	no	preserved translation	human
P1_5:160009165_160010632:+:2:162	53	uoORF	no	preserved translation	human
P1_5:168486515_168488623:+:2:51	16	ncRNA-ORF	no	preserved translation	human
P1_5:169300847_169301032:-:1:186	61	uORF	no	preserved translation	human
P1_5:170383815_170385469:-:2:192	63	uoORF	no	preserved translation	human
P1_5:171420016_171436172:+:3:333	110	uoORF	no	preserved translation	human
P1_5:17217647_17217781:+:1:135	44	uORF	no	preserved translation	human
P1_5:172770219_172770986:-:2:489	162	uoORF	no	preserved translation	human
P1_5:173235029_173235235:-:1:207	68	uoORF	no	preserved translation	human
P1_5:173235100_173235162:-:1:63	20	uORF	no	preserved translation	human
P1_5:173244328_173244672:-:1:345	114	lncRNA-ORF	no	preserved translation	human
P1_5:173328205_173328423:-:1:219	72	uORF	no	preserved translation	human
P1_5:175682787_175682951:+:1:165	54	uORF	no	preserved translation	human
P1_5:176361648_176361728:-:1:81	26	uORF	no	preserved translation	human
P1_5:177303379_177303507:-:1:129	42	uORF	no	preserved translation	human
P1_5:177492631_177497559:-:3:186	61	uoORF	no	preserved translation	human
P1_5:178153836_178153880:-:1:45	14	uORF	no	preserved translation	human
P1_5:178204669_178205864:+:3:327	108	uoORF	no	preserved translation	human
P1_5:179623057_179623597:-:2:111	36	uoORF	no	preserved translation	human
P1_5:179801906_179806767:-:2:345	114	uoORF	no	preserved translation	human
P1_5:180808914_180810059:-:2:183	60	uORF	no	preserved translation	human
P1_5:181223339_181223509:+:1:171	56	ncRNA-ORF	no	preserved translation	human
P1_5:181243797_181243892:-:1:96	31	uoORF	no	preserved translation	human
P1_5:1880824_1887220:-:4:567	188	uoORF	no	preserved translation	human
P1_5:1883483_1884568:+:2:153	50	lncRNA-ORF	no	preserved translation	human
P1_5:31532313_31532396:+:1:84	27	uoORF	no	preserved translation	human
P1_5:32174131_32174184:-:1:54	17	uORF	no	preserved translation	human
P1_5:33891901_33891957:-:1:57	18	uORF	no	preserved translation	human
P1_5:34914855_34915521:-:2:213	70	uoORF	no	preserved translation	human
P1_5:36608367_36608420:+:1:54	17	uORF	no	preserved translation	human
P1_5:36876432_36876557:-:1:126	41	lncRNA-ORF	no	preserved translation	human
P1_5:42423503_42423625:+:1:123	40	uORF	no	preserved translation	human
P1_5:43298898_43313407:-:3:189	62	uoORF	no	preserved translation	human
P1_5:43575896_43602814:-:3:177	58	lncRNA-ORF	no	preserved translation	human
P1_5:43602739_43609248:+:2:258	85	uoORF	no	preserved translation	human
P1_5:471908_472935:-:2:315	104	lncRNA-ORF	no	preserved translation	human
P1_5:52800238_52800285:+:1:48	15	uORF	no	preserved translation	human
P1_5:55982809_55994843:-:2:63	20	uORF	no	preserved translation	human
P1_5:55994785_55994907:-:1:123	40	uORF	no	preserved translation	human
P1_5:57175682_57175792:+:1:111	36	uORF	no	preserved translation	human
P1_5:58460007_58460033:-:1:27	8	uORF	no	preserved translation	human
P1_5:60928936_60945048:-:2:141	46	uoORF	no	preserved translation	human
P1_5:61161110_61161196:-:1:87	28	uORF	no	preserved translation	human
P1_5:68215817_68226345:+:2:189	62	uORF	no	preserved translation	human
P1_5:68215869_68226379:+:2:171	56	uORF	no	preserved translation	human
P1_5:68226481_68226618:+:1:138	45	uORF	no	preserved translation	human
P1_5:73562978_73565432:-:2:309	102	uORF	no	preserved translation	human
P1_5:73565584_73565601:-:1:18	5	uORF	no	preserved translation	human
P1_5:74640342_74640683:-:1:342	113	uORF	no	preserved translation	human
P1_5:74766944_74767042:-:1:99	32	uORF	no	preserved translation	human
P1_5:77030517_77030723:+:1:207	68	uORF	no	preserved translation	human
P1_5:81233337_81251160:+:2:93	30	uoORF	no	preserved translation	human
P1_5:83673477_83720823:-:2:108	35	uoORF	no	preserved translation	human
P1_5:84106693_84106749:-:1:57	18	intORF	no	preserved translation	human
P1_5:87412778_87412846:-:1:69	22	uoORF	no	preserved translation	human
P1_5:90529457_90529525:-:1:69	22	uORF	no	preserved translation	human
P1_5:9545720_9545860:-:1:141	46	uORF	no	preserved translation	human
P1_5:9546498_9549091:+:2:135	44	lncRNA-ORF	no	preserved translation	human
P1_6:105133519_105137051:-:2:153	50	uoORF	no	preserved translation	human
P1_6:10521391_10527509:+:2:63	20	uORF	no	preserved translation	human
P1_6:106629204_106629263:-:1:60	19	ncRNA-ORF	no	preserved translation	human
P1_6:107957981_107958052:-:1:72	23	uoORF	no	preserved translation	human
P1_6:108260902_108261150:-:1:249	82	uoORF	no	preserved translation	human
P1_6:109094388_109094438:-:1:51	16	uORF	no	preserved translation	human
P1_6:112254141_112254478:-:2:171	56	uoORF	no	preserved translation	human
P1_6:116279827_116279877:-:1:51	16	uoORF	no	preserved translation	human
P1_6:116571561_116571644:+:1:84	27	uORF	no	preserved translation	human
P1_6:118548375_118558833:+:2:27	8	uORF	no	preserved translation	human
P1_6:121435806_121446855:+:2:51	16	uoORF	no	preserved translation	human
P1_6:122445040_122445057:-:1:18	5	doORF	no	preserved translation	human
P1_6:122458609_122471772:-:2:147	48	uoORF	no	preserved translation	human
P1_6:122471748_122471783:-:1:36	11	uORF	no	preserved translation	human
P1_6:123439753_123468903:+:2:129	42	lncRNA-ORF	no	preserved translation	human
P1_6:123439763_123462312:+:2:81	26	lncRNA-ORF	no	preserved translation	human
P1_6:123439763_123468868:+:2:84	27	lncRNA-ORF	no	preserved translation	human
P1_6:123468879_123509510:+:2:117	38	lncRNA-ORF	no	preserved translation	human
P1_6:123468900_123469734:+:2:129	42	lncRNA-ORF	no	preserved translation	human
P1_6:123470242_123509451:+:3:207	68	lncRNA-ORF	no	preserved translation	human
P1_6:123489558_123489632:+:1:75	24	lncRNA-ORF	no	preserved translation	human
P1_6:125153902_125220125:+:2:117	38	ncRNA-ORF	no	preserved translation	human
P1_6:125300566_125300646:-:1:81	26	intORF	no	preserved translation	human
P1_6:125749716_125751812:+:2:156	51	uoORF	no	preserved translation	human
P1_6:127280239_127280289:+:1:51	16	uORF	no	preserved translation	human
P1_6:13013808_13053368:+:2:336	111	ncRNA-ORF	no	preserved translation	human
P1_6:13328298_13328543:-:1:246	81	uORF	no	preserved translation	human
P1_6:135054746_135054796:-:1:51	16	uORF	no	preserved translation	human
P1_6:136279847_136282604:-:2:51	16	uoORF	no	preserved translation	human
P1_6:136289742_136289801:-:1:60	19	uORF	no	preserved translation	human
P1_6:145806359_145814644:-:2:105	34	uoORF	no	preserved translation	human
P1_6:149317907_149369955:+:2:156	51	uORF	no	preserved translation	human
P1_6:150143102_150143128:+:1:27	8	uORF	no	preserved translation	human
P1_6:155107047_155127564:+:2:192	63	uORF	no	preserved translation	human
P1_6:157823358_157867595:+:2:138	45	uoORF	no	preserved translation	human
P1_6:159693184_159693237:-:1:54	17	uORF	no	preserved translation	human
P1_6:159727602_159736269:+:2:114	37	uoORF	no	preserved translation	human
P1_6:159788111_159789587:-:2:216	71	uoORF	no	preserved translation	human
P1_6:161232257_161273963:-:2:72	23	uORF	no	preserved translation	human
P1_6:16328342_16328431:-:1:90	29	uORF	no	preserved translation	human
P1_6:163415187_163455285:+:2:156	51	uoORF	no	preserved translation	human
P1_6:16522628_16585814:-:2:96	31	uORF	no	preserved translation	human
P1_6:16657793_16761358:-:3:285	94	uORF	no	preserved translation	human
P1_6:169724235_169724336:-:1:102	33	uORF	no	preserved translation	human
P1_6:17290026_17290124:+:1:99	32	ncRNA-ORF	no	preserved translation	human
P1_6:20152684_20212517:-:2:468	155	uORF	no	preserved translation	human
P1_6:24403001_24405171:+:2:240	79	uoORF	no	preserved translation	human
P1_6:24720332_24720439:-:1:108	35	uORF	no	preserved translation	human
P1_6:25081862_25113731:-:11:1308	435	pseudogene	no	preserved translation	human
P1_6:25115094_25138150:-:3:288	95	pseudogene	no	preserved translation	human
P1_6:26224267_26224937:+:2:75	24	uORF	no	preserved translation	human
P1_6:26538452_26545238:+:2:162	53	uoORF	no	preserved translation	human
P1_6:27388827_27389051:+:1:225	74	uORF	no	preserved translation	human
P1_6:28141645_28148365:+:2:435	144	uORF	no	preserved translation	human
P1_6:28359540_28359602:+:1:63	20	uoORF	no	preserved translation	human
P1_6:28923532_28923816:-:1:285	94	ncRNA-ORF	no	preserved translation	human
P1_6:28923551_28923769:-:1:219	72	uoORF	no	preserved translation	human
P1_6:3000004_3006484:+:2:99	32	uORF	no	preserved translation	human
P1_6:30067302_30067451:+:1:150	49	uoORF	no	preserved translation	human
P1_6:30326539_30326778:-:1:240	79	lncRNA-ORF	no	preserved translation	human
P1_6:31412364_31415139:+:2:225	74	doORF	no	preserved translation	human
P1_6:31538840_31540450:-:3:273	90	intORF	no	preserved translation	human
P1_6:31622774_31622860:+:1:87	28	uoORF	no	preserved translation	human
P1_6:31664857_31665621:-:2:195	64	uORF	no	preserved translation	human
P1_6:31729218_31730204:-:2:162	53	uORF	no	preserved translation	human
P1_6:31834948_31837240:+:3:156	51	lncRNA-ORF	no	preserved translation	human
P1_6:32968616_32968708:+:1:93	30	uORF	no	preserved translation	human
P1_6:32971918_32972229:+:1:312	103	uORF	no	preserved translation	human
P1_6:33189418_33192313:-:2:207	68	uoORF	no	preserved translation	human
P1_6:33277180_33277341:+:1:162	53	uORF	no	preserved translation	human
P1_6:33321932_33322914:-:2:99	32	uORF	no	preserved translation	human
P1_6:35347128_35411008:+:2:45	14	uORF	no	preserved translation	human
P1_6:35475044_35486467:-:12:1113	370	ncRNA-ORF	no	preserved translation	human
P1_6:36678746_36684205:+:2:162	53	uoORF	no	preserved translation	human
P1_6:36678758_36678802:+:1:45	14	uORF	no	preserved translation	human
P1_6:36678868_36684192:+:2:168	55	uoORF	no	preserved translation	human
P1_6:37170319_37171164:+:4:537	178	uoORF	no	preserved translation	human
P1_6:37354079_37354141:+:1:63	20	uORF	no	preserved translation	human
P1_6:3751495_3751692:-:1:198	65	uoORF	no	preserved translation	human
P1_6:37819858_38061593:+:3:201	66	uoORF	no	preserved translation	human
P1_6:38686931_38703109:-:2:183	60	uoORF	no	preserved translation	human
P1_6:41073040_41079118:+:2:135	44	uoORF	no	preserved translation	human
P1_6:43014288_43017177:+:2:105	34	uORF	no	preserved translation	human
P1_6:43516073_43516895:-:2:192	63	uoORF	no	preserved translation	human
P1_6:43770246_43770356:+:1:111	36	uORF	no	preserved translation	human
P1_6:46491231_46491320:-:1:90	29	uORF	no	preserved translation	human
P1_6:47309696_47309842:-:1:147	48	uORF	no	preserved translation	human
P1_6:5216694_5260791:-:2:189	62	uoORF	no	preserved translation	human
P1_6:53041266_53041385:-:1:120	39	uORF	no	preserved translation	human
P1_6:53065404_53065673:+:1:270	89	uORF	no	preserved translation	human
P1_6:53295686_53348857:-:2:63	20	uoORF	no	preserved translation	human
P1_6:53655218_53665650:-:2:138	45	uoORF	no	preserved translation	human
P1_6:55875103_55875183:-:1:81	26	uORF	no	preserved translation	human
P1_6:55875335_55875421:-:1:87	28	uORF	no	preserved translation	human
P1_6:56077540_56091540:-:2:78	25	ncRNA-ORF	no	preserved translation	human
P1_6:63572554_63572688:+:1:135	44	uoORF	no	preserved translation	human
P1_6:7313117_7313143:-:1:27	8	uoORF	no	preserved translation	human
P1_6:75202782_75205937:-:2:207	68	uoORF	no	preserved translation	human
P1_6:75241210_75243792:-:2:132	43	ncRNA-ORF	no	preserved translation	human
P1_6:75284622_75284771:-:1:150	49	uoORF	no	preserved translation	human
P1_6:75493516_75493566:-:1:51	16	uORF	no	preserved translation	human
P1_6:82247568_82247642:-:1:75	24	uORF	no	preserved translation	human
P1_6:83512598_83523432:+:2:108	35	uORF	no	preserved translation	human
P1_6:85640559_85642943:-:2:153	50	uORF	no	preserved translation	human
P1_6:87702051_87702149:-:1:99	32	uORF	no	preserved translation	human
P1_6:89080777_89080806:+:1:30	9	uORF	no	preserved translation	human
P1_6:89846590_89871448:+:8:5952	1983	ncRNA-ORF	no	preserved translation	human
P1_6:89853177_89873817:+:8:5838	1945	ncRNA-ORF	no	preserved translation	human
P1_6:95577576_95586428:+:2:90	29	uORF	no	preserved translation	human
P1_6:98926882_98934770:-:3:306	101	uoORF	no	preserved translation	human
P1_6:99425220_99425249:-:1:30	9	uORF	no	preserved translation	human
P1_6:99562928_99568588:-:2:114	37	uoORF	no	preserved translation	human
P1_7:100119325_100119345:-:1:21	6	uORF	no	preserved translation	human
P1_7:100177066_100177344:-:1:279	92	uoORF	no	preserved translation	human
P1_7:100478035_100478157:-:1:123	40	uoORF	no	preserved translation	human
P1_7:100479015_100479137:-:1:123	40	uORF	no	preserved translation	human
P1_7:100824240_100827427:-:2:483	160	uoORF	no	preserved translation	human
P1_7:101217412_101217579:-:1:168	55	uORF	no	preserved translation	human
P1_7:101245037_101245057:-:1:21	6	uORF	no	preserved translation	human
P1_7:103344698_103344754:-:1:57	18	uORF	no	preserved translation	human
P1_7:107470134_107470217:+:1:84	27	uORF	no	preserved translation	human
P1_7:107891214_107901741:+:3:159	52	ncRNA-ORF	no	preserved translation	human
P1_7:108515368_108526110:-:2:162	53	uORF	no	preserved translation	human
P1_7:108515546_108518250:-:2:90	29	uORF	no	preserved translation	human
P1_7:108515571_108526134:-:3:156	51	uORF	no	preserved translation	human
P1_7:108569968_108570012:+:1:45	14	uORF	no	preserved translation	human
P1_7:112450487_112450645:+:1:159	52	uORF	no	preserved translation	human
P1_7:113918714_113918893:-:1:180	59	intORF	no	preserved translation	human
P1_7:1158247_1160132:-:2:180	59	uORF	no	preserved translation	human
P1_7:1160023_1160085:-:1:63	20	uORF	no	preserved translation	human
P1_7:116210649_116210696:+:1:48	15	uORF	no	preserved translation	human
P1_7:116525784_116526664:+:2:162	53	uoORF	no	preserved translation	human
P1_7:123748833_123748916:-:1:84	27	uORF	no	preserved translation	human
P1_7:124898355_124928937:-:3:216	71	uORF	no	preserved translation	human
P1_7:128455938_128457255:+:2:141	46	uORF	no	preserved translation	human
P1_7:128830431_128830469:+:1:39	12	uORF	no	preserved translation	human
P1_7:129054850_129054906:-:1:57	18	uORF	no	preserved translation	human
P1_7:129880919_129952728:-:2:279	92	uoORF	no	preserved translation	human
P1_7:132576856_132577233:-:1:378	125	uORF	no	preserved translation	human
P1_7:133034607_133035920:-:1:1314	437	pseudogene	no	preserved translation	human
P1_7:134646854_134661464:+:2:102	33	uORF	no	preserved translation	human
P1_7:135166342_135166521:-:1:180	59	dORF	no	preserved translation	human
P1_7:135510040_135510078:-:1:39	12	uORF	no	preserved translation	human
P1_7:135977051_135977116:-:1:66	21	uoORF	no	preserved translation	human
P1_7:135977100_135977189:-:1:90	29	uoORF	no	preserved translation	human
P1_7:137343467_137343583:-:1:117	38	uORF	no	preserved translation	human
P1_7:138001736_138001909:-:1:174	57	uORF	no	preserved translation	human
P1_7:138001954_138002025:-:1:72	23	uORF	no	preserved translation	human
P1_7:139345508_139345738:+:1:231	76	doORF	no	preserved translation	human
P1_7:13989073_13989621:-:2:126	41	uORF	no	preserved translation	human
P1_7:141738403_141739148:+:2:33	10	ncRNA-ORF	no	preserved translation	human
P1_7:141738462_141739141:+:2:132	43	ncRNA-ORF	no	preserved translation	human
P1_7:143901979_143902050:-:1:72	23	uORF	no	preserved translation	human
P1_7:150974840_150978149:-:2:414	137	uoORF	no	preserved translation	human
P1_7:151059670_151061978:+:2:147	48	uORF	no	preserved translation	human
P1_7:156640004_156640621:-:1:618	205	lncRNA-ORF	no	preserved translation	human
P1_7:158693470_158701925:-:2:132	43	uoORF	no	preserved translation	human
P1_7:17940325_17940483:-:1:159	52	ncRNA-ORF	no	preserved translation	human
P1_7:192856_193149:+:1:294	97	uORF	no	preserved translation	human
P1_7:22220104_22220172:-:1:69	22	ncRNA-ORF	no	preserved translation	human
P1_7:23246755_23246832:+:1:78	25	uORF	no	preserved translation	human
P1_7:24573478_24573519:+:1:42	13	uORF	no	preserved translation	human
P1_7:25124112_25125255:-:2:72	23	uoORF	no	preserved translation	human
P1_7:25125196_25125249:-:1:54	17	uORF	no	preserved translation	human
P1_7:26200594_26200716:-:1:123	40	uORF	no	preserved translation	human
P1_7:26202597_26206452:+:3:150	49	ncRNA-ORF	no	preserved translation	human
P1_7:27458163_27458849:-:1:687	228	pseudogene	no	preserved translation	human
P1_7:27740204_27740236:+:1:33	10	uORF	no	preserved translation	human
P1_7:28409783_28410619:+:1:837	278	ncRNA-ORF	no	preserved translation	human
P1_7:32879822_32879866:-:1:45	14	uORF	no	preserved translation	human
P1_7:32957543_32974622:+:2:258	85	uoORF	no	preserved translation	human
P1_7:35253792_35253938:-:1:147	48	ncRNA-ORF	no	preserved translation	human
P1_7:35694434_35694613:-:1:180	59	uORF	no	preserved translation	human
P1_7:37920692_37920934:+:1:243	80	uORF	no	preserved translation	human
P1_7:38178389_38207492:+:2:78	25	uORF	no	preserved translation	human
P1_7:43650551_43729464:-:2:198	65	uORF	no	preserved translation	human
P1_7:44122043_44123536:-:2:93	30	intORF	no	preserved translation	human
P1_7:44122177_44123536:-:2:132	43	uORF	no	preserved translation	human
P1_7:44140733_44141064:-:2:159	52	intORF	no	preserved translation	human
P1_7:44201090_44204630:+:2:213	70	ncRNA-ORF	no	preserved translation	human
P1_7:44986076_44986562:-:2:60	19	lncRNA-ORF	no	preserved translation	human
P1_7:45920788_45921261:-:1:474	157	uoORF	no	preserved translation	human
P1_7:45921101_45921226:-:1:126	41	uoORF	no	preserved translation	human
P1_7:518998_519093:-:1:96	31	uoORF	no	preserved translation	human
P1_7:5190279_5190353:+:1:75	24	uORF	no	preserved translation	human
P1_7:522517_525053:+:2:387	128	lncRNA-ORF	no	preserved translation	human
P1_7:56031949_56034085:-:2:231	76	uORF	no	preserved translation	human
[truncated: 3,113 more rows]

## Sheet: InterproScan sORFs
orf_id	orf_biotype	age	species	interproscan_1	interproscan_2	interproscan_3	interproscan_4	interproscan_5	interproscan_6	interproscan_7
P1_11:58578031_58578183:-:1:153	uORF	young translation - intact structure	human	SignalP_EUK	SignalP-noTM	SignalP-noTM	1	16	-	-
P1_12:110937200_110937430:+:1:231	lncRNA-ORF	young translation - intact structure	human	Phobius	NON_CYTOPLASMIC_DOMAIN	Region of a membrane-bound protein predicted to be outside the membrane, in the extracellular region.	20	76	-	-
P1_12:110937200_110937430:+:1:231	lncRNA-ORF	young translation - intact structure	human	Phobius	SIGNAL_PEPTIDE_C_REGION	C-terminal region of a signal peptide.	15	19	-	-
P1_12:110937200_110937430:+:1:231	lncRNA-ORF	young translation - intact structure	human	Phobius	SIGNAL_PEPTIDE_H_REGION	Hydrophobic region of a signal peptide.	3	14	-	-
P1_12:110937200_110937430:+:1:231	lncRNA-ORF	young translation - intact structure	human	Phobius	SIGNAL_PEPTIDE_N_REGION	N-terminal region of a signal peptide.	1	2	-	-
P1_12:110937200_110937430:+:1:231	lncRNA-ORF	young translation - intact structure	human	Phobius	SIGNAL_PEPTIDE	Signal peptide region	1	19	-	-
P1_14:54684933_54687401:-:3:294	lncRNA-ORF	young translation - intact structure	human	TMHMM	TMhelix	Region of a membrane-bound protein predicted to be embedded in the membrane.	73	95	-	-
P1_15:101049445_101050713:-:2:300	lncRNA-ORF	young translation - intact structure	human	SignalP_EUK	SignalP-noTM	SignalP-noTM	1	13	-	-
P1_19:20424799_20424945:-:1:147	pseudogene	young translation - intact structure	human	Phobius	NON_CYTOPLASMIC_DOMAIN	Region of a membrane-bound protein predicted to be outside the membrane, in the extracellular region.	28	48	-	-
P1_19:20424799_20424945:-:1:147	pseudogene	young translation - intact structure	human	Phobius	SIGNAL_PEPTIDE_C_REGION	C-terminal region of a signal peptide.	24	27	-	-
P1_19:20424799_20424945:-:1:147	pseudogene	young translation - intact structure	human	Phobius	SIGNAL_PEPTIDE_H_REGION	Hydrophobic region of a signal peptide.	5	23	-	-
P1_19:20424799_20424945:-:1:147	pseudogene	young translation - intact structure	human	Phobius	SIGNAL_PEPTIDE_N_REGION	N-terminal region of a signal peptide.	1	4	-	-
P1_19:20424799_20424945:-:1:147	pseudogene	young translation - intact structure	human	Phobius	SIGNAL_PEPTIDE	Signal peptide region	1	27	-	-
P1_3:99931024_100114327:-:2:282	uORF	young translation - intact structure	human	Phobius	NON_CYTOPLASMIC_DOMAIN	Region of a membrane-bound protein predicted to be outside the membrane, in the extracellular region.	32	93	-	-
P1_3:99931024_100114327:-:2:282	uORF	young translation - intact structure	human	Phobius	SIGNAL_PEPTIDE_C_REGION	C-terminal region of a signal peptide.	23	31	-	-
P1_3:99931024_100114327:-:2:282	uORF	young translation - intact structure	human	Phobius	SIGNAL_PEPTIDE_H_REGION	Hydrophobic region of a signal peptide.	11	22	-	-
P1_3:99931024_100114327:-:2:282	uORF	young translation - intact structure	human	Phobius	SIGNAL_PEPTIDE_N_REGION	N-terminal region of a signal peptide.	1	10	-	-
P1_3:99931024_100114327:-:2:282	uORF	young translation - intact structure	human	Phobius	SIGNAL_PEPTIDE	Signal peptide region	1	31	-	-
P1_3:99931024_100114327:-:2:282	uORF	young translation - intact structure	human	TMHMM	TMhelix	Region of a membrane-bound protein predicted to be embedded in the membrane.	12	34	-	-
P1_4:143185300_143185578:+:1:279	uoORF	young translation - intact structure	human	SignalP_EUK	SignalP-noTM	SignalP-noTM	1	24	-	-
P1_8:144522746_144523162:+:1:417	dORF	young translation - intact structure	human	Phobius	NON_CYTOPLASMIC_DOMAIN	Region of a membrane-bound protein predicted to be outside the membrane, in the extracellular region.	24	138	-	-
P1_8:144522746_144523162:+:1:417	dORF	young translation - intact structure	human	Phobius	SIGNAL_PEPTIDE_C_REGION	C-terminal region of a signal peptide.	19	23	-	-
P1_8:144522746_144523162:+:1:417	dORF	young translation - intact structure	human	Phobius	SIGNAL_PEPTIDE_H_REGION	Hydrophobic region of a signal peptide.	7	18	-	-
P1_8:144522746_144523162:+:1:417	dORF	young translation - intact structure	human	Phobius	SIGNAL_PEPTIDE_N_REGION	N-terminal region of a signal peptide.	1	6	-	-
P1_8:144522746_144523162:+:1:417	dORF	young translation - intact structure	human	Phobius	SIGNAL_PEPTIDE	Signal peptide region	1	23	-	-
P1_8:9151849_9155062:+:2:165	lncRNA-ORF	young translation - intact structure	human	Phobius	CYTOPLASMIC_DOMAIN	Region of a membrane-bound protein predicted to be outside the membrane, in the cytoplasm.	1	20	-	-
P1_8:9151849_9155062:+:2:165	lncRNA-ORF	young translation - intact structure	human	Phobius	NON_CYTOPLASMIC_DOMAIN	Region of a membrane-bound protein predicted to be outside the membrane, in the extracellular region.	42	54	-	-
P1_8:9151849_9155062:+:2:165	lncRNA-ORF	young translation - intact structure	human	Phobius	TRANSMEMBRANE	Region of a membrane-bound protein predicted to be embedded in the membrane.	21	41	-	-
P1_8:9151849_9155062:+:2:165	lncRNA-ORF	young translation - intact structure	human	TMHMM	TMhelix	Region of a membrane-bound protein predicted to be embedded in the membrane.	20	42	-	-
P1_9:129336977_129341873:+:3:276	lncRNA-ORF	young translation - intact structure	human	Phobius	NON_CYTOPLASMIC_DOMAIN	Region of a membrane-bound protein predicted to be outside the membrane, in the extracellular region.	20	91	-	-
P1_9:129336977_129341873:+:3:276	lncRNA-ORF	young translation - intact structure	human	Phobius	SIGNAL_PEPTIDE_C_REGION	C-terminal region of a signal peptide.	15	19	-	-
P1_9:129336977_129341873:+:3:276	lncRNA-ORF	young translation - intact structure	human	Phobius	SIGNAL_PEPTIDE_H_REGION	Hydrophobic region of a signal peptide.	3	14	-	-
P1_9:129336977_129341873:+:3:276	lncRNA-ORF	young translation - intact structure	human	Phobius	SIGNAL_PEPTIDE_N_REGION	N-terminal region of a signal peptide.	1	2	-	-
P1_9:129336977_129341873:+:3:276	lncRNA-ORF	young translation - intact structure	human	Phobius	SIGNAL_PEPTIDE	Signal peptide region	1	19	-	-
P1_1:23142723_23143418:+:1:696	uORF	young translation - orphan	chimp	Gene3D	G3DSA:3.90.310.10	-	34	216	F-MuLV receptor-binding	-
P1_1:23142723_23143418:+:1:696	uORF	young translation - orphan	chimp	PANTHER	PTHR10424	VIRAL ENVELOPE PROTEIN	16	225	TLV/ENV coat polyprotein	-
P1_1:23142723_23143418:+:1:696	uORF	young translation - orphan	chimp	Pfam	PF00429	ENV polyprotein (coat polyprotein)	23	200	TLV/ENV coat polyprotein	-
P1_1:23142723_23143418:+:1:696	uORF	young translation - orphan	chimp	SignalP_EUK	SignalP-noTM	SignalP-noTM	1	34	-	-
P1_1:23142723_23143418:+:1:696	uORF	young translation - orphan	chimp	SUPERFAMILY	SSF49830	ENV polyprotein, receptor-binding domain	39	223	F-MuLV receptor-binding	-
P1_12:35483918_35486011:+:1:2094	lncRNA-ORF	young translation - orphan	chimp	CDD	cd09851	HTLV-1-like_HR1-HR2	535	611	-	-
P1_12:35483918_35486011:+:1:2094	lncRNA-ORF	young translation - orphan	chimp	Gene3D	G3DSA:1.10.287.210	-	519	624	-	-
P1_12:35483918_35486011:+:1:2094	lncRNA-ORF	young translation - orphan	chimp	Gene3D	G3DSA:3.90.310.10	-	39	241	F-MuLV receptor-binding	-
P1_12:35483918_35486011:+:1:2094	lncRNA-ORF	young translation - orphan	chimp	PANTHER	PTHR10424	VIRAL ENVELOPE PROTEIN	20	691	TLV/ENV coat polyprotein	-
P1_12:35483918_35486011:+:1:2094	lncRNA-ORF	young translation - orphan	chimp	Pfam	PF00429	ENV polyprotein (coat polyprotein)	23	671	TLV/ENV coat polyprotein	-
P1_12:35483918_35486011:+:1:2094	lncRNA-ORF	young translation - orphan	chimp	SignalP_EUK	SignalP-noTM	SignalP-noTM	1	33	-	-
P1_12:35483918_35486011:+:1:2094	lncRNA-ORF	young translation - orphan	chimp	SUPERFAMILY	SSF49830	ENV polyprotein, receptor-binding domain	39	247	F-MuLV receptor-binding	-
P1_12:35483918_35486011:+:1:2094	lncRNA-ORF	young translation - orphan	chimp	SUPERFAMILY	SSF58069	Virus ectodomain	512	612	-	-
P1_12:35483918_35486011:+:1:2094	lncRNA-ORF	young translation - orphan	chimp	TMHMM	TMhelix	Region of a membrane-bound protein predicted to be embedded in the membrane.	510	532	-	-
P1_12:35483918_35486011:+:1:2094	lncRNA-ORF	young translation - orphan	chimp	TMHMM	TMhelix	Region of a membrane-bound protein predicted to be embedded in the membrane.	637	659	-	-
P1_19:60983006_60985498:+:2:330	lncRNA-ORF	young translation - orphan	chimp	Pfam	PF15695	Rec (regulator of expression encoded by corf) of HERV-K-113	46	101	-	-
P1_15:37736462_37736686:-:1:225	lncRNA-ORF	young translation - intact structure	chimp	SignalP_EUK	SignalP-noTM	SignalP-noTM	1	48	-	-
P1_19:22458972_22459070:+:1:99	ncRNA-ORF	young translation - intact structure	chimp	SignalP_EUK	SignalP-noTM	SignalP-noTM	1	11	-	-
P1_19:3747257_3751057:+:1:3801	dORF	young translation - intact structure	chimp	PANTHER	PTHR37458	THISBE	650	903	-	-
P1_3:139559953_139560087:-:1:135	uORF	young translation - intact structure	chimp	TMHMM	TMhelix	Region of a membrane-bound protein predicted to be embedded in the membrane.	10	32	-	-
P1_7:104227593_104229440:-:1:1848	pseudogene	young translation - intact structure	chimp	PANTHER	PTHR15159	NEUROSECRETORY PROTEIN VGF	1	615	Neurosecretory protein VGF	Reactome:R-HSA-381426|Reactome:R-HSA-8957275|Reactome:R-HSA-9031628|Reactome:R-MMU-381426|Reactome:R-MMU-8957275|Reactome:R-RNO-381426|Reactome:R-RNO-8957275
P1_7:104227593_104229440:-:1:1848	pseudogene	young translation - intact structure	chimp	Phobius	NON_CYTOPLASMIC_DOMAIN	Region of a membrane-bound protein predicted to be outside the membrane, in the extracellular region.	23	615	-	-
P1_7:104227593_104229440:-:1:1848	pseudogene	young translation - intact structure	chimp	Phobius	SIGNAL_PEPTIDE_C_REGION	C-terminal region of a signal peptide.	18	22	-	-
P1_7:104227593_104229440:-:1:1848	pseudogene	young translation - intact structure	chimp	Phobius	SIGNAL_PEPTIDE_H_REGION	Hydrophobic region of a signal peptide.	6	17	-	-
P1_7:104227593_104229440:-:1:1848	pseudogene	young translation - intact structure	chimp	Phobius	SIGNAL_PEPTIDE_N_REGION	N-terminal region of a signal peptide.	1	5	-	-
P1_7:104227593_104229440:-:1:1848	pseudogene	young translation - intact structure	chimp	Phobius	SIGNAL_PEPTIDE	Signal peptide region	1	22	-	-
P1_3:50054015_50054359:+:1:345	uoORF	young translation - de novo structure	chimp	SignalP_EUK	SignalP-noTM	SignalP-noTM	1	18	-	-
P1_9:37970894_37971319:+:1:426	lncRNA-ORF	young translation - de novo structure	chimp	Gene3D	G3DSA:1.10.3040.10	borna disease virus nucleoprotein, domain 1	23	141	P40 nucleoprotein, subdomain 1, Borna disease virus	-
P1_9:37970894_37971319:+:1:426	lncRNA-ORF	young translation - de novo structure	chimp	Pfam	PF06407	Borna disease virus P40 protein	15	136	P40 nucleoprotein, Borna disease virus	-
P1_9:37970894_37971319:+:1:426	lncRNA-ORF	young translation - de novo structure	chimp	Phobius	CYTOPLASMIC_DOMAIN	Region of a membrane-bound protein predicted to be outside the membrane, in the cytoplasm.	1	117	-	-
P1_9:37970894_37971319:+:1:426	lncRNA-ORF	young translation - de novo structure	chimp	Phobius	NON_CYTOPLASMIC_DOMAIN	Region of a membrane-bound protein predicted to be outside the membrane, in the extracellular region.	141	141	-	-
P1_9:37970894_37971319:+:1:426	lncRNA-ORF	young translation - de novo structure	chimp	Phobius	TRANSMEMBRANE	Region of a membrane-bound protein predicted to be embedded in the membrane.	118	140	-	-
P1_9:37970894_37971319:+:1:426	lncRNA-ORF	young translation - de novo structure	chimp	SUPERFAMILY	SSF101399	P40 nucleoprotein	23	136	P40 nucleoprotein superfamily, Borna disease virus	-
P1_13:60171316_60217891:-:3:240	uORF	young translation - intact structure	macaque	SignalP_EUK	SignalP-noTM	SignalP-noTM	1	31	-	-
P1_13:60171316_60217891:-:3:240	uORF	young translation - intact structure	macaque	TMHMM	TMhelix	Region of a membrane-bound protein predicted to be embedded in the membrane.	4	26	-	-
P1_14:10256936_10257166:-:1:231	uORF	young translation - intact structure	macaque	SignalP_EUK	SignalP-noTM	SignalP-noTM	1	17	-	-
P1_2:107621901_107621999:+:1:99	uORF	young translation - intact structure	macaque	SignalP_EUK	SignalP-noTM	SignalP-noTM	1	20	-	-
P1_20:43393046_43393531:+:1:486	ncRNA-ORF	young translation - intact structure	macaque	TMHMM	TMhelix	Region of a membrane-bound protein predicted to be embedded in the membrane.	132	154	-	-
P1_8:18080018_18080397:+:2:102	ncRNA-ORF	young translation - intact structure	macaque	SignalP_EUK	SignalP-noTM	SignalP-noTM	1	10	-	-
P1_1:12046721_12050085:-:2:249	lncRNA-ORF	young translation - de novo structure	macaque	TMHMM	TMhelix	Region of a membrane-bound protein predicted to be embedded in the membrane.	57	74	-	-
P1_18:58246123_58248152:-:2:597	dORF	young translation - de novo structure	macaque	PANTHER	PTHR15494	CALCIUM-BINDING TYROSINE PHOSPHORYLATION-REGULATED PROTEIN	2	170	Calcium-binding tyrosine phosphorylation-regulated protein	-
P1_8:124794212_124798711:-:2:363	lncRNA-ORF	young translation - de novo structure	macaque	SignalP_EUK	SignalP-noTM	SignalP-noTM	1	23	-	-
P1_9:110556001_110556066:+:1:66	uORF	young translation - de novo structure	macaque	SignalP_EUK	SignalP-noTM	SignalP-noTM	1	10	-	-

## Sheet: ESMFold sORFs
orf	orf_biotype	age	species	sequence	average pLDDT
P1_1:225879269_225879355:-:1:87	uORF	young translation - intact structure	human	MSVRPDAWPLAAWEVAGAAFAFARDSSN	0.835357
P1_10:132518126_132518158:-:1:33	lncRNA-ORF	young translation - intact structure	human	VTTPRTTAWT	0.87
P1_12:6450964_6451493:-:2:42	lncRNA-ORF	young translation - intact structure	human	MGLQLWLPGPRPG	0.806154
P1_14:73026998_73027030:-:1:33	uORF	young translation - intact structure	human	MEMRMDLPVS	0.834
P1_15:40323756_40323863:+:1:108	uORF	young translation - intact structure	human	MGTRSRAAVAAVAAVAVAAAGKQLTGRRRRRRWRR	0.868857
P1_16:46763086_46763142:-:1:57	uORF	young translation - intact structure	human	LSVYKMEVTIFIHLTGDL	0.823889
P1_19:36235729_36235818:+:1:90	uORF	young translation - de novo structure	human	MLIHLQERLRKRALNIRKNTSSVLRSYLF	0.844483
P1_19:36525203_36525298:-:1:96	uORF	young translation - intact structure	human	LLCSPTITSKSSVIFLLTSLKSALKRTATDD	0.836129
P1_2:188383769_188383831:+:1:63	uORF	young translation - intact structure	human	MIPSDIHRRETDRRILMATV	0.804
P1_22:36157001_36160707:-:2:45	ncRNA-ORF	young translation - intact structure	human	LDLAHTLSREASLR	0.850714
P1_6:34696986_34697305:+:2:159	lncRNA-ORF	young translation - intact structure	human	MERKVRKLKSRERQWQGQVAKCTQPSQQGVCHSRLKDVFEELLSQWDAALKS	0.806346
P1_7:112954666_112954755:-:1:90	lncRNA-ORF	young translation - intact structure	human	MLNILKSFCCFESLKKTKKHEFKKKFQML	0.807241
P1_9:35115724_35115768:-:1:45	uORF	young translation - intact structure	human	MGVRFADDLETAVC	0.822857
P1_X:24152799_24152825:+:1:27	uORF	young translation - intact structure	human	KIRVKLCD	0.8325
P1_X:50643491_50643523:-:1:33	uORF	young translation - intact structure	human	LFLELEPDCA	0.804
P1_1:224165973_224166011:+:1:39	uORF	young translation - intact structure	chimp	MTARPRAATAER	0.853333
P1_12:27848929_27963430:+:2:87	intORF	young translation - intact structure	chimp	VQTIIKLTMLKRELVRWWHSTDAVIRTR	0.904643
P1_15:22078552_22085589:-:2:39	uORF	young translation - intact structure	chimp	MAATRQAWSTDE	0.835
P1_16:424167_424262:-:1:96	uORF	young translation - intact structure	chimp	MGAGGRGGGGRGGGRGCPGGGGGWRRGTRAG	0.900645
P1_18:6067884_6069840:+:2:66	uORF	young translation - intact structure	chimp	MLPICLALCAELESMAVINEF	0.881429
P1_19:835475_835501:-:1:27	ncRNA-ORF	young translation - de novo structure	chimp	MVAPDPRR	0.805
P1_19:8924204_8924257:-:1:54	uORF	young translation - intact structure	chimp	MALTGARARTAQRVAAA	0.847647
P1_5:150725034_150725051:+:1:18	uORF	young translation - intact structure	chimp	VGPTE	0.856
P1_8:145780582_145780638:+:1:57	lncRNA-ORF	young translation - intact structure	chimp	MPGPQEAGGEVHAAQPST	0.826667
P1_10:28419199_28419273:-:1:75	uORF	young translation - intact structure	macaque	LACLLIHLRVCLWPHLFVHLSNYL	0.880417
P1_11:122228014_122246391:-:2:93	uORF	young translation - intact structure	macaque	MDIQRYRIRWGLRSLRVQLCTDLIQRLTSL	0.901333
P1_13:100090945_100091007:+:1:63	lncRNA-ORF	young translation - intact structure	macaque	MPTFPDSLWHPDPSRVLICS	0.8215
P1_16:47374809_47374865:+:1:57	uORF	young translation - intact structure	macaque	MEGAAKASLWASLQSCAP	0.853889
P1_3:162404950_162404991:-:1:42	uORF	young translation - intact structure	macaque	TVAAAICLARLAA	0.879231
P1_4:123210968_123213492:+:2:42	uORF	young translation - intact structure	macaque	MLTERIGARIILH	0.807692
P1_5:51349093_51349161:-:1:69	lncRNA-ORF	young translation - de novo structure	macaque	MAKISTSRMCSCIYAIFLLELT	0.845
P1_7:84783848_84783880:-:1:33	lncRNA-ORF	young translation - intact structure	macaque	MSTQRAFSGD	0.807
P1_8:18080018_18080397:+:2:102	ncRNA-ORF	young translation - intact structure	macaque	ISAFEPLLPPLLMLFLISLTQRSSPLFESLAQN	0.87
P1_9:30541023_30541073:-:1:51	ncRNA-ORF	young translation - intact structure	macaque	LLVDIVIFDFVQRYSG	0.80625

## Sheet: CRISPRi LINC01405
gene_name	adjusted p-value	log2FoldChange
LINC01405	0.000379	-31.4412
IVNS1ABP	0.026239	2.1583
HSPA13	0.026239	2.71438
RAPH1	0.026239	3.07572
ISCU	0.026239	2.35285
RPL17	0.026239	1.56391
TTC4	0.026239	2.41297
RPS8	0.026239	1.06075
IBTK	0.026239	1.81107
FBL	0.026239	1.61169
MPZL1	0.026239	2.11328
SNHG32	0.026239	2.0274
DIPK2A	0.026239	1.82991
RPL10	0.026239	1.07075
CLINT1	0.026239	2.04509
RPS4X	0.026239	1.49881
H3F3B	0.026239	2.15536
PGD	0.026239	1.95633
LEPROTL1	0.026239	1.92112
RPLP0	0.029785	1.07473
MYL2	0.029785	-4.65328
RPL8	0.030078	1.25261
MRPS5	0.031298	2.25422
AKR1A1	0.034488	2.56014
RNF24	0.037595	2.52215
VDAC2	0.037595	1.72193
ATF4	0.040417	1.96593
MKLN1	0.043146	1.63004
URI1	0.043146	1.38121
LINC00685	0.043365	1.8512
RPL11	0.043365	1.08419
RPL5	0.043365	0.951864
CARS	0.043365	2.33328
AKR7A2	0.043365	1.62044
NUB1	0.043365	1.26718
C1D	0.043365	1.59007
PDCD6IP	0.043365	1.71389
DNTTIP2	0.043365	1.93176
GMDS	0.043365	2.99932
RPS27	0.043365	1.02932
FBN2	0.043365	-1.94013
RPL13A	0.044658	1.22066
PACSIN2	0.046009	1.32321
HNRNPH3	0.046024	1.37401
IREB2	0.046024	1.73159
RPL15	0.046024	1.18548
COX15	0.046024	1.98511
ID1	0.046024	2.22333
EIF3B	0.046024	2.18368
NDST1	0.046024	1.66189
RAB10	0.046024	1.44586
TMBIM4	0.046024	1.76116
RPL39	0.046024	0.843871
YAF2	0.046024	1.58703
FLJ37453	0.046024	2.73572
RPS12	0.046024	1.29664
FRY	0.04683	1.99748
MED8	0.04683	3.33277
TMED9	0.0477	1.98736
MANF	0.0477	1.66414
LINC00667	0.048158	1.53963
SEC61B	0.048632	1.85334
GSTA4	0.050415	1.89341
IMP4	0.050684	2.33872
RPS15	0.050684	1.30376
RPS27A	0.050684	1.0954
BTG3	0.051236	2.11716
TGOLN2	0.051804	1.279
ALG5	0.05224	2.61185
RDH14	0.05224	1.47881
CPD	0.05224	1.17141
RPS2	0.053378	1.13272
CRNKL1	0.053378	2.25141
RPL28	0.053378	1.1226
RAB34	0.053378	1.55563
CMPK1	0.053378	1.87278
ZCCHC3	0.053378	1.60272
PRKAG1	0.054754	2.93591
ZNF770	0.054754	1.35414
BNIP3	0.056194	1.74395
ARF4	0.056194	1.49146
STK16	0.056938	1.8884
PDLIM7	0.057012	1.82867
RPS23	0.057012	1.13652
RPL22	0.059269	1.41291
INSIG1	0.059283	1.8768
HDGFL2	0.059283	1.08915
CACYBP	0.059283	1.88803
BAG6	0.059283	1.21335
DOCK1	0.059283	1.7537
SRGAP2	0.059283	2.6821
CBL	0.059283	1.42822
TRA2A	0.059283	1.3793
RPS3A	0.059283	0.998355
SMARCA4	0.061038	1.50653
RPL9	0.061038	1.16366
SLC25A6	0.062227	1.29717
CERS2	0.062227	1.44276
PRCP	0.062227	2.63307
SESN2	0.062872	2.89
UBTD2	0.062872	1.47599
RWDD1	0.062872	1.46343
EIF2AK4	0.062872	1.58651
DENND10	0.063863	1.79019
PLA2G12A	0.063863	1.25375
GSTM3	0.063863	1.61292
OSER1	0.063863	2.60087
BTBD10	0.063863	2.08718
NACA	0.063863	1.35034
RPL18	0.063863	1.32301
LARP4	0.063863	1.67915
PPP1CC	0.063863	1.44826
CDK9	0.064884	1.69433
WDR37	0.065796	3.22162
CEP57	0.065796	1.00924
STX8	0.065796	1.56303
CYREN	0.065796	1.47365
ETNK1	0.065796	1.42098
LAMTOR3	0.065796	1.62864
RPS18	0.065796	0.940011
RIT1	0.065888	1.86345
PLEKHA6	0.065888	2.09965
POLK	0.065888	1.05935
RAB6A	0.065888	1.53114
AMFR	0.065888	2.4608
SDCCAG8	0.065888	1.2813
PIK3C3	0.065888	1.78408
BCAP31	0.065888	1.5483
RLF	0.065888	1.3485
RNF187	0.065987	1.85866
RPS15A	0.065987	1.04021
CARMIL1	0.065987	1.82319
RPL4	0.066612	1.10732
CCT4	0.066612	1.60897
NFU1	0.070614	1.52444
CELF1	0.070614	1.34372
CHPF	0.071501	1.6874
TM2D3	0.071501	1.14995
DDX3Y	0.071501	1.90889
PRPSAP2	0.071501	1.25895
SORBS2	0.071501	-1.98241
SNHG29	0.07298	1.10158
PSMC2	0.07298	1.43457
UBE4A	0.07298	1.05954
RPL30	0.07298	1.1867
RAB2A	0.074535	1.46876
HIST3H2A	0.074535	2.06492
RAB11FIP3	0.074535	1.64728
SNHG8	0.074535	1.7544
ABHD13	0.074701	1.70777
N6AMT1	0.074701	1.64911
FOXJ2	0.074701	3.48845
PPIH	0.074701	1.66702
RPS14	0.074701	0.708777
TAF10	0.074701	1.58669
PARN	0.074701	1.6274
SFSWAP	0.075549	1.58547
ACAA2	0.075549	2.2262
NUMB	0.075941	1.25937
ZNF286A	0.075941	1.30778
GAS5	0.075941	1.50473
UXT	0.076801	1.43066
NAPG	0.076801	1.20914
BORCS7	0.076801	1.22387
P3H4	0.076801	1.29518
TAOK1	0.076801	1.39733
DNAJB14	0.076801	1.41619
MRPS14	0.078669	1.23495
RPS29	0.078669	0.785294
RPS21	0.078669	1.27036
CDK8	0.078669	1.45965
ACTG1	0.078813	1.75616
MRPL17	0.078813	1.67385
SCAND1	0.078813	1.4368
DERL2	0.078813	1.77937
LYRM4	0.078813	1.47636
TFDP2	0.078813	1.04855
TMEM200B	0.078813	2.06337
TIPRL	0.078813	1.45874
FEZ1	0.079529	2.15565
DLG3	0.079529	2.29542
PRR13	0.079529	1.65081
ZCCHC17	0.079529	1.49709
AKIRIN2	0.079529	1.38532
NUTF2	0.079529	1.61707
MTHFD2L	0.079529	1.7086
SGK3	0.080566	1.5621
ARL6IP1	0.080566	1.0879
C5orf51	0.081196	1.14724
INPP5A	0.081196	1.39613
AC022168.1	0.081196	2.94168
FN1	0.081691	1.96043
ZNF532	0.081691	1.68095
SLC35F5	0.081691	1.62415
RCN1	0.081691	1.67134
C1orf122	0.081691	1.45552
ARHGAP17	0.081691	2.56054
SEC13	0.081691	1.94552
UQCC1	0.081691	1.51456
CHPT1	0.082662	1.68534
IFT57	0.082662	1.42872
IGDCC4	0.082662	1.68017
ATP6V1E1	0.082662	1.51582
NOL10	0.082662	1.93189
CDYL	0.082662	1.07516
BBIP1	0.082662	2.90311
MAPK1	0.082662	1.18837
STAT5B	0.082662	1.99062
RPL6	0.082662	1.20739
SRSF1	0.082662	1.42903
COBL	0.082662	2.05789
YY1	0.082662	1.31586
TCF25	0.082662	1.41085
LYN	0.082662	2.18808
RPL13	0.082662	1.0271
TPT1	0.082662	0.611969
CWC27	0.083146	1.37242
SGSM3	0.083146	2.21199
RIPOR1	0.083146	1.52858
SARNP	0.083146	1.16461
FAU	0.083146	1.0815
ZDHHC2	0.083146	1.25846
SNHG7	0.083146	1.61854
EI24	0.083146	1.1981
IER3IP1	0.083146	0.939868
PIH1D1	0.084478	2.06073
LSAMP	0.084478	1.72435
CTSD	0.084478	1.68323
NR2F6	0.084478	1.6302
RPL26	0.084478	1.13172
TMEM167A	0.084478	1.3711
MFSD14C	0.084478	1.38165
USP7	0.085184	1.38033
PRKRA	0.085184	1.06045
AFTPH	0.085184	2.15785
TMEM123	0.085184	1.33545
ARAF	0.085184	1.51406
AKAP8L	0.085184	1.38304
RPL41	0.085184	0.661946
RPL37A	0.085184	0.62757
TPT1-AS1	0.085184	1.92219
RBM4	0.086002	1.51735
PAPSS1	0.086002	2.26863
RPL21	0.086002	1.1603
PEX2	0.086002	1.28673
TBC1D22A	0.086002	1.16407
UBFD1	0.086002	1.29987
PSMF1	0.086002	1.51984
CNIH4	0.086002	1.46625
UBA1	0.086002	1.49434
DDX50	0.086263	1.75083
PSENEN	0.086263	1.81554
BCAS2	0.086263	1.29407
BTG2	0.086263	0.778666
NRBP1	0.086263	1.6259
APEX1	0.086263	1.37251
RAB1B	0.086263	1.08337
OTULIN	0.086263	2.64687
FABP5	0.086263	1.9905
RPL7A	0.086263	1.10928
RPL23	0.086263	0.90453
ANKRD10	0.086348	1.17148
ERO1A	0.086348	1.68627
ANXA7	0.086348	1.46083
TIMP1	0.086348	1.9356
R3HCC1	0.086348	1.68856
PPP2R5E	0.086348	1.21045
RNF114	0.086348	1.45932
ALKBH5	0.086348	0.952556
ALOX12-AS1	0.086348	2.22236
AC025159.1	0.086348	1.97976
RPS6	0.086348	1.03061
FBXL2	0.086348	1.16349
WDFY1	0.087199	0.889094
DNAJC2	0.087199	1.20253
KXD1	0.087199	1.81512
BRWD3	0.087199	1.66796
RPS19	0.087199	1.42674
CCDC107	0.087199	1.4195
ACTB	0.087199	1.57526
CGGBP1	0.087199	1.07887
CREB3L2	0.087199	1.82452
TDRP	0.087199	1.4869
PARD3B	0.088458	1.42034
EP400	0.088458	1.29374
SUCO	0.088458	1.00746
MRPS27	0.088458	0.913874
POLR2G	0.088458	1.63287
WIPF2	0.088458	1.82652
SMIM7	0.088458	1.27951
ZNF83	0.088458	1.05671
PRPF40A	0.088458	1.24561
SLC25A39	0.089879	1.27121
METTL2A	0.089879	1.89258
ATP6AP1	0.090107	1.3325
SERPINH1	0.090107	1.44779
SURF4	0.090107	1.17945
ZNF587	0.090107	1.11886
ST7	0.090107	1.71905
GPC3	0.090107	2.37471
PEF1	0.091564	1.47706
SRP68	0.091564	1.73456
ZNRD2	0.091838	1.78889
DCTN5	0.091838	1.36509
CTBP2	0.091838	1.22593
PCNP	0.091838	1.2305
PAK1	0.091838	2.15874
CLNS1A	0.091838	1.1232
ANKRD50	0.093333	2.71095
GALNT2	0.093333	1.05134
CALM2	0.093949	1.31434
SNX14	0.093949	1.63235
SURF2	0.093949	1.59674
PRCC	0.093949	1.45318
UBE2M	0.093949	1.57086
TTC33	0.095787	1.90557
RAB3GAP1	0.095845	0.739231
PREPL	0.095845	1.4588
SEPTIN9	0.095845	1.06886
FAM172A	0.095845	0.910866
UBXN7	0.095845	2.69175
TAF12	0.095845	1.73421
RBM12	0.095845	2.06982
MAGOH	0.096945	1.73606
MECOM	0.096945	1.25496
PBX2	0.096945	0.97872
CDK4	0.096945	1.61229
FAM120B	0.096945	1.57065
CDK12	0.096945	1.21981
PNRC1	0.096945	1.24552
STX16	0.096945	0.927363
RRP36	0.096945	1.38586
SMIM12	0.096945	1.91139
OPA1	0.096945	1.21958
FIP1L1	0.097026	1.04264
GAPDH	0.097026	0.664039
CTTN	0.097026	1.29724
RPUSD3	0.097026	1.64067
RBM27	0.097026	1.22827
TSPAN6	0.097026	1.12402
COG1	0.097026	4.05189
SNUPN	0.097026	3.79977
TMEM98	0.097026	1.31072
PDCD2	0.097026	2.06751
CTSF	0.097026	3.9324
ID3	0.097026	1.67682
DNAJB4	0.097026	1.23415
DGUOK	0.097026	1.16148
KIAA0355	0.097026	1.50642
BRD7	0.098627	1.24292
RPL27A	0.098627	0.953482
CSNK1E	0.098627	1.19291
FNBP4	0.098627	1.01467
NAA35	0.098627	1.32198
AHCTF1	0.098627	1.02417
MARCKSL1	0.098627	1.40315
TES	0.098627	1.32378
RNF111	0.098627	1.25088
DYRK4	0.098627	1.70959
DHRSX	0.099776	1.26838
C14orf119	0.099776	1.49516
FUNDC1	0.099776	1.27294
PTMA	0.099776	1.09676
CD99	0.099776	1.42395
CDC42BPA	0.099776	1.33032
RSL24D1	0.099776	1.20595
WDR6	0.099776	1.03208
AC068587.4	0.099776	1.99148
VTI1B	0.099776	1.17249
NADK2	0.099776	1.75496
RFX7	0.099776	1.96471
CDK5RAP1	0.10039	1.22415
LARP1B	0.10039	1.45365
IDH1	0.10039	1.43713
HLCS	0.10039	1.60245
PPP1R10	0.10039	1.42052
JAK1	0.10039	1.13171
IDE	0.100767	1.33089
ATOX1	0.100767	1.43303
RAB12	0.100767	1.1344
SNX27	0.100767	1.61607
RPRD1B	0.100767	1.21844
GGNBP2	0.100767	1.26766
SLC30A6	0.100767	1.20325
MTF2	0.101105	1.22531
ATP6V1G1	0.101105	1.55008
COQ4	0.101105	0.921307
STT3B	0.101105	1.2073
WDR1	0.101105	1.31213
UNC5B	0.101105	1.52475
AP2S1	0.101105	1.40594
FZD6	0.101105	1.55266
PKDCC	0.101105	1.82496
CCDC186	0.101105	1.02039
SMURF1	0.101105	1.0465
DDHD2	0.101105	1.62024
STAMBP	0.101105	1.8495
NIFK	0.101105	1.49239
ZBTB17	0.101105	1.7541
SLC3A2	0.101105	1.59153
RSL1D1	0.102579	1.56854
ARFGEF2	0.102579	1.22066
EIF3F	0.102579	1.30441
ME2	0.102579	1.7203
RPRD1A	0.102579	0.717831
MGST2	0.102579	1.29617
EIF2B5	0.102579	1.34728
KRR1	0.102579	1.16595
BASP1	0.102579	1.51094
ALDH9A1	0.102579	1.63689
RPS24	0.102579	1.14485
SOX4	0.102579	1.24569
TXLNA	0.104098	2.1852
PPP1R8	0.104098	2.9109
TOX4	0.104098	1.3246
ARHGDIA	0.104641	1.26746
SDE2	0.104641	2.48117
USP14	0.104641	1.08813
RDH11	0.104641	1.56907
SIN3A	0.104641	1.2973
GSTO1	0.104641	1.43617
AAMP	0.104641	1.25053
AZIN1	0.106451	0.735137
FAM199X	0.106451	1.57824
FAM200B	0.107036	1.19213
EEF2	0.107036	1.21739
EEF1A1	0.107036	0.504974
GID8	0.107036	0.89306
RBPMS2	0.107036	1.15775
ZFAND5	0.107036	1.1546
HSPB7	0.107036	-1.32137
CENPC	0.108776	2.08529
MAPKAP1	0.108776	1.09733
GABARAPL1	0.108776	0.930718
HOOK3	0.108776	1.12819
ODC1	0.108776	1.34646
WDR36	0.108776	2.32243
UBE2V2	0.108776	1.34154
TASOR	0.108776	0.723834
ERLIN2	0.108776	1.21507
RPLP2	0.108776	1.03806
SEC23B	0.108776	3.29044
KPNA4	0.108776	1.50577
MIPOL1	0.109885	0.901256
ABCB7	0.109885	1.32051
ENO1	0.109885	1.38034
COASY	0.109885	2.94544
TRIP10	0.109885	1.1572
PDS5A	0.109885	1.20901
LDHA	0.109885	1.37446
SCD5	0.109885	3.82723
SNAPC5	0.109885	1.15126
FAHD1	0.109885	1.66857
MAPK6	0.109885	0.945037
GSTP1	0.109885	1.50354
ZYG11B	0.109885	0.997065
FTO	0.109885	1.06035
TCEA2	0.109885	1.0025
NUDC	0.11132	1.39611
UBE2I	0.11132	1.21729
CLTA	0.11132	1.24186
TMEM8A	0.11132	1.24333
RPL36AL	0.112777	1.31077
RABAC1	0.112777	1.36252
SAMD1	0.112777	1.26932
EPS8	0.112777	1.13964
ABCF1	0.114016	0.98751
SRSF5	0.114016	1.26537
MSH3	0.114016	1.25955
MAGT1	0.114016	1.22483
PIK3CA	0.114016	1.16334
EEF1G	0.114316	1.11968
COQ9	0.114316	1.2168
JTB	0.114316	1.11346
ELP3	0.114316	1.55328
C8orf33	0.114316	1.43175
RBM3	0.114316	1.11742
CETN3	0.114316	2.03233
FUT11	0.114316	1.37342
PXK	0.114316	2.8694
NAA20	0.115257	1.27817
EXOSC6	0.115257	1.37166
RASSF5	0.115257	1.34682
ZNF706	0.115257	1.09832
WDR43	0.115257	2.25145
ASCC1	0.115257	1.55154
ZNF24	0.115257	0.812944
EID1	0.115257	1.2095
SPATS2	0.115257	1.15109
HM13	0.115257	1.30346
TSPAN3	0.115257	1.28039
MVD	0.115257	1.39212
RPN2	0.115257	1.33442
ID4	0.115257	1.72052
LSM10	0.115257	1.32619
ARL1	0.115257	1.23501
CTSA	0.115257	1.85213
IDS	0.117008	1.19829
TLK2	0.117008	0.770428
STMP1	0.117008	1.23524
GLOD4	0.117008	1.36307
AARS	0.117008	1.42711
NDUFAF6	0.117008	0.908729
TATDN1	0.117008	0.969474
NECAP1	0.117008	2.46714
MTX2	0.117008	1.12945
FAM135A	0.117008	1.6306
FHL3	0.117008	2.2779
RPL3	0.117008	1.07935
RAI1	0.117008	1.30513
MYH7	0.117008	-2.45398
NAA15	0.11907	1.32936
NBPF1	0.11907	1.69771
MARCKS	0.120931	1.3131
PSMC3	0.120931	1.23821
BNIP3L	0.120931	1.10204
CHSY1	0.123296	1.1017
PFKM	0.123556	1.17554
EPM2AIP1	0.123556	1.23081
OBSL1	0.123556	0.889393
ZNF302	0.123556	1.25791
CTSB	0.123556	1.42735
NEPRO	0.123556	1.2388
UBQLN1	0.123556	1.02805
DCUN1D5	0.123556	1.06757
SPATS2L	0.123556	1.32763
TENM3	0.123556	1.20771
LENG8	0.125256	1.42785
RPS19BP1	0.125256	1.27429
MRPL28	0.125256	1.33586
MCTS1	0.125256	0.972061
TXN	0.125574	1.52762
KDM1A	0.125574	1.01511
CEBPG	0.125574	2.01559
TMEM170A	0.125574	0.779486
PRKAG2	0.125574	1.00571
AC093673.1	0.125574	2.83016
RPL14	0.125574	1.10822
MOCS2	0.125574	1.7915
NCSTN	0.125574	0.842788
RPL34	0.125574	0.628238
HMG20B	0.12639	1.90248
PRAF2	0.12639	1.65836
ILKAP	0.12639	0.993211
FRS2	0.12639	1.239
SREK1IP1	0.12639	1.17051
ACADM	0.12639	0.846716
TAF7	0.12639	1.12725
MBD3	0.12639	2.06259
OTUD6B-AS1	0.126552	1.20004
HSF1	0.126552	0.942034
CHIC2	0.126552	0.942988
TRABD2B	0.126552	1.30477
WDTC1	0.126552	1.09857
RPL32	0.126552	0.939712
LYPLA1	0.126552	1.00058
RBFOX2	0.126552	1.13701
RPF2	0.126552	1.40197
ELP6	0.126552	1.3074
WASF2	0.126552	0.932558
AKT3	0.128332	1.19492
OXA1L	0.128332	0.599585
PLEKHA3	0.128332	0.919797
FERMT1	0.128332	1.69807
SRSF10	0.128778	1.07285
GET1	0.128778	1.162
CDC27	0.128778	1.10204
IQGAP1	0.128778	1.63387
DRAP1	0.128778	1.13985
ASB8	0.128778	1.44897
AHCYL2	0.128778	0.817456
AGO1	0.128778	2.81989
PRKCH	0.128778	3.24322
PRDX1	0.128778	1.45959
PPFIA1	0.130829	1.14561
ADAL	0.130829	1.80838
UBLCP1	0.130829	1.90141
NCBP2	0.131775	1.42723
SERP1	0.131775	1.26139
CRELD1	0.131775	1.57976
MSL1	0.131775	1.00694
CKAP4	0.131775	1.12063
SRP54	0.131775	1.14474
KDM4A	0.131775	2.02913
STRA6	0.131775	3.18272
OFD1	0.132972	1.52372
SNRPD2	0.132972	1.19823
ZFHX3	0.132972	1.03077
TAF11	0.132972	1.36027
BCL9	0.132972	1.11559
PRORP	0.132972	0.86164
MCFD2	0.132972	1.19019
PRPF38A	0.13397	1.16829
RAB4A	0.13397	1.21074
FNBP1L	0.13397	1.40559
DBNDD2	0.13397	1.50466
PTH1R	0.13397	1.79653
RHOT1	0.13397	1.33008
TPRKB	0.13397	1.26915
PAGR1	0.13397	0.949582
INPPL1	0.134733	1.32629
SNX5	0.134733	1.10874
OPA3	0.134733	1.3164
MIER1	0.134733	1.03084
RBM5	0.134733	0.833136
TMED4	0.134733	0.754481
IP6K2	0.134733	1.16707
MAGI2-AS3	0.134733	1.27522
NOVA1	0.134733	1.27307
STX5	0.134733	1.40197
YIPF6	0.134733	0.927171
DOCK7	0.134733	1.20426
MDM2	0.134733	1.29574
ZFAS1	0.134733	1.22249
TMEM132A	0.134733	1.36514
EIF5B	0.134733	1.13603
DNAJA1	0.134733	1.27946
TTC17	0.134733	1.06376
ZNF451	0.134733	1.11644
ACYP2	0.134733	0.98493
CFL1	0.134733	1.21331
Z93930.2	0.134733	4.83137
LCORL	0.135022	1.22921
SCO1	0.135022	1.33262
TLN1	0.135022	1.24433
CEP112	0.135022	1.54278
AATF	0.135022	1.7979
EDNRA	0.135022	0.977828
TENM2	0.135022	2.64856
SCAMP3	0.135022	0.992423
SEPTIN6	0.135022	2.38597
HACD3	0.135022	1.24349
ST6GALNAC3	0.135022	1.05825
SAR1A	0.135022	0.761547
STK38L	0.135022	0.718719
NDFIP1	0.135022	0.988585
GLB1	0.135022	0.79061
AKAP12	0.135022	1.41289
TNRC6A	0.135022	1.04295
RNMT	0.135022	1.06734
LRRC42	0.135022	1.33042
ELOA	0.135022	1.39297
PPA1	0.135022	1.12032
HSD17B4	0.135022	1.29559
PRELID3B	0.135022	1.01687
CAMSAP2	0.135022	0.956334
UBA2	0.135022	0.884148
RPL19	0.136582	1.1008
DNAJC8	0.136582	1.24929
CLDN12	0.136582	0.809924
ANKRD40	0.136582	1.80697
TCP1	0.136582	1.24165
TRPC4AP	0.136582	0.670679
MCM9	0.138167	1.6772
TUBA1B	0.138167	1.45237
USB1	0.138167	1.26983
RP9	0.138167	0.875262
MRPL21	0.138167	1.23242
BAMBI	0.138167	1.1298
NELFA	0.140622	1.53466
TSR3	0.140622	0.970227
CCM2	0.141411	0.983299
ERP44	0.141411	0.758784
TRAM1	0.141411	1.10755
DYNLRB1	0.141411	1.27838
FAM120AOS	0.141411	1.5227
CCNK	0.141411	0.818074
ATP6V0A1	0.141411	0.893617
TMEM199	0.141411	2.59657
ALG8	0.141411	1.56978
AC006059.1	0.141411	4.42407
PDAP1	0.143072	1.18456
PXDN	0.143072	1.06543
AC005261.1	0.143072	1.74905
TIAL1	0.143072	0.773606
INTS6	0.143072	1.22334
TTC28-AS1	0.143072	1.07369
SNCA	0.144546	2.10073
TPM2	0.144546	1.39489
RPL29	0.144546	1.05188
MEIS1	0.144546	1.12793
LAMTOR1	0.144546	1.28835
DUSP22	0.144546	2.0722
SNRPD3	0.144546	1.37656
TMED3	0.146682	1.87588
SELENOM	0.146682	1.57316
MSANTD2	0.146682	1.81883
CHCHD5	0.146682	1.15874
ARPC4	0.147359	1.25157
USP9X	0.147359	0.957439
BMP7	0.147359	1.41082
ATP6AP2	0.147359	1.38924
COPB1	0.147359	1.49513
TMEM59	0.147359	1.22191
TMEM218	0.147359	1.29746
MTA3	0.147359	1.43505
RBM42	0.147359	1.51902
SMAD4	0.147359	0.932235
SLX4IP	0.147359	0.955932
TRAPPC8	0.149332	0.624864
UBQLN4	0.149332	1.16706
ATP6V0D1	0.149332	1.14267
BIN1	0.149332	0.975505
TRIB1	0.149332	1.66353
EMD	0.149436	1.50313
POU2F1	0.149436	1.034
KDM5B	0.149436	1.09899
STK17A	0.149436	2.36922
SCFD1	0.149436	0.662343
ARMC8	0.149436	0.906646
METTL26	0.149436	1.04685
TNS1	0.149436	1.12038
GYS1	0.149436	0.985405
FANCL	0.149436	1.28741
SSR2	0.149436	1.10506
NSFL1C	0.149436	1.34325
C16orf74	0.149436	1.26995
ELF1	0.149436	1.17781
MRPS35	0.152086	0.774199
GADD45GIP1	0.152086	1.1985
MBNL2	0.153292	1.06156
SLC33A1	0.153292	2.63054
IMPACT	0.153292	1.53653
ZMYM5	0.153292	1.77808
CREB3	0.153292	1.17494
RAB3GAP2	0.153292	1.62886
MRFAP1L1	0.153292	0.706813
HEXA	0.153292	1.4424
FARS2	0.153292	0.709045
TMEM101	0.155995	1.4201
TBX2-AS1	0.155995	1.60837
SMAP1	0.155995	1.16682
SNRPD1	0.155995	1.04679
CDR2	0.155995	1.21582
ADIPOR1	0.155995	0.727223
QPRT	0.155995	1.32362
SOX12	0.155995	1.1779
EIF3J	0.155995	1.1899
PDIA3	0.155995	1.40467
ADAMTSL3	0.155995	3.06572
TMEM185A	0.155995	1.07794
KRT19	0.155995	1.73581
RALA	0.155995	1.56173
UBE2T	0.155995	1.12567
PGAM1	0.155995	1.14678
UCKL1	0.155995	1.00979
UBE2N	0.157566	1.22121
BCLAF3	0.157566	2.14244
MAF1	0.157566	1.15744
EIF1	0.157566	0.553699
FPGT	0.157566	3.22767
CHMP2A	0.157566	1.20508
RPL37	0.157566	0.926021
WDR18	0.157566	0.861877
MPLKIP	0.157566	1.3208
MFAP3	0.157566	0.956644
HERC3	0.157566	2.02308
NSD2	0.157566	0.500273
KAT8	0.157566	1.08745
RPL18A	0.157566	0.983413
PPP2R2D	0.157566	1.17214
CNTFR	0.157566	2.69094
ARSB	0.157566	2.43637
HBP1	0.157566	0.881693
SLC30A9	0.157566	1.5074
ZNF512B	0.157566	0.80753
TMEM203	0.157566	1.24954
ARL5B	0.157566	1.44974
MRPS36	0.157566	1.326
ZNF511	0.159321	1.29593
TBCB	0.159321	1.24246
FAM102A	0.159321	1.26187
PLEKHO1	0.159321	1.1802
NDUFAF4	0.159321	0.909668
WIPF3	0.159321	3.34166
VKORC1	0.159321	1.01351
TASP1	0.161103	1.23556
CCT8	0.161103	1.2307
EXOC2	0.161103	0.696114
KRT10	0.161103	1.22282
BANF1	0.161103	1.25374
TMEM50B	0.161103	2.04682
PWWP3B	0.161103	2.45853
TACC1	0.162706	2.013
COL6A1	0.162706	1.18026
NUDCD3	0.162706	0.827065
GLRX5	0.162706	1.02042
LYPLAL1	0.162706	0.780257
UGGT1	0.162706	0.967988
RAC1	0.162706	1.11929
HSD17B12	0.162706	1.02342
BTF3L4	0.163517	1.10389
SWI5	0.163517	1.30883
FMC1	0.163517	1.01391
GOLGA2	0.163517	0.863236
CCDC115	0.163517	1.74112
ARHGAP32	0.163517	1.01158
SP3	0.163517	0.502505
MAP4K3-DT	0.163517	0.525771
NFYB	0.163517	0.87653
PSMD2	0.163517	1.00668
DDX54	0.163517	1.15414
SIL1	0.163517	1.05428
C1QBP	0.166198	1.27768
GTF2H5	0.166198	0.877898
TMEM115	0.166198	1.22132
PAFAH1B1	0.166857	0.896931
SNRPF	0.166857	1.22205
FMNL2	0.166857	2.08047
SDHC	0.166857	0.974687
FBXO42	0.166857	0.868521
VEZF1	0.166857	1.45615
CIAO1	0.166857	1.01996
C1orf131	0.166857	1.75843
JAM3	0.166857	0.992568
MRPL32	0.166857	1.11735
RAD21	0.166857	0.990159
SFT2D1	0.166857	1.20022
BTBD7	0.166857	0.850686
SNHG5	0.169696	0.924865
SNRPN	0.169696	1.15695
TRAPPC10	0.169696	1.703
FSCN1	0.169696	1.22765
C7orf50	0.169696	0.971291
CTNNBL1	0.169696	1.15124
PSMD8	0.169696	1.07851
GTF2F1	0.169696	0.866854
ARMC10	0.169696	1.46371
HSPH1	0.169696	1.76479
DMXL1	0.169696	1.04555
RHOBTB3	0.169696	0.895254
CD2BP2	0.169696	1.16592
ZNF428	0.169696	1.02492
EHMT1	0.169696	0.715713
SKP2	0.169696	1.98507
TET3	0.169696	1.14176
NDN	0.169696	1.03825
EMC10	0.169696	-1.46089
SH3BGRL	0.172892	1.46612
RPL7L1	0.173254	0.959197
SLC16A1	0.173254	0.792653
TSR2	0.173254	1.30163
BUD23	0.173254	1.09038
AK4	0.173254	0.998534
ZCCHC7	0.173254	1.07769
WHAMM	0.173254	2.78448
HCG17	0.173254	3.08672
RAB5IF	0.173254	0.894119
NCBP2AS2	0.173254	1.42027
SPAG9	0.173254	1.31878
ZNF22	0.173254	1.17015
ZNF667-AS1	0.173254	0.851296
CORO1B	0.173254	1.69649
PALLD	0.173254	-1.19444
S100A10	0.175711	1.86181
DR1	0.175711	1.40265
DNAJB11	0.175711	1.07312
SERBP1	0.175711	1.08891
PRKCE	0.175711	0.835015
TUBB4B	0.175711	1.24851
PAIP1	0.175711	1.11884
PPM1G	0.175711	1.30274
TYRO3	0.175711	2.71307
COQ10B	0.175711	1.16553
ZNF626	0.175711	0.953497
TULP3	0.175711	0.920925
SMURF2	0.175711	0.784681
DNAJA2	0.175711	0.887535
ISL1	0.175711	1.23872
EIF4E2	0.175711	1.01247
C19orf12	0.175711	1.58448
TDG	0.175711	0.984818
RPS13	0.175711	1.12352
BCKDK	0.175711	1.20913
RNF121	0.175711	2.05175
ZNF655	0.175711	1.251
ARFGAP2	0.178393	1.10537
SMG6	0.178393	0.654339
PSMD12	0.178393	1.2223
NIF3L1	0.178393	3.5929
RPSA	0.179087	0.982348
ERCC8	0.179087	0.778654
PCCB	0.179087	1.22341
MICU1	0.179087	0.94798
VBP1	0.179087	0.821703
RPS28	0.179087	0.382669
SUPT5H	0.179087	0.280878
NAMPT	0.179087	0.927224
ZYX	0.179087	0.932012
SRSF2	0.179087	1.11634
HDHD5	0.179087	0.776645
IMPDH2	0.179087	0.92137
ATG7	0.179087	1.7273
WDFY2	0.179087	1.76222
LIX1L	0.180989	0.541845
PIP5K1A	0.180989	0.989772
ALYREF	0.180989	0.907301
EPS15L1	0.180989	0.466724
LRPPRC	0.180989	0.970114
DTD1	0.180989	1.09068
TNIK	0.180989	1.0805
EDEM2	0.180989	2.4031
MED17	0.180989	1.17392
IFT52	0.180989	2.87449
ZRANB2	0.180989	1.10261
PPP1R21	0.180989	0.516643
TSFM	0.180989	1.2936
SAMM50	0.180989	1.27326
TENT4B	0.180989	2.76152
NUDCD1	0.180989	2.19149
ARMC9	0.180989	2.04664
ACIN1	0.180989	0.563795
MFHAS1	0.180989	0.599643
RPS7	0.180989	0.96237
ACTR1A	0.180989	0.883602
MTG1	0.180989	1.3959
CSNK2A2	0.180989	0.387293
DSC2	0.180989	1.51545
PA2G4	0.180989	1.03489
NSF	0.180989	2.57549
GAPVD1	0.183765	1.06475
ZW10	0.183765	3.214
TUBA1A	0.183765	1.25779
ADSSL1	0.183765	2.03289
POLR2C	0.184788	1.17526
SMTNL2	0.184788	0.488971
DYNC1I1	0.184788	1.53985
OGFOD1	0.184788	1.99493
ANP32B	0.184788	0.870807
SS18	0.184788	0.481481
AKAP1	0.184788	1.29803
LSM2	0.184788	1.30756
FASTKD2	0.184788	1.6376
SBF2	0.184788	0.747867
DKC1	0.184788	2.06593
CCDC127	0.184788	0.691372
SNF8	0.184788	1.35838
MAPRE1	0.187226	1.11623
C6orf226	0.187226	3.17949
NBEAL1	0.187226	0.740692
ANTXR1	0.187226	0.431524
RHEB	0.187226	0.969035
YIPF5	0.187226	0.697175
GALNT10	0.188504	1.16206
BZW1	0.188504	1.00509
RNF7	0.188504	1.31793
NXN	0.188504	1.04713
TM2D1	0.188504	1.03164
PKP4	0.188504	1.244
SCRN1	0.188504	1.28531
DNAJC16	0.188504	1.20521
MBTD1	0.188504	0.811788
PCNX4	0.188504	0.649908
RPS6KC1	0.188504	0.695816
STX3	0.188504	0.841167
PAWR	0.191	0.927675
ZMAT4	0.191	1.33234
TSC22D1	0.191	1.1016
MSRA	0.191	1.28727
SMDT1	0.191	1.11348
CMYA5	0.191	-2.18208
HSD17B14	0.191548	3.1095
CAAP1	0.191548	1.35316
SLC30A1	0.191548	0.667765
POLR2H	0.191548	1.4545
RPRD2	0.191548	0.716124
UNC50	0.191548	0.861004
GLT8D1	0.191548	2.09909
PLOD1	0.191548	1.07478
YARS	0.191548	1.5838
ANKRD28	0.191548	1.12904
VCAM1	0.191548	1.8118
CCT7	0.191548	1.11711
SEC14L1	0.191548	1.51907
TYW3	0.191548	1.15123
YBX1	0.191548	0.870681
NECAB3	0.191548	1.64124
KIAA1324L	0.193743	0.46451
ALG3	0.193743	3.1279
DLGAP4	0.193743	0.836515
BCKDHB	0.193743	0.968674
TXNDC15	0.193743	1.12099
ARL3	0.193743	0.987763
PHC2	0.193743	0.730743
RRAS	0.193743	1.91334
RPS9	0.193743	1.08211
ING5	0.193743	2.06738
MLH1	0.193743	1.07885
SLC39A1	0.193743	1.68546
WIPI2	0.193743	1.36226
CCNH	0.193743	1.71915
UTP23	0.193743	1.17123
MRPL16	0.193743	1.33136
KRT18	0.193743	1.29758
PKD2	0.193743	2.08112
RER1	0.193743	1.28802
TSNAX	0.193743	0.957082
MAZ	0.193743	1.31814
UBQLN2	0.193743	0.443637
COPS6	0.193743	1.03122
TOMM6	0.193743	1.17135
CWC15	0.193743	1.0841
R3HDM1	0.193743	0.913164
SPARC	0.193743	1.98043
ATG5	0.195565	1.30753
PSMC1	0.195565	1.11534
ACTN4	0.195565	0.872151
CBWD2	0.195565	3.22525
FAM171A1	0.195565	0.892701
PAFAH1B3	0.195565	0.62072
FBXL12	0.195565	0.846214
RSPRY1	0.195565	1.30832
SLC2A1	0.195565	1.47286
XBP1	0.195565	1.23995
SNX2	0.195886	0.852868
PARG	0.195886	1.47335
TXNDC12	0.195886	0.75406
AGO3	0.195886	1.12286
CCDC47	0.195886	1.3438
SNHG1	0.195886	1.95725
OXSR1	0.195886	0.825475
CDKAL1	0.195886	0.872225
ROCK2	0.195886	0.543864
NPM1	0.195886	1.29344
RPAP3	0.195886	1.24745
MFSD4B	0.195886	0.477215
WASF1	0.195886	0.178181
TGFBR1	0.195886	0.433762
SARS	0.195886	1.06497
SS18L2	0.195886	1.64379
CCNDBP1	0.195886	0.728082
DHX29	0.195886	0.847985
SAV1	0.19872	1.65299
MRPS23	0.19872	0.963113
HAX1	0.19872	1.10765
SPG11	0.19872	0.907161
MGAT1	0.19872	3.06595
PCYOX1	0.199677	1.11446
DNAJC3	0.199677	0.858969
FGD5-AS1	0.199677	0.892368
AP2A1	0.199677	0.593779
MRPL42	0.199677	0.4081
JPT1	0.199677	1.43679
EMC7	0.199677	0.850951
MDFIC	0.199677	0.982781
ADAR	0.199677	1.03346
WDR41	0.199677	1.0208
TBL1X	0.199677	0.721236
TOMM70	0.199677	0.511707
HNRNPF	0.199677	0.898732
DAPK1	0.199677	0.819668
EIF3D	0.199677	0.918723
NCLN	0.202265	2.3744
DUSP7	0.202265	2.52151
RCN2	0.202265	0.901115
VIM	0.202265	1.20144
PTP4A3	0.202265	0.833178
TMEM11	0.202265	1.2271
TSEN15	0.202265	0.998968
PDCD6	0.202265	1.07802
TRAPPC4	0.202265	1.1678
P4HA1	0.202265	0.838914
TMEM129	0.202265	1.55911
PRSS23	0.202265	1.00086
MFAP1	0.202265	0.796213
BYSL	0.202265	2.74042
NKTR	0.202265	0.529863
CLPP	0.202265	1.17775
PFN2	0.202265	0.940154
NUAK1	0.202265	0.658297
GNA12	0.202265	0.551593
SH3GL1	0.202265	0.974564
YPEL5	0.202265	1.08909
TRPS1	0.202265	0.713994
RAB5B	0.202265	0.671576
PPM1L	0.202265	1.08564
C15orf61	0.202265	0.441056
UBE2O	0.202265	0.600276
GIPC1	0.202265	0.694133
CNOT4	0.204639	0.704981
ENTPD4	0.204639	1.4583
ABCC1	0.204639	2.45674
PHF20	0.204639	0.772449
CDV3	0.204639	1.06577
AC112487.1	0.204639	2.60703
SZRD1	0.204639	0.768918
AC245297.3	0.204639	2.73654
MYPOP	0.204985	5.79523
AP3D1	0.204985	0.849279
REX1BD	0.204985	1.02952
GTPBP4	0.204985	0.797676
CBFB	0.204985	0.67689
EEFSEC	0.204985	0.962114
ANKRD12	0.204985	0.750295
GULP1	0.204985	1.09483
MAP2K1	0.204985	0.884213
EIF2A	0.204985	1.0306
CPEB2	0.204985	1.37851
ASXL3	0.204985	0.471503
MIR210HG	0.204985	1.4729
PGP	0.204985	0.901234
PGGT1B	0.204985	0.41197
CCDC174	0.204985	3.30222
BLMH	0.204985	1.48267
MRPL14	0.204985	1.0238
MT-CYB	0.204985	-0.61013
SEC23A	0.207787	0.610775
ACSF2	0.207787	1.21916
EMP3	0.207787	1.17869
PKIA	0.207787	1.21573
GATAD2B	0.207787	0.795581
YAE1	0.207787	2.69605
UBAP2L	0.209687	0.633955
PDK1	0.209687	0.952446
AIMP1	0.209687	0.990884
SLC39A7	0.209687	1.50072
BTN2A1	0.209687	1.34748
MARS	0.209687	1.10355
TRIM25	0.209687	4.21516
ZNRF3	0.209687	0.706677
PPP1R18	0.209687	2.73046
BAX	0.209687	1.2574
PRMT1	0.209687	1.24396
DBF4	0.211804	2.39783
RCL1	0.211804	1.92033
PCAT7	0.211804	2.02765
EIF4A1	0.211804	1.07552
ATP1B3	0.211804	1.0423
TSSC4	0.211804	1.07288
MVB12A	0.211804	0.981716
CUL2	0.211804	1.04618
ISG20L2	0.211804	1.67988
XPO7	0.211804	1.106
URGCP	0.212835	1.68199
HSPE1	0.212835	1.2619
MIEF1	0.212835	0.751168
BTF3	0.212835	0.882102
RPL35A	0.212835	0.571227
KIFC3	0.212835	1.00953
MTFMT	0.212835	1.23611
DPYSL2	0.212835	1.59109
KIF5B	0.212835	0.920603
MCOLN1	0.212835	1.50631
ZDHHC4	0.212835	0.895552
RPL26L1	0.212835	0.99647
CTR9	0.212835	0.775238
SEPHS1	0.212835	0.783101
MUL1	0.212835	1.15135
ARL5A	0.212835	1.13198
NCK1	0.214456	0.682024
HELZ	0.214456	0.679898
YTHDC1	0.214456	0.871284
SMAD2	0.214456	0.8566
EFHC1	0.214456	1.90423
PDXDC1	0.214456	0.946656
VCPIP1	0.214456	2.04546
GATD3B	0.214456	1.1892
ZFP30	0.214456	1.99996
PTGFRN	0.214456	0.964983
ACSL3	0.214456	0.809519
MORC3	0.214456	0.83275
TMEM164	0.214456	1.08286
KAZN	0.215742	0.827692
NAA10	0.215742	0.927262
PLIN2	0.215742	1.27628
POM121	0.215742	0.859822
ZNF701	0.215742	1.03797
IQCJ-SCHIP1	0.215742	2.05212
AL008633.1	0.215742	1.41087
PNMA1	0.215742	1.72758
PIGH	0.215742	1.3501
RBBP6	0.215742	0.803797
CCDC43	0.215742	1.38946
RPS5	0.215742	0.840162
ZFP36L2	0.215742	0.677217
THYN1	0.215742	0.959109
CENPX	0.215742	1.308
TRMT9B	0.2186	0.776849
NAV2	0.2186	0.750396
SAP30BP	0.2186	0.948603
NACC1	0.2186	2.29188
SKA2	0.2186	0.868
SPNS1	0.2186	1.48718
PTEN	0.2186	0.914804
SDC3	0.2186	0.979193
TASOR2	0.2186	0.72711
MRPL48	0.2186	1.35041
GCLC	0.2186	2.33788
NMT2	0.2186	1.40878
SLC50A1	0.2186	2.22284
TRMT13	0.2186	2.50871
SRSF7	0.2186	1.01068
RPL38	0.2186	0.998211
GPN3	0.2186	1.56506
LEPROT	0.2186	0.918867
DNAJC18	0.2186	1.12545
CCT6A	0.2186	0.878447
TSPYL4	0.2186	1.6612
VPS53	0.2186	0.623553
ATP11B	0.2186	1.47946
DNAJC19	0.2186	1.08837
HPRT1	0.2186	1.88959
MXI1	0.2186	0.797541
SEPTIN8	0.2186	0.778285
TNPO1	0.2186	0.741353
LMOD2	0.2186	-2.75598
FBXO34	0.221806	1.1837
BLOC1S5	0.221806	2.54845
SEC24A	0.221806	0.309818
PRRC2B	0.221806	0.899433
MYL6B	0.221806	1.13908
TUT7	0.223037	2.63506
MPHOSPH10	0.223037	1.28917
DNAH14	0.223037	1.04934
LINC00205	0.223037	1.15025
ERLEC1	0.223037	0.99646
UEVLD	0.223037	1.74819
HSPBP1	0.223037	1.45459
SRM	0.223037	1.19163
GKAP1	0.223037	1.19654
CAPN1	0.223037	0.782066
VASP	0.223037	1.1068
SRRM1	0.223037	1.18355
CIR1	0.223037	0.846133
RAP1GDS1	0.223037	0.664288
CES2	0.223037	0.751076
KAT7	0.223037	1.84943
LDAH	0.225758	1.21092
LARP4B	0.225758	0.914124
HHAT	0.225758	1.47516
AGPAT5	0.225758	1.25057
STARD10	0.225758	1.19261
ABHD16A	0.225758	1.04556
STIP1	0.225758	0.972388
POMGNT1	0.225758	1.37
KIAA1958	0.225968	1.06388
CLDND1	0.225968	0.87694
GNL2	0.225968	1.72905
CCDC25	0.225968	0.674794
PHKB	0.225968	0.666002
BTBD3	0.225968	2.44002
PRKAB1	0.225968	3.57492
MINPP1	0.225968	1.87818
COX11	0.225968	1.39145
DIXDC1	0.225968	0.557096
CCT2	0.225968	1.1337
RPLP1	0.225968	0.475706
C1orf43	0.225968	0.71932
MIR4435-2HG	0.225968	1.62561
COG4	0.225968	1.50155
MIS12	0.225968	2.1161
TRAF7	0.225968	0.492111
PRELID1	0.225968	0.972913
IFITM3	0.225968	1.29905
UBN1	0.225968	0.769111
RPS3	0.225968	0.71047
KYAT3	0.225968	1.53657
TCTN3	0.22692	1.79316
SAMD4B	0.22692	0.795811
SELENOF	0.22692	0.807735
PUS7L	0.22692	2.07507
KIF1C	0.22692	0.800349
KANSL2	0.22692	0.750544
ANTKMT	0.22692	0.92734
TMOD3	0.22692	0.738306
TIMM21	0.22692	0.913285
NUP54	0.22692	1.09804
TEFM	0.22692	2.63525
CLIC1	0.22692	1.24439
FBLN2	0.22692	2.05549
LATS1	0.22692	1.05113
DROSHA	0.22692	0.90552
SMAD7	0.22692	0.900863
MED10	0.22692	0.970872
NOL3	0.22692	1.37771
MON2	0.22692	0.727814
H1FX	0.22692	0.967992
ZCCHC2	0.22692	1.49002
SLC35B3	0.22692	1.16754
FAM177A1	0.22692	1.21857
B3GLCT	0.22692	2.93635
DSTYK	0.22692	0.877212
EBPL	0.22692	1.05515
SRSF9	0.22692	1.13883
SSNA1	0.22692	1.01725
ASH2L	0.22692	0.739146
MAN1B1	0.22692	1.40066
HLA-B	0.22692	2.2564
EIF4A2	0.22692	1.01258
GPBP1L1	0.22692	0.498461
BMI1	0.22692	1.11551
EPB41L4A-AS1	0.22692	0.603208
SUMF1	0.22692	1.00551
NGLY1	0.22692	0.858071
TOMM20	0.22692	1.17441
PCBP2	0.22692	0.917133
COL4A5	0.22692	0.811816
CHRAC1	0.22692	1.68654
TTN	0.22692	-1.37741
MRPL2	0.229623	0.784589
ZNF544	0.229623	0.486815
C6orf62	0.229623	0.978022
PTPN2	0.229623	0.524971
EIF4G1	0.229623	0.657194
TAF1D	0.229623	1.70341
MCM3AP	0.229623	0.836752
PYURF	0.229623	1.16957
TRMT11	0.229623	0.890944
STK25	0.229623	0.906575
CAB39	0.229623	0.776659
COMMD1	0.229623	0.996302
RPS25	0.229623	0.886528
CHMP5	0.229623	1.10626
VCL	0.229623	0.957845
TPR	0.229623	0.875734
SNHG6	0.229623	1.16975
SDHAF2	0.229623	0.960766
HNRNPUL2	0.229623	0.574508
NTM	0.229623	1.73639
TSTA3	0.229623	1.40855
CLSTN2	0.229623	1.21642
TAX1BP1	0.229623	1.07625
UBE2S	0.229623	0.983356
PSMD14	0.229623	1.19625
P4HA2	0.229623	1.56794
DEXI	0.229623	2.03346
SLC16A3	0.229623	1.48598
MTHFS	0.229623	0.743824
GPR137	0.229623	3.08191
SOS1	0.229623	0.851735
C12orf65	0.229623	1.16795
SUDS3	0.229623	1.15589
REPS1	0.233014	1.06613
CCNG1	0.233014	0.820259
SYF2	0.233014	0.890945
CYB5R1	0.233014	1.12844
NRDC	0.233014	0.664441
SMARCD3	0.234702	0.704047
FOXN2	0.234702	2.13947
ATP2C1	0.234702	0.605987
PTRH2	0.234702	1.99789
GTF2A1	0.234702	0.979393
SH3BP5	0.234702	1.04715
ADH5	0.234702	1.05931
DHX33	0.234702	1.12213
ZNHIT1	0.234702	1.00744
RHBDD3	0.234702	2.63911
AGFG1	0.234702	0.66136
SNAPC2	0.234702	2.18952
HMGA1	0.234702	1.13746
SMG1	0.234702	0.44063
ZNF664	0.234702	0.492563
BAG5	0.238165	0.80053
HNRNPH1	0.238165	0.898942
ASB7	0.238165	1.67375
RIC1	0.238165	0.630352
TERF1	0.238165	0.852296
MPST	0.238521	0.852936
MYL6	0.238521	0.837889
EEF1E1	0.238521	0.795245
KDSR	0.238521	1.22686
SUPT3H	0.238521	0.481916
CUL1	0.238521	0.663869
MED31	0.238521	1.11981
AFF2	0.238521	1.36465
ACTR10	0.238521	0.960411
NECTIN2	0.238521	0.816465
ACVR1	0.238521	0.712992
SYS1	0.238521	0.802867
GDE1	0.238521	0.740498
MMADHC	0.238521	0.894549
THAP7	0.238521	1.47142
WBP11	0.238521	0.522242
CHD2	0.238521	0.654404
COL1A1	0.238521	2.01892
PBDC1	0.238521	1.05183
NFX1	0.238521	0.69118
WTAP	0.238521	0.627929
SMARCE1	0.238521	0.751183
CNEP1R1	0.238521	0.688433
GSPT1	0.241867	0.591072
TPRG1L	0.241867	1.70948
EPB41	0.241867	0.628002
FBXL20	0.241867	0.846558
AP2A2	0.241867	1.14095
SUPT20H	0.241867	1.00305
RNF145	0.242296	0.64485
EEF1AKMT2	0.242296	1.22434
HSPA5	0.242296	1.27725
CD46	0.242296	0.548417
FOXN3	0.242296	0.776383
MPV17	0.242296	0.79685
PLS3	0.242296	1.11489
RPF1	0.242296	0.973772
NDRG3	0.242296	1.16357
PKD1	0.242296	0.337534
METRNL	0.242296	1.43892
LRRC28	0.242296	0.594316
EMG1	0.242296	1.35556
WASHC4	0.242296	1.00783
C18orf21	0.242296	1.94022
SLC25A36	0.242296	0.887018
WTIP	0.242296	1.22076
RPL24	0.242296	0.741103
TFG	0.242296	0.806799
PHB	0.242296	1.02201
TALDO1	0.242296	0.928094
PTOV1	0.242296	0.891574
TRIR	0.242296	1.2184
CFAP298	0.243993	1.1252
SHPRH	0.243993	0.388318
AC004797.1	0.243993	1.30004
SPOP	0.243993	0.666082
ZNHIT3	0.243993	0.930184
OLFML3	0.243993	1.86827
PSMA6	0.243993	1.19956
ARF3	0.243993	1.01773
SPAG16	0.243993	0.852656
AHCY	0.243993	1.11049
NUTM2A-AS1	0.243993	0.60114
SINHCAF	0.243993	0.794225
ACTR3B	0.243993	1.20036
TMSB4X	0.243993	1.23872
TRIM37	0.243993	0.956629
RIOK1	0.243993	3.07288
ADIPOR2	0.243993	0.858548
FKBP5	0.243993	1.07917
SUN1	0.243993	0.585424
BNIP2	0.243993	0.728794
ZNF10	0.243993	3.72473
SEC62	0.243993	1.00563
MRPL22	0.243993	0.816915
ZNF213-AS1	0.243993	1.83044
C11orf58	0.243993	0.946985
AL392172.1	0.243993	2.96305
PPM1A	0.243993	0.558683
PNPLA2	0.243993	1.32907
PHF13	0.243993	1.41721
EP300	0.243993	0.747538
ATP11C	0.243993	0.445027
EVL	0.243993	1.01306
ABHD12	0.243993	1.17998
DBNL	0.243993	1.17473
PBRM1	0.243993	0.647337
RNF8	0.243993	0.51786
VPS37A	0.243993	0.651874
WIPF1	0.243993	0.902693
IFT20	0.243993	1.00339
SDCBP	0.243993	0.661037
TSPAN2	0.243993	1.20737
SFRP1	0.243993	-1.44005
STX17	0.246755	0.577182
AL590652.1	0.246755	1.25973
TPST2	0.246755	1.7227
HHLA3	0.246755	1.62452
GRK6	0.246755	2.38589
POU4F1	0.246755	2.76069
STK38	0.246755	0.853868
PCM1	0.246755	1.00497
PGM3	0.246755	1.50403
RRAGA	0.246755	1.50679
DARS	0.248033	0.451451
PCCA-DT	0.248033	0.781309
DIDO1	0.248033	1.39125
PIGT	0.248033	0.858583
MYADM	0.248033	0.870206
STT3A	0.248033	1.00615
MRPL13	0.248033	0.946905
HSDL1	0.248033	1.07315
TMEM165	0.248033	0.619774
CCDC58	0.248033	0.41731
GRINA	0.248033	0.915912
PDZD8	0.248033	1.47882
NOL7	0.248033	1.15839
C22orf39	0.248033	1.24413
NF2	0.248033	0.352165
NMRAL1	0.248033	3.47651
RAD23B	0.248033	0.844585
CXXC5	0.248033	0.779063
SLC8A1	0.248033	-1.34443
MRPS25	0.251532	0.7733
H2AFJ	0.251532	1.38827
FYN	0.251532	0.858036
MIEF2	0.251532	0.813964
TWSG1	0.251532	1.62397
ROCK1	0.251532	0.497249
FDX2	0.251867	0.708244
DACH1	0.251867	1.58082
APP	0.251867	0.80212
CEP85L	0.251867	0.770713
PXN	0.251867	0.264335
NIP7	0.251867	1.42625
ZNF143	0.251867	1.34219
ALAD	0.251867	3.10812
NUMBL	0.251867	3.0546
ARIH1	0.251867	0.765413
TEAD3	0.251867	0.777036
USP6NL	0.251867	0.987031
TPI1	0.251867	1.07099
LSM14A	0.251867	0.533708
SHC1	0.251867	1.0458
CFDP1	0.251867	0.7801
EIF2S1	0.251867	0.859451
ETV6	0.251867	0.980166
SAP30L	0.251867	1.46237
MOB4	0.251867	0.847927
AC073050.1	0.251867	1.07861
KLHDC2	0.251867	0.779348
GATAD2A	0.251867	0.276651
DPCD	0.251867	1.63624
TRAPPC3	0.251867	0.81002
SYPL1	0.255254	0.628967
MBD6	0.255254	0.469708
STC2	0.255254	1.20773
WDR20	0.255254	0.528219
EXOSC1	0.255254	1.2863
OAT	0.255254	2.47059
ZXDC	0.255254	0.652993
DNAJB6	0.2555	0.936725
MED4	0.2555	0.728223
WWP1	0.2555	0.857633
RPL36	0.2555	0.882456
MRPL36	0.2555	0.99255
TARSL2	0.2555	0.375014
TGIF1	0.2555	2.31158
UBXN2A	0.2555	0.789109
PCAT6	0.2555	3.51772
HMGCS1	0.2555	0.903309
RPL27	0.2555	0.866895
FBXW5	0.2555	0.895423
ATP6V1A	0.2555	0.83536
C12orf49	0.2555	1.31726
PCYT2	0.2555	1.32123
ASMTL	0.2555	1.30914
MEX3A	0.2555	0.756562
CLPX	0.2555	0.63712
UBA6	0.2555	1.00198
VLDLR-AS1	0.2555	1.05773
ERI3	0.2555	0.800863
NCOA3	0.2555	0.93957
TMEM134	0.2555	1.37321
TRMT112	0.2555	1.10249
AMZ2	0.2555	1.24024
SPG21	0.2555	0.926277
CDH3	0.259431	0.726889
FAM160A1	0.259431	1.99888
TAF3	0.259431	0.857586
SMO	0.259431	0.84043
NBEA	0.259431	1.10795
ILF3	0.259431	0.758207
SRRM2	0.259431	0.994913
PPP1R2	0.259431	0.766597
RIOK3	0.259431	0.575585
FGFR2	0.259431	0.675079
ZFX	0.259431	1.6628
SELENOS	0.259431	1.05102
LRP1B	0.259431	1.81327
NPLOC4	0.259431	0.634178
NCAPH2	0.259431	1.98609
EIF6	0.259431	1.0832
ARMC6	0.259431	2.07585
ERRFI1	0.259431	3.69504
CHST12	0.259431	0.891315
PMM1	0.259431	1.30088
RRN3	0.259431	1.59731
ISG15	0.259431	1.9078
CHRNA5	0.259431	3.24987
HNRNPK	0.259431	0.978684
SH3BP4	0.259431	1.57868
GPRASP2	0.259431	1.7059
CASC15	0.259431	1.22697
CHFR	0.259431	1.54569
GLI3	0.259431	1.7995
PUDP	0.259431	0.949168
DDB2	0.259431	1.34164
UBXN1	0.259431	0.656479
GLO1	0.263432	0.95399
GTPBP6	0.263432	0.959865
COPB2	0.263432	1.01762
FKBP4	0.263432	1.45671
MMP24OS	0.264151	0.358927
BLOC1S1	0.264151	0.978849
NME6	0.264151	1.26942
RPL22L1	0.264151	0.587125
RCOR3	0.264151	0.791353
ISCA2	0.264151	1.01298
B4GAT1	0.264151	0.614325
UBE2G2	0.264151	0.569827
DYNC1I2	0.264151	0.705946
DTWD1	0.264151	0.552531
TRIM23	0.264151	0.579817
ITGB1BP1	0.264151	1.51629
ATP2B1	0.264151	1.02679
TST	0.264151	1.09875
FAM104A	0.264151	1.23282
TRUB2	0.264151	1.21507
EXOSC7	0.264151	1.10621
EAPP	0.264151	0.496989
USF2	0.264151	0.49614
CNN2	0.264151	1.04595
TP53BP1	0.264151	0.652041
ATF5	0.264151	1.6524
TBC1D17	0.264151	1.90109
AEN	0.264151	1.54089
FAM89B	0.267552	1.10986
PACS2	0.267552	0.52381
RNF130	0.267552	0.930184
ZNF33A	0.267552	0.574819
FBXW2	0.267552	0.703111
MAP3K2	0.267552	0.843311
EIF2B1	0.267552	0.589355
MBIP	0.267552	2.18859
PYROXD1	0.268672	0.734673
PTP4A2	0.268672	0.935021
MIDN	0.268672	0.635281
ECD	0.268672	0.726034
GRK2	0.268672	1.82736
PCDHA12	0.268672	3.08999
KRTCAP2	0.268672	0.82084
PACSIN3	0.268672	1.11753
NUCB2	0.268672	0.855969
CFAP20	0.268672	0.748311
ADGRL1	0.268672	1.10224
EMC4	0.268672	0.934438
FAM228B	0.268672	1.35011
TPP2	0.268672	1.17507
NIPAL3	0.268672	0.681819
EXOSC3	0.268672	1.06342
CDC123	0.268672	0.905127
CCDC28B	0.268672	0.920226
COPS4	0.268672	0.527285
SH3BGRL2	0.268672	0.487463
SYDE2	0.268672	0.680254
NUBP1	0.268672	0.854288
C9orf78	0.272634	1.22262
U2SURP	0.272634	1.3731
KLHDC3	0.272634	0.687487
IDH3B	0.272634	0.824631
EIF5A	0.272634	0.871802
MRPS18B	0.273322	0.439081
PAXX	0.273322	1.68798
BCOR	0.273322	1.07609
BRK1	0.273322	0.958063
SRSF4	0.273322	0.715247
RNF5	0.273322	0.843501
DDX42	0.273322	0.918397
KCTD20	0.273322	1.53666
HMGCR	0.273322	-0.02637
RNF11	0.273322	0.517755
WSB2	0.273322	0.363995
MTCH1	0.273322	0.808208
VEZT	0.273322	0.433777
PAK2	0.273322	0.819496
TENM4	0.273322	1.62851
ATG101	0.273322	1.43635
ABCD3	0.273322	0.188079
ELAVL1	0.273322	0.693485
RAB5C	0.273322	0.995739
PRKCI	0.273322	0.705541
TOLLIP	0.273322	1.24259
RAB22A	0.273322	0.993982
STUB1	0.273322	1.02959
HOMEZ	0.273322	2.74498
RAN	0.273322	1.09203
BLOC1S6	0.277017	0.706366
POGZ	0.277017	0.569739
CNTLN	0.277017	1.36331
PTK7	0.277017	0.887144
CPSF1	0.277017	2.08102
NUBPL	0.277017	0.4298
ZNF506	0.277017	1.2374
CMIP	0.278104	0.329588
USP36	0.278104	0.928843
RBM28	0.278104	0.4072
IVD	0.278104	0.908215
LAPTM4A	0.278104	0.993778
ACVR2A	0.278104	0.5672
NUP93	0.278104	0.723672
KLF13	0.278104	0.834846
TAF2	0.278104	0.261876
MCEE	0.278104	0.850914
GPT2	0.278104	2.06361
DTNB	0.278104	0.683953
SNX3	0.278104	0.899811
BMP2	0.278104	1.50397
RNF19B	0.278104	3.51804
STRBP	0.278104	0.756852
COPS8	0.278104	1.03878
EIF3L	0.278104	0.812545
PDZD11	0.278104	1.33546
WDR61	0.278104	0.869361
UBC	0.278104	0.960707
RALY	0.278104	0.82235
CREB1	0.278104	0.886322
PTS	0.281368	1.12344
NGRN	0.281368	0.738016
PPP1R15B	0.281368	2.12152
ARPC2	0.281368	0.957599
FAM210B	0.281368	1.32953
ETF1	0.281368	0.628181
MRFAP1	0.281368	0.829788
TMEM263	0.281368	0.713724
IGBP1	0.281368	0.750271
WBP2	0.281368	0.788132
TARS	0.281387	0.513144
UNC5B-AS1	0.281387	1.14518
HTRA1	0.281387	1.05612
NME4	0.281387	0.784756
ACO1	0.281387	1.01596
USP11	0.281387	0.28562
MSANTD3	0.281387	1.49767
TOR1AIP2	0.281387	0.448206
PTAR1	0.281387	0.595605
RHOB	0.281387	1.35643
ADARB1	0.281387	0.776614
B9D1	0.281387	1.2607
TMEM258	0.281387	1.08929
SNRPC	0.281387	0.901307
LINC02614	0.281387	2.6163
MARCHF7	0.281387	0.526506
SEC61G	0.281387	0.853303
SETX	0.281387	0.817731
OSGEP	0.281387	0.680926
CYB5B	0.281387	0.502707
HPF1	0.281387	0.723971
COMMD7	0.281387	0.472637
RAB11B	0.281387	0.535606
EXOC1	0.281387	0.556535
PGRMC1	0.281387	0.971445
GNB2	0.281387	0.695607
STIM2	0.281387	0.863465
COPS7A	0.281387	1.05308
BBX	0.281387	0.878569
PCDH7	0.281387	-1.00361
DEDD	0.285198	1.75742
ARMCX6	0.285198	0.449101
TMEM97	0.285198	0.407272
CNN1	0.285198	0.906771
SUPT7L	0.285198	0.206424
RAF1	0.285198	0.484042
CASP2	0.285198	1.07757
ATPAF1	0.286758	0.925373
CENPB	0.286758	1.19591
IARS	0.286758	0.825745
CDC42	0.286758	0.854481
NFIL3	0.286758	1.06779
TRIP12	0.286758	0.827785
PSMC6	0.286758	1.01166
SNRNP200	0.286758	0.357775
CIAPIN1	0.286758	0.768175
E2F4	0.286758	3.4805
A1BG	0.286758	1.40491
OSTC	0.286758	1.10074
TRIT1	0.286758	3.22025
SLC37A3	0.286758	0.781226
KPNA6	0.286758	1.70824
ZMAT2	0.286758	0.669744
MCRS1	0.286758	1.03451
AKT2	0.286758	0.910455
PSMC5	0.286758	0.925965
RPS10	0.286758	1.10251
NFATC3	0.286758	0.803759
RBM25	0.290148	0.685706
TMEM106B	0.290148	0.464269
MEAF6	0.290148	0.639449
SYNE1	0.290148	0.472084
MAP1LC3A	0.290148	0.767226
PRKY	0.290148	0.764034
DYNC1LI2	0.290148	0.707784
UQCC3	0.290148	0.934702
GPATCH8	0.290148	0.591021
PSMD1	0.290148	1.04085
C5orf24	0.290964	0.544874
DDRGK1	0.290964	1.02284
GABPA	0.290964	0.287938
PELO	0.290964	0.929795
CLASRP	0.290964	1.25832
ZNF69	0.290964	0.695247
ZNF439	0.290964	0.386238
PSMB10	0.290964	0.818742
STRN3	0.290964	0.630745
TMEM88	0.290964	1.46546
MAGED1	0.290964	0.881771
GTF2B	0.290964	1.17291
MED29	0.290964	0.973503
SLC39A10	0.290964	0.674062
ZNF827	0.290964	0.96871
LINC01505	0.290964	2.02204
NUP214	0.290964	0.884162
MRC2	0.290964	0.896075
NFKBIL1	0.290964	1.41033
UFD1	0.290964	1.25079
LMBR1	0.290964	0.73568
ST7L	0.290964	1.08137
EPN2	0.290964	0.573976
NUCB1	0.290964	0.811948
UTP11	0.290964	0.446935
AIG1	0.290964	0.623802
DDX46	0.294416	0.669721
RP11-983P16.4	0.294416	1.40396
NELFE	0.294416	0.574615
C12orf29	0.294416	1.22557
SIKE1	0.294416	0.739292
STARD3	0.294416	0.585562
ATG3	0.294416	0.464044
METRN	0.294416	1.06911
BEX4	0.294416	0.735149
C8orf76	0.294416	1.88666
MRPL1	0.295631	0.648115
RAB13	0.295631	0.910994
SATB2	0.295631	0.720735
SRPRB	0.295631	0.945188
CYP2R1	0.295631	1.77134
VAMP3	0.295631	0.770014
OGG1	0.295631	0.888624
BUD31	0.295631	0.637329
TBC1D14	0.295631	0.750277
HSPA1A	0.295631	1.0159
RNF214	0.295631	2.59239
ZNF787	0.295631	1.38821
BPHL	0.295631	1.85873
POLR2M	0.295631	0.943489
SMS	0.295631	0.877378
SLC35B1	0.295631	1.01356
SECISBP2	0.295631	0.605568
TSPAN4	0.295631	1.36922
ATP6V0C	0.295631	1.05032
EIF4A3	0.295631	0.893938
CA13	0.295631	2.39589
INAFM2	0.295631	1.21628
SMARCA1	0.295631	0.732316
MAP3K7	0.295631	0.244838
CCDC167	0.299148	1.31736
SCO2	0.299148	2.17758
WAC-AS1	0.299148	0.942642
C11orf49	0.299148	0.980846
KHDRBS2	0.299148	2.18381
TMEM87A	0.299148	1.04442
BCAT1	0.299148	2.05711
SNX24	0.299148	0.724311
TMEM179B	0.299148	1.18244
CSRP3	0.299148	-1.28847
METTL2B	0.29963	0.939108
GRB10	0.29963	0.742579
SPINT2	0.29963	0.842032
FAM136A	0.29963	0.67739
BFAR	0.29963	1.36023
ROGDI	0.29963	0.630292
CAPZA1	0.29963	0.591032
ARPC5	0.29963	0.891234
TADA2B	0.29963	3.48181
ELOF1	0.29963	1.23665
OSTM1	0.29963	0.481407
ALDH18A1	0.29963	1.22168
REPIN1	0.29963	0.602732
COPG1	0.29963	0.457937
SLAIN2	0.29963	0.53536
COPZ1	0.29963	0.899884
TAF15	0.29963	0.533721
TRIP4	0.29963	3.17684
ARID4B	0.29963	0.801303
DAD1	0.29963	1.10211
SLC30A5	0.29963	0.625495
ZNF322	0.29963	1.23415
PHOSPHO2	0.29963	1.60242
FAM174A	0.29963	0.827104
THADA	0.29963	1.18128
VAPA	0.29963	0.803965
ZFP91	0.29963	0.279477
RNF14	0.29963	0.792173
PLN	0.29963	-0.97997
LSM8	0.303692	0.798337
FAM32A	0.303692	0.787238
SNX6	0.303692	0.889971
UGDH	0.303692	1.60547
MICU2	0.303692	0.574912
C19orf48	0.303692	2.05101
MT-ATP8	0.303692	-1.278
USP46	0.305372	0.605193
NAA30	0.305372	0.825668
EFNA4	0.305372	1.8917
PIK3C2B	0.305372	2.0497
MTERF4	0.305372	1.01763
NCOA1	0.305372	0.719298
TMEM251	0.305372	1.78625
VWDE	0.305372	1.57816
RPUSD2	0.305372	0.741898
CRABP2	0.305372	1.06818
RNF169	0.305372	1.19496
NOTCH2	0.305372	0.795904
ALG12	0.305372	2.3168
EIF3H	0.305372	0.973312
TSN	0.305372	0.817789
LYSMD3	0.305372	1.11728
THOC2	0.305372	0.496834
MYH9	0.305372	0.677558
PNPLA4	0.305372	1.02972
CNPY3	0.305372	1.09323
DIAPH1	0.305372	0.970504
UBE2E3	0.305372	0.965906
ZNF593	0.309507	1.04113
PRKDC	0.309507	0.84236
WDR44	0.309507	1.85374
CHN1	0.309507	0.732257
FNDC3A	0.309507	0.939046
IRF2BPL	0.309507	0.368839
SAT2	0.309507	0.6954
POLR1D	0.309646	0.769685
IL10RB	0.309646	1.99413
MRPS24	0.309646	1.12088
HMGXB3	0.309646	0.919302
LIFR	0.309646	0.310747
PGLS	0.309646	0.763056
ABCB6	0.309646	4.1952
ARID1A	0.309646	0.767578
GTF3C2	0.309646	0.779693
RPL23A	0.309646	0.622336
ZNF483	0.309646	6.20565
TFRC	0.309646	1.31681
OARD1	0.309646	1.16079
COL4A6	0.309646	0.454584
GGA2	0.309646	0.246083
IGDCC3	0.309646	0.63492
PNN	0.309646	0.854297
XRCC6	0.309646	1.03077
TERF2IP	0.309646	0.631918
GLUL	0.309646	0.795666
BCAR3	0.309646	1.87893
CBFA2T2	0.309646	0.581531
SEC22B	0.309646	0.14307
GTF2A2	0.309646	0.861681
CCND3	0.309646	0.904101
HSPA4	0.309646	0.858293
LAMA5	0.309646	0.956623
TPM4	0.309646	1.0775
NOLC1	0.309646	0.834649
SMG9	0.309646	2.8019
MAGOHB	0.309646	1.28738
PPM1B	0.309646	0.589177
C16orf87	0.31384	0.420207
NECAP2	0.31384	2.24055
SLC1A5	0.31384	2.2028
ABHD17A	0.31384	0.645182
MYDGF	0.31384	1.2387
SLF2	0.31384	0.290537
C1orf198	0.31384	0.58672
YEATS2	0.315499	1.59053
TMEM230	0.315499	0.706523
RHOC	0.315499	0.895033
RWDD3	0.315499	0.703035
DNAJC11	0.315499	0.38982
TSPAN13	0.315499	1.25597
STARD7	0.315499	0.398995
RAC3	0.315499	0.694521
VAT1	0.315499	0.662942
SF3B1	0.315499	0.829496
ZNF622	0.315499	1.34553
ZNF26	0.315499	1.25855
CEP63	0.315499	1.47304
AGBL5	0.315499	1.50976
AFF4	0.315499	0.222549
C6orf89	0.315499	0.754527
TIMP2	0.315499	0.985639
RTCB	0.315499	0.873106
PPME1	0.315499	0.879708
TIMM17B	0.315499	0.894274
SMAD6	0.315499	0.805516
SC5D	0.315499	0.734799
MARCHF2	0.315499	1.98227
BIVM	0.319414	1.21784
HEXIM1	0.319414	0.631735
INTS11	0.319414	1.88421
HMGN2	0.319414	0.988777
MTHFD2	0.319414	1.04694
PPP4C	0.319414	0.844638
ZNF791	0.319414	1.53105
DHX36	0.319414	0.53904
COIL	0.319414	1.76082
FRG1	0.319414	0.684572
POLR2A	0.319414	0.844694
JAGN1	0.319414	0.66084
GOLM1	0.319414	1.54395
PAICS	0.319414	0.900461
PPIB	0.319414	0.967994
TMEM60	0.319414	0.824485
RPN1	0.319414	0.77739
IK	0.319414	0.605638
ASPSCR1	0.319414	2.35962
EPB41L5	0.319414	0.655658
BMP4	0.319414	3.78358
SMAD5	0.319414	0.448373
RAB30-DT	0.319414	0.280097
ORAI3	0.319414	0.991412
HDGF	0.319414	0.562746
CHD7	0.319414	0.61019
GTF2H2	0.319414	1.00625
MRPL39	0.319414	1.37343
ARFGAP3	0.319414	1.0187
ACOT13	0.319414	0.863483
[truncated: 34,613 more rows]

## Sheet: CRISPRi SRP14-AS1
gene_name	adjusted p-value	log2FoldChange
SRP14-AS1	2.42e-06	-29.0022
EED	0.102777	1.5773
UBC	0.616923	0.672373
PSMC2	0.616923	0.853039
HADH	0.916439	0.995424
COPS6	0.916439	0.625921
UTP3	0.916439	1.05884
CZIB	0.916439	1.08637
ZNF814	0.916439	1.27138
PARL	0.916439	0.898376
FRG1	0.916439	0.873884
SMIM27	0.916439	0.872448
EIF2S2	0.916439	0.488852
TRAP1	0.916439	0.538269
DIPK2A	0.916439	0.792156
DNAJB14	0.916439	0.908863
GABARAPL1	0.916439	0.798185
SUCO	0.916439	0.799467
LMAN2	0.916439	0.572505
PEPD	0.916439	0.825127
REEP2	0.916439	1.81798
HOMER3	0.916439	0.845215
PDLIM3	0.916439	1.46154
ARPC5L	0.916439	0.59716
QTRT1	0.916439	1.30473
CLPTM1	0.916439	0.584889
HNRNPDL	0.916439	0.558841
CD164	0.916439	0.771562
HTRA1	0.916439	0.667603
TRMT112	0.916439	0.49489
ALAS1	0.916439	0.782682
SRSF7	0.916439	0.674023
RAB11A	0.916439	0.496397
ZNF771	0.916439	1.30423
ARGLU1	0.916439	0.524715
MOB4	0.916439	0.522287
SMARCB1	0.916439	0.580498
CCT6A	0.916439	0.478867
MSRA	0.916439	1.51513
SMIM30	0.916439	0.756156
LSM1	0.916439	0.617176
GGCT	0.916439	0.901189
H3F3B	0.916439	0.61218
TMEM98	0.916439	0.467954
RER1	0.916439	0.615516
E2F6	0.916439	1.62515
TUBA1A	0.916439	0.682532
EIF3M	0.916439	0.548955
EPHA3	0.916439	2.45708
CDC34	0.916439	0.61765
NFIC	0.916439	0.707218
ZCCHC9	0.916439	1.01655
HMGN4	0.916439	0.655839
DSTYK	0.916439	1.1256
GLRX2	0.916439	0.946476
NUP205	0.916439	1.09678
ATP5F1C	0.916439	0.281554
VPS16	0.916439	0.986255
RHOB	0.916439	0.967836
COG6	0.916439	1.03744
ZCCHC3	0.916439	1.06649
MRPL36	0.916439	0.555418
FGF7	0.916439	1.05189
SSR1	0.916439	0.752227
CFAP20	0.916439	0.641086
COX17	0.916439	0.509433
ACBD6	0.916439	0.731413
SNX9	0.916439	0.513725
CNBP	0.916439	0.49467
NRG3	0.916439	0.799198
UBAP2L	0.916439	0.453825
MRPL34	0.916439	0.521454
CD47	0.916439	0.732585
UBE2L3	0.916439	0.309995
LDLR	0.916439	0.957405
STRAP	0.916439	0.493718
ORC4	0.916439	0.503471
BTBD3	0.916439	0.901669
GADD45A	0.916439	0.561256
YIPF6	0.916439	0.520145
RNPS1	0.916439	0.501669
PDS5B	0.916439	0.521539
CNTFR	0.916439	0.823702
HSD17B10	0.916439	0.53377
CBLB	0.916439	0.337892
FADS1	0.916439	0.769915
CSNK1E	0.916439	0.555715
CKB	0.916439	0.627789
ZCCHC14	0.916439	1.08529
GPBP1	0.916439	0.462501
EDEM3	0.916439	0.742025
HNRNPA0	0.916439	0.598862
DPM1	0.916439	0.96494
TPGS1	0.916439	0.698704
DTWD2	0.916439	1.23325
CANX	0.916439	0.331476
RAB5C	0.916439	0.58451
FAM135A	0.916439	0.679928
DMAC2	0.916439	0.531137
CERS5	0.916439	0.64224
CDYL	0.916439	0.323342
NBR1	0.916439	0.77896
SATB2	0.916439	2.25903
STK11	0.916439	1.00871
SERP1	0.916439	0.565344
GBE1	0.916439	0.627161
MCCC1	0.916439	0.383232
CWF19L2	0.916439	1.17922
JUNB	0.916439	1.06527
CDK5	0.916439	0.979145
SCAND1	0.916439	0.499284
MRPL15	0.916439	0.424294
CDK4	0.916439	0.709574
MBOAT2	0.916439	0.816059
NUP93	0.916439	0.648878
MRPL11	0.916439	0.673214
CCDC51	0.916439	1.08631
SCP2	0.916439	0.380957
CNST	0.916439	1.18407
ZNF385A	0.916439	1.98216
FOS	0.916439	1.60903
SNRPF	0.916439	0.508701
PTMA	0.916439	0.446202
TELO2	0.916439	1.52363
IRF2BPL	0.916439	0.988842
MTHFS	0.916439	0.457353
FAM120C	0.916439	1.16447
PNPO	0.916439	1.71585
THUMPD1	0.916439	0.677496
NIFK	0.916439	0.758089
NXT1	0.916439	1.20933
POLE4	0.916439	0.888679
DDX5	0.916439	0.332683
PRKAG2	0.916439	0.548116
KLHL20	0.916439	0.744795
SP3	0.916439	0.390675
RPS27L	0.916439	0.549049
TSEN34	0.916439	0.426451
TIMP1	0.916439	0.74429
SKP1	0.916439	0.336612
LSAMP	0.916439	0.691047
ISYNA1	0.916439	0.544612
LINC01572	0.916439	0.854619
TERF1	0.916439	0.812584
ZBTB45	0.916439	1.86112
RSBN1	0.916439	0.741718
GAR1	0.916439	0.891463
TRA2B	0.916439	0.328693
SPTLC1	0.916439	0.678687
NT5DC2	0.916439	0.678731
THRA	0.916439	0.884533
DEAF1	0.916439	0.833778
LYPLAL1	0.916439	0.377437
LUC7L3	0.916439	0.381783
NAALADL2	0.916439	0.76224
DUSP3	0.916439	0.578677
LAP3	0.916439	0.461612
RAB11B	0.916439	0.365712
ME2	0.916439	0.788817
NFIB	0.916439	0.504849
CORO1B	0.916439	0.866235
POMP	0.916439	0.391255
MRGBP	0.916439	1.18253
NQO2	0.916439	0.49527
FAT4	0.916439	1.41167
RGS3	0.916439	0.558282
EIF2S1	0.916439	0.522965
CAV2	0.916439	0.876648
SCD	0.916439	0.628629
DESI1	0.916439	0.679704
MYLIP	0.916439	1.00734
TAF6	0.916439	0.641597
NOB1	0.916439	1.18044
TRMT9B	0.916439	0.988607
TMEM260	0.916439	1.66457
MRPS7	0.916439	0.444858
CSTF2	0.916439	1.08786
DERL2	0.916439	0.666628
DNAJC19	0.916439	0.556028
SEMA3C	0.916439	0.325525
STX8	0.916439	0.42798
ABCG1	0.916439	1.26896
RRAS2	0.916439	0.532384
ROMO1	0.916439	0.353457
TEX264	0.916439	0.445031
CNPPD1	0.916439	0.880184
NXPE3	0.916439	2.11597
PNPLA8	0.916439	0.56158
PDHB	0.916439	0.531266
NDN	0.916439	0.346653
IRF3	0.916439	1.2173
H19	0.916439	1.51044
CHCHD6	0.916439	0.549588
PXMP2	0.916439	0.468616
TBCC	0.916439	1.01896
FASN	0.916439	0.891865
RHOG	0.916439	0.882438
RNF145	0.916439	0.421533
SNRPD1	0.916439	0.616255
CITED2	0.916439	0.612333
UBE2K	0.916439	0.320423
LUC7L2	0.916439	0.348077
PRAF2	0.916439	0.738929
PREPL	0.916439	0.543174
RFT1	0.916439	1.73707
HNRNPA1P48	0.916439	1.24152
VPS26A	0.916439	0.500133
FBXW7	0.916439	0.553732
SEC13	0.916439	0.363916
LRP12	0.916439	0.877658
EXOSC7	0.916439	0.701793
SRP19	0.916439	0.525625
DHRSX	0.916439	0.606355
MTRNR2L12	0.916439	0.568247
CHMP4A	0.916439	0.648622
PTOV1-AS1	0.916439	2.05844
RBIS	0.916439	0.350624
POLE3	0.916439	0.391096
SDCCAG8	0.916439	0.367843
KHSRP	0.916439	0.585657
C11orf58	0.916439	0.495078
ARL8B	0.916439	0.607675
IER5	0.916439	0.816633
C17orf58	0.916439	1.42131
RAN	0.916439	0.438045
ARHGAP17	0.916439	1.1417
NAXD	0.916439	1.54469
SGK1	0.916439	1.39708
IRF2BP2	0.916439	0.573986
MTMR1	0.916439	1.01047
LRP6	0.916439	0.464334
BUD23	0.916439	0.427883
FIBP	0.916439	0.396235
PLK2	0.916439	0.802826
ASH2L	0.916439	0.608207
FOXJ3	0.916439	0.576103
FAM3C	0.916439	0.382848
PSMB6	0.916439	0.403034
NDUFAF3	0.916439	0.446518
KPNA4	0.916439	0.417144
UBE2D3	0.916439	0.364875
CDK2AP1	0.916439	0.718931
SLC25A23	0.916439	0.608118
PIGN	0.916439	0.757167
AATF	0.916439	0.601058
CAPN1	0.916439	0.447213
LAMP1	0.916439	0.340699
ACYP1	0.916439	0.553037
SGTA	0.916439	0.38233
RARA	0.916439	1.28823
MRPS15	0.916439	0.421146
PSMG4	0.916439	0.579579
KDELR1	0.916439	0.490008
PPP2CA	0.916439	0.444502
COA3	0.916439	0.460573
RHEB	0.916439	0.518991
FUNDC2	0.916439	0.312516
HACD3	0.916439	0.290514
CPD	0.916439	0.701295
UFD1	0.916439	0.545349
ARPC3	0.916439	0.497445
ZNF362	0.916439	1.23056
GSTO1	0.916439	0.402787
FAM89B	0.916439	0.617609
NOL7	0.916439	0.382782
SOD1	0.916439	0.21825
ATP6V0E2	0.916439	0.727187
CDS2	0.916439	0.587374
ALDH4A1	0.916439	0.945422
UBE2B	0.916439	0.311969
ID4	0.916439	0.666313
LRRC23	0.916439	1.10171
DLD	0.916439	0.491676
COPRS	0.916439	0.558618
BRD4	0.916439	0.368464
EIF4A2	0.916439	0.267116
B9D1	0.916439	0.725628
SSBP1	0.916439	0.321296
STIM2	0.916439	1.10246
SURF4	0.916439	0.632087
NEXMIF	0.916439	2.71009
RGS5	0.916439	0.415895
TMEM45A	0.916439	0.964018
UEVLD	0.916439	0.929469
BX255925.3	0.916439	2.47045
PPM1G	0.916439	0.368878
NUDC	0.916439	0.442342
CAND1	0.916439	0.450757
LRRTM1	0.916439	2.67315
UBE2N	0.916439	0.342714
CUEDC1	0.916439	0.792123
GPCPD1	0.916439	1.17439
P4HTM	0.916439	0.857939
RPL4	0.916439	0.34016
NCBP2AS2	0.916439	0.358101
WDR37	0.916439	0.756604
SPATA7	0.916439	0.339534
TP53INP1	0.916439	0.263357
MRPL4	0.916439	0.411894
PELI3	0.916439	2.62082
DKC1	0.916439	0.651058
KIF1C	0.916439	0.630176
DEPDC1	0.916439	1.10985
CIAO1	0.916439	0.278098
ABT1	0.916439	0.686531
AL022068.1	0.916439	1.05145
MIER1	0.916439	0.347232
TDRP	0.916439	0.537748
ENY2	0.916439	0.3773
ZNF236	0.916439	1.17819
LIMCH1	0.916439	0.533306
VPS37A	0.916439	0.496687
BICRA	0.916439	2.2382
CCN1	0.916439	0.981338
BCDIN3D	0.916439	1.43133
SYNGR1	0.916439	0.567839
TLE4	0.916439	0.516229
KCTD3	0.916439	0.678654
SND1	0.916439	0.240123
TCP1	0.916439	0.276083
COPS8	0.916439	0.472966
MRPS23	0.916439	0.284193
MKNK2	0.916439	0.958451
TAF1A	0.916439	2.26318
DUT	0.916439	0.617665
PET100	0.916439	0.276899
FKBP3	0.916439	0.187507
C14orf132	0.916439	1.59914
NSFL1C	0.916439	0.582933
LACTB	0.916439	0.772666
ECI2	0.916439	0.313784
SETX	0.916439	0.772397
LLGL1	0.916439	1.0689
SMIM4	0.916439	0.39264
MMP14	0.916439	1.39911
SUPT7L	0.916439	0.89638
COMMD7	0.916439	0.450144
DNAJB1	0.916439	0.671766
PHF2	0.916439	1.04741
RPP38	0.916439	0.478923
RALY	0.916439	0.370742
ZCCHC10	0.916439	0.399135
ALG13	0.916439	0.440481
PDCD10	0.916439	0.396366
EMC4	0.916439	0.563372
RNF167	0.916439	0.523986
PSME3	0.916439	0.445227
CPNE1	0.916439	0.995096
SPG7	0.916439	0.53286
COQ4	0.916439	0.389343
FRA10AC1	0.916439	0.673487
FAM122C	0.916439	1.78662
ERGIC1	0.916439	0.490975
METTL15	0.916439	0.480191
ITGB1BP1	0.916439	0.353823
LENG8	0.916439	0.76714
ACTG1	0.916439	0.563332
DVL3	0.916439	0.476211
ZNF174	0.916439	1.27076
WRAP73	0.916439	1.93878
TLE2	0.916439	0.847647
PPP3CA	0.916439	0.437406
TSPAN12	0.916439	0.94381
AKR1B1	0.916439	0.575348
ZFP36	0.916439	1.22121
SNRNP70	0.916439	0.369507
RNF114	0.916439	0.630862
PLIN3	0.916439	0.417314
CACYBP	0.916439	0.404336
SRRT	0.916439	0.649992
CXXC1	0.916439	0.887987
ZNF880	0.916439	1.83607
TRPM3	0.916439	2.23209
ATRIP	0.916439	2.30391
NNT-AS1	0.916439	0.73204
TSEN15	0.916439	0.449
MTHFD1	0.916439	1.01335
PPP1R11	0.916439	0.616724
ZNF580	0.916439	0.466166
FMR1	0.916439	0.800392
MTX2	0.916439	0.535029
LMNB2	0.916439	0.970203
NCALD	0.916439	0.51278
HNRNPD	0.916439	0.331397
ZNF16	0.916439	1.78218
CCDC43	0.916439	0.575134
TMEM183A	0.916439	0.314319
NUDCD2	0.916439	0.531169
IMPDH2	0.916439	0.518052
XRN1	0.916439	0.760316
MTCH1	0.916439	0.202579
MTA1	0.916439	0.61943
CPSF4	0.916439	1.0137
TRIM44	0.916439	0.343724
USP11	0.916439	0.481838
TMSB15B	0.916439	2.07199
KBTBD6	0.916439	1.20819
MAGI3	0.916439	0.391152
PLSCR1	0.916439	1.70136
PPT1	0.916439	1.12923
DDRGK1	0.916439	0.399108
RNASEH2C	0.916439	0.496179
BTF3	0.916439	0.384642
TMA7	0.916439	0.097364
NHLRC3	0.916439	0.991771
SHISA6	0.916439	2.15678
GLIPR2	0.916439	0.537163
CCDC34	0.916439	0.816947
NOC2L	0.916439	0.65566
CCDC174	0.916439	0.766406
PLSCR5	0.916439	1.21241
KHDRBS3	0.916439	1.48392
NOLC1	0.916439	0.570211
TPP1	0.916439	0.76253
MRPL55	0.916439	0.435707
POLR2H	0.916439	0.553398
IER2	0.916439	1.04905
IQSEC2	0.916439	1.0625
RABAC1	0.916439	0.378678
VPS26C	0.916439	0.357667
CD55	0.916439	1.09983
VPS13C	0.916439	0.44323
ZSCAN18	0.916439	0.857241
ESF1	0.916439	0.350987
NUTF2	0.916439	0.308192
GDF6	0.916439	0.545381
RELL1	0.916439	1.07795
RPRD2	0.916439	0.700572
NENF	0.916439	0.474661
AKT2	0.916439	0.721836
HNRNPL	0.916439	0.316306
CUL1	0.916439	0.412042
PDPK1	0.916439	0.757089
PCDH9	0.916439	1.40477
CHSY1	0.916439	0.752962
PTS	0.916439	0.372652
TFCP2	0.916439	0.641159
B3GAT3	0.916439	0.35929
RNF8	0.916439	0.401151
PDGFD	0.916439	0.722935
CDCA5	0.916439	1.55469
AKIRIN2	0.916439	0.430257
PSMA7	0.916439	0.262883
FANCF	0.916439	1.45172
PREB	0.916439	0.54017
TEX30	0.916439	1.37536
APC	0.916439	0.535844
TIMM23	0.916439	0.465666
SPATA20	0.916439	0.877021
PGLS	0.916439	0.34478
ZMYND19	0.916439	0.889099
DAB2IP	0.916439	0.316215
KIF26A	0.916439	1.09893
H2AFV	0.916439	0.320143
CCDC122	0.916439	0.604539
TRAPPC2L	0.916439	0.409659
NIBAN1	0.916439	1.30677
RUVBL1	0.916439	0.241802
ADNP	0.916439	0.42655
CPSF6	0.916439	0.265569
LAMTOR5	0.916439	0.251402
LSG1	0.916439	0.960244
CDC42BPA	0.916439	0.3995
TMEM203	0.916439	0.634282
MTMR9	0.916439	0.664436
MDGA2	0.916439	0.542823
PSMD12	0.916439	0.395031
MAP4K3-DT	0.916439	0.442375
LSM8	0.916439	0.320483
EMC6	0.916439	0.309608
CYC1	0.916439	0.355932
CD24	0.916439	0.559502
ZNF32	0.916439	0.458844
SIGMAR1	0.916439	0.438231
SF3B4	0.916439	0.535843
CCDC47	0.916439	0.292261
CCND1	0.916439	0.396349
ZBTB24	0.916439	1.87229
STIP1	0.916439	0.369722
NFATC1	0.916439	1.72474
DDX10	0.916439	0.492978
DCXR	0.916439	0.399717
EBP	0.916439	0.502447
MT-ND1	0.916439	0.349449
SLC30A1	0.916439	0.840688
DACT3	0.916439	0.524383
COPE	0.916439	0.1597
C10orf82	0.916439	2.2726
POR	0.916439	0.536806
DENND10	0.916439	0.327793
TRIP4	0.916439	0.776132
CBFA2T2	0.916439	0.408559
DHPS	0.916439	0.39945
HMBS	0.916439	0.867303
APH1A	0.916439	0.462697
AL139317.5	0.916439	1.20587
ATP1A1	0.916439	0.304532
ADSSL1	0.916439	0.917636
RPF1	0.916439	0.366298
MARCKS	0.916439	0.581297
ACAP2	0.916439	0.230064
MALT1	0.916439	0.467973
DSEL	0.916439	1.90069
RPUSD3	0.916439	0.497742
MGRN1	0.916439	0.444974
NPM1	0.916439	0.359836
SUGT1	0.916439	0.235725
PSMA5	0.916439	0.393779
TJAP1	0.916439	0.69181
ACIN1	0.916439	0.395591
UCHL1	0.916439	0.552946
PKD1	0.916439	1.18833
IQCG	0.916439	0.95395
ZNF510	0.916439	2.01026
PRKRA	0.916439	0.350982
SPCS3	0.916439	0.495636
ECSIT	0.916439	0.32621
SLC38A7	0.916439	0.690344
ANP32B	0.916439	0.214345
EBF1	0.916439	1.89021
ANKLE2	0.916439	0.565911
MAPRE1	0.916439	0.472295
MED13L	0.916439	0.283875
HYKK	0.916439	1.44315
CRIPT	0.916439	0.303319
CMC1	0.916439	0.299819
C1orf21	0.916439	0.306414
NECAP2	0.916439	1.00913
SPG21	0.916439	0.369631
DSE	0.916439	0.831404
ACSF2	0.916439	0.711097
CCDC80	0.916439	0.485832
DPYSL5	0.916439	1.51815
AP5S1	0.916439	1.83779
IFT43	0.916439	0.43718
NDUFB6	0.916439	0.102789
TRIM33	0.916439	0.618613
SUZ12	0.916439	0.33135
MED6	0.916439	0.446063
CD81-AS1	0.916439	1.05287
NADK	0.916439	0.58403
ZFAND6	0.916439	0.233756
TCEA2	0.916439	0.352773
SYNCRIP	0.916439	0.289916
EXOSC8	0.916439	0.336239
PTMS	0.916439	0.114639
JUN	0.916439	0.363332
TMEM165	0.916439	0.368677
MRPL51	0.916439	0.379485
BX284668.5	0.916439	2.21188
GOLM1	0.916439	0.571955
PPA1	0.916439	0.32378
ACTR6	0.916439	0.474228
CSF1	0.916439	2.23138
MEF2B	0.916439	1.42139
SYDE2	0.916439	0.643063
MBNL2	0.916439	0.564337
GSPT2	0.916439	0.60828
PGRMC2	0.916439	0.408219
SLC25A6	0.916439	0.274036
RP11-522I20.3	0.916439	1.82134
WWOX	0.916439	0.360544
ZCCHC2	0.916439	1.00153
SEC24A	0.916439	1.06082
GPM6B	0.916439	0.982807
ANKRD50	0.916439	0.46728
RPL36AL	0.916439	0.238173
EGLN1	0.916439	0.527433
SKIDA1	0.916439	0.904691
RAP2A	0.916439	0.733959
CALM1	0.916439	0.319134
TNFSF4	0.916439	2.53228
CDC123	0.916439	0.345632
SF3B6	0.916439	0.257976
TACO1	0.916439	0.618321
MRPL27	0.916439	0.28952
SCPEP1	0.916439	0.863184
MT-CO1	0.916439	0.210699
ABHD17C	0.916439	0.971195
PRPF38B	0.916439	0.439801
TRNAU1AP	0.916439	0.35898
TDP2	0.916439	0.273063
CENPX	0.916439	0.350723
KIF18A	0.916439	1.13684
HARS2	0.916439	1.21121
CDC5L	0.916439	0.323135
STARD3	0.916439	0.680411
COPG1	0.916439	0.813444
TSHZ1	0.916439	1.20961
BUB1	0.916439	1.08767
KATNBL1	0.916439	0.123994
CREB5	0.916439	0.944374
FIBIN	0.916439	0.797917
FAM200B	0.916439	0.543604
NUP153	0.916439	0.815337
FAM126A	0.916439	0.284711
PSMB2	0.916439	0.270152
CYSTM1	0.916439	0.425416
ECE1	0.916439	0.484015
VPS8	0.916439	0.315617
AL133215.2	0.916439	3.88754
PIK3CA	0.916439	0.221484
ZNF518A	0.916439	0.496635
UFL1	0.916439	0.477326
NDUFA10	0.916439	0.312852
AP3S1	0.916439	0.521772
H3F3A	0.916439	0.152668
ELL2	0.916439	0.741393
GARS	0.916439	0.599577
TRAPPC3	0.916439	0.07395
GANAB	0.916439	0.445274
CRY2	0.916439	0.838327
ABL1	0.916439	0.575792
LRIF1	0.916439	0.596626
SUMO2	0.916439	0.17171
LMBRD1	0.916439	1.38339
ATP1A3	0.916439	3.80496
OLFM2	0.916439	1.12608
SCN11A	0.916439	0.938465
DNAJC25	0.916439	0.661119
SEC61B	0.916439	0.343697
NCAPG	0.916439	1.23922
ARF4	0.916439	0.324608
MTRNR2L8	0.916439	0.44896
NAA20	0.916439	0.467782
WASL	0.916439	0.438644
CALM3	0.916439	0.221939
PUS1	0.916439	1.56013
SLFNL1-AS1	0.916439	2.22935
CIC	0.916439	1.43193
TMEM38B	0.916439	0.64434
JUP	0.916439	0.317184
FZD1	0.916439	0.795039
CTDNEP1	0.916439	0.259666
PFDN1	0.916439	0.411378
TSPAN4	0.916439	0.553525
CANT1	0.916439	0.950114
MAP2K1	0.916439	0.715438
AC027243.3	0.916439	1.66275
UFC1	0.916439	0.31948
CNOT2	0.916439	0.447002
CHRM3	0.916439	2.98396
STX18-AS1	0.916439	0.743207
PGP	0.916439	0.386621
KCTD2	0.916439	0.646748
KCNT2	0.916439	0.634259
RPP30	0.916439	0.617816
MSL1	0.916439	0.708927
SIRPA	0.916439	0.485087
VTI1B	0.916439	0.212021
BOLA3-AS1	0.916439	2.12044
KCTD6	0.916439	0.691895
BTF3L4	0.916439	0.243263
SLC25A3	0.916439	0.19061
ADGRA2	0.916439	0.42257
NDUFS4	0.916439	0.21624
ZNF576	0.916439	1.35736
TUSC2	0.916439	0.45203
BSG	0.916439	0.190198
FSCN1	0.916439	0.466554
PIP4K2A	0.916439	0.447442
SPINT2	0.916439	0.335257
SAP30BP	0.916439	0.238738
ZNF511	0.916439	0.548361
LANCL2	0.916439	0.663546
ANAPC11	0.916439	0.324507
LIFR	0.916439	0.052814
PFKM	0.916439	0.359272
C11orf96	0.916439	1.78015
MBD6	0.916439	0.962206
SMYD2	0.916439	0.380493
ZNF35	0.916439	1.27874
IPO9	0.916439	0.5101
ARPC5	0.916439	0.233571
AL589935.1	0.916439	2.15665
YIF1A	0.916439	0.407026
GOSR2	0.916439	0.660413
TPRN	0.916439	0.239682
CDC42EP3	0.916439	0.293846
TRAPPC6B	0.916439	0.779454
UNG	0.916439	0.712954
TXNDC12	0.916439	0.210691
JMJD6	0.916439	0.782517
LRRC28	0.916439	0.633443
PLPPR2	0.916439	1.18205
C9orf116	0.916439	0.986505
FBXO8	0.916439	1.05134
SHC1	0.916439	0.638965
MNAT1	0.916439	0.382563
UBLCP1	0.916439	0.593208
SDC2	0.916439	0.412691
EIF4E	0.916439	0.29402
HSD17B8	0.916439	0.849471
FAAP20	0.916439	0.247773
ADCK2	0.916439	1.78369
KLF2	0.916439	0.605546
ATG10	0.916439	0.552977
MFAP1	0.916439	0.337683
TUBB	0.916439	0.346035
MAP4	0.916439	0.254501
MARCHF2	0.916439	1.03071
ST3GAL1	0.916439	0.462012
ZNF106	0.916439	0.278821
MZT2B	0.916439	0.09116
PPIF	0.916439	0.320657
AL583808.1	0.916439	0.528672
CCDC28B	0.916439	0.609959
SPRY1	0.916439	0.615051
MAGI2-AS3	0.916439	0.27255
MRPL54	0.916439	0.373037
SNHG8	0.916439	0.296531
RHOA	0.916439	0.290754
TRIP12	0.916439	0.231891
H2AFZ	0.916439	0.481191
METTL18	0.916439	1.16499
PIGX	0.916439	0.505742
RRP15	0.916439	0.57171
EEF2	0.916439	0.117541
PYGO2	0.916439	0.803481
PRMT1	0.916439	0.17768
FEZ1	0.916439	0.495638
PPHLN1	0.916439	0.366888
NUP85	0.916439	0.935802
TALDO1	0.916439	0.343968
AAR2	0.916439	0.785434
HSPA4	0.916439	0.176079
BANF1	0.916439	0.383926
SNF8	0.916439	0.251762
CUEDC2	0.916439	0.353743
TMED3	0.916439	0.358389
MRPS18B	0.916439	0.195828
AC105916.1	0.916439	0.822308
ACTB	0.916439	0.509477
FAM78A	0.916439	0.587998
ATOX1	0.916439	0.197517
FLNA	0.916439	0.407123
SNRPB2	0.916439	0.180523
UNC45B	0.916439	0.393679
SCAPER	0.916439	0.404661
GRM8	0.916439	0.325321
MICU2	0.916439	0.161234
ANKRD54	0.916439	0.720325
CLN3	0.916439	0.785093
NUDT8	0.916439	0.648137
PBRM1	0.916439	0.365598
MBNL1	0.916439	0.39375
NEURL1B	0.916439	1.53748
MTCH2	0.916439	0.241711
PSMC1	0.916439	0.275539
CFL2	0.916439	0.403776
HSD17B14	0.916439	0.566449
TOE1	0.916439	1.26753
MIR4458HG	0.916439	0.3169
MFN2	0.916439	0.443584
HECTD1	0.916439	0.253104
TPGS2	0.916439	0.338271
NSD3	0.916439	0.227441
TAX1BP3	0.916439	0.216729
FOXN3-AS1	0.916439	2.14962
ZFAND3	0.916439	0.295022
ALDH3A2	0.916439	0.591845
ANAPC1	0.916439	0.542445
UBN1	0.916439	0.411893
FAM13B	0.916439	0.274777
HMGB1	0.916439	0.310431
TP53TG1	0.916439	0.589822
MRPS25	0.916439	0.382473
PIH1D1	0.916439	0.333987
SBDS	0.916439	0.342258
DENND1B	0.916439	0.444836
BAALC	0.916439	1.65148
EZH1	0.916439	0.858353
XYLT2	0.916439	1.16488
NFRKB	0.916439	0.822059
TMED8	0.916439	0.976396
IFRD2	0.916439	0.579845
TCEAL4	0.916439	0.366795
NRAS	0.916439	0.462195
NR3C1	0.916439	0.225347
RPAP3	0.916439	0.290852
NFX1	0.916439	1.04299
VAPA	0.916439	0.314532
TMEM134	0.916439	0.420158
HIBADH	0.916439	0.301486
EVI5	0.916439	0.493453
CNEP1R1	0.916439	0.712368
TMUB1	0.916439	0.473318
ARHGEF3	0.916439	0.409996
SF3B2	0.916439	0.260199
KIF22	0.916439	0.628586
TMEM39B	0.916439	0.71408
KIAA1958	0.916439	0.313814
JMY	0.916439	0.423455
LYSMD3	0.916439	0.401947
WARS2-AS1	0.916439	0.91755
PPP1R14A	0.916439	1.72265
MESD	0.916439	0.223019
EEF1AKMT1	0.916439	0.263754
YAF2	0.916439	0.348873
ARID4B	0.916439	0.150553
MPG	0.916439	0.201924
RNASEK	0.916439	0.286737
HSBP1	0.916439	0.221549
PRKACA	0.916439	0.347735
AL049840.2	0.916439	1.91939
RHOC	0.916439	0.234038
AMZ2	0.916439	0.307847
DUSP14	0.916439	0.527555
ENDOD1	0.916439	0.594491
SSNA1	0.916439	0.277246
AC110296.1	0.916439	0.633615
LIPA	0.916439	0.188566
RBM8A	0.916439	0.406987
DERL3	0.916439	2.76842
MED31	0.916439	0.363838
ABHD14A	0.916439	0.470476
CCT3	0.916439	0.141728
DCTD	0.916439	0.547436
BTG3	0.916439	0.356717
NLGN4Y	0.916439	0.37656
TUSC1	0.916439	0.811436
CCP110	0.916439	0.783477
AC078846.1	0.916439	0.811719
NDUFV3	0.916439	0.237267
JAK2	0.916439	1.10263
STRN	0.916439	0.089919
AC092691.1	0.916439	0.770098
CLTB	0.916439	0.313695
POLR2G	0.916439	0.262524
CKS2	0.916439	0.706513
THOC3	0.916439	0.744048
PHLDA1	0.916439	0.460262
BICD1	0.916439	0.453968
AOPEP	0.916439	0.397768
PRKCA	0.916439	0.586051
MACROD1	0.916439	0.729138
SLBP	0.916439	0.473186
REPIN1	0.916439	0.241388
RANGAP1	0.916439	0.678517
JPT1	0.916439	0.395933
LEFTY2	0.916439	1.96092
TMEM219	0.916439	0.187758
ATP6V1E1	0.916439	0.20232
BCAS2	0.916439	0.589414
FAM32A	0.916439	0.303526
PIN1	0.916439	0.302679
LBH	0.916439	0.287205
THAP7	0.916439	0.636079
CTNNAL1	0.916439	0.34679
CBX5	0.916439	0.274017
RNF157	0.916439	1.16555
GTF2H4	0.916439	0.572547
GLI2	0.916439	0.733185
RAB4A	0.916439	0.306323
LDLRAP1	0.916439	1.64366
GTPBP8	0.916439	0.393414
IFT57	0.916439	0.350581
KLHL36	0.916439	0.720221
APPBP2	0.916439	0.316594
APOBEC3C	0.916439	0.871809
TOMM34	0.916439	0.545098
APMAP	0.916439	0.507494
DNASE1L2	0.916439	1.57462
RAB8A	0.916439	0.219619
DERL1	0.916439	0.406098
YTHDF3	0.916439	0.469221
WDR83OS	0.916439	0.188968
RALGAPA2	0.916439	0.373222
ZNF706	0.916439	0.347455
PA2G4	0.916439	0.268369
AC114763.1	0.916439	1.66866
PXN-AS1	0.916439	0.628533
ZNF33B	0.916439	0.763561
CTSB	0.916439	0.475678
CTD-2366F13.1	0.916439	1.04978
XK	0.916439	3.576
CREG1	0.916439	0.498014
SREK1IP1	0.916439	0.25482
CCDC167	0.916439	0.375813
ILRUN-AS1	0.916439	0.866366
RNF152	0.916439	0.706611
NDUFC2	0.916439	0.076613
OAT	0.916439	0.822963
SDSL	0.916439	1.08208
POLR2B	0.916439	0.253843
HMGN2	0.916439	0.344317
HNRNPH1	0.916439	0.276209
ALKBH6	0.916439	0.987559
NTAN1	0.916439	0.151765
ZPR1	0.916439	0.571554
TYW3	0.916439	0.428704
SEC11A	0.916439	0.287411
BSCL2	0.916439	0.397905
CTDSP1	0.916439	1.01249
AUP1	0.916439	0.483859
C12orf76	0.916439	0.842204
FOXC1	0.916439	0.82599
ARHGAP42	0.916439	0.190171
CCDC90B	0.916439	0.265867
FAM177A1	0.916439	0.21718
ABCC5	0.916439	0.582197
MED29	0.916439	0.661918
HMGB2	0.916439	0.467254
FANCM	0.916439	1.39596
PMEL	0.916439	1.65411
PDCD6	0.916439	0.236058
OSBPL11	0.916439	0.42593
GCLC	0.916439	1.07844
ZNF583	0.916439	1.58869
MOCOS	0.916439	0.842267
RCC2	0.916439	0.413521
SHTN1	0.916439	0.374494
TNIP1	0.916439	0.937157
METTL26	0.916439	0.230827
MIS12	0.916439	0.768434
TRIM28	0.916439	0.371562
AMD1	0.916439	0.334215
SIMC1	0.916439	0.450143
LEPROT	0.916439	0.1452
FN1	0.916439	0.270661
ETV5	0.916439	0.182008
RABL3	0.916439	0.977931
SRSF3	0.916439	0.235858
ANAPC13	0.916439	0.232773
ABL2	0.916439	0.941967
ACLY	0.916439	0.473019
GAREM1	0.916439	0.5525
NCKAP5	0.916439	1.24781
FDPS	0.916439	0.444648
CD58	0.916439	0.719416
SFR1	0.916439	1.3362
HARS	0.916439	0.484987
CTSD	0.916439	0.217128
BMP2K	0.916439	0.476644
ZNF462	0.916439	0.454579
POLR3H	0.916439	0.548399
HNRNPH2	0.916439	0.436603
MRPL21	0.916439	0.34798
MUS81	0.916439	0.839897
ATP6V0B	0.916439	0.244837
TIMM22	0.916439	0.454966
CDH13	0.916439	0.244669
ATXN10	0.916439	0.17122
SNX25	0.916439	0.551145
SH3BP5L	0.916439	1.19147
ANTKMT	0.916439	0.417053
C4orf48	0.916439	0.223155
CDK2AP2	0.916439	0.394122
PHPT1	0.916439	0.288076
CCDC12	0.916439	0.501434
DHDDS	0.916439	0.537736
VPS26B	0.916439	0.542097
ZNF286A	0.916439	0.647764
TMEM161A	0.916439	0.583699
DCTN6	0.916439	0.273379
CREBBP	0.916439	0.404685
VEPH1	0.916439	1.61489
CGGBP1	0.916439	0.225636
CHN1	0.916439	0.877536
PPP1R1C	0.916439	2.0515
CTSC	0.916439	0.265554
MAP11	0.916439	1.65338
BNIP3L	0.916439	0.262584
MRPL52	0.916439	0.216665
SLC5A3	0.916439	0.986785
EP300	0.916439	0.196578
PYCR1	0.916439	0.420893
A1BG	0.916439	0.874053
ADAMTS1	0.916439	0.503098
KLHL23	0.916439	0.179052
LARS2	0.916439	0.597758
SLC39A1	0.916439	0.400647
TBC1D8	0.916439	0.44394
BABAM1	0.916439	0.246404
RTN3	0.916439	0.335649
ZDHHC18	0.916439	1.36498
PRDX6	0.916439	0.285002
RNF217	0.916439	0.218191
ZBTB22	0.916439	1.00634
EPHA4	0.916439	0.24435
GOSR1	0.916439	0.197521
HSPH1	0.916439	0.327725
L3MBTL3	0.916439	1.17646
DR1	0.916439	0.746056
AC010638.1	0.916439	3.76062
ZNF112	0.916439	1.86146
SOX9	0.916439	1.13934
PSME2	0.916439	0.283897
PTCHD1-AS	0.916439	1.00342
TFB1M	0.916439	0.600717
P3H4	0.916439	0.285195
RNF144A	0.916439	1.25265
PTPN9	0.916439	0.29554
UIMC1	0.916439	0.279691
GALNT1	0.916439	0.28642
SNW1	0.916439	0.281021
RAPH1	0.916439	0.695963
SLC47A1	0.916439	0.751737
EDF1	0.916439	0.207569
FSHR	0.916439	3.43517
RDH14	0.916439	0.361596
MAP2	0.916439	1.33113
TCF21	0.916439	2.69192
CEMIP2	0.916439	0.310789
PJA1	0.916439	0.588813
CPNE8	0.916439	3.79953
AMT	0.916439	0.47005
PTRH2	0.916439	0.628556
DNAJA1	0.916439	0.240862
AASDHPPT	0.916439	0.1129
AL031985.3	0.916439	4.52959
TNFRSF21	0.916439	0.96133
CNPY3	0.916439	0.5234
STK24	0.916439	0.279404
CENPP	0.916439	0.410279
POLL	0.916439	0.780634
CCDC59	0.916439	0.177619
SAT2	0.916439	0.300576
ZFPM2	0.916439	0.139378
GRIN2A	0.916439	0.510392
ABHD13	0.916439	0.532725
CDK1	0.916439	0.715332
BOD1	0.916439	0.272909
TXNL4A	0.916439	0.36383
SNX29	0.916439	1.28293
KCNK3	0.916439	1.85347
NUCB2	0.916439	0.399259
JKAMP	0.916439	0.6258
ITGAV	0.916439	0.197924
EFCAB11	0.916439	0.20882
ACYP2	0.916439	0.178504
DGKH	0.916439	0.513241
ATG5	0.916439	0.325484
CAMK1D	0.916439	0.647228
NAA38	0.916439	0.317234
CHST11	0.916439	0.309298
ICAM4	0.916439	2.70061
DHX34	0.916439	0.798307
XRCC6	0.916439	0.31944
ZNF672	0.916439	0.587583
MYH15	0.916439	2.09531
HPCAL1	0.916439	0.797325
KIAA0319	0.916439	0.458393
ITGB3BP	0.916439	0.209684
ACTR10	0.916439	0.211082
SRBD1	0.916439	1.02148
ERH	0.916439	0.283001
CDH20	0.916439	1.28951
POLRMT	0.916439	0.93234
HSPA2	0.916439	2.26151
GALC	0.916439	1.01634
TSG101	0.916439	0.303774
SERPINI1	0.916439	1.43134
STRIT1	0.916439	3.72834
KMT2D	0.916439	0.486539
TIFA	0.916439	2.22166
ADO	0.916439	0.675546
PPM1B	0.916439	0.230641
ANTXR2	0.916439	0.258296
ENOX1	0.916439	0.594415
SORBS1	0.916439	0.642391
ZC3H15	0.916439	0.147711
CXorf40A	0.916439	1.75191
ETHE1	0.916439	0.567382
BCL10	0.916439	0.3707
SNRPD2	0.916439	0.15322
RNMT	0.916439	0.158886
NME3	0.916439	0.292741
NMT2	0.916439	0.287165
CENPW	0.916439	0.73154
JAZF1	0.916439	0.284737
RNF34	0.916439	0.453243
SLC25A5	0.916439	-0.00508
MXD3	0.916439	0.52516
KITLG	0.916439	1.19274
ARF5	0.916439	0.314915
MIR193BHG	0.916439	1.25349
AC008771.1	0.916439	0.821655
NFU1	0.916439	0.382668
NVL	0.916439	0.211642
ZNF358	0.916439	0.208662
FGFR1	0.916439	0.368524
ST7L	0.916439	0.606121
UBE2D2	0.916439	0.185796
HSP90AA1	0.916439	0.191181
NIN	0.916439	0.329635
SEC11C	0.916439	0.321734
CNTLN	0.916439	0.360148
C1orf35	0.916439	0.394601
METTL21A	0.916439	0.64152
LAPTM4A	0.916439	0.186576
FAM76B	0.916439	0.423765
ERAP1	0.916439	0.349092
TRIM52-AS1	0.916439	0.577288
GTF2F2	0.916439	0.175553
HEXB	0.916439	0.399668
GPAA1	0.916439	0.239865
AC008731.1	0.916439	2.2664
ACSL4	0.916439	0.854875
HCFC1	0.916439	0.488153
LACTB2	0.916439	0.795966
ZFYVE16	0.916439	0.039401
GULP1	0.916439	0.401682
CDC37L1	0.916439	0.265526
ID3	0.916439	0.188248
PITHD1	0.916439	0.416796
TASOR2	0.916439	0.315869
PNRC2	0.916439	0.221052
SESN2	0.916439	0.620578
PRKAA2	0.916439	0.517926
DTD1	0.916439	0.287656
MRPL37	0.916439	0.302712
ATP13A3	0.916439	0.414524
DYNC2LI1	0.916439	0.544665
YBX3	0.916439	0.205332
GTF3C5	0.916439	0.574555
RBFOX2	0.916439	0.246736
ZNF267	0.916439	1.71793
TMEM170A	0.916439	0.460378
SLC2A8	0.916439	1.31092
ELOVL5	0.916439	0.389971
NCOR2	0.916439	0.465761
AP1B1	0.916439	0.465857
ZNF211	0.916439	1.92961
PKIG	0.916439	0.252024
GIHCG	0.916439	0.552556
NGDN	0.916439	0.398874
AQP10	0.916439	0.340123
ACTR3	0.916439	0.145445
TYW1	0.916439	0.56269
CD81	0.916439	0.333234
EIF2D	0.916439	0.605562
PAG1	0.916439	0.332753
DCLRE1A	0.916439	1.95658
PPM1K	0.916439	0.126394
C16orf91	0.916439	0.795429
POLD3	0.916439	0.766194
TRMT10C	0.916439	0.269286
SF3B1	0.916439	0.29367
GALT	0.916439	0.506179
DDX58	0.916439	0.419193
TRIM23	0.916439	0.639406
LINC02615	0.916439	2.01584
FUT8	0.916439	0.162356
NPNT	0.916439	0.84875
QRICH2	0.916439	2.4206
CPED1	0.916439	3.1053
RNF6	0.916439	0.70119
CCN2	0.916439	0.801122
C1orf43	0.916439	0.121302
NDEL1	0.916439	0.553422
POLR1D	0.916439	0.238453
DPCD	0.916439	0.332503
ABCB7	0.916439	0.731786
ASAH1	0.916439	0.22307
NAXE	0.916439	0.174426
DCAF10	0.916439	0.552054
EMG1	0.916439	0.450348
RRP7A	0.916439	0.171626
BRWD1	0.916439	0.492667
CDHR2	0.916439	3.45074
HSPA9	0.916439	0.03501
SEC61A2	0.916439	0.853332
ASXL1	0.916439	0.194738
VEZF1	0.916439	0.563414
GTF2A2	0.916439	0.191239
DALRD3	0.916439	0.477127
SLC39A3	0.916439	0.477301
AC174065.1	0.916439	2.54503
GDAP1L1	0.916439	1.28143
FBXO5	0.916439	0.588269
G3BP2	0.916439	0.242549
WDR54	0.916439	0.616763
ATP2B1	0.916439	0.237726
EXD3	0.916439	0.681051
ANKRD13C	0.916439	0.419156
FASTKD2	0.916439	0.26795
AC010524.1	0.916439	2.9033
MANBAL	0.916439	0.259618
RTL8C	0.916439	0.250376
AC005064.1	0.916439	3.18651
DHFR	0.916439	0.634381
DNAJC21	0.916439	0.140696
SUSD5	0.916439	1.02582
LRRC42	0.916439	0.515227
MTUS1	0.916439	0.094291
FAM153CP	0.916439	2.45101
TK1	0.916439	0.853799
VRK2	0.916439	0.31216
TBC1D9	0.916439	0.470698
MCFD2	0.916439	0.23376
OOEP	0.916439	0.614221
PSMA3-AS1	0.916439	0.208263
ASL	0.916439	0.602251
PRORP	0.916439	0.589753
MGAT2	0.916439	0.484983
NFATC2IP	0.916439	0.628284
WWC1	0.916439	0.713715
SH2B1	0.916439	0.636919
TMEM44-AS1	0.916439	1.11806
NPLOC4	0.916439	0.386206
STX17-AS1	0.916439	3.31876
ZNF605	0.916439	1.03742
ATP6V0D1	0.916439	0.309413
DDX56	0.916439	0.590832
AC116913.1	0.916439	2.08052
PSPC1	0.916439	0.236961
CEP128	0.916439	0.722214
RNF41	0.916439	0.648133
TIMM17B	0.916439	0.209169
CENPB	0.916439	0.914229
TAB1	0.916439	0.88135
SSBP2	0.916439	0.067959
BET1L	0.916439	0.548313
COPS2	0.916439	0.080029
SPR	0.916439	0.928983
DPP3	0.916439	0.343805
DPYSL2	0.916439	0.610594
GABARAPL2	0.916439	0.147732
ANKRD10	0.916439	0.20173
ST3GAL3	0.916439	0.144167
AC092718.4	0.916439	2.09534
RERE-AS1	0.916439	1.54658
HIST1H2BC	0.916439	0.450629
CYCS	0.916439	0.28336
OTULIN	0.916439	0.656953
SETD9	0.916439	1.2086
GUSB	0.916439	0.097972
AL390728.6	0.916439	1.87156
FKBP1B	0.916439	0.217683
GSTP1	0.916439	0.098367
NFKBIZ	0.916439	1.01492
RWDD1	0.916439	0.21588
DUS4L	0.916439	1.14921
RASGRP3	0.916439	1.52458
AC010320.4	0.916439	2.82737
PAK4	0.916439	0.665885
JTB	0.916439	0.110357
RNF25	0.916439	0.655344
DPYSL3	0.916439	0.287327
TMEM181	0.916439	0.200014
STK25	0.916439	0.404388
VPS50	0.916439	0.514233
CCDC71L	0.916439	1.30775
ZNF823	0.916439	1.37972
CD46	0.916439	0.226886
ZNF701	0.916439	0.721683
SMARCD1	0.916439	0.57406
MT-ATP6	0.916439	0.253972
SLC35A5	0.916439	0.458451
PRR11	0.916439	0.619549
AFF4	0.916439	0.147312
LYRM7	0.916439	0.773904
MAP6D1	0.916439	2.16449
HIST1H2AG	0.916439	1.02113
OPTN	0.916439	0.796387
ZNF134	0.916439	0.539273
ARL4D	0.916439	0.938211
DUSP16	0.916439	0.584034
PPIL3	0.916439	0.179314
AC005562.1	0.916439	0.238266
ODR4	0.916439	0.431911
BCKDHA	0.916439	0.063342
MCTS1	0.916439	0.203782
LINC01618	0.916439	0.9042
MRPL9	0.916439	0.233276
GIPC1	0.916439	0.139152
WTAP	0.916439	0.331211
CRIM1	0.916439	0.35308
ZNF253	0.916439	0.563363
ZNF256	0.916439	0.166041
SRCAP	0.916439	0.319068
H2AFX	0.916439	0.853225
TYMP	0.916439	0.889867
RAP1B	0.916439	0.135407
ALDH2	0.916439	0.249565
CLEC11A	0.916439	0.212849
NPPB	0.916439	0.503072
KRT10	0.916439	0.26058
MTMR14	0.916439	1.00046
PET117	0.916439	0.411817
KLHL13	0.916439	1.10332
NDUFA12	0.916439	0.163668
INTS10	0.916439	0.223737
NCEH1	0.916439	1.25212
COX11	0.916439	0.198784
KIF3A	0.916439	0.57267
MZT1	0.916439	0.422322
MT-CO3	0.916439	0.310055
ZNF808	0.916439	0.981949
FAM111A	0.916439	2.18252
MAN1C1	0.916439	0.577058
CPXM1	0.916439	0.385797
EIF4H	0.916439	0.044198
SLF2	0.916439	0.456084
SERTAD3	0.916439	0.244111
KRAS	0.916439	0.212544
SCAF4	0.916439	0.503944
CCDC106	0.916439	0.691128
DRAP1	0.916439	0.185614
TSNAXIP1	0.916439	25.2819
AC015726.1	0.916439	2.88507
PLET1	0.916439	4.15856
HCFC2	0.916439	0.028087
PIBF1	0.916439	0.042551
SDF2	0.916439	0.307784
COX7A2	0.916439	0.171898
PAM16	0.916439	0.179425
ORMDL1	0.916439	0.069725
IGFBP3	0.916439	0.829423
C8orf33	0.916439	0.283543
TXNDC17	0.916439	0.393478
DPP10	0.916439	0.859614
PLEKHB2	0.916439	0.448139
NDUFAF8	0.916439	0.31777
AC009126.1	0.916439	0.666539
VAV2	0.916439	0.315646
CYTH1	0.916439	0.459121
GMNN	0.916439	0.555423
SPAG7	0.916439	0.145361
ID1	0.916439	0.396686
UBE3C	0.916439	0.335282
STRADB	0.916439	0.461354
FAM49B	0.916439	0.300763
E2F4	0.916439	0.736498
BRAF	0.916439	0.050984
TOMM5	0.916439	0.170533
KAT8	0.916439	0.501519
ZNF787	0.916439	0.61929
MCM3	0.916439	0.648874
TXN2	0.916439	0.205739
MMP23B	0.916439	0.663937
TSNAX	0.916439	0.231147
TMEM208	0.916439	0.434316
ITGA8	0.916439	1.68101
MVD	0.916439	0.281128
OGFRL1	0.916439	0.396892
PCAT6	0.916439	0.920055
C7	0.916439	0.462117
LY6E	0.916439	0.133807
CHKB	0.916439	0.309824
MCM3AP	0.916439	0.529968
AC138696.2	0.916439	1.94647
KLHDC8B	0.916439	0.234109
RNF11	0.916439	0.298468
ZNF570	0.916439	0.293845
GPR161	0.916439	0.842202
KIZ	0.916439	1.14486
KIN	0.916439	0.306937
SLC39A10	0.916439	0.247686
VKORC1	0.916439	0.191328
CTTNBP2	0.916439	0.210229
SELENOT	0.916439	0.274517
BTG2	0.916439	0.443884
SETD3	0.916439	0.301853
ACAD10	0.916439	0.614269
ACP1	0.916439	0.311845
HADHA	0.916439	0.214788
AL009179.1	0.916439	3.60279
NECTIN1	0.916439	1.00655
FASTK	0.916439	0.505797
CDKN2B-AS1	0.916439	1.17149
TMF1	0.916439	0.284733
MOAP1	0.916439	0.368202
SRPRB	0.916439	0.198536
WDR33	0.916439	0.170697
EIF4EBP1	0.916439	0.288291
SNX6	0.916439	0.135098
DDX39B	0.916439	0.267198
TMEM161B-AS1	0.916439	0.120885
SPIN4	0.916439	0.544185
PPP1R10	0.916439	0.351226
POLR3K	0.916439	0.453642
PECR	0.916439	1.23064
ANAPC10	0.916439	0.301782
SRRM1	0.916439	0.129962
MICU1	0.916439	0.2243
C6orf120	0.916439	0.567313
ANAPC15	0.916439	0.326773
GNPTAB	0.916439	0.538262
COIL	0.916439	0.276075
SERPINB9	0.916439	0.934004
ZRANB3	0.916439	0.408642
HIVEP3	0.916439	0.917568
PHC2	0.916439	0.376065
FGFR2	0.916439	0.36735
TBCK	0.916439	0.526288
PRR12	0.916439	0.645435
AC006197.2	0.916439	1.80693
MRPS26	0.916439	0.357233
TBL2	0.916439	0.881463
STRBP	0.916439	0.103369
NISCH	0.916439	0.370501
PRKCE	0.916439	0.277015
C18orf32	0.916439	0.170368
CCM2	0.916439	0.315464
GYG2	0.916439	0.526725
NTMT1	0.916439	0.255724
UTP14A	0.916439	0.283322
TRIT1	0.916439	0.381587
USP24	0.916439	0.546755
CDKN3	0.916439	0.162403
PSENEN	0.916439	0.213528
RARS	0.916439	0.257256
XXYLT1	0.916439	0.522073
MBOAT7	0.916439	0.391021
BOLA1	0.916439	0.963933
GTF3A	0.916439	0.182821
HEMK1	0.916439	0.680393
VEGFB	0.916439	0.176615
KCNMB2	0.916439	2.39327
LYRM4	0.916439	0.348617
CIRBP	0.916439	0.141341
MAN2C1	0.916439	0.915133
TRIM16	0.916439	0.266481
POLR2E	0.916439	0.195255
AAMP	0.916439	0.055014
HIF1AN	0.916439	0.783103
TGFB1	0.916439	0.426906
LRP2	0.916439	0.516855
FOSL2	0.916439	1.41699
XPO4	0.916439	0.076881
AL158212.2	0.916439	2.28553
DYRK4	0.916439	0.487768
SEC31A	0.916439	0.224541
NUCB1	0.916439	0.228824
SNAP29	0.916439	0.23758
C11orf71	0.916439	0.680721
CYBC1	0.916439	0.326211
WHAMM	0.916439	0.71431
FUT10	0.916439	1.39024
SLC16A12	0.916439	0.35874
FYN	0.916439	0.296597
SMC4	0.916439	0.503301
PLEKHA3	0.916439	0.42517
SCO2	0.916439	0.442829
DVL2	0.916439	0.67665
SAP130	0.916439	0.080513
RAB21	0.916439	0.216293
POLR3GL	0.916439	0.185994
CRABP2	0.916439	0.359806
TMEM9B	0.916439	0.245936
ZNF721	0.916439	0.084453
TUSC3	0.916439	0.089122
AC211433.1	0.916439	0.790833
TPI1	0.916439	0.147386
KIRREL1	0.916439	0.607737
AC023509.6	0.916439	0.733891
RANGRF	0.916439	0.385995
PCCB	0.916439	0.149292
UBB	0.916439	0.248308
LGALS3BP	0.916439	0.316968
NOTCH2	0.916439	0.384041
H2AFY	0.916439	0.176905
TMEM218	0.916439	0.307953
MTMR6	0.916439	0.978409
CDK14	0.916439	0.132392
BMERB1	0.916439	0.824362
SLC7A2	0.916439	0.219591
FBL	0.916439	0.28228
TMCO3	0.916439	0.463255
ADAMTS6	0.916439	-0.2587
FAM171A1	0.916439	0.284168
GTF2IRD1	0.916439	-0.00627
SAMD1	0.916439	0.311379
CACNB4	0.916439	1.74499
RPS6KB1	0.916439	0.364839
C4orf47	0.916439	1.71213
BZW1	0.916439	0.134374
AEBP2	0.916439	0.254735
XPC	0.916439	0.352433
AL137009.1	0.916439	0.115827
CCNF	0.916439	0.646922
PAPSS1	0.916439	0.648027
LRRC37A3	0.916439	0.629695
EIF4EBP2	0.916439	0.185109
ASPHD1	0.916439	1.26628
SET	0.916439	0.179891
TWNK	0.916439	1.79094
TBL1XR1	0.916439	0.022644
SYNM	0.916439	0.183433
CEP44	0.916439	0.504263
METAP2	0.916439	0.225663
HAGH	0.916439	0.203001
AC124016.2	0.916439	1.98495
USP33	0.916439	0.197061
TSTA3	0.916439	0.218251
SPRY4	0.916439	0.418842
LINC01578	0.916439	0.206471
ZNFX1	0.916439	1.09288
BCL2L1	0.916439	0.242235
FXYD5	0.916439	0.946464
LRRC27	0.916439	1.23829
UBA52	0.916439	0.191698
RETREG3	0.916439	1.04447
DNAJC2	0.916439	0.322606
FADS2	0.916439	0.401985
RAB24	0.916439	1.25377
MRPL40	0.916439	0.275601
LRRTM4	0.916439	1.23169
ZDHHC14	0.916439	0.017457
ASF1B	0.916439	1.36027
ASNSD1	0.916439	0.52651
C1QBP	0.916439	0.234318
GFER	0.916439	0.416785
PCCA-DT	0.916439	0.580484
HSPE1	0.916439	0.134168
TSPAN5	0.916439	0.371808
NELFE	0.916439	0.208132
DYNC2H1	0.916439	0.199782
CD2BP2	0.916439	0.20951
API5	0.916439	0.25601
AC243964.3	0.916439	0.596585
PPP6R3	0.916439	0.321116
BMP4	0.916439	0.463221
RERE	0.916439	0.213892
VMP1	0.916439	0.287253
TMEM241	0.916439	1.81982
BICC1	0.916439	0.768898
CCDC57	0.916439	0.318247
FKBP1A	0.916439	0.169261
MGAT1	0.916439	0.456308
NFATC4	0.916439	0.911137
DNAH10OS	0.916439	4.80173
TARS	0.916439	0.318525
AC073655.2	0.916439	4.39968
TMEM199	0.916439	0.67244
AL499616.1	0.916439	1.12158
BMS1	0.916439	0.361864
AC117453.1	0.916439	2.23102
SERTAD1	0.916439	0.497956
LINC01605	0.916439	5.41325
GTF2H1	0.916439	0.498687
AC110015.1	0.916439	1.90287
ABLIM3	0.916439	5.45163
C3orf33	0.916439	0.996972
NME6	0.916439	0.557878
NDST3	0.916439	7.15
RHOBTB2	0.916439	0.519207
ZBTB46-AS1	0.916439	3.76636
TMEM132E	0.916439	3.97319
GPX4	0.916439	0.129043
TONSL	0.916439	1.69705
NECTIN3	0.916439	0.183436
AC005837.1	0.916439	3.11057
PSTPIP2	0.916439	0.656595
ARHGAP12	0.916439	0.318042
AC024610.2	0.916439	6.03205
TERF2	0.916439	0.574419
ZNF559	0.916439	0.636314
KIAA1549	0.916439	0.63285
SLC25A17	0.916439	0.457909
EFCAB14	0.916439	0.34807
NOTCH4	0.916439	5.14003
PIGQ	0.916439	0.654736
SEC61G	0.916439	0.216222
AC139149.1	0.916439	1.34489
MAP3K4	0.916439	0.430826
CDCA3	0.916439	0.480511
KLF12	0.916439	0.138745
SPTSSA	0.916439	0.28866
TOPBP1	0.916439	0.447881
CASC3	0.916439	0.494603
CSNK1G2	0.916439	0.361022
FZD2	0.916439	0.110169
CNIH1	0.916439	-0.03378
ZNF678	0.916439	0.661187
SLC43A3	0.916439	4.05962
AL035078.1	0.916439	3.92659
HNRNPA2B1	0.916439	0.201643
SLX4	0.916439	1.18958
SGK2	0.916439	2.72286
HOXB5	0.916439	5.08673
HPS6	0.916439	1.08233
MICOS10	0.916439	0.218144
TUBB4B	0.916439	0.220168
P3H1	0.916439	0.802536
AC068205.2	0.916439	3.55059
PRRX1	0.916439	4.38893
PRKAG1	0.916439	0.431589
LINC02803	0.916439	1.63957
ASTN2	0.916439	0.571344
MIR100HG	0.916439	0.602604
ZNF136	0.916439	0.81303
ARFGEF2	0.916439	0.438381
GGNBP2	0.916439	0.239769
SNRPA	0.916439	0.292812
PMM2	0.916439	0.529549
TPX2	0.916439	0.538296
TSPO	0.916439	2.79215
RAB33A	0.916439	1.78814
SUSD6	0.916439	0.165394
RCAN1	0.916439	0.662884
RPL9	0.916439	0.172085
LARGE1	0.916439	0.425554
PPP2R2A	0.916439	0.131294
CEP76	0.916439	1.29951
NMRAL1	0.916439	0.643226
FBXL5	0.916439	0.129682
ATP6V1G1	0.916439	0.196342
PIP5K1B	0.916439	0.419524
ZNF300	0.916439	2.79805
ATP6AP2	0.916439	0.184835
METTL2A	0.916439	0.262755
SERAC1	0.916439	1.22162
YARS	0.916439	0.263899
NADK2	0.916439	0.957701
OSBPL2	0.916439	0.653153
GALK1	0.916439	1.20354
GNAO1	0.916439	1.25401
FAM210B	0.916439	0.125549
RNF14	0.916439	0.3207
PCED1B	0.916439	2.10803
ZNF395	0.916439	0.807756
PARK7	0.916439	0.088212
EIF4A1	0.916439	0.286915
MORN4	0.916439	0.277636
SEMA6C	0.916439	0.857996
MXD4	0.916439	0.395842
CTSH	0.916439	0.88477
DBP	0.916439	2.23844
BLOC1S4	0.916439	0.287114
AKT1	0.916439	0.306497
MRPS2	0.916439	0.487947
CCZ1	0.916439	0.373623
ABHD11	0.916439	0.808305
C14orf39	0.916439	2.67603
PSAT1	0.916439	0.984214
PAQR8	0.916439	0.960809
MT2A	0.916439	0.205031
NDUFAF1	0.916439	0.455646
UBALD2	0.916439	0.85426
SCML1	0.916439	0.534587
FZD7	0.916439	0.269815
HIBCH	0.916439	0.165918
CTPS1	0.916439	0.483245
RFC1	0.916439	0.220168
ATF7	0.916439	0.248445
RNF139	0.916439	0.804804
GET3	0.916439	0.20334
PSPN	0.916439	0.943879
RETREG1	0.916439	0.279198
CTSV	0.916439	0.262384
MGLL	0.916439	3.76346
DGAT1	0.916439	0.49752
CLASRP	0.916439	0.506558
METTL9	0.916439	0.098806
AP001831.1	0.916439	1.30661
SMIM20	0.916439	0.377683
RGMB-AS1	0.916439	1.60677
ALG1	0.916439	0.833795
Z99496.2	0.916439	2.00522
CYTH2	0.916439	0.303268
ZFYVE21	0.916439	0.097859
AC025181.2	0.916439	1.60527
MGST2	0.916439	0.071327
TM2D2	0.916439	0.307916
CACNG6	0.916439	2.1295
G6PD	0.916439	0.689983
RGS6	0.916439	0.873868
SMIM14	0.916439	0.315861
TSPYL4	0.916439	0.436514
ASIP	0.916439	1.01289
COPS9	0.916439	0.140564
RAB43	0.916439	0.719258
PCBP4	0.916439	0.352654
TNFRSF12A	0.916439	0.585575
HAGHL	0.916439	0.909907
SH3BGRL2	0.916439	0.737548
CRTC3	0.916439	0.358205
PFKP	0.916439	0.273671
UBXN2A	0.916439	0.082411
SAR1B	0.916439	0.21692
AC004816.2	0.916439	0.830294
EIF4E3	0.916439	0.99104
NEFL	0.916439	0.205921
PRUNE2	0.916439	0.366691
ARMCX3	0.916439	0.110546
ZNRD2	0.916439	0.298869
GLI3	0.916439	0.161859
PARD6G	0.916439	1.03372
RPL35	0.916439	0.157555
MOB1B	0.916439	0.449173
LHPP	0.916439	0.517046
HDAC4	0.916439	0.485054
B3GNTL1	0.916439	1.40964
BIRC5	0.916439	0.526345
OS9	0.916439	0.135568
PPP2R1B	0.916439	0.60034
PWWP3A	0.916439	0.264554
TUBB2A	0.916439	0.367746
ELP4	0.916439	0.20956
FANCG	0.916439	1.28486
TFPT	0.916439	0.353353
ISG20L2	0.916439	0.566967
NDUFA9	0.916439	0.077395
ZBTB11	0.916439	0.39189
EXD2	0.916439	0.572114
PSIP1	0.916439	0.544439
PNMA1	0.916439	0.491946
CASP3	0.916439	0.411515
AC004221.1	0.916439	1.4177
STBD1	0.916439	0.63143
MARCHF5	0.916439	0.163983
MCEE	0.916439	0.750491
RGS17	0.916439	0.916396
TIMM8B	0.916439	0.089131
SOX9-AS1	0.916439	1.87251
SYAP1	0.916439	0.164123
CFAP57	0.916439	1.59431
BDH2	0.916439	0.134489
PLIN2	0.916439	0.53087
PCDH18	0.916439	1.9722
TIAL1	0.916439	0.284193
SRI	0.916439	0.280885
PGAM1	0.916439	0.129858
AC009269.2	0.916439	1.83372
ZMIZ1	0.916439	0.238936
STAM2	0.916439	0.578808
TOP3A	0.916439	0.489025
RIMS3	0.916439	0.686869
SLIRP	0.916439	-0.01691
PPP1CC	0.916439	0.022354
ZNF587	0.916439	0.299603
RELCH	0.916439	0.33183
FBXL19	0.916439	0.650558
WDR7	0.916439	0.315169
PTPRM	0.916439	0.006161
ARHGEF1	0.916439	1.26944
AC091887.1	0.916439	1.50842
TFPI	0.916439	0.385342
AC098829.1	0.916439	0.824823
NPDC1	0.916439	0.214499
CACNG4	0.916439	1.71847
GABARAP	0.916439	0.104417
AL121944.1	0.916439	2.42703
PBX2	0.916439	0.584102
AC010325.1	0.916439	1.87762
AURKA	0.916439	0.271778
PSMA3	0.916439	0.141804
USP1	0.916439	0.447012
EIF3F	0.916439	0.167493
MRTFB	0.916439	0.333673
COX5B	0.916439	0.172685
AAAS	0.916439	0.387148
BOLA2B	0.916439	0.65626
SYPL1	0.916439	0.234288
HDAC7	0.916439	0.30735
SENP2	0.916439	0.248796
PSMA6	0.916439	0.151922
NOVA1	0.916439	0.271918
TMEM70	0.916439	0.272112
ARF6	0.916439	0.35154
ZHX3	0.916439	0.673281
PIMREG	0.916439	1.43191
PRDM6	0.916439	0.668474
EEF1E1	0.916439	0.265101
PCGF2	0.916439	0.265703
TIMM17A	0.916439	0.151145
EIF4E2	0.916439	0.067043
SF3B5	0.916439	0.128214
AZIN2	0.916439	2.11916
TOMM40	0.916439	0.10202
SLC25A11	0.916439	0.152728
DYNLT1	0.916439	0.262141
FAM189A2	0.916439	0.206934
ITM2B	0.916439	0.220562
AC022613.3	0.916439	1.1193
ARL1	0.916439	0.165734
BCAP31	0.916439	0.221823
C19orf25	0.916439	0.408324
LRFN5	0.916439	0.978225
PDIA6	0.916439	-0.01566
TRAPPC13	0.916439	0.461296
LINC01355	0.916439	0.559816
MAD1L1	0.916439	0.44733
CST3	0.916439	0.183872
GLMN	0.916439	0.524567
PRKCI	0.916439	0.479529
TTC38	0.916439	1.50478
ELP6	0.916439	0.170446
LRIG1	0.916439	0.425141
CENPO	0.916439	0.784381
STRIP1	0.916439	0.878875
TERF2IP	0.916439	0.146371
NFXL1	0.916439	0.489504
CHCHD2	0.916439	0.247262
AC092139.1	0.916439	1.49844
FAM104B	0.916439	0.331062
TANGO2	0.916439	1.47728
PIP4P2	0.916439	0.329134
SERTAD4-AS1	0.916439	1.36987
STC2	0.916439	0.320745
GABPA	0.916439	0.711705
SGCB	0.916439	0.109721
MRPL16	0.916439	0.158518
CA3-AS1	0.916439	3.50134
HIST1H3B	0.916439	0.250572
WDR3	0.916439	0.495177
RBMS3-AS2	0.916439	0.449563
AC022098.1	0.916439	3.71161
TRAPPC12	0.916439	0.634098
DPH1	0.916439	2.7276
ANO7	0.916439	2.76239
CAPN10	0.916439	0.855814
PAOX	0.916439	1.73846
ALMS1	0.916439	0.228006
TMEM258	0.916439	0.172923
ZNF382	0.916439	0.729974
TAF12	0.916439	0.405751
JPH1	0.916439	0.432525
CHST12	0.916439	0.362703
MRPS6	0.916439	0.157606
CAPN15	0.916439	0.778668
CFAP44	0.916439	0.889662
CDC42EP4	0.916439	1.57281
ALKBH7	0.916439	0.284849
TRMU	0.916439	0.122825
LETM1	0.916439	0.509555
LSM5	0.916439	0.273298
F2R	0.916439	0.258287
MT-CO2	0.916439	0.110945
C12orf29	0.916439	0.866159
C6orf226	0.916439	0.201781
ZBBX	0.916439	2.25232
ANLN	0.916439	0.87833
MSANTD3	0.916439	0.2212
LY6G5B	0.916439	3.59279
AGO2	0.916439	0.255022
RASSF5	0.916439	0.362958
EIF2B4	0.916439	0.580063
ARL4A	0.916439	1.24045
RAB1B	0.916439	0.461092
RPL27A	0.916439	0.175899
MRPL39	0.916439	0.49472
NGRN	0.916439	0.081516
CALN1	0.916439	1.37945
NCAM1	0.916439	0.237861
SRSF2	0.916439	0.235159
RBPMS2	0.916439	0.207288
DDX1	0.916439	0.142441
MPC1	0.916439	0.148029
GNG2	0.916439	1.66724
POMGNT2	0.916439	1.19696
HAPLN2	0.916439	2.9466
RNF4	0.916439	0.245534
INO80-AS1	0.916439	1.49123
TBC1D24	0.916439	1.21814
DPY30	0.916439	0.241012
C20orf27	0.916439	0.546766
CORO1C	0.916439	0.112408
ATRAID	0.916439	0.084205
MLF2	0.916439	0.191284
OLA1	0.916439	0.213237
AP1S2	0.916439	0.049751
SYT1	0.916439	-0.00746
DNAJC17	0.916439	0.661494
TRNT1	0.916439	0.519688
AZI2	0.916439	0.160707
PPP4R3A	0.916439	0.188637
COA7	0.916439	0.818243
SLC52A2	0.916439	0.653879
TTC30B	0.916439	1.28516
PLA2G15	0.916439	0.812337
PRAM1	0.916439	1.07431
BCL11A	0.916439	0.247562
PGRMC1	0.916439	0.151566
COL5A2	0.916439	0.696646
AC005726.1	0.916439	0.38657
PHTF1	0.916439	0.324392
FAM161B	0.916439	1.92699
SON	0.916439	0.250655
SPP1	0.916439	-0.0356
MRPS34	0.916439	0.174522
ZNF622	0.916439	0.035227
RTKN2	0.916439	0.719452
DNAJC10	0.916439	0.349086
AC024901.1	0.916439	1.09612
NINJ1	0.916439	0.352322
FKBP7	0.916439	0.458943
MAGOHB	0.916439	0.432131
PDCL	0.916439	0.165198
ZNF354A	0.916439	1.04907
KIFAP3	0.916439	0.128439
NAA10	0.916439	0.25974
FBLN2	0.916439	0.299544
POLR2L	0.916439	0.135523
TTL	0.916439	0.46358
AL049597.2	0.916439	1.11288
TMED4	0.916439	0.050337
NANP	0.916439	1.31658
AC067852.5	0.916439	2.20417
AC026585.1	0.916439	2.32212
TRIOBP	0.916439	0.170653
TPM4	0.916439	0.333488
RRP1B	0.916439	0.154887
CHM	0.916439	0.143623
METTL27	0.916439	1.29305
AC091607.2	0.916439	1.25311
PPP1R13L	0.916439	0.892677
ZNF71	0.916439	0.939131
ARMCX4	0.916439	0.360133
RPS6	0.916439	0.092504
CALR	0.916439	0.140532
HIGD2A	0.916439	0.168985
LSM2	0.916439	0.317473
PIEZO1	0.916439	1.20605
SPAG1	0.916439	0.686224
MAIP1	0.916439	0.264791
ASPM	0.916439	0.857413
AZIN1-AS1	0.916439	0.586336
PIAS1	0.916439	0.044005
ERG28	0.916439	0.174674
PROSER3	0.916439	1.47335
CPQ	0.916439	2.28929
PFKFB3	0.916439	0.062842
ERCC5	0.916439	0.546572
LINC00963	0.916439	1.33178
ENTR1	0.916439	0.586708
GSN	0.916439	0.07221
ECH1	0.916439	0.308283
AC079336.4	0.916439	1.98123
ABCA5	0.916439	1.57166
MTSS1	0.916439	0.055198
LTA4H	0.916439	0.38019
BDNF	0.916439	1.00315
PLCG1	0.916439	0.433884
IL11RA	0.916439	0.50778
AC013287.1	0.916439	2.29166
ZADH2	0.916439	0.51643
MINPP1	0.916439	0.514698
EGLN3	0.916439	0.56335
TMX4	0.916439	0.337028
MTA2	0.916439	0.572022
MMACHC	0.916439	0.909256
AASDH	0.916439	0.549106
THAP2	0.916439	0.546464
GLOD4	0.916439	0.17046
PLS3	0.916439	0.041953
CDIPT	0.916439	0.154189
HLA-A	0.916439	0.267848
CCDC40	0.916439	1.70017
MT-ND3	0.916439	0.287819
ADAR	0.916439	0.55565
FTL	0.916439	0.108683
BORA	0.916439	0.789223
ZNF664	0.916439	0.263398
PSMG2	0.916439	0.093543
DCTN5	0.916439	0.396256
MANF	0.916439	0.350298
STARD9	0.916439	1.08453
PTGER3	0.916439	1.44302
CHST10	0.916439	1.06706
NME1	0.916439	0.30309
INPP1	0.916439	1.34173
ZNF565	0.916439	0.282624
KARS	0.916439	0.310346
NEMP1	0.916439	1.45495
MARCKSL1	0.916439	0.194884
SLC38A2	0.916439	0.157459
KTN1	0.916439	0.098993
FN3K	0.916439	1.21822
FAM171B	0.916439	0.799723
NPTXR	0.916439	0.462146
RRAD	0.916439	0.74006
CHMP3	0.916439	0.098361
TMEM60	0.916439	0.454011
ZCCHC24	0.916439	0.416183
PLAGL1	0.916439	0.713677
ZNF79	0.916439	1.24623
PURPL	0.916439	-0.11526
EIF2S3	0.916439	0.101165
HMG20B	0.916439	0.216958
PPM1M	0.916439	1.19429
CTSL	0.916439	0.022897
VAT1	0.916439	0.337325
PCBD2	0.916439	-0.02075
TMEM91	0.916439	0.786666
PPP4R2	0.916439	0.063504
OAZ1	0.916439	0.149575
RANBP1	0.916439	0.335486
RPAIN	0.916439	0.204358
MRPL22	0.916439	0.211429
ZNF337-AS1	0.916439	0.359888
ZNF205	0.916439	0.864118
CCDC191	0.916439	1.57289
ARF1	0.916439	0.185072
TMX3	0.916439	0.29059
COG5	0.916439	0.326928
DNASE1L1	0.916439	1.04812
NANS	0.916439	0.37037
NUCKS1	0.916439	0.181998
RAB5IF	0.916439	0.036002
NUP107	0.916439	0.216867
GMPS	0.916439	0.116898
GPR153	0.916439	1.24629
RBM12	0.916439	0.346114
FAM181B	0.916439	1.86319
PTCHD1	0.916439	2.06457
[truncated: 34,613 more rows]

## Sheet: GO terms LINC01405
term_name	term_id	p_value
cytoplasmic translation	GO:0002181	7.58115e-16
translation	GO:0006412	2.59155e-11
peptide biosynthetic process	GO:0043043	5.08677e-11
structural constituent of ribosome	GO:0003735	6.26962e-10
structural molecule activity	GO:0005198	8.55311e-06
rRNA binding	GO:0019843	0.000227267
Ribosome, cytoplasmic	CORUM:306	1.07384e-12
60S ribosomal subunit, cytoplasmic	CORUM:308	6.50587e-10
Nop56p-associated pre-rRNA complex	CORUM:3055	3.08176e-08
