# Supplementary material for: Evolution of translational control and the emergence of genes and open reading frames in human and non-human primate hearts
Source: Nat Cardiovasc Res. 2024 Sep 24;3(10):1217–35. doi: 10.1038/s44161-024-00544-7 (PMC11473369; doi:10.1038/s44161-024-00544-7)
Supplement: Supplementary file 9 — Statistical source data. [file 44161_2024_544_MOESM9_ESM.xlsx]

## Sheet: Young genes in DCM
gtf_id	gene_id	age	log2FoldChange_RNA-seq_LVvsDCM	padj_RNA-seq_LVvsDCM	sig_RNA-seq_LVvsDCM
STRG-HSA-50521	STRG-HSA-50521	human-specific	2.56579	0.0230706	1
STRG-HSA-58132	STRG-HSA-58132	human-specific	2.43705	7.57702e-06	1
STRG-HSA-31469	STRG-HSA-31469	human-specific	2.35605	0.000351944	1
STRG-HSA-36823	STRG-HSA-36823	hominini-specific	1.99965	0.0161499	1
STRG-HSA-22916	STRG-HSA-22916	human-specific	1.95404	1.09889e-06	1
STRG-HSA-27322	STRG-HSA-27322	human-specific	1.75984	0.0248328	1
STRG-HSA-50777	STRG-HSA-50777	human-specific	1.69543	0.00378621	1
STRG-HSA-27685	STRG-HSA-27685	human-specific	1.56067	0.00143392	1
STRG-HSA-53767	STRG-HSA-53767	human-specific	1.48991	0.00310616	1
STRG-HSA-37508	STRG-HSA-37508	hominini-specific	1.43903	0.000201584	1
STRG-HSA-31471	STRG-HSA-31471	human-specific	1.40203	0.000845418	1
STRG-HSA-46333	STRG-HSA-46333	hominini-specific	1.39868	0.000749149	1
STRG-HSA-38518	STRG-HSA-38518	human-specific	1.3632	0.00434759	1
AC126468.1	STRG-HSA-11409	hominini-specific	1.28227	8.55558e-06	1
STRG-HSA-19041	STRG-HSA-19041	human-specific	1.26698	0.0182849	1
STRG-HSA-48350	STRG-HSA-48350	human-specific	1.20539	0.0343343	1
AL133415.1	STRG-HSA-5716	human-specific	1.17623	0.0326165	1
STRG-HSA-33884	STRG-HSA-33884	hominini-specific	1.14888	0.0177583	1
STRG-HSA-36713	STRG-HSA-36713	hominini-specific	1.1283	0.000503376	1
STRG-HSA-31621	STRG-HSA-31621	human-specific	1.10084	0.0239671	1
STRG-HSA-57893	STRG-HSA-57893	human-specific	1.08458	0.0008741	1
STRG-HSA-57643	STRG-HSA-57643	human-specific	1.00647	0.0162803	1
STRG-HSA-54827	STRG-HSA-54827	human-specific	0.990632	0.00534796	1
AC023494.1	STRG-HSA-38276	hominini-specific	0.937359	0.00479559	1
AC092687.3	STRG-HSA-28884	hominini-specific	0.921437	0.000243321	1
MARCH11-AS1	STRG-HSA-42780	hominini-specific	0.894954	0.0202941	1
STRG-HSA-11187	STRG-HSA-11187	human-specific	0.894368	0.0172312	1
STRG-HSA-43634	STRG-HSA-43634	human-specific	0.803874	0.011877	1
AGAP2-AS1	STRG-HSA-12290	human-specific	0.795857	9.60888e-06	1
STRG-HSA-41652	STRG-HSA-41652	human-specific	0.766809	0.0478857	1
STRG-HSA-19320	STRG-HSA-19320	hominini-specific	0.714748	0.00297	1
STRG-HSA-21395	STRG-HSA-21395	hominini-specific	0.686186	0.0196539	1
STRG-HSA-5974	STRG-HSA-5974	human-specific	0.65842	0.0180271	1
MELTF-AS1	STRG-HSA-39785	hominini-specific	-1.16609	2.46531e-06	-1
STRG-HSA-15380	STRG-HSA-15380	human-specific	-1.28313	0.00125296	-1
AP006621.2	STRG-HSA-7842	human-specific	-1.38674	1.06186e-05	-1

## Sheet: Recent cardiac-enriched in DCM
gtf_id	gene_id	biotype	age	log2FoldChange_RNA-seq_LVvsDCM	padj_RNA-seq_LVvsDCM	sig_RNA-seq_LVvsDCM
AC136944.3	STRG-HSA-20356	pseudogene	preserved	2.07781	0.0014744	1
B3GNT7	STRG-HSA-32728	protein_coding	preserved	1.21734	0.00017938	1
GADD45G	STRG-HSA-55078	protein_coding	preserved	1.1588	0.00719042	1
TUBA3E	STRG-HSA-31038	protein_coding	preserved	1.09598	0.0254091	1
TUBA3D	STRG-HSA-31079	protein_coding	preserved	1.04251	0.0342586	1
CREM	STRG-HSA-6011	protein_coding	preserved	0.995675	2.55917e-06	1
RPL27	STRG-HSA-23018	protein_coding	preserved	0.69312	1.84146e-07	1
TRAFD1	STRG-HSA-13252	protein_coding	preserved	0.667985	2.98605e-05	1
GADD45A	STRG-HSA-2093	protein_coding	preserved	0.643639	0.0153767	1
CREB3L1	STRG-HSA-8751	protein_coding	preserved	0.621882	0.000161417	1
AL807752.7	STRG-HSA-56225	protein_coding	preserved	0.606658	0.00346361	1
C5orf46	STRG-HSA-44878	protein_coding	preserved	-0.678107	0.00459732	-1
CFAP61	STRG-HSA-33395	protein_coding	preserved	-0.807943	0.000121209	-1
PRSS50	STRG-HSA-37255	protein_coding	preserved	-1.11876	5.44235e-06	-1
WNT9A	STRG-HSA-4968	protein_coding	preserved	-1.55488	0.000149757	-1
FOSB	STRG-HSA-27693	protein_coding	preserved	-2.09885	0.015618	-1
STAT4	STRG-HSA-31976	protein_coding	preserved	-2.11611	1.46551e-07	-1
TNMD	STRG-HSA-57546	protein_coding	preserved	-2.45941	0.000325792	-1

## Sheet: Young sORFs in DCM
orf_id	gene	age	orf_biotype	log2FoldChange_Ribo-seq_LVvsDCM	padj_Ribo-seq_LVvsDCM	sig_Ribo-seq_LVvsDCM
P1_10:28524604_28525981:-:2:42	STRG-HSA-5901	young translation - intact structure	lncRNA-ORF	2.45767	4.77278e-05	1
P1_3:129880506_129893589:-:2:150	STRG-HSA-38566	young translation - intact structure	lncRNA-ORF	1.51532	0.0119114	1
P1_1:12342961_12343044:+:1:84	STRG-HSA-460	young translation - intact structure	intORF	1.39623	0.000903205	1
P1_15:57599471_57599692:+:2:129	STRG-HSA-17929	young translation - intact structure	ncRNA-ORF	1.23669	0.0274207	1
P1_3:21750916_21751203:-:1:288	STRG-HSA-36801	young translation - intact structure	uoORF	1.21813	0.0238192	1
P1_15:74906879_74907220:-:1:342	STRG-HSA-18406	young translation - de novo structure	uORF	1.18474	0.0481867	1
P1_8:9151849_9155062:+:2:165	STRG-HSA-51739	young translation - intact structure	lncRNA-ORF	1.01787	0.0480882	1
P1_1:841344_852067:+:3:324	STRG-HSA-52	young translation - de novo structure	lncRNA-ORF	0.948818	0.0263264	1
P1_9:93453255_93453491:-:1:237	STRG-HSA-55173	young translation - intact structure	ncRNA-ORF	-0.625142	0.0431786	-1
P1_1:171781837_171781932:+:1:96	STRG-HSA-3993	young translation - intact structure	uORF	-0.8476	0.0371116	-1
P1_15:40064580_40065342:+:2:144	STRG-HSA-17421	young translation - intact structure	lncRNA-ORF	-0.973157	0.0453542	-1
P1_4:62133815_62134027:+:1:213	STRG-HSA-40827	young translation - de novo structure	lncRNA-ORF	-0.988089	6.87237e-05	-1
P1_1:231847642_231847671:-:1:30	STRG-HSA-5106	young translation - intact structure	lncRNA-ORF	-1.11919	0.0219808	-1
P1_6:4346815_4347065:-:2:111	STRG-HSA-45745	young translation - intact structure	lncRNA-ORF	-1.13752	0.0304582	-1
P1_22:35623249_35623350:-:1:102	STRG-HSA-35848	young translation - intact structure	uORF	-1.17962	0.00669272	-1
P1_5:36151691_36151807:-:1:117	STRG-HSA-42967	young translation - intact structure	uORF	-1.19223	0.0330248	-1
P1_1:20028644_20059679:+:2:114	STRG-HSA-664	young translation - intact structure	ncRNA-ORF	-1.23674	0.0012267	-1
P1_15:44729373_44729501:+:1:129	STRG-HSA-17652	young translation - de novo structure	ncRNA-ORF	-1.23869	0.00556236	-1
P1_15:44729246_44729389:+:1:144	STRG-HSA-17652	young translation - intact structure	ncRNA-ORF	-1.29416	0.000254964	-1
P1_6:4347006_4347074:-:1:69	STRG-HSA-45745	young translation - intact structure	lncRNA-ORF	-1.31633	0.015981	-1
P1_19:56478193_56478291:+:1:99	STRG-HSA-28505	young translation - intact structure	lncRNA-ORF	-1.36256	0.00903194	-1
P1_3:16493871_16513524:-:2:93	STRG-HSA-36728	young translation - intact structure	uORF	-1.38553	0.0134026	-1
P1_8:101205552_101205587:-:1:36	STRG-HSA-53265	young translation - intact structure	uORF	-1.38691	0.0117952	-1
P1_5:59356887_59356961:-:1:75	STRG-HSA-43269	young translation - intact structure	uORF	-1.41605	0.0394236	-1
P1_17:42554273_42554494:-:1:222	STRG-HSA-22978	young translation - intact structure	lncRNA-ORF	-1.44021	0.00109993	-1
P1_6:4344799_4345797:-:2:138	STRG-HSA-45745	young translation - intact structure	lncRNA-ORF	-1.44189	0.00725095	-1
P1_8:144462785_144462850:-:1:66	STRG-HSA-53929	young translation - intact structure	uORF	-1.47509	0.0330101	-1
P1_11:10858329_10878432:+:2:90	STRG-HSA-8250	young translation - intact structure	lncRNA-ORF	-1.53993	0.00216093	-1
P1_4:139301108_139301170:-:1:63	STRG-HSA-41843	young translation - intact structure	uORF	-1.57774	0.00017675	-1
P1_14:69203917_69203949:+:1:33	STRG-HSA-16089	young translation - intact structure	uORF	-1.64574	0.02427	-1
P1_16:9091791_9091919:+:1:129	STRG-HSA-19599	young translation - intact structure	uORF	-1.66083	0.00755406	-1
P1_2:30146979_30147017:+:1:39	STRG-HSA-29270	young translation - intact structure	uORF	-1.70914	0.0252694	-1
P1_19:10379760_10380464:-:2:105	STRG-HSA-26122	young translation - intact structure	uORF	-1.73497	0.000207023	-1
P1_9:35115724_35115768:-:1:45	STRG-HSA-54473	young translation - intact structure	uORF	-1.73549	0.00225669	-1
P1_8:42843240_42843287:-:1:48	STRG-HSA-52445	young translation - intact structure	uORF	-1.82889	0.0111516	-1
P1_4:20253094_20253189:+:1:96	STRG-HSA-40290	young translation - intact structure	uORF	-1.99444	0.0322749	-1
P1_1:68047290_68050585:-:2:111	STRG-HSA-2100	young translation - intact structure	uoORF	-2.01787	0.00609855	-1
P1_5:140647857_140647904:+:1:48	STRG-HSA-44645	young translation - intact structure	uORF	-2.05834	0.000462281	-1
P1_4:64277013_64277042:-:1:30	STRG-HSA-40862	young translation - de novo structure	doORF	-2.07902	0.00355224	-1
P1_7:66995563_66995577:-:1:15	STRG-HSA-49870	young translation - intact structure	uORF	-2.10162	0.00412298	-1
P1_2:30346802_30346918:+:1:117	STRG-HSA-29275	young translation - intact structure	lncRNA-ORF	-2.25244	0.000173478	-1
P1_11:76444617_76444664:-:1:48	STRG-HSA-9726	young translation - intact structure	lncRNA-ORF	-2.35138	0.000135126	-1
P1_3:139389855_139389926:+:1:72	STRG-HSA-38775	young translation - intact structure	lncRNA-ORF	-2.38222	6.38357e-06	-1
P1_5:137754268_137754330:-:1:63	STRG-HSA-44531	young translation - intact structure	uORF	-2.38903	0.000243336	-1
P1_14:73026998_73027030:-:1:33	STRG-HSA-16176	young translation - intact structure	uORF	-2.412	0.000265932	-1
P1_X:24152799_24152825:+:1:27	STRG-HSA-56694	young translation - intact structure	uORF	-2.4464	0.00117628	-1
P1_11:908568_910780:-:2:84	STRG-HSA-7865	young translation - intact structure	uORF	-2.50604	2.17114e-07	-1
P1_15:40323756_40323863:+:1:108	STRG-HSA-17445	young translation - intact structure	uORF	-2.6313	0.00144997	-1
P1_2:205682707_205682724:+:1:18	STRG-HSA-32222	young translation - intact structure	uORF	-2.64878	0.0122254	-1
P1_7:156893000_156893047:-:1:48	STRG-HSA-51524	young translation - intact structure	uORF	-2.71875	0.00136494	-1
P1_19:53253117_53253134:-:1:18	STRG-HSA-28212	young translation - intact structure	uORF	-2.84097	0.000312039	-1
P1_16:70526592_70526615:+:1:24	STRG-HSA-20919	young translation - intact structure	uORF	-2.84307	0.0021446	-1
P1_3:61561795_61561839:+:1:45	STRG-HSA-37663	young translation - intact structure	uORF	-2.95814	1.00041e-05	-1
P1_16:4242152_4242166:-:1:15	STRG-HSA-19500	young translation - intact structure	uORF	-3.05935	0.00024395	-1
P1_16:22374565_22374579:-:1:15	STRG-HSA-19929	young translation - intact structure	uORF	-3.16275	0.000737396	-1
P1_3:61561828_61561839:+:1:12	STRG-HSA-37663	young translation - intact structure	uORF	-3.54843	0.000163196	-1
P1_22:23894384_23894410:+:1:27	STRG-HSA-35484	young translation - intact structure	uORF	-4.9785	8.80213e-09	-1

## Sheet: Conserved sORFs in DCM
orf_id	gene	age	orf_biotype	log2FoldChange_Ribo-seq_LVvsDCM	padj_Ribo-seq_LVvsDCM	sig_Ribo-seq_LVvsDCM
P1_2:88028538_88034172:-:2:87	STRG-HSA-30348	preserved translation	uoORF	2.08825	1.77814e-05	1
P1_13:27251365_27253780:+:2:237	STRG-HSA-13948	preserved translation	uoORF	1.94836	2.09037e-07	1
P1_1:180502169_180502273:-:1:105	STRG-HSA-4150	preserved translation	uoORF	1.86827	0.00030602	1
P1_11:111910376_111910755:-:2:159	STRG-HSA-10279	preserved translation	uoORF	1.85903	4.59526e-06	1
P1_7:108515546_108518250:-:2:90	STRG-HSA-50710	preserved translation	uORF	1.82457	0.014063	1
P1_2:60553414_60553467:-:1:54	STRG-HSA-29778	preserved translation	uORF	1.7996	0.000122622	1
P1_3:64687786_64687935:-:1:150	STRG-HSA-37704	preserved translation	uORF	1.79028	0.00360388	1
P1_11:19192457_19201972:-:2:39	STRG-HSA-8427	preserved translation	uORF	1.59276	0.00181326	1
P1_15:34343022_34343090:-:1:69	STRG-HSA-17296	preserved translation	uoORF	1.52425	2.61494e-06	1
P1_20:448024_462428:-:2:144	STRG-HSA-33055	preserved translation	uoORF	1.5162	0.000329762	1
P1_14:23941143_23953979:-:2:222	STRG-HSA-15222	preserved translation	lncRNA-ORF	1.4673	0.000199425	1
P1_10:101827975_101828674:-:3:138	STRG-HSA-7235	preserved translation	intORF	1.46218	0.00878472	1
P1_4:25026925_25030859:-:3:450	STRG-HSA-40358	preserved translation	uoORF	1.44199	0.0257213	1
P1_7:116525784_116526664:+:2:162	STRG-HSA-50775	preserved translation	uoORF	1.32099	1.83606e-05	1
P1_3:8501916_8537231:+:3:201	STRG-HSA-36489	preserved translation	ncRNA-ORF	1.29628	0.0157326	1
P1_8:124728174_124728275:-:1:102	STRG-HSA-53582	preserved translation	uORF	1.29617	0.00638612	1
P1_17:21284833_21284889:+:1:57	STRG-HSA-22352	preserved translation	uORF	1.27949	0.0204484	1
P1_19:2737154_2737249:-:1:96	STRG-HSA-25722	preserved translation	intORF	1.27859	0.00747684	1
P1_17:81891807_81894494:+:3:126	STRG-HSA-24339	preserved translation	uoORF	1.27357	5.60737e-05	1
P1_10:101828234_101829100:-:4:192	STRG-HSA-7235	preserved translation	intORF	1.27311	0.018266	1
P1_6:25115094_25138150:-:3:288	STRG-HSA-46069	preserved translation	pseudogene	1.23981	0.0101232	1
P1_10:110303529_110304850:-:2:162	STRG-HSA-7368	preserved translation	uoORF	1.21764	0.0127981	1
P1_1:25338329_25338385:+:1:57	STRG-HSA-831	preserved translation	ncRNA-ORF	1.19555	0.00102149	1
P1_7:6578549_6578698:+:1:150	STRG-HSA-48942	preserved translation	uORF	1.1772	0.0308939	1
P1_8:11852665_11853471:-:2:174	STRG-HSA-51834	preserved translation	uoORF	1.17165	0.000900075	1
P1_8:11853369_11868057:-:2:168	STRG-HSA-51834	preserved translation	uoORF	1.13254	0.00695225	1
P1_6:47309696_47309842:-:1:147	STRG-HSA-46967	preserved translation	uORF	1.12041	0.0123616	1
P1_2:175178221_175178271:-:1:51	STRG-HSA-31660	preserved translation	dORF	1.11832	0.0446077	1
P1_4:108620591_108620677:+:1:87	STRG-HSA-41496	preserved translation	uORF	1.11086	0.040092	1
P1_15:63062643_63066006:+:2:114	STRG-HSA-18056	preserved translation	ncRNA-ORF	1.0556	0.0156608	1
P1_17:21042781_21042927:-:1:147	STRG-HSA-22342	preserved translation	uoORF	1.05362	0.0312108	1
P1_20:44521994_44522038:-:1:45	STRG-HSA-33840	preserved translation	uORF	1.0227	0.0234039	1
P1_11:119334867_119335034:+:1:168	STRG-HSA-10507	preserved translation	uORF	1.01052	0.0244996	1
P1_22:20917653_20917871:+:1:219	STRG-HSA-35313	preserved translation	uORF	0.988776	0.0295417	1
P1_5:132419893_132475932:+:3:354	STRG-HSA-44386	preserved translation	lncRNA-ORF	0.987398	0.0313907	1
P1_3:10026044_10026157:-:1:114	STRG-HSA-36556	preserved translation	pseudogene	0.968286	0.0234039	1
P1_10:92291217_92311190:+:2:369	STRG-HSA-7004	preserved translation	ncRNA-ORF	0.966901	0.00821794	1
P1_2:63842068_63842184:+:1:117	STRG-HSA-29876	preserved translation	uORF	0.959831	0.0481521	1
P1_X:23075758_23076770:+:2:684	STRG-HSA-56673	preserved translation	pseudogene	0.948974	0.000892469	1
P1_5:126918195_127030454:-:2:138	STRG-HSA-44287	preserved translation	uORF	0.944423	0.0262997	1
P1_10:43644789_43646185:-:2:135	STRG-HSA-6106	preserved translation	uoORF	0.903282	0.039961	1
P1_19:48325565_48327609:+:3:228	STRG-HSA-27857	preserved translation	uoORF	0.875482	0.0117883	1
P1_10:73251873_73252567:-:2:249	STRG-HSA-6603	preserved translation	uoORF	0.846914	0.0313403	1
P1_10:28525922_28532972:-:2:618	STRG-HSA-5901	preserved translation	lncRNA-ORF	0.845157	0.0427834	1
P1_8:141254467_141254613:-:1:147	STRG-HSA-53751	preserved translation	ncRNA-ORF	0.811898	0.0480174	1
P1_10:58385433_58386303:+:2:300	STRG-HSA-6371	preserved translation	uoORF	0.80968	1.67936e-05	1
P1_14:103335604_103335924:+:1:321	STRG-HSA-16824	preserved translation	uoORF	0.773745	0.00146148	1
P1_8:109334328_109334372:+:1:45	STRG-HSA-53406	preserved translation	uORF	0.761605	0.0315607	1
P1_1:1374358_1375053:-:3:231	STRG-HSA-111	preserved translation	uoORF	0.758256	0.0465466	1
P1_16:29974063_29974635:+:1:573	STRG-HSA-20181	preserved translation	uORF	0.72992	0.039738	1
P1_11:10797816_10803982:-:15:2106	STRG-HSA-8246	preserved translation	ncRNA-ORF	0.696579	0.000283746	1
P1_3:47805345_47805419:+:1:75	STRG-HSA-37285	preserved translation	uORF	0.690915	0.0278469	1
P1_3:72378385_72446518:-:4:552	STRG-HSA-37787	preserved translation	ncRNA-ORF	0.621858	0.0111112	1
P1_19:6372859_6374589:+:3:465	STRG-HSA-25929	preserved translation	intORF	0.59995	0.00539633	1
P1_6:163415187_163455285:+:2:156	STRG-HSA-48590	preserved translation	uoORF	-0.627048	0.0234608	-1
P1_2:40453228_40512379:-:2:153	STRG-HSA-29470	preserved translation	ncRNA-ORF	-0.630494	0.0485267	-1
P1_1:115768471_115768722:-:1:252	STRG-HSA-2880	preserved translation	uoORF	-0.631877	0.0183358	-1
P1_11:117229844_117232316:-:3:423	STRG-HSA-10405	preserved translation	ncRNA-ORF	-0.638374	0.0489374	-1
P1_8:144509020_144509445:+:1:426	STRG-HSA-53935	preserved translation	uORF	-0.652544	0.0462804	-1
P1_22:42693791_42720808:-:3:276	STRG-HSA-36205	preserved translation	uoORF	-0.654337	0.0313536	-1
P1_6:30067302_30067451:+:1:150	STRG-HSA-46311	preserved translation	uoORF	-0.660803	0.0145061	-1
P1_1:201373288_201377658:-:2:150	STRG-HSA-4380	preserved translation	uORF	-0.661518	0.0170158	-1
P1_11:10803521_10804011:-:2:183	STRG-HSA-8246	preserved translation	ncRNA-ORF	-0.693389	0.039384	-1
P1_11:6604231_6608116:+:2:201	STRG-HSA-8112	preserved translation	uoORF	-0.706813	0.0247165	-1
P1_2:36355940_36396688:+:2:759	STRG-HSA-29361	preserved translation	uoORF	-0.706824	0.0490247	-1
P1_18:7567461_7774164:+:2:447	STRG-HSA-24604	preserved translation	uoORF	-0.709356	0.0224152	-1
P1_12:91178476_91179443:-:2:192	STRG-HSA-12768	preserved translation	uoORF	-0.710424	0.0317823	-1
P1_19:58314875_58326846:-:2:186	STRG-HSA-28641	preserved translation	lncRNA-ORF	-0.714384	0.0437938	-1
P1_6:31538840_31540450:-:3:273	STRG-HSA-46422	preserved translation	intORF	-0.720875	0.0439631	-1
P1_12:51172952_51173104:-:1:153	STRG-HSA-11988	preserved translation	uORF	-0.722538	0.030722	-1
P1_2:169573742_169573798:-:1:57	STRG-HSA-31521	preserved translation	uORF	-0.735325	0.0367462	-1
P1_12:71754925_71755263:+:1:339	STRG-HSA-12572	preserved translation	uoORF	-0.740096	0.0362159	-1
P1_2:126656242_126690261:+:2:78	STRG-HSA-30959	preserved translation	uoORF	-0.743022	0.0252694	-1
P1_3:44354745_44354798:+:1:54	STRG-HSA-37189	preserved translation	uoORF	-0.748424	0.0419756	-1
P1_1:27558734_27558883:-:1:150	STRG-HSA-937	preserved translation	uORF	-0.748602	0.0398294	-1
P1_12:10212924_10213037:+:1:114	STRG-HSA-11185	preserved translation	uORF	-0.756559	0.0388077	-1
P1_8:76988308_77000039:-:2:81	STRG-HSA-52856	preserved translation	uORF	-0.75821	0.00103885	-1
P1_2:216695112_216695192:-:1:81	STRG-HSA-32434	preserved translation	uORF	-0.760165	0.0447489	-1
P1_X:135051309_135051350:-:1:42	STRG-HSA-58108	preserved translation	dORF	-0.765367	0.0490145	-1
P1_6:24720332_24720439:-:1:108	STRG-HSA-46056	preserved translation	uORF	-0.770555	0.00702826	-1
P1_13:32536976_32538637:-:2:72	STRG-HSA-14040	preserved translation	ncRNA-ORF	-0.777051	0.039567	-1
P1_7:80638705_80646102:+:2:57	STRG-HSA-50128	preserved translation	uORF	-0.778087	0.0197319	-1
P1_6:123468879_123509510:+:2:117	STRG-HSA-47900	preserved translation	lncRNA-ORF	-0.779497	0.0322353	-1
P1_17:46171960_46192876:-:2:327	STRG-HSA-23215	preserved translation	uoORF	-0.782585	0.0467696	-1
P1_1:21757725_21782989:-:2:225	STRG-HSA-706	preserved translation	uoORF	-0.785224	0.0396587	-1
P1_12:49752465_49752497:+:1:33	STRG-HSA-11921	preserved translation	uoORF	-0.788193	0.0388537	-1
P1_8:96493860_96593499:+:2:492	STRG-HSA-53145	preserved translation	uoORF	-0.790747	0.0100849	-1
P1_2:24074178_24076368:-:2:186	STRG-HSA-29075	preserved translation	uoORF	-0.796183	0.0339564	-1
P1_16:74296860_74300186:+:2:201	STRG-HSA-21044	preserved translation	uoORF	-0.800176	0.0131005	-1
P1_1:235328582_235328719:+:1:138	STRG-HSA-5185	preserved translation	uORF	-0.803022	0.0489593	-1
P1_13:29428724_29428807:+:1:84	STRG-HSA-13980	preserved translation	ncRNA-ORF	-0.813849	0.0267977	-1
P1_12:76074206_76084607:-:2:75	STRG-HSA-12608	preserved translation	uoORF	-0.816397	0.030572	-1
P1_6:53655218_53665650:-:2:138	STRG-HSA-47008	preserved translation	uoORF	-0.824261	0.0119691	-1
P1_2:216694604_216694984:-:1:381	STRG-HSA-32434	preserved translation	uoORF	-0.830841	0.0102847	-1
P1_7:87152520_87163617:+:2:159	STRG-HSA-50165	preserved translation	uORF	-0.833378	0.044734	-1
P1_6:38686931_38703109:-:2:183	STRG-HSA-46729	preserved translation	uoORF	-0.83573	0.0190278	-1
P1_17:1558530_1562684:-:2:174	STRG-HSA-21569	preserved translation	uoORF	-0.842753	0.0398294	-1
P1_4:88278447_88284425:-:2:216	STRG-HSA-41231	preserved translation	uoORF	-0.855376	0.0217008	-1
P1_4:139301047_139301124:-:1:78	STRG-HSA-41843	preserved translation	ncRNA-ORF	-0.863816	0.0141367	-1
P1_6:125300566_125300646:-:1:81	STRG-HSA-47917	preserved translation	intORF	-0.865431	0.0233672	-1
P1_10:91220823_91222824:+:2:150	STRG-HSA-6971	preserved translation	uORF	-0.869753	0.0262135	-1
P1_3:57757264_57757524:+:1:261	STRG-HSA-37615	preserved translation	uORF	-0.870621	0.0219675	-1
P1_16:89653906_89657635:-:2:72	STRG-HSA-21470	preserved translation	uoORF	-0.872311	0.0464217	-1
P1_1:45661165_45686470:-:2:120	STRG-HSA-1618	preserved translation	uORF	-0.875794	0.0255497	-1
P1_1:115768538_115768615:-:1:78	STRG-HSA-2880	preserved translation	uoORF	-0.876945	0.0228233	-1
P1_8:63168701_63168874:+:1:174	STRG-HSA-52645	preserved translation	uORF	-0.879364	0.0410057	-1
P1_7:522517_525053:+:2:387	STRG-HSA-48746	preserved translation	lncRNA-ORF	-0.881061	0.0494071	-1
P1_11:11621864_11621950:-:1:87	STRG-HSA-8259	preserved translation	uORF	-0.882575	0.0369216	-1
P1_5:141320037_141320102:-:1:66	STRG-HSA-44690	preserved translation	uoORF	-0.88588	0.0148453	-1
P1_12:49566198_49568050:-:3:141	STRG-HSA-11911	preserved translation	uoORF	-0.886028	2.92694e-05	-1
P1_4:77075702_77075863:-:1:162	STRG-HSA-41046	preserved translation	uORF	-0.889349	0.0179307	-1
P1_9:97501794_97524223:+:2:93	STRG-HSA-55337	preserved translation	uoORF	-0.892114	0.0385154	-1
P1_14:69768857_69769198:+:2:57	STRG-HSA-16104	preserved translation	ncRNA-ORF	-0.899386	0.0239156	-1
P1_14:74692176_74712968:-:2:189	STRG-HSA-16266	preserved translation	uORF	-0.907339	0.0405969	-1
P1_1:20069022_20070438:+:2:156	STRG-HSA-664	preserved translation	ncRNA-ORF	-0.908778	0.00165751	-1
P1_7:99500056_99500166:-:1:111	STRG-HSA-50388	preserved translation	uoORF	-0.916289	0.024081	-1
P1_5:176361648_176361728:-:1:81	STRG-HSA-45394	preserved translation	uORF	-0.916364	0.00936411	-1
P1_1:35636426_35641490:-:2:156	STRG-HSA-1207	preserved translation	uoORF	-0.916831	0.00535712	-1
P1_2:96265141_96265894:-:2:375	STRG-HSA-30504	preserved translation	uoORF	-0.919002	0.0184136	-1
P1_10:72216122_72224053:+:2:183	STRG-HSA-6562	preserved translation	uoORF	-0.91961	0.030394	-1
P1_9:108931061_108933929:-:2:207	STRG-HSA-55507	preserved translation	uoORF	-0.926139	0.00196594	-1
P1_6:123439763_123468868:+:2:84	STRG-HSA-47900	preserved translation	lncRNA-ORF	-0.926427	0.0205041	-1
P1_1:78013084_78013221:+:1:138	STRG-HSA-2233	preserved translation	intORF	-0.926837	0.000769406	-1
P1_8:41598376_41598468:+:1:93	STRG-HSA-52412	preserved translation	uORF	-0.928814	0.0290965	-1
P1_4:82373710_82373883:-:1:174	STRG-HSA-41115	preserved translation	uORF	-0.929476	0.0222278	-1
P1_5:43575896_43602814:-:3:177	STRG-HSA-43121	preserved translation	lncRNA-ORF	-0.932848	0.0339564	-1
P1_6:127280239_127280289:+:1:51	STRG-HSA-47960	preserved translation	uORF	-0.933192	0.022684	-1
P1_4:41990504_41990632:+:1:129	STRG-HSA-40545	preserved translation	uORF	-0.939187	0.0276036	-1
P1_19:49155224_49155310:-:1:87	STRG-HSA-27949	preserved translation	uoORF	-0.941748	0.0116537	-1
P1_7:107891214_107901741:+:3:159	STRG-HSA-50692	preserved translation	ncRNA-ORF	-0.942628	0.00614148	-1
P1_5:160009165_160010632:+:2:162	STRG-HSA-45165	preserved translation	uoORF	-0.942639	0.0148962	-1
P1_10:102424781_102432576:-:3:147	STRG-HSA-7255	preserved translation	uoORF	-0.942799	0.00333253	-1
P1_1:146020284_146021633:-:2:102	STRG-HSA-3096	preserved translation	ncRNA-ORF	-0.944036	0.0237759	-1
P1_1:27154769_27155089:-:1:321	STRG-HSA-910	preserved translation	uORF	-0.945273	0.0389703	-1
P1_14:24242405_24242488:-:1:84	STRG-HSA-15256	preserved translation	uORF	-0.946817	0.0319359	-1
P1_7:99560535_99560633:+:1:99	STRG-HSA-50397	preserved translation	ncRNA-ORF	-0.949063	0.0153518	-1
P1_16:53937_55489:+:2:153	STRG-HSA-19134	preserved translation	uoORF	-0.949528	0.0425718	-1
P1_6:145806359_145814644:-:2:105	STRG-HSA-48277	preserved translation	uoORF	-0.95067	0.0471244	-1
P1_3:156674612_156677672:+:2:201	STRG-HSA-39027	preserved translation	uORF	-0.953329	0.0343543	-1
P1_18:35291037_35291165:+:1:129	STRG-HSA-24991	preserved translation	pseudogene	-0.954965	0.0285738	-1
P1_11:46617851_46630088:+:3:135	STRG-HSA-8767	preserved translation	ncRNA-ORF	-0.955311	0.0179258	-1
P1_17:44805678_44830131:-:3:306	STRG-HSA-23137	preserved translation	uoORF	-0.956123	0.00812468	-1
P1_6:31834948_31837240:+:3:156	STRG-HSA-46462	preserved translation	lncRNA-ORF	-0.958011	0.0363356	-1
P1_3:139383405_139389582:-:2:66	STRG-HSA-38771	preserved translation	ncRNA-ORF	-0.958455	0.0425054	-1
P1_16:11779342_11782368:-:3:144	STRG-HSA-19666	preserved translation	uoORF	-0.958912	0.00358873	-1
P1_4:140413026_140427585:-:2:111	STRG-HSA-41878	preserved translation	uoORF	-0.959413	0.0441364	-1
P1_14:35292349_35292552:+:1:204	STRG-HSA-15415	preserved translation	uORF	-0.960078	0.0254845	-1
P1_11:10805911_10807276:-:3:225	STRG-HSA-8246	preserved translation	ncRNA-ORF	-0.962415	3.11125e-07	-1
P1_1:156483398_156500599:-:2:147	STRG-HSA-3593	preserved translation	uORF	-0.972945	0.020897	-1
P1_12:56267334_56267384:+:1:51	STRG-HSA-12197	preserved translation	ncRNA-ORF	-0.974122	0.0265343	-1
P1_2:202376869_202376934:+:1:66	STRG-HSA-32183	preserved translation	uORF	-0.976371	0.022999	-1
P1_12:21941288_21941404:-:1:117	STRG-HSA-11446	preserved translation	uORF	-0.977931	0.0167861	-1
P1_6:159727602_159736269:+:2:114	STRG-HSA-48543	preserved translation	uoORF	-0.977989	0.0419928	-1
P1_5:141320514_141320738:-:1:225	STRG-HSA-44690	preserved translation	uORF	-0.978829	0.000602383	-1
P1_7:135977051_135977116:-:1:66	STRG-HSA-51114	preserved translation	uoORF	-0.97901	0.00944627	-1
P1_1:16305914_16352305:-:3:324	STRG-HSA-561	preserved translation	uoORF	-0.979112	0.000421203	-1
P1_9:36249205_36249315:-:1:111	STRG-HSA-54538	preserved translation	intORF	-0.979166	0.0399214	-1
P1_1:2391952_2397134:+:3:114	STRG-HSA-182	preserved translation	uoORF	-0.984052	0.00389667	-1
P1_11:63598153_63614403:-:3:99	STRG-HSA-9076	preserved translation	uoORF	-0.985401	0.00168923	-1
P1_17:42659312_42659461:+:1:150	STRG-HSA-22988	preserved translation	ncRNA-ORF	-0.986593	0.0324338	-1
P1_3:66500785_66500916:-:1:132	STRG-HSA-37732	preserved translation	uORF	-0.988599	0.0210156	-1
P1_17:68101908_68103034:+:2:144	STRG-HSA-23842	preserved translation	lncRNA-ORF	-0.99424	0.0439631	-1
P1_9:34179061_34179147:+:1:87	STRG-HSA-54422	preserved translation	uORF	-1.00101	0.0263264	-1
P1_4:82900167_82900435:-:2:159	STRG-HSA-41130	preserved translation	lncRNA-ORF	-1.00137	0.0276074	-1
P1_5:10353867_10378763:+:3:153	STRG-HSA-42719	preserved translation	uoORF	-1.0058	0.00532219	-1
P1_X:101552815_101553096:+:1:282	STRG-HSA-57582	preserved translation	uoORF	-1.01193	0.00396667	-1
P1_5:177492631_177497559:-:3:186	STRG-HSA-45448	preserved translation	uoORF	-1.01371	0.0228297	-1
P1_3:30606862_30623226:+:2:144	STRG-HSA-36880	preserved translation	uoORF	-1.01384	0.00117802	-1
P1_8:91069522_91069680:-:1:159	STRG-HSA-53043	preserved translation	lncRNA-ORF	-1.01426	0.0179307	-1
P1_X:103376403_103377041:+:2:225	STRG-HSA-57642	preserved translation	uORF	-1.02821	0.0244996	-1
P1_7:32957543_32974622:+:2:258	STRG-HSA-49370	preserved translation	uoORF	-1.03273	0.0136926	-1
P1_3:57757217_57757402:+:1:186	STRG-HSA-37615	preserved translation	uORF	-1.03278	0.00733227	-1
P1_9:35725636_35732204:-:2:222	STRG-HSA-54501	preserved translation	uoORF	-1.03283	0.00453433	-1
P1_21:37367447_37420353:+:2:237	STRG-HSA-34800	preserved translation	uORF	-1.03352	0.0163132	-1
P1_12:56116664_56116747:+:1:84	STRG-HSA-12179	preserved translation	uORF	-1.03559	0.0303512	-1
P1_4:173530463_173530908:+:2:186	STRG-HSA-42270	preserved translation	lncRNA-ORF	-1.03615	0.00494721	-1
P1_7:108515368_108526110:-:2:162	STRG-HSA-50710	preserved translation	uORF	-1.03717	0.0255453	-1
P1_1:44981038_44986505:-:2:153	STRG-HSA-1585	preserved translation	uoORF	-1.04208	0.00432283	-1
P1_17:5486646_5488270:+:2:114	STRG-HSA-21783	preserved translation	uORF	-1.0489	0.0211371	-1
P1_19:19193017_19194097:+:2:243	STRG-HSA-26632	preserved translation	uoORF	-1.04969	0.00991295	-1
P1_16:46737817_46738134:-:1:318	STRG-HSA-20376	preserved translation	intORF	-1.05082	0.0107111	-1
P1_14:20802023_20802321:-:2:144	STRG-HSA-15037	preserved translation	uoORF	-1.05128	0.00303682	-1
P1_3:30606829_30644750:+:2:153	STRG-HSA-36880	preserved translation	uoORF	-1.05518	0.000527408	-1
P1_12:47963631_47964298:+:2:93	STRG-HSA-11815	preserved translation	uoORF	-1.05556	0.00608936	-1
P1_12:98593725_98595534:+:3:279	STRG-HSA-12925	preserved translation	uoORF	-1.06699	0.000746947	-1
P1_X:41086080_41123566:+:2:126	STRG-HSA-56805	preserved translation	uORF	-1.0683	0.0381638	-1
P1_7:108515571_108526134:-:3:156	STRG-HSA-50710	preserved translation	uORF	-1.06982	0.00135446	-1
P1_17:7240730_7241367:-:2:216	STRG-HSA-21843	preserved translation	uoORF	-1.06993	0.000570701	-1
P1_14:61695761_61720386:+:2:84	STRG-HSA-15945	preserved translation	uoORF	-1.07253	0.0110169	-1
P1_2:38075912_38076163:-:1:252	STRG-HSA-29407	preserved translation	uORF	-1.08273	0.0256608	-1
P1_17:58089316_58089435:+:1:120	STRG-HSA-23553	preserved translation	dORF	-1.08285	0.0130361	-1
P1_17:64506124_64506240:-:1:117	STRG-HSA-23762	preserved translation	uORF	-1.08464	0.0146234	-1
P1_3:14945918_14946085:-:1:168	STRG-HSA-36684	preserved translation	lncRNA-ORF	-1.08841	0.0159074	-1
P1_9:87726174_87727600:+:2:87	STRG-HSA-55047	preserved translation	uORF	-1.08856	0.0273951	-1
P1_3:66221016_66221072:+:1:57	STRG-HSA-37727	preserved translation	uORF	-1.09213	0.00551958	-1
P1_15:55385702_55408279:-:3:141	STRG-HSA-17862	preserved translation	uoORF	-1.09419	0.00871188	-1
P1_12:95859012_95861168:+:2:66	STRG-HSA-12881	preserved translation	uoORF	-1.09734	0.00664656	-1
P1_3:120415924_120450933:-:3:204	STRG-HSA-38300	preserved translation	uoORF	-1.09854	0.000351181	-1
P1_22:17613299_17628664:-:2:84	STRG-HSA-35170	preserved translation	uoORF	-1.10335	0.0192855	-1
P1_X:119871901_119871963:+:1:63	STRG-HSA-57892	preserved translation	uoORF	-1.10354	9.68364e-05	-1
P1_4:158171430_158171495:-:1:66	STRG-HSA-42130	preserved translation	uORF	-1.10485	0.0239156	-1
P1_19:52619053_52660824:-:4:288	STRG-HSA-28164	preserved translation	uoORF	-1.10611	0.0306971	-1
P1_8:38468284_38468523:-:1:240	STRG-HSA-52350	preserved translation	uORF	-1.10716	0.00539633	-1
P1_11:46617851_46645351:+:3:135	STRG-HSA-8767	preserved translation	uoORF	-1.11399	0.00266038	-1
P1_1:100894690_100894779:-:1:90	STRG-HSA-2600	preserved translation	uORF	-1.11574	0.00197296	-1
P1_17:63550641_63550718:+:1:78	STRG-HSA-23725	preserved translation	uoORF	-1.11577	0.0402693	-1
P1_12:1970909_1971004:+:1:96	STRG-HSA-10843	preserved translation	ncRNA-ORF	-1.11857	0.00752589	-1
P1_7:45920788_45921261:-:1:474	STRG-HSA-49607	preserved translation	uoORF	-1.12935	0.00163176	-1
P1_17:76557800_76561331:+:2:102	STRG-HSA-24058	preserved translation	lncRNA-ORF	-1.13088	0.0197456	-1
P1_22:41680364_41682390:-:2:36	STRG-HSA-36140	preserved translation	uoORF	-1.13153	0.00595152	-1
P1_4:141220984_141221058:+:1:75	STRG-HSA-41893	preserved translation	uORF	-1.13266	0.0350346	-1
P1_1:16391386_16393278:+:2:90	STRG-HSA-562	preserved translation	intORF	-1.13387	0.0171935	-1
P1_1:27558518_27603475:-:3:270	STRG-HSA-937	preserved translation	uORF	-1.13388	0.0462804	-1
P1_X:23783278_23783367:+:1:90	STRG-HSA-56685	preserved translation	uORF	-1.13519	0.00748942	-1
P1_11:72111464_72112742:-:2:126	STRG-HSA-9526	preserved translation	uORF	-1.13561	0.00200514	-1
P1_9:122159628_122159729:-:1:102	STRG-HSA-55729	preserved translation	uoORF	-1.1404	0.0190678	-1
P1_17:76557791_76558949:+:2:72	STRG-HSA-24058	preserved translation	lncRNA-ORF	-1.14168	0.0114319	-1
P1_3:51961304_51967431:-:3:255	STRG-HSA-37473	preserved translation	uORF	-1.14189	0.0311509	-1
P1_11:96384750_96387543:-:3:66	STRG-HSA-10053	preserved translation	uORF	-1.14404	0.0407251	-1
P1_11:6224422_6224628:-:1:207	STRG-HSA-8085	preserved translation	uoORF	-1.14648	0.0191745	-1
P1_16:82627015_82627083:+:1:69	STRG-HSA-21208	preserved translation	uORF	-1.14685	0.0159299	-1
P1_2:169572071_169572136:-:1:66	STRG-HSA-31521	preserved translation	uORF	-1.14822	0.00257411	-1
P1_2:230713149_230760050:+:2:174	STRG-HSA-32712	preserved translation	uoORF	-1.14937	0.0131013	-1
P1_2:219245897_219245980:+:1:84	STRG-HSA-32545	preserved translation	uORF	-1.15002	0.0241303	-1
P1_10:29409618_29420510:+:3:117	STRG-HSA-5914	preserved translation	pseudogene	-1.15036	0.00360133	-1
P1_2:175180178_175181464:-:2:111	STRG-HSA-31660	preserved translation	uoORF	-1.15196	0.00248296	-1
P1_12:56158904_56158924:+:1:21	STRG-HSA-12188	preserved translation	ncRNA-ORF	-1.15212	0.0462452	-1
P1_5:115544581_115544676:-:1:96	STRG-HSA-44124	preserved translation	uORF	-1.15442	0.00550696	-1
P1_4:55125358_55125564:-:1:207	STRG-HSA-40728	preserved translation	uORF	-1.15642	0.0385621	-1
P1_6:43516073_43516895:-:2:192	STRG-HSA-46866	preserved translation	uoORF	-1.16141	7.56915e-05	-1
P1_22:46762774_46792558:+:2:114	STRG-HSA-36333	preserved translation	uoORF	-1.16174	0.0359762	-1
P1_1:220094173_220094436:+:1:264	STRG-HSA-4785	preserved translation	uoORF	-1.16548	0.0099821	-1
P1_3:98732386_98732475:+:1:90	STRG-HSA-37976	preserved translation	ncRNA-ORF	-1.16577	0.0321303	-1
P1_19:40613973_40619352:+:5:462	STRG-HSA-27431	preserved translation	intORF	-1.16684	0.00478783	-1
P1_6:109094388_109094438:-:1:51	STRG-HSA-47656	preserved translation	uORF	-1.16706	0.0494737	-1
P1_2:61145128_61157894:+:2:102	STRG-HSA-29803	preserved translation	lncRNA-ORF	-1.16855	0.00228255	-1
P1_2:96265293_96265885:-:2:237	STRG-HSA-30504	preserved translation	uoORF	-1.17205	0.0177143	-1
P1_3:112562063_112562236:+:1:174	STRG-HSA-38153	preserved translation	uORF	-1.17554	0.00161871	-1
P1_20:44186975_44187091:-:1:117	STRG-HSA-33821	preserved translation	uORF	-1.17698	0.0124028	-1
P1_14:20802308_20802808:-:2:24	STRG-HSA-15037	preserved translation	uORF	-1.1788	0.0342988	-1
P1_19:37317921_37318148:+:1:228	STRG-HSA-27265	preserved translation	ncRNA-ORF	-1.17889	0.0228297	-1
P1_1:160262315_160262509:-:1:195	STRG-HSA-3691	preserved translation	uORF	-1.18057	0.00585972	-1
P1_X:103586246_103586695:+:2:93	STRG-HSA-57651	preserved translation	uoORF	-1.18095	0.00311926	-1
P1_3:47998830_48088833:-:2:111	STRG-HSA-37286	preserved translation	uoORF	-1.18135	0.00189826	-1
P1_18:21612359_21612433:+:1:75	STRG-HSA-24785	preserved translation	uoORF	-1.18195	0.0456769	-1
P1_1:151346508_151346558:-:1:51	STRG-HSA-3370	preserved translation	ncRNA-ORF	-1.18212	0.0208125	-1
P1_15:72231138_72231200:-:1:63	STRG-HSA-18305	preserved translation	uORF	-1.18357	0.00567416	-1
P1_11:10808854_10808904:-:1:51	STRG-HSA-8246	preserved translation	ncRNA-ORF	-1.18752	0.00956484	-1
P1_4:47837946_47837987:-:1:42	STRG-HSA-40607	preserved translation	uoORF	-1.18825	0.0220128	-1
P1_16:21161101_21161160:+:1:60	STRG-HSA-19890	preserved translation	uORF	-1.18834	0.0102457	-1
P1_14:53953350_53956678:-:2:180	STRG-HSA-15759	preserved translation	uORF	-1.19251	0.0139689	-1
P1_14:67816003_67816567:-:2:78	STRG-HSA-16046	preserved translation	uORF	-1.19599	0.0451536	-1
P1_20:6006126_6006206:+:1:81	STRG-HSA-33219	preserved translation	uORF	-1.19729	0.00375375	-1
P1_8:144501251_144501562:+:2:87	STRG-HSA-53933	preserved translation	ncRNA-ORF	-1.20209	0.0195118	-1
P1_14:92732722_92748505:-:2:111	STRG-HSA-16558	preserved translation	uoORF	-1.20232	0.000540651	-1
P1_14:24115475_24115549:+:1:75	STRG-HSA-15234	preserved translation	uORF	-1.20777	0.0356961	-1
P1_14:39096115_39103147:-:2:141	STRG-HSA-15486	preserved translation	uoORF	-1.21362	0.0357977	-1
P1_14:77458119_77458181:+:1:63	STRG-HSA-16389	preserved translation	uORF	-1.21565	0.0125904	-1
P1_6:159693184_159693237:-:1:54	STRG-HSA-48537	preserved translation	uORF	-1.21633	0.00993689	-1
P1_11:73760920_73761039:-:1:120	STRG-HSA-9589	preserved translation	uORF	-1.21674	0.0409224	-1
P1_8:56993689_56993799:-:1:111	STRG-HSA-52578	preserved translation	uORF	-1.22353	0.00551958	-1
P1_10:19816492_19816695:+:1:204	STRG-HSA-5754	preserved translation	uORF	-1.22399	0.0160749	-1
P1_7:44122043_44123536:-:2:93	STRG-HSA-49552	preserved translation	intORF	-1.22652	0.00268896	-1
P1_18:74291848_74291961:-:1:114	STRG-HSA-25431	preserved translation	uoORF	-1.22974	0.00615254	-1
P1_X:101624480_101624900:+:2:138	STRG-HSA-57585	preserved translation	ncRNA-ORF	-1.23009	0.000305235	-1
P1_3:49132561_49132943:-:2:255	STRG-HSA-37359	preserved translation	uoORF	-1.23316	0.000215174	-1
P1_3:161103515_161104816:-:3:123	STRG-HSA-39136	preserved translation	uORF	-1.23452	0.00890251	-1
P1_3:79019100_79019312:-:1:213	STRG-HSA-37864	preserved translation	uORF	-1.23477	0.0128643	-1
P1_3:100709556_100713653:+:2:177	STRG-HSA-38016	preserved translation	uORF	-1.23744	0.0228893	-1
P1_7:27740204_27740236:+:1:33	STRG-HSA-49248	preserved translation	uORF	-1.23779	0.00642207	-1
P1_8:66922703_66925491:-:2:78	STRG-HSA-52691	preserved translation	lncRNA-ORF	-1.24051	0.00311393	-1
P1_16:14644281_14644343:+:1:63	STRG-HSA-19731	preserved translation	uORF	-1.24378	0.0384698	-1
P1_19:40800478_40800603:+:1:126	STRG-HSA-27439	preserved translation	uoORF	-1.24656	0.00779008	-1
P1_4:87499571_87529107:-:2:78	STRG-HSA-41203	preserved translation	ncRNA-ORF	-1.24667	0.00161057	-1
P1_19:893136_893162:-:1:27	STRG-HSA-25582	preserved translation	uORF	-1.2574	0.0308139	-1
P1_5:52800238_52800285:+:1:48	STRG-HSA-43159	preserved translation	uORF	-1.26142	0.00946841	-1
P1_11:534309_535504:-:2:156	STRG-HSA-7815	preserved translation	uoORF	-1.26161	0.0167426	-1
P1_11:60906373_60906561:-:1:189	STRG-HSA-8953	preserved translation	uoORF	-1.26214	0.00298669	-1
P1_8:28701650_28713509:+:2:63	STRG-HSA-52192	preserved translation	uORF	-1.26393	0.0416195	-1
P1_1:145957843_145957965:-:1:123	STRG-HSA-3090	preserved translation	uoORF	-1.26762	0.00345982	-1
P1_3:120410970_120415966:-:3:189	STRG-HSA-38300	preserved translation	intORF	-1.26976	9.25024e-05	-1
P1_7:141738403_141739148:+:2:33	STRG-HSA-51235	preserved translation	ncRNA-ORF	-1.27265	0.0246884	-1
P1_4:173530880_173531035:+:1:156	STRG-HSA-42270	preserved translation	lncRNA-ORF	-1.27351	0.00122753	-1
P1_19:39445624_39453359:+:3:180	STRG-HSA-27375	preserved translation	uoORF	-1.28003	0.0343375	-1
P1_12:76031288_76031464:-:1:177	STRG-HSA-12604	preserved translation	uoORF	-1.28214	0.0394236	-1
P1_13:23181008_23181067:+:1:60	STRG-HSA-13877	preserved translation	uORF	-1.2825	0.00205221	-1
P1_3:12663906_12664010:-:1:105	STRG-HSA-36638	preserved translation	uORF	-1.28357	0.000622423	-1
P1_13:110307377_110357488:+:4:312	STRG-HSA-14884	preserved translation	uoORF	-1.28524	0.00235163	-1
P1_17:19237510_19282073:+:2:141	STRG-HSA-22258	preserved translation	uORF	-1.28559	5.0682e-05	-1
P1_7:141738462_141739141:+:2:132	STRG-HSA-51235	preserved translation	ncRNA-ORF	-1.28832	0.00610173	-1
P1_9:38068785_38068904:-:1:120	STRG-HSA-54566	preserved translation	uORF	-1.28869	0.0448826	-1
P1_X:106204167_106205274:+:2:60	STRG-HSA-57698	preserved translation	uORF	-1.28919	0.0429559	-1
P1_8:17697451_17697507:-:1:57	STRG-HSA-51949	preserved translation	uORF	-1.2901	0.0168529	-1
P1_6:89080777_89080806:+:1:30	STRG-HSA-47409	preserved translation	uORF	-1.29216	1.3112e-05	-1
P1_7:26202597_26206452:+:3:150	STRG-HSA-49227	preserved translation	ncRNA-ORF	-1.29245	1.3042e-05	-1
P1_3:112641060_112641101:-:1:42	STRG-HSA-38154	preserved translation	uORF	-1.29435	0.00466145	-1
P1_3:40312086_40312214:+:1:129	STRG-HSA-37094	preserved translation	dORF	-1.29824	0.0285565	-1
P1_5:61161110_61161196:-:1:87	STRG-HSA-43307	preserved translation	uORF	-1.29968	0.00661809	-1
P1_3:57896565_57896899:+:2:54	STRG-HSA-37615	preserved translation	ncRNA-ORF	-1.29997	0.00472482	-1
P1_13:29849926_29850012:-:1:87	STRG-HSA-13989	preserved translation	uORF	-1.30853	0.00527031	-1
P1_20:35740858_35741973:-:2:63	STRG-HSA-33689	preserved translation	uoORF	-1.31036	0.000111072	-1
P1_5:55994785_55994907:-:1:123	STRG-HSA-43238	preserved translation	uORF	-1.31464	0.031801	-1
P1_14:69394854_69398279:-:2:108	STRG-HSA-16095	preserved translation	uoORF	-1.31664	0.000162259	-1
P1_2:201116444_201129810:+:2:120	STRG-HSA-32112	preserved translation	uORF	-1.31723	0.000907532	-1
P1_20:408241_408705:+:1:465	STRG-HSA-33053	preserved translation	uORF	-1.31943	0.000921079	-1
P1_1:155910733_155911323:-:2:153	STRG-HSA-3560	preserved translation	uoORF	-1.32018	0.0089984	-1
P1_1:46303728_46303760:+:1:33	STRG-HSA-1653	preserved translation	uORF	-1.32387	0.0110408	-1
P1_10:29634776_29634925:-:1:150	STRG-HSA-5918	preserved translation	ncRNA-ORF	-1.32412	1.77268e-06	-1
P1_20:35655234_35664875:-:3:270	STRG-HSA-33685	preserved translation	ncRNA-ORF	-1.3274	0.0154524	-1
P1_9:121286728_121302150:+:2:222	STRG-HSA-55714	preserved translation	uoORF	-1.33002	0.00565354	-1
P1_4:173536926_173582743:+:2:84	STRG-HSA-42270	preserved translation	lncRNA-ORF	-1.33061	0.00105498	-1
P1_1:207752091_207752192:+:1:102	STRG-HSA-4607	preserved translation	ncRNA-ORF	-1.33292	0.000221189	-1
P1_12:15882619_15882717:+:1:99	STRG-HSA-11352	preserved translation	uoORF	-1.34064	0.00763893	-1
P1_16:79600197_79600319:-:1:123	STRG-HSA-21153	preserved translation	uORF	-1.34108	0.0266586	-1
P1_5:81233337_81251160:+:2:93	STRG-HSA-43698	preserved translation	uoORF	-1.34199	0.00331927	-1
P1_10:87863709_87863846:+:1:138	STRG-HSA-6894	preserved translation	uORF	-1.34498	0.0314372	-1
P1_7:35253792_35253938:-:1:147	STRG-HSA-49401	preserved translation	ncRNA-ORF	-1.34661	0.0131457	-1
P1_3:50617534_50617683:+:1:150	STRG-HSA-37444	preserved translation	uoORF	-1.34733	0.00407285	-1
P1_4:185143319_185143354:+:1:36	STRG-HSA-42422	preserved translation	uORF	-1.34778	0.00161148	-1
P1_11:33257634_33257789:+:1:156	STRG-HSA-8604	preserved translation	uORF	-1.34826	0.011911	-1
P1_6:75241210_75243792:-:2:132	STRG-HSA-47195	preserved translation	ncRNA-ORF	-1.34878	2.88501e-05	-1
P1_2:201407403_201407498:-:1:96	STRG-HSA-32126	preserved translation	intORF	-1.35392	0.00326032	-1
P1_X:103678530_103685231:-:2:132	STRG-HSA-57661	preserved translation	ncRNA-ORF	-1.35552	0.00738163	-1
P1_13:80337647_80340724:-:2:213	STRG-HSA-14633	preserved translation	uoORF	-1.356	0.000624246	-1
P1_4:147481112_147485634:+:2:288	STRG-HSA-41984	preserved translation	uORF	-1.35882	0.0233895	-1
P1_7:93921913_93922113:+:1:201	STRG-HSA-50274	preserved translation	uORF	-1.36198	0.0176626	-1
P1_5:115625873_115625917:-:1:45	STRG-HSA-44126	preserved translation	uORF	-1.36273	0.000983581	-1
P1_20:38426436_38434513:-:4:237	STRG-HSA-33761	preserved translation	lncRNA-ORF	-1.36387	0.0381638	-1
P1_6:41073040_41079118:+:2:135	STRG-HSA-46768	preserved translation	uoORF	-1.36459	0.0345142	-1
P1_1:7961729_7962778:+:2:81	STRG-HSA-306	preserved translation	uORF	-1.36609	0.0139807	-1
P1_9:35068351_35072474:-:2:150	STRG-HSA-54467	preserved translation	uoORF	-1.36796	0.0239032	-1
P1_1:99646118_99646165:+:1:48	STRG-HSA-2558	preserved translation	uORF	-1.36814	0.00262603	-1
P1_2:229880063_229880125:-:1:63	STRG-HSA-32681	preserved translation	ncRNA-ORF	-1.36832	0.002131	-1
P1_2:119366985_119368192:+:2:81	STRG-HSA-30893	preserved translation	uoORF	-1.37185	0.0122505	-1
P1_14:69767149_69768147:+:2:117	STRG-HSA-16104	preserved translation	uORF	-1.37317	0.00763893	-1
P1_17:48050904_48051083:+:1:180	STRG-HSA-23313	preserved translation	uORF	-1.37462	1.99229e-06	-1
P1_19:7294088_7294165:-:1:78	STRG-HSA-25969	preserved translation	uORF	-1.38449	0.0372185	-1
P1_17:42423100_42423252:-:1:153	STRG-HSA-22969	preserved translation	uORF	-1.38547	0.0182317	-1
P1_12:26938526_26938597:+:1:72	STRG-HSA-11510	preserved translation	ncRNA-ORF	-1.38721	0.00134323	-1
P1_11:114059726_114059782:+:1:57	STRG-HSA-10353	preserved translation	uORF	-1.38937	0.00055969	-1
P1_5:57175682_57175792:+:1:111	STRG-HSA-43262	preserved translation	uORF	-1.3896	0.00122036	-1
P1_12:119179001_119179063:+:1:63	STRG-HSA-13403	preserved translation	uORF	-1.39228	0.00714087	-1
P1_9:129036670_129040535:+:2:96	STRG-HSA-55943	preserved translation	uORF	-1.393	0.00542424	-1
P1_X:53680165_53684001:-:2:150	STRG-HSA-57068	preserved translation	uORF	-1.40252	0.00864745	-1
P1_17:44187268_44187363:+:1:96	STRG-HSA-23100	preserved translation	uORF	-1.40312	0.0413618	-1
P1_6:33321932_33322914:-:2:99	STRG-HSA-46573	preserved translation	uORF	-1.40489	0.00535712	-1
P1_11:46617589_46617636:+:1:48	STRG-HSA-8767	preserved translation	ncRNA-ORF	-1.40516	0.0105521	-1
P1_20:64259944_64259991:+:1:48	STRG-HSA-34317	preserved translation	uoORF	-1.41022	0.0155016	-1
P1_2:113890118_113890198:+:1:81	STRG-HSA-30857	preserved translation	uORF	-1.41051	0.0326121	-1
P1_14:20802076_20802811:-:2:33	STRG-HSA-15037	preserved translation	uORF	-1.41472	0.00105394	-1
P1_8:73959808_73972131:-:2:66	STRG-HSA-52801	preserved translation	uORF	-1.41633	0.0363107	-1
P1_1:56579242_56579388:-:1:147	STRG-HSA-1897	preserved translation	uORF	-1.4183	0.000978709	-1
P1_16:30700709_30704082:+:2:189	STRG-HSA-20254	preserved translation	uoORF	-1.42003	0.00299106	-1
P1_3:50236262_50236351:+:1:90	STRG-HSA-37412	preserved translation	uoORF	-1.42131	0.0306541	-1
P1_1:44631977_44632003:+:1:27	STRG-HSA-1568	preserved translation	ncRNA-ORF	-1.42282	0.0277398	-1
P1_3:183635650_183635760:+:1:111	STRG-HSA-39435	preserved translation	uORF	-1.42457	0.00819811	-1
P1_11:65856220_65858157:-:2:84	STRG-HSA-9225	preserved translation	uoORF	-1.42525	0.0208125	-1
P1_1:109656214_109656399:+:1:186	STRG-HSA-2696	preserved translation	uoORF	-1.42641	0.00142676	-1
P1_3:113724093_113746010:-:2:72	STRG-HSA-38187	preserved translation	uoORF	-1.42729	0.01024	-1
P1_19:49085529_49086464:+:2:168	STRG-HSA-27942	preserved translation	uoORF	-1.42816	0.0044134	-1
P1_6:7313117_7313143:-:1:27	STRG-HSA-45809	preserved translation	uoORF	-1.42843	7.13955e-05	-1
P1_3:183447623_183452294:+:2:360	STRG-HSA-39425	preserved translation	pseudogene	-1.43116	0.00439787	-1
P1_17:2511821_2511883:-:1:63	STRG-HSA-21629	preserved translation	uORF	-1.43595	0.0297075	-1
P1_X:63432434_63560863:-:2:90	STRG-HSA-57167	preserved translation	lncRNA-ORF	-1.4371	0.000368463	-1
P1_9:71768395_71768460:-:1:66	STRG-HSA-54885	preserved translation	uORF	-1.44289	0.0390373	-1
P1_1:10665568_10760745:-:4:141	STRG-HSA-395	preserved translation	uoORF	-1.44337	0.00248296	-1
P1_1:179882193_179882393:+:1:201	STRG-HSA-4143	preserved translation	uORF	-1.44655	0.000553438	-1
P1_1:46303702_46303746:+:1:45	STRG-HSA-1653	preserved translation	uORF	-1.44657	0.00281298	-1
P1_20:10673639_10673842:-:1:204	STRG-HSA-33274	preserved translation	uORF	-1.44719	0.0174922	-1
P1_2:102762609_102764388:+:2:138	STRG-HSA-30644	preserved translation	intORF	-1.4496	0.000804616	-1
P1_12:7060699_7060875:+:1:177	STRG-HSA-11044	preserved translation	uORF	-1.45098	0.000991528	-1
P1_1:7961701_7962778:+:2:51	STRG-HSA-306	preserved translation	uORF	-1.4528	0.0015517	-1
P1_8:56211799_56212815:+:2:93	STRG-HSA-52566	preserved translation	uORF	-1.45357	0.000497713	-1
P1_3:152269026_152269076:+:1:51	STRG-HSA-38972	preserved translation	ncRNA-ORF	-1.45408	0.0003254	-1
P1_3:119660009_119660605:-:2:141	STRG-HSA-38273	preserved translation	ncRNA-ORF	-1.45587	3.74759e-05	-1
P1_6:75202782_75205937:-:2:207	STRG-HSA-47194	preserved translation	uoORF	-1.46329	0.0122348	-1
P1_7:138001954_138002025:-:1:72	STRG-HSA-51150	preserved translation	uORF	-1.46541	0.0362573	-1
P1_11:66438783_66438821:-:1:39	STRG-HSA-9288	preserved translation	uORF	-1.47532	0.0052289	-1
P1_3:187285934_187291690:-:2:207	STRG-HSA-39568	preserved translation	ncRNA-ORF	-1.47575	2.76726e-06	-1
P1_4:158171372_158171443:-:1:72	STRG-HSA-42130	preserved translation	uoORF	-1.47755	0.000167087	-1
P1_3:50236245_50236385:+:1:141	STRG-HSA-37412	preserved translation	uoORF	-1.48033	0.0136181	-1
P1_2:219543393_219543767:-:1:375	STRG-HSA-32567	preserved translation	uoORF	-1.48234	0.000387633	-1
P1_6:118548375_118558833:+:2:27	STRG-HSA-47843	preserved translation	uORF	-1.4824	0.000554034	-1
P1_19:36140121_36141025:+:2:66	STRG-HSA-27153	preserved translation	uoORF	-1.48374	0.000646287	-1
P1_8:132758898_132760574:-:2:117	STRG-HSA-53684	preserved translation	uORF	-1.48382	0.00072393	-1
P1_1:1228630_1231940:-:2:366	STRG-HSA-90	preserved translation	uoORF	-1.48428	0.0375272	-1
P1_9:134053493_134068023:-:2:177	STRG-HSA-56098	preserved translation	uORF	-1.48592	0.00813538	-1
P1_19:7293920_7294057:-:1:138	STRG-HSA-25969	preserved translation	uORF	-1.48779	0.0382969	-1
P1_X:73214434_73214568:-:1:135	STRG-HSA-57342	preserved translation	uoORF	-1.48866	0.0493364	-1
P1_8:102858046_102863860:-:2:159	STRG-HSA-53291	preserved translation	uORF	-1.48918	9.66946e-06	-1
P1_16:58025923_58026483:+:1:561	STRG-HSA-20609	preserved translation	uoORF	-1.49082	0.000774623	-1
P1_7:91264691_91264888:+:1:198	STRG-HSA-50207	preserved translation	uoORF	-1.49083	0.0122594	-1
P1_22:35617196_35617291:-:1:96	STRG-HSA-35848	preserved translation	uoORF	-1.49304	2.51289e-06	-1
P1_2:36355878_36356414:+:1:537	STRG-HSA-29361	preserved translation	uoORF	-1.49549	0.000860495	-1
P1_4:119212658_119217576:+:2:243	STRG-HSA-41654	preserved translation	uORF	-1.49727	0.000642012	-1
P1_17:63766172_63773559:-:2:171	STRG-HSA-23732	preserved translation	uoORF	-1.49926	0.0178282	-1
P1_11:20049028_20049156:-:1:129	STRG-HSA-8448	preserved translation	lncRNA-ORF	-1.50187	5.39471e-05	-1
P1_11:57762021_57794064:+:2:81	STRG-HSA-8885	preserved translation	uORF	-1.50431	0.00335572	-1
P1_11:2400771_2400794:+:1:24	STRG-HSA-7939	preserved translation	uORF	-1.50556	0.0118797	-1
P1_8:118111229_118111342:-:1:114	STRG-HSA-53472	preserved translation	uORF	-1.50769	0.00624802	-1
P1_7:518998_519093:-:1:96	STRG-HSA-48745	preserved translation	uoORF	-1.50826	0.0188603	-1
P1_3:134371354_134374419:-:2:219	STRG-HSA-38670	preserved translation	uoORF	-1.51082	0.000369252	-1
P1_6:3751495_3751692:-:1:198	STRG-HSA-45717	preserved translation	uoORF	-1.51175	0.000988819	-1
P1_21:46636512_46636913:+:2:54	STRG-HSA-35118	preserved translation	uORF	-1.5137	0.0169374	-1
P1_11:57791426_57791527:+:1:102	STRG-HSA-8885	preserved translation	uoORF	-1.52028	0.0383775	-1
P1_X:101624857_101624937:+:1:81	STRG-HSA-57585	preserved translation	uORF	-1.52415	0.000517031	-1
P1_8:26291797_26293710:+:2:75	STRG-HSA-52131	preserved translation	uoORF	-1.52709	0.000476249	-1
P1_6:123468900_123469734:+:2:129	STRG-HSA-47900	preserved translation	lncRNA-ORF	-1.52808	0.00172097	-1
P1_4:39698248_39698379:+:1:132	STRG-HSA-40486	preserved translation	uoORF	-1.53175	0.00146102	-1
P1_1:116666736_116666852:-:1:117	STRG-HSA-2910	preserved translation	uORF	-1.53256	0.0119783	-1
P1_17:48048837_48050656:+:2:78	STRG-HSA-23313	preserved translation	ncRNA-ORF	-1.53268	0.00375636	-1
P1_19:40366450_40366494:+:1:45	STRG-HSA-27419	preserved translation	uoORF	-1.53331	0.00590767	-1
P1_5:141923889_141924619:+:2:123	STRG-HSA-44736	preserved translation	uoORF	-1.53398	0.000139262	-1
P1_5:181243797_181243892:-:1:96	STRG-HSA-45607	preserved translation	uoORF	-1.5387	0.00964945	-1
P1_8:100309869_100309940:-:1:72	STRG-HSA-53243	preserved translation	uORF	-1.54363	0.0109384	-1
P1_X:133953137_133985553:-:2:354	STRG-HSA-58059	preserved translation	uoORF	-1.5506	0.0122505	-1
P1_8:97644221_97644307:+:1:87	STRG-HSA-53161	preserved translation	uORF	-1.55308	0.040287	-1
P1_19:47713502_47716628:+:2:108	STRG-HSA-27831	preserved translation	uoORF	-1.55558	0.0083515	-1
P1_14:23434203_23435632:-:2:60	STRG-HSA-15205	preserved translation	uORF	-1.55713	0.00533043	-1
P1_15:22838748_22838861:+:1:114	STRG-HSA-17061	preserved translation	uORF	-1.55723	0.00100733	-1
P1_16:66934550_66934678:+:1:129	STRG-HSA-20724	preserved translation	uORF	-1.55826	0.000602383	-1
P1_7:138001736_138001909:-:1:174	STRG-HSA-51150	preserved translation	uORF	-1.55904	0.00242089	-1
P1_19:48872455_48872523:+:1:69	STRG-HSA-27907	preserved translation	uORF	-1.56383	0.00878472	-1
P1_3:177098520_177197179:-:2:81	STRG-HSA-39297	preserved translation	uORF	-1.56594	0.00718826	-1
P1_5:68226481_68226618:+:1:138	STRG-HSA-43418	preserved translation	uORF	-1.56962	0.000916427	-1
P1_1:203128315_203129005:+:2:339	STRG-HSA-4464	preserved translation	uoORF	-1.57605	0.00425495	-1
P1_8:125083952_125084014:-:1:63	STRG-HSA-53595	preserved translation	uORF	-1.57616	0.00975332	-1
P1_4:173529489_173529755:-:1:267	STRG-HSA-42262	preserved translation	uORF	-1.57758	0.0012366	-1
P1_2:202376574_202376660:+:1:87	STRG-HSA-32183	preserved translation	uORF	-1.57945	0.0110542	-1
P1_9:91410826_91410903:-:1:78	STRG-HSA-55100	preserved translation	uORF	-1.58489	0.0241333	-1
P1_1:167936704_167936784:+:1:81	STRG-HSA-3909	preserved translation	uORF	-1.58802	0.00414745	-1
P1_11:73876793_73876840:-:1:48	STRG-HSA-9598	preserved translation	uORF	-1.59153	0.00161148	-1
P1_3:139385188_139389579:-:2:45	STRG-HSA-38771	preserved translation	ncRNA-ORF	-1.5917	0.00478655	-1
P1_14:69398714_69398821:+:1:108	STRG-HSA-16096	preserved translation	uORF	-1.59251	0.00149224	-1
P1_2:112646001_112646670:+:2:237	STRG-HSA-30817	preserved translation	uORF	-1.5932	0.0197243	-1
P1_19:38619244_38619282:+:1:39	STRG-HSA-27331	preserved translation	uoORF	-1.59384	0.000986099	-1
P1_3:128726187_128795378:+:2:192	STRG-HSA-38513	preserved translation	uoORF	-1.59506	0.000207689	-1
P1_1:108962416_108963474:-:2:168	STRG-HSA-2664	preserved translation	uORF	-1.59593	0.000612796	-1
P1_8:41309048_41309320:-:1:273	STRG-HSA-52393	preserved translation	uoORF	-1.59759	0.0044134	-1
P1_X:101658502_101659447:-:3:126	STRG-HSA-57593	preserved translation	uORF	-1.59839	0.0168565	-1
P1_2:186590142_186590213:+:1:72	STRG-HSA-31877	preserved translation	uORF	-1.59843	0.0298356	-1
P1_10:71964461_72005897:+:2:396	STRG-HSA-6553	preserved translation	uoORF	-1.59878	0.0196231	-1
P1_X:54807743_54809365:+:2:123	STRG-HSA-57099	preserved translation	uoORF	-1.60193	0.00099563	-1
P1_15:43492400_43493105:-:2:138	STRG-HSA-17590	preserved translation	uoORF	-1.60267	0.00772307	-1
P1_1:36156307_36156387:+:1:81	STRG-HSA-1229	preserved translation	uORF	-1.60421	0.000374037	-1
P1_16:84995994_85011376:-:2:105	STRG-HSA-21267	preserved translation	uORF	-1.60725	0.0329341	-1
P1_11:57741568_57741621:+:1:54	STRG-HSA-8885	preserved translation	doORF	-1.60734	0.0282609	-1
P1_4:113759395_113761184:-:2:201	STRG-HSA-41594	preserved translation	uoORF	-1.60864	0.000914626	-1
P1_6:135054746_135054796:-:1:51	STRG-HSA-48091	preserved translation	uORF	-1.60925	0.000461012	-1
P1_4:145902901_145903179:-:1:279	STRG-HSA-41969	preserved translation	intORF	-1.61701	0.00261719	-1
P1_1:84078195_84179179:+:2:180	STRG-HSA-2288	preserved translation	uoORF	-1.62433	0.00206314	-1
P1_10:32056246_32056356:-:1:111	STRG-HSA-5958	preserved translation	uORF	-1.62458	0.0101141	-1
P1_15:24955010_24955030:+:1:21	STRG-HSA-17088	preserved translation	uORF	-1.62477	0.00811578	-1
P1_16:29862929_29863342:-:1:414	STRG-HSA-20172	preserved translation	uORF	-1.62797	0.000118986	-1
P1_3:18425037_18425201:-:1:165	STRG-HSA-36751	preserved translation	uORF	-1.63181	0.000670962	-1
P1_8:91069718_91069771:-:1:54	STRG-HSA-53043	preserved translation	lncRNA-ORF	-1.63406	4.15049e-06	-1
P1_X:23783163_23783249:+:1:87	STRG-HSA-56685	preserved translation	ncRNA-ORF	-1.63526	0.000914626	-1
P1_10:28677564_28677611:+:1:48	STRG-HSA-5904	preserved translation	uORF	-1.64041	0.00977007	-1
P1_12:123973624_123973992:+:1:369	STRG-HSA-13618	preserved translation	uORF	-1.65442	0.00325926	-1
P1_19:49451693_49451767:-:1:75	STRG-HSA-27962	preserved translation	uORF	-1.65476	0.000847863	-1
P1_3:122384191_122384256:+:1:66	STRG-HSA-38346	preserved translation	uORF	-1.6576	0.0477139	-1
P1_19:18557879_18562105:+:2:141	STRG-HSA-26608	preserved translation	uoORF	-1.65853	5.55988e-06	-1
P1_7:17940325_17940483:-:1:159	STRG-HSA-49064	preserved translation	ncRNA-ORF	-1.66103	0.000119757	-1
P1_20:38472909_38473001:+:1:93	STRG-HSA-33764	preserved translation	uORF	-1.66641	0.027839	-1
P1_3:119660690_119660743:-:1:54	STRG-HSA-38273	preserved translation	ncRNA-ORF	-1.66678	0.00290179	-1
P1_5:68215817_68226345:+:2:189	STRG-HSA-43418	preserved translation	uORF	-1.66706	2.5847e-06	-1
P1_X:101550647_101551004:+:2:48	STRG-HSA-57582	preserved translation	uORF	-1.67112	0.00488645	-1
P1_17:45622015_45629939:+:2:63	STRG-HSA-23204	preserved translation	pseudogene	-1.67203	0.00030663	-1
P1_17:28331937_28335408:-:2:120	STRG-HSA-22397	preserved translation	uoORF	-1.67446	0.0490247	-1
P1_10:12069009_12081475:+:2:183	STRG-HSA-5590	preserved translation	uoORF	-1.67497	0.00109646	-1
P1_X:103586290_103586772:+:2:126	STRG-HSA-57651	preserved translation	uoORF	-1.67956	1.15884e-05	-1
P1_19:54473084_54473179:-:1:96	STRG-HSA-28371	preserved translation	uORF	-1.68285	0.0133685	-1
P1_10:69088122_69088145:+:1:24	STRG-HSA-6487	preserved translation	uORF	-1.68371	0.0162149	-1
P1_1:156282709_156282801:-:1:93	STRG-HSA-3586	preserved translation	uORF	-1.68657	0.000205842	-1
P1_13:39037786_39037938:-:1:153	STRG-HSA-14125	preserved translation	uORF	-1.69026	0.0186712	-1
P1_10:103917594_103917656:-:1:63	STRG-HSA-7313	preserved translation	uoORF	-1.69116	0.00965026	-1
P1_12:106955988_106957105:+:2:102	STRG-HSA-13086	preserved translation	uORF	-1.69454	0.0116665	-1
P1_11:12110660_12162152:+:3:216	STRG-HSA-8272	preserved translation	uORF	-1.69585	0.000356356	-1
P1_2:105396654_105396677:-:1:24	STRG-HSA-30664	preserved translation	uORF	-1.70221	0.000924064	-1
P1_19:35648347_35648403:+:1:57	STRG-HSA-27102	preserved translation	uORF	-1.70462	0.000227352	-1
P1_2:202377210_202377284:+:1:75	STRG-HSA-32183	preserved translation	uORF	-1.70561	0.00944188	-1
P1_1:150010511_150010633:-:1:123	STRG-HSA-3265	preserved translation	uORF	-1.70629	0.0405055	-1
P1_10:102776320_102776340:+:1:21	STRG-HSA-7278	preserved translation	uORF	-1.70655	0.00299106	-1
P1_7:23246755_23246832:+:1:78	STRG-HSA-49152	preserved translation	uORF	-1.70668	0.00495143	-1
P1_18:22169606_22171114:+:2:84	STRG-HSA-24806	preserved translation	uORF	-1.70777	0.00164604	-1
P1_19:40425886_40425939:-:1:54	STRG-HSA-27423	preserved translation	uORF	-1.71062	0.000205428	-1
P1_6:10521391_10527509:+:2:63	STRG-HSA-45842	preserved translation	uORF	-1.71076	0.00539633	-1
P1_18:22169514_22171154:+:2:216	STRG-HSA-24806	preserved translation	uoORF	-1.71093	0.00024395	-1
P1_19:15273066_15273116:-:1:51	STRG-HSA-26427	preserved translation	ncRNA-ORF	-1.71148	0.00121935	-1
P1_12:109477651_109477710:+:1:60	STRG-HSA-13146	preserved translation	uORF	-1.71876	0.00081187	-1
P1_3:150408986_150409096:+:1:111	STRG-HSA-38941	preserved translation	uORF	-1.71877	0.000769406	-1
P1_4:1241335_1241433:-:1:99	STRG-HSA-39917	preserved translation	uORF	-1.71961	2.43928e-05	-1
P1_14:93964464_93964568:-:1:105	STRG-HSA-16585	preserved translation	uoORF	-1.72044	0.00822664	-1
P1_10:80170849_80176126:-:3:150	STRG-HSA-6783	preserved translation	uoORF	-1.7211	6.8028e-05	-1
P1_13:113491128_113495505:+:2:150	STRG-HSA-14962	preserved translation	uORF	-1.72341	0.0256608	-1
P1_7:151059670_151061978:+:2:147	STRG-HSA-51428	preserved translation	uORF	-1.72397	0.000903719	-1
P1_6:123439763_123462312:+:2:81	STRG-HSA-47900	preserved translation	lncRNA-ORF	-1.72688	0.000193625	-1
P1_5:138341195_138341263:+:1:69	STRG-HSA-44561	preserved translation	uORF	-1.735	0.00119367	-1
P1_14:58244886_58244924:+:1:39	STRG-HSA-15856	preserved translation	uoORF	-1.73699	0.0208453	-1
P1_2:169798930_169798974:+:1:45	STRG-HSA-31542	preserved translation	uORF	-1.74257	0.0417856	-1
P1_9:107283396_107283494:+:1:99	STRG-HSA-55503	preserved translation	uORF	-1.7426	0.0174889	-1
P1_9:127452020_127454562:+:2:132	STRG-HSA-55844	preserved translation	uoORF	-1.74287	0.0186076	-1
P1_10:28677524_28677601:+:1:78	STRG-HSA-5904	preserved translation	uORF	-1.7495	0.0156608	-1
P1_12:91178561_91182689:-:2:60	STRG-HSA-12768	preserved translation	uORF	-1.7511	1.09793e-07	-1
P1_14:23307201_23307260:+:1:60	STRG-HSA-15199	preserved translation	uORF	-1.75405	0.00440475	-1
P1_5:83673477_83720823:-:2:108	STRG-HSA-43758	preserved translation	uoORF	-1.75563	0.0275866	-1
P1_18:48951391_48951837:-:1:447	STRG-HSA-25177	preserved translation	uORF	-1.75662	0.0255045	-1
P1_15:96331346_96331495:+:1:150	STRG-HSA-18997	preserved translation	uORF	-1.75916	0.000116782	-1
P1_12:48852114_48852131:-:1:18	STRG-HSA-11870	preserved translation	uORF	-1.76363	0.00596181	-1
P1_5:100535462_100535512:+:1:51	STRG-HSA-43951	preserved translation	uORF	-1.7652	0.00360164	-1
P1_9:72363586_72364902:-:2:228	STRG-HSA-54897	preserved translation	uORF	-1.76538	6.21091e-08	-1
P1_11:46084272_46121030:-:3:168	STRG-HSA-8749	preserved translation	ncRNA-ORF	-1.7656	0.0021446	-1
P1_5:73565584_73565601:-:1:18	STRG-HSA-43516	preserved translation	uORF	-1.76737	0.0102847	-1
P1_4:119135861_119135884:+:1:24	STRG-HSA-41650	preserved translation	uORF	-1.76774	0.00117035	-1
P1_5:74766944_74767042:-:1:99	STRG-HSA-43528	preserved translation	uORF	-1.76987	0.00136412	-1
P1_3:177079904_177098519:-:2:96	STRG-HSA-39297	preserved translation	ncRNA-ORF	-1.77128	0.000918859	-1
P1_15:64691589_64703067:-:2:42	STRG-HSA-18095	preserved translation	ncRNA-ORF	-1.77331	8.43689e-06	-1
P1_1:62437124_62437186:+:1:63	STRG-HSA-1979	preserved translation	uORF	-1.775	0.00187714	-1
P1_4:121696599_121696866:-:2:30	STRG-HSA-41714	preserved translation	uORF	-1.778	0.0137158	-1
P1_2:183038144_183038356:-:1:213	STRG-HSA-31814	preserved translation	uORF	-1.7822	0.00128952	-1
P1_2:32277913_32277981:+:1:69	STRG-HSA-29308	preserved translation	uORF	-1.78336	0.00172097	-1
P1_3:119660516_119660608:-:1:93	STRG-HSA-38273	preserved translation	uORF	-1.7843	7.1428e-06	-1
P1_11:108008967_108009362:+:1:396	STRG-HSA-10225	preserved translation	uoORF	-1.78653	0.000390637	-1
P1_18:5238142_5238159:+:1:18	STRG-HSA-24557	preserved translation	lncRNA-ORF	-1.79095	0.0132365	-1
P1_5:87412778_87412846:-:1:69	STRG-HSA-43773	preserved translation	uoORF	-1.79818	0.00188959	-1
P1_7:45921101_45921226:-:1:126	STRG-HSA-49607	preserved translation	uoORF	-1.80068	0.00024395	-1
P1_7:128830431_128830469:+:1:39	STRG-HSA-50946	preserved translation	uORF	-1.8132	0.000457713	-1
P1_9:33817546_33817776:+:1:231	STRG-HSA-54412	preserved translation	uoORF	-1.81789	0.00671527	-1
P1_14:68979043_68979129:-:1:87	STRG-HSA-16080	preserved translation	uoORF	-1.8368	0.000882146	-1
P1_5:131165195_131165233:-:1:39	STRG-HSA-44358	preserved translation	uoORF	-1.8369	0.00185254	-1
P1_1:201373247_201377672:-:2:72	STRG-HSA-4380	preserved translation	ncRNA-ORF	-1.83856	0.00264115	-1
P1_10:102245598_102245624:+:1:27	STRG-HSA-7250	preserved translation	uORF	-1.85686	0.00828474	-1
P1_14:77105667_77105705:+:1:39	STRG-HSA-16367	preserved translation	uORF	-1.86325	9.45733e-05	-1
P1_16:65053869_65121975:-:2:156	STRG-HSA-20681	preserved translation	ncRNA-ORF	-1.86445	0.0236871	-1
P1_X:63754485_63754592:-:1:108	STRG-HSA-57174	preserved translation	uORF	-1.86977	0.00868568	-1
P1_12:103930436_103930519:+:1:84	STRG-HSA-13012	preserved translation	uoORF	-1.87271	0.000506884	-1
P1_17:35147838_35147906:+:1:69	STRG-HSA-22688	preserved translation	uORF	-1.87443	0.00692341	-1
P1_5:102865935_102866099:+:1:165	STRG-HSA-43971	preserved translation	uORF	-1.88083	0.000149977	-1
P1_4:6709647_6709706:-:1:60	STRG-HSA-40068	preserved translation	uORF	-1.88337	0.00149706	-1
P1_16:30065833_30065862:+:1:30	STRG-HSA-20188	preserved translation	uORF	-1.88374	0.00307916	-1
P1_5:137735894_137736025:-:1:132	STRG-HSA-44529	preserved translation	uORF	-1.88541	0.00657469	-1
P1_2:158968713_159001174:+:2:165	STRG-HSA-31345	preserved translation	uORF	-1.88775	0.00024539	-1
P1_14:105643203_105643890:-:2:591	STRG-HSA-16937	preserved translation	lncRNA-ORF	-1.88905	0.00194698	-1
P1_14:105854343_105855984:-:4:1128	STRG-HSA-16937	preserved translation	lncRNA-ORF	-1.89524	0.00146102	-1
P1_19:9827955_9828336:+:2:120	STRG-HSA-26095	preserved translation	uORF	-1.90387	0.000135576	-1
P1_19:11345585_11346157:-:2:75	STRG-HSA-26171	preserved translation	uoORF	-1.91501	0.00199674	-1
P1_20:32819964_32825937:+:2:78	STRG-HSA-33585	preserved translation	uoORF	-1.91612	0.0014358	-1
P1_1:108950395_108963444:-:2:138	STRG-HSA-2664	preserved translation	uoORF	-1.91891	0.000609005	-1
P1_3:41199517_41199669:+:1:153	STRG-HSA-37117	preserved translation	uORF	-1.92356	0.000368463	-1
P1_3:99638580_99744991:+:2:180	STRG-HSA-37997	preserved translation	uORF	-1.9268	0.000182331	-1
P1_7:80624148_80646149:+:2:105	STRG-HSA-50128	preserved translation	ncRNA-ORF	-1.93529	1.57136e-07	-1
P1_12:92145757_92145828:-:1:72	STRG-HSA-12772	preserved translation	uORF	-1.94205	4.59526e-06	-1
P1_14:92121988_92122041:+:1:54	STRG-HSA-16551	preserved translation	uORF	-1.94526	0.00031803	-1
P1_8:69466772_69495822:+:2:237	STRG-HSA-52724	preserved translation	uORF	-1.95385	0.0137704	-1
P1_6:136279847_136282604:-:2:51	STRG-HSA-48113	preserved translation	uoORF	-1.96151	0.0131258	-1
P1_17:42833550_42834348:+:2:129	STRG-HSA-23007	preserved translation	ncRNA-ORF	-1.96329	2.17602e-06	-1
P1_1:204411664_204411690:-:1:27	STRG-HSA-4502	preserved translation	uORF	-1.96348	3.1277e-05	-1
P1_8:11864408_11868031:-:2:87	STRG-HSA-51834	preserved translation	uORF	-1.9642	0.000505226	-1
P1_22:19718295_19718639:+:1:345	STRG-HSA-35252	preserved translation	uORF	-1.96572	0.000518466	-1
P1_1:212285530_212285577:+:1:48	STRG-HSA-4675	preserved translation	uORF	-1.96888	0.0187204	-1
P1_1:202463031_202463051:+:1:21	STRG-HSA-4432	preserved translation	uORF	-1.97134	0.00417671	-1
P1_13:106535382_106535444:-:1:63	STRG-HSA-14834	preserved translation	uORF	-1.9717	0.0190368	-1
P1_X:16870043_16870183:-:1:141	STRG-HSA-56588	preserved translation	uoORF	-1.97401	2.68084e-05	-1
P1_2:219627698_219627959:+:2:108	STRG-HSA-32577	preserved translation	ncRNA-ORF	-1.97463	0.00747684	-1
P1_4:102826609_102826617:-:1:9	STRG-HSA-41416	preserved translation	uORF	-1.98735	0.0151739	-1
P1_8:126557408_126558054:-:2:99	STRG-HSA-53609	preserved translation	uORF	-1.99099	0.0442377	-1
P1_2:32948922_33021007:+:2:123	STRG-HSA-29324	preserved translation	intORF	-1.9914	2.43928e-05	-1
P1_1:205631705_205631815:-:1:111	STRG-HSA-4543	preserved translation	uORF	-1.99176	0.000698064	-1
P1_3:186930713_186963863:+:2:201	STRG-HSA-39564	preserved translation	uORF	-1.9948	2.55954e-06	-1
P1_8:120125235_120147846:+:2:147	STRG-HSA-53507	preserved translation	uoORF	-2.00229	0.00409455	-1
P1_6:16328342_16328431:-:1:90	STRG-HSA-45955	preserved translation	uORF	-2.00326	0.000317397	-1
P1_16:75566393_75566440:+:1:48	STRG-HSA-21092	preserved translation	uORF	-2.00947	0.0121212	-1
P1_7:101217412_101217579:-:1:168	STRG-HSA-50526	preserved translation	uORF	-2.01231	0.000207023	-1
P1_1:63774107_64009334:+:2:432	STRG-HSA-2019	preserved translation	uoORF	-2.01335	0.0071969	-1
P1_19:48872554_48872634:+:1:81	STRG-HSA-27907	preserved translation	uORF	-2.01748	2.66085e-05	-1
P1_16:21599613_21599708:+:1:96	STRG-HSA-19904	preserved translation	uORF	-2.02081	0.00382998	-1
P1_X:154379315_154379362:+:1:48	STRG-HSA-58339	preserved translation	uORF	-2.02773	0.000243814	-1
P1_6:107957981_107958052:-:1:72	STRG-HSA-47620	preserved translation	uoORF	-2.03736	0.000435389	-1
P1_22:42912139_43015073:-:2:72	STRG-HSA-36207	preserved translation	uORF	-2.0406	0.000478659	-1
P1_11:904827_910780:-:2:39	STRG-HSA-7865	preserved translation	ncRNA-ORF	-2.04378	0.000489456	-1
P1_11:3856219_3856266:+:1:48	STRG-HSA-8006	preserved translation	uORF	-2.05177	1.61175e-05	-1
P1_4:147617489_147617659:+:1:171	STRG-HSA-41989	preserved translation	uORF	-2.05644	6.09785e-05	-1
P1_12:8949517_8949729:-:1:213	STRG-HSA-11130	preserved translation	uORF	-2.0571	0.000153996	-1
P1_4:23889979_23890020:-:1:42	STRG-HSA-40337	preserved translation	uORF	-2.061	0.00195935	-1
P1_19:50487405_50487494:-:1:90	STRG-HSA-28038	preserved translation	lncRNA-ORF	-2.06159	0.00200818	-1
P1_14:75657511_75660871:-:2:120	STRG-HSA-16316	preserved translation	ncRNA-ORF	-2.06265	0.00914389	-1
P1_5:127030472_127030537:-:1:66	STRG-HSA-44287	preserved translation	uORF	-2.07509	0.00196682	-1
P1_4:185811713_185811844:-:1:132	STRG-HSA-42450	preserved translation	uORF	-2.07636	3.03805e-07	-1
P1_15:74675128_74695984:-:2:120	STRG-HSA-18393	preserved translation	uORF	-2.0795	0.00515472	-1
P1_5:156327030_156327113:+:1:84	STRG-HSA-45107	preserved translation	uORF	-2.08088	1.12704e-05	-1
P1_4:48904582_48906750:-:2:123	STRG-HSA-40648	preserved translation	uORF	-2.08317	0.00865495	-1
P1_22:41446629_41446760:-:1:132	STRG-HSA-36113	preserved translation	ncRNA-ORF	-2.08369	0.00142418	-1
P1_5:131264164_131315999:+:2:27	STRG-HSA-44361	preserved translation	uORF	-2.08495	0.0110542	-1
P1_11:102110568_102110720:+:1:153	STRG-HSA-10099	preserved translation	uORF	-2.09043	0.000233294	-1
P1_19:56314700_56314768:-:1:69	STRG-HSA-28478	preserved translation	ncRNA-ORF	-2.09132	9.97835e-05	-1
P1_4:75724643_75724714:+:1:72	STRG-HSA-41009	preserved translation	uORF	-2.09832	0.00249441	-1
P1_16:14632988_14644278:+:2:36	STRG-HSA-19731	preserved translation	uORF	-2.10159	6.89087e-05	-1
P1_6:37354079_37354141:+:1:63	STRG-HSA-46707	preserved translation	uORF	-2.1045	0.00249985	-1
P1_5:74640342_74640683:-:1:342	STRG-HSA-43525	preserved translation	uORF	-2.10569	0.0273861	-1
P1_10:86668511_86668707:+:2:99	STRG-HSA-6830	preserved translation	uoORF	-2.10606	2.58759e-05	-1
P1_9:127916880_127916984:-:1:105	STRG-HSA-55866	preserved translation	uORF	-2.10621	0.000216513	-1
P1_5:137754126_137754179:-:1:54	STRG-HSA-44531	preserved translation	uORF	-2.10681	3.76813e-06	-1
P1_7:101245037_101245057:-:1:21	STRG-HSA-50529	preserved translation	uORF	-2.10933	1.53457e-05	-1
P1_3:112640738_112640836:-:1:99	STRG-HSA-38154	preserved translation	uORF	-2.11151	1.4865e-05	-1
P1_5:9545720_9545860:-:1:141	STRG-HSA-42685	preserved translation	uORF	-2.1116	0.00139923	-1
P1_22:41092620_41092703:+:1:84	STRG-HSA-36084	preserved translation	uORF	-2.11405	0.00218264	-1
P1_19:18588891_18589047:+:2:63	STRG-HSA-26614	preserved translation	ncRNA-ORF	-2.11544	0.000111072	-1
P1_8:66667009_66667056:-:1:48	STRG-HSA-52682	preserved translation	uORF	-2.12027	0.0165115	-1
P1_X:153723241_153724351:-:2:66	STRG-HSA-58297	preserved translation	uoORF	-2.12392	2.43928e-05	-1
P1_1:228082720_228082764:+:1:45	STRG-HSA-4975	preserved translation	uORF	-2.12398	0.00816371	-1
P1_5:148394745_148394801:+:1:57	STRG-HSA-44909	preserved translation	uoORF	-2.12563	5.9296e-06	-1
P1_8:94262201_94262236:-:1:36	STRG-HSA-53086	preserved translation	uORF	-2.13555	0.0332577	-1
P1_16:10942340_10942432:-:1:93	STRG-HSA-19632	preserved translation	uORF	-2.13691	0.000395504	-1
P1_13:80337724_80340627:-:2:39	STRG-HSA-14633	preserved translation	uORF	-2.14861	0.000712565	-1
P1_1:36259388_36259483:+:1:96	STRG-HSA-1233	preserved translation	ncRNA-ORF	-2.14882	1.77804e-07	-1
P1_19:35545154_35545489:-:1:336	STRG-HSA-27095	preserved translation	lncRNA-ORF	-2.15132	0.00669272	-1
P1_15:98648701_98649369:+:1:669	STRG-HSA-19026	preserved translation	uORF	-2.15225	2.94509e-05	-1
P1_17:18183973_18184056:+:1:84	STRG-HSA-22209	preserved translation	ncRNA-ORF	-2.15617	1.90215e-06	-1
P1_12:14885788_14885835:-:1:48	STRG-HSA-11338	preserved translation	uoORF	-2.16578	2.18273e-05	-1
P1_12:110742695_110742787:-:1:93	STRG-HSA-13197	preserved translation	uoORF	-2.16758	0.000393583	-1
P1_6:122445040_122445057:-:1:18	STRG-HSA-47884	preserved translation	doORF	-2.17544	0.000121131	-1
P1_17:2593955_2638121:+:2:75	STRG-HSA-21632	preserved translation	uORF	-2.17976	0.00049638	-1
P1_2:112645945_112645989:+:1:45	STRG-HSA-30817	preserved translation	uORF	-2.18134	0.00470021	-1
P1_1:1407246_1407275:-:1:30	STRG-HSA-114	preserved translation	uORF	-2.18778	0.00214201	-1
P1_11:68460765_68460794:+:1:30	STRG-HSA-9414	preserved translation	uORF	-2.19023	0.000864857	-1
P1_3:37243318_37243461:+:1:144	STRG-HSA-37005	preserved translation	uORF	-2.19177	0.000303468	-1
P1_X:101624945_101625001:+:1:57	STRG-HSA-57585	preserved translation	uoORF	-2.1948	1.34562e-05	-1
P1_2:113756464_113756511:-:1:48	STRG-HSA-30848	preserved translation	uORF	-2.20571	3.75434e-05	-1
P1_20:34369399_34369449:+:1:51	STRG-HSA-33627	preserved translation	uORF	-2.20649	1.1428e-07	-1
P1_1:12617964_12618146:-:1:183	STRG-HSA-464	preserved translation	uORF	-2.20802	0.000601877	-1
P1_13:110307453_110307515:+:1:63	STRG-HSA-14884	preserved translation	uORF	-2.21072	4.7251e-05	-1
P1_1:184754676_184754699:-:1:24	STRG-HSA-4219	preserved translation	uORF	-2.21483	0.000116237	-1
P1_4:102826609_102826656:-:1:48	STRG-HSA-41416	preserved translation	uORF	-2.21509	6.66784e-06	-1
P1_15:43792336_43792380:+:1:45	STRG-HSA-17613	preserved translation	ncRNA-ORF	-2.21532	9.97835e-05	-1
P1_9:68705727_68742536:+:2:72	STRG-HSA-54829	preserved translation	uORF	-2.21639	5.35541e-06	-1
P1_12:55974110_55986877:+:2:39	STRG-HSA-12166	preserved translation	uORF	-2.21741	0.00506397	-1
P1_17:59893144_59893188:+:1:45	STRG-HSA-23622	preserved translation	uoORF	-2.21828	0.00666836	-1
P1_1:61990222_61990284:+:1:63	STRG-HSA-1965	preserved translation	intORF	-2.2195	8.50359e-08	-1
P1_3:48473029_48473076:-:1:48	STRG-HSA-37322	preserved translation	ncRNA-ORF	-2.22026	0.00644495	-1
P1_11:62536029_62536548:-:2:150	STRG-HSA-9021	preserved translation	uoORF	-2.22445	2.04987e-05	-1
P1_1:116910118_116941738:+:2:159	STRG-HSA-2914	preserved translation	uoORF	-2.22969	3.25655e-05	-1
P1_19:40285184_40285231:-:1:48	STRG-HSA-27408	preserved translation	uORF	-2.23003	0.00013107	-1
P1_2:24076308_24076328:-:1:21	STRG-HSA-29075	preserved translation	dORF	-2.23037	0.000979021	-1
P1_14:54789157_54789405:+:1:249	STRG-HSA-15771	preserved translation	dORF	-2.23352	0.00143404	-1
P1_19:9827952_9828341:+:2:48	STRG-HSA-26095	preserved translation	uoORF	-2.23389	2.06876e-05	-1
P1_3:112640370_112640891:-:1:522	STRG-HSA-38154	preserved translation	uORF	-2.24213	1.00625e-06	-1
P1_16:29816545_29816598:+:1:54	STRG-HSA-20169	preserved translation	intORF	-2.24576	0.000274997	-1
P1_8:69501907_69563584:+:2:108	STRG-HSA-52724	preserved translation	uORF	-2.253	0.00302521	-1
P1_19:11529066_11529122:-:1:57	STRG-HSA-26184	preserved translation	uORF	-2.25624	0.000254184	-1
P1_10:5813251_5813343:-:1:93	STRG-HSA-5517	preserved translation	uoORF	-2.26124	8.94478e-06	-1
P1_5:138543097_138543204:-:1:108	STRG-HSA-44570	preserved translation	uORF	-2.26309	2.47975e-05	-1
P1_9:110579667_110579720:-:1:54	STRG-HSA-55529	preserved translation	uORF	-2.26415	0.000121509	-1
P1_1:202462930_202462968:+:1:39	STRG-HSA-4432	preserved translation	uORF	-2.26417	9.46298e-06	-1
P1_3:49375562_49411846:-:2:57	STRG-HSA-37377	preserved translation	uoORF	-2.26881	3.84904e-06	-1
P1_9:35749393_35749759:+:2:39	STRG-HSA-54505	preserved translation	uoORF	-2.27039	4.15049e-06	-1
P1_12:6493209_6493238:-:1:30	STRG-HSA-10984	preserved translation	uORF	-2.27097	1.10583e-05	-1
P1_11:125592880_125595919:+:2:78	STRG-HSA-10626	preserved translation	uoORF	-2.27298	0.00436955	-1
P1_19:3062466_3062477:-:1:12	STRG-HSA-25746	preserved translation	uORF	-2.28321	0.0111023	-1
P1_12:8032775_8032894:+:1:120	STRG-HSA-11083	preserved translation	uORF	-2.28687	0.000480054	-1
P1_6:149317907_149369955:+:2:156	STRG-HSA-48309	preserved translation	uORF	-2.28953	2.02513e-05	-1
P1_5:115625854_115625901:-:1:48	STRG-HSA-44126	preserved translation	uORF	-2.29391	7.89418e-08	-1
P1_2:27661296_27662208:-:2:123	STRG-HSA-29212	preserved translation	uoORF	-2.29476	3.27422e-06	-1
P1_2:69829721_69829798:+:1:78	STRG-HSA-30005	preserved translation	uORF	-2.30093	0.000888549	-1
P1_12:12717821_12717862:+:1:42	STRG-HSA-11276	preserved translation	uoORF	-2.30184	4.49044e-05	-1
P1_18:21111432_21111536:-:1:105	STRG-HSA-24778	preserved translation	uORF	-2.30264	0.000767477	-1
P1_4:6640724_6640759:+:1:36	STRG-HSA-40060	preserved translation	uORF	-2.30487	0.00399403	-1
P1_2:127294087_127294107:-:1:21	STRG-HSA-30969	preserved translation	uORF	-2.30536	0.000795765	-1
P1_10:44959832_44970171:+:2:42	STRG-HSA-6141	preserved translation	uORF	-2.30985	8.6518e-09	-1
P1_2:27282518_27282550:+:1:33	STRG-HSA-29177	preserved translation	uORF	-2.31264	6.90454e-05	-1
P1_19:50376776_50377598:+:2:63	STRG-HSA-28028	preserved translation	uORF	-2.31853	2.47094e-06	-1
P1_10:123007147_123008786:-:2:123	STRG-HSA-7584	preserved translation	uORF	-2.32009	2.13731e-07	-1
P1_2:55050216_55050317:-:1:102	STRG-HSA-29717	preserved translation	uoORF	-2.32521	5.76393e-06	-1
P1_2:37646755_37646811:-:1:57	STRG-HSA-29400	preserved translation	uORF	-2.33832	0.00179501	-1
P1_19:50487183_50487562:-:2:177	STRG-HSA-28038	preserved translation	lncRNA-ORF	-2.3405	0.000358446	-1
P1_4:68349849_68349902:-:1:54	STRG-HSA-40908	preserved translation	uORF	-2.34136	0.000137375	-1
P1_2:105386533_105438450:-:2:60	STRG-HSA-30664	preserved translation	uORF	-2.34495	2.40678e-05	-1
P1_5:134846092_134846211:+:1:120	STRG-HSA-44474	preserved translation	uORF	-2.34622	0.031359	-1
P1_15:41774564_41775224:+:2:105	STRG-HSA-17524	preserved translation	uORF	-2.35363	0.00121878	-1
P1_19:50486956_50487186:-:1:231	STRG-HSA-28038	preserved translation	lncRNA-ORF	-2.3549	0.000211092	-1
P1_2:44169014_44169133:+:1:120	STRG-HSA-29536	preserved translation	uORF	-2.35737	9.2135e-06	-1
P1_19:4791748_4791798:+:1:51	STRG-HSA-25878	preserved translation	uORF	-2.35796	0.000373436	-1
P1_16:4614850_4614864:-:1:15	STRG-HSA-19534	preserved translation	uORF	-2.36012	0.00191681	-1
P1_18:12657917_12657958:-:1:42	STRG-HSA-24708	preserved translation	uORF	-2.36765	1.49175e-05	-1
P1_9:86282506_86282520:-:1:15	STRG-HSA-55034	preserved translation	uORF	-2.36784	0.000163114	-1
P1_3:50328142_50328177:-:1:36	STRG-HSA-37424	preserved translation	uORF	-2.37054	2.19083e-05	-1
P1_21:25734860_25734877:-:1:18	STRG-HSA-34546	preserved translation	uORF	-2.37175	0.000566701	-1
P1_4:54229297_54229401:+:1:105	STRG-HSA-40696	preserved translation	uORF	-2.37867	4.39509e-07	-1
P1_16:89954344_89955225:+:2:90	STRG-HSA-21484	preserved translation	intORF	-2.37921	0.0017349	-1
P1_19:55280064_55280108:-:1:45	STRG-HSA-28418	preserved translation	uORF	-2.37955	3.4238e-06	-1
P1_7:5190279_5190353:+:1:75	STRG-HSA-48872	preserved translation	uORF	-2.38576	0.000207023	-1
P1_22:27800971_27801474:-:1:504	STRG-HSA-35620	preserved translation	uORF	-2.39114	0.000184317	-1
P1_16:29863080_29863196:-:1:117	STRG-HSA-20172	preserved translation	uORF	-2.40381	1.80559e-06	-1
P1_2:27078936_27079034:+:1:99	STRG-HSA-29164	preserved translation	uORF	-2.41211	0.000924597	-1
P1_14:103629250_103629372:+:1:123	STRG-HSA-16839	preserved translation	uORF	-2.4188	7.20668e-05	-1
P1_11:67606964_67606981:+:1:18	STRG-HSA-9376	preserved translation	uORF	-2.42244	0.000361412	-1
P1_15:84716284_84716349:-:1:66	STRG-HSA-18766	preserved translation	uORF	-2.4248	0.00110922	-1
P1_13:20160965_20161024:-:1:60	STRG-HSA-13818	preserved translation	uORF	-2.42738	0.000705683	-1
P1_3:184314669_184315780:+:3:81	STRG-HSA-39464	preserved translation	uORF	-2.42962	5.40509e-05	-1
P1_5:150640716_150640787:+:1:72	STRG-HSA-44981	preserved translation	uORF	-2.43201	7.1717e-06	-1
P1_5:55982809_55994843:-:2:63	STRG-HSA-43238	preserved translation	uORF	-2.43579	0.000144751	-1
P1_10:72216040_72223890:+:2:102	STRG-HSA-6562	preserved translation	uORF	-2.43648	1.44893e-06	-1
P1_10:50344159_50344278:-:1:120	STRG-HSA-6292	preserved translation	uORF	-2.43909	0.000229553	-1
P1_1:172533150_172533230:+:1:81	STRG-HSA-4005	preserved translation	uORF	-2.44254	0.00195005	-1
P1_9:35161997_35162113:+:1:117	STRG-HSA-54475	preserved translation	uORF	-2.44914	0.000121994	-1
P1_17:18183866_18183976:+:1:111	STRG-HSA-22209	preserved translation	uORF	-2.45193	2.06876e-05	-1
P1_14:60249400_60249474:+:1:75	STRG-HSA-15911	preserved translation	ncRNA-ORF	-2.45228	1.04796e-07	-1
P1_10:60778491_60778511:+:1:21	STRG-HSA-6392	preserved translation	uORF	-2.46556	0.0464169	-1
P1_1:227318174_227318266:-:1:93	STRG-HSA-4953	preserved translation	uORF	-2.47384	0.000888757	-1
P1_12:14774407_14774457:+:1:51	STRG-HSA-11328	preserved translation	uORF	-2.47556	0.000689271	-1
P1_12:120687180_120687227:+:1:48	STRG-HSA-13472	preserved translation	uORF	-2.4756	7.60487e-05	-1
P1_2:96208544_96208630:-:1:87	STRG-HSA-30498	preserved translation	uORF	-2.47874	2.83952e-07	-1
P1_3:49470373_49510459:+:2:102	STRG-HSA-37381	preserved translation	uORF	-2.49197	2.83952e-07	-1
P1_3:123448978_123449124:-:1:147	STRG-HSA-38377	preserved translation	uORF	-2.49852	0.000470255	-1
P1_6:116279827_116279877:-:1:51	STRG-HSA-47785	preserved translation	uoORF	-2.50612	1.17304e-05	-1
P1_9:107283290_107283313:+:1:24	STRG-HSA-55503	preserved translation	uORF	-2.51481	0.000864857	-1
P1_1:27669341_27672152:-:2:36	STRG-HSA-939	preserved translation	uORF	-2.51596	0.000705683	-1
P1_7:108569968_108570012:+:1:45	STRG-HSA-50715	preserved translation	uORF	-2.51767	0.000215174	-1
P1_17:80101848_80104562:+:2:51	STRG-HSA-24205	preserved translation	uORF	-2.52495	0.00319774	-1
P1_2:12717300_12717470:+:1:171	STRG-HSA-28931	preserved translation	uORF	-2.5426	9.03299e-07	-1
P1_5:111755783_111757213:-:2:126	STRG-HSA-44054	preserved translation	uORF	-2.54608	0.000118174	-1
P1_20:35632908_35664878:-:2:93	STRG-HSA-33685	preserved translation	uoORF	-2.54855	0.00303682	-1
P1_2:134120287_134254310:+:2:54	STRG-HSA-31139	preserved translation	uORF	-2.5545	3.48822e-07	-1
P1_12:49189040_49189066:-:1:27	STRG-HSA-11888	preserved translation	uORF	-2.56491	9.49863e-05	-1
P1_6:56077540_56091540:-:2:78	STRG-HSA-47039	preserved translation	ncRNA-ORF	-2.57143	2.4568e-05	-1
P1_15:34794801_34795508:-:2:33	STRG-HSA-17313	preserved translation	uoORF	-2.59236	0.00022165	-1
P1_15:98648789_98649004:+:1:216	STRG-HSA-19026	preserved translation	uORF	-2.59748	8.45986e-05	-1
P1_2:188974563_188984876:+:2:123	STRG-HSA-31905	preserved translation	intORF	-2.59833	7.20135e-05	-1
P1_7:137343467_137343583:-:1:117	STRG-HSA-51134	preserved translation	uORF	-2.59901	4.93063e-05	-1
P1_10:43396537_43407728:-:2:66	STRG-HSA-6086	preserved translation	uORF	-2.60237	2.98164e-06	-1
P1_3:112639817_112640616:-:2:153	STRG-HSA-38154	preserved translation	ncRNA-ORF	-2.60496	3.62135e-05	-1
P1_2:176269525_176269584:+:1:60	STRG-HSA-31686	preserved translation	uORF	-2.61645	3.38913e-05	-1
P1_14:91510261_91510359:-:1:99	STRG-HSA-16536	preserved translation	uORF	-2.61812	4.38442e-05	-1
P1_14:54567776_54567895:+:1:120	STRG-HSA-15771	preserved translation	uORF	-2.61845	8.13251e-05	-1
P1_1:12617911_12617985:-:1:75	STRG-HSA-464	preserved translation	uORF	-2.63046	8.56838e-05	-1
P1_3:52278583_52278624:-:1:42	STRG-HSA-37488	preserved translation	uORF	-2.64042	1.53457e-05	-1
P1_12:30695747_30695803:-:1:57	STRG-HSA-11567	preserved translation	uORF	-2.646	0.00124066	-1
P1_14:105769237_105769924:-:2:591	STRG-HSA-16937	preserved translation	lncRNA-ORF	-2.65952	7.87249e-05	-1
P1_6:136289742_136289801:-:1:60	STRG-HSA-48113	preserved translation	uORF	-2.66498	1.29981e-07	-1
P1_1:180632183_180632269:+:1:87	STRG-HSA-4157	preserved translation	uoORF	-2.67519	7.11507e-07	-1
P1_2:224585288_224585335:-:1:48	STRG-HSA-32638	preserved translation	uORF	-2.67911	5.98872e-05	-1
P1_11:72069865_72069888:-:1:24	STRG-HSA-9518	preserved translation	ncRNA-ORF	-2.72673	0.000882146	-1
P1_22:40400701_40400757:+:1:57	STRG-HSA-36056	preserved translation	uORF	-2.73011	1.3283e-07	-1
P1_17:5282290_5282421:+:1:132	STRG-HSA-21774	preserved translation	uORF	-2.73302	0.00017675	-1
P1_8:18854165_18854263:-:1:99	STRG-HSA-51973	preserved translation	ncRNA-ORF	-2.73762	2.52971e-06	-1
P1_1:25338442_25340476:+:2:18	STRG-HSA-831	preserved translation	uORF	-2.73926	0.000111072	-1
P1_17:38752794_38752814:+:1:21	STRG-HSA-22834	preserved translation	uORF	-2.74952	0.00161599	-1
P1_12:68611009_68611032:+:1:24	STRG-HSA-12492	preserved translation	uORF	-2.75519	3.66274e-07	-1
P1_14:99481426_99481458:+:1:33	STRG-HSA-16671	preserved translation	uORF	-2.77801	3.28045e-05	-1
P1_13:46052562_46052627:-:1:66	STRG-HSA-14277	preserved translation	uORF	-2.7854	0.00161599	-1
P1_17:44117683_44123643:-:2:162	STRG-HSA-23087	preserved translation	uORF	-2.78546	3.86777e-11	-1
P1_1:236686600_236686677:+:1:78	STRG-HSA-5215	preserved translation	uoORF	-2.79426	1.27262e-08	-1
P1_2:26034263_26034328:+:1:66	STRG-HSA-29126	preserved translation	uORF	-2.8099	0.00607713	-1
P1_14:88554696_88554827:-:1:132	STRG-HSA-16475	preserved translation	uORF	-2.82634	0.000203318	-1
P1_20:17570113_17570139:+:1:27	STRG-HSA-33340	preserved translation	uORF	-2.83606	5.55988e-06	-1
P1_19:52190061_52190075:+:1:15	STRG-HSA-28134	preserved translation	uORF	-2.83632	2.67917e-05	-1
P1_3:100400936_100401001:-:1:66	STRG-HSA-38011	preserved translation	uoORF	-2.8408	4.49459e-10	-1
P1_12:15882405_15882425:+:1:21	STRG-HSA-11352	preserved translation	uORF	-2.85268	1.72712e-07	-1
P1_13:110307088_110307114:-:1:27	STRG-HSA-14880	preserved translation	uORF	-2.86981	5.95156e-05	-1
P1_4:87529293_87529307:-:1:15	STRG-HSA-41203	preserved translation	uORF	-2.88023	5.69987e-06	-1
P1_12:91108976_91111468:-:2:96	STRG-HSA-12765	preserved translation	uoORF	-2.88228	1.57136e-07	-1
P1_15:48644871_48645683:-:2:189	STRG-HSA-17714	preserved translation	uORF	-2.91819	1.95274e-06	-1
P1_1:43172215_43172274:-:1:60	STRG-HSA-1507	preserved translation	uORF	-2.92279	0.00024395	-1
P1_1:151327333_151327407:-:1:75	STRG-HSA-3370	preserved translation	uORF	-2.94413	9.36183e-06	-1
P1_3:112640560_112640622:-:1:63	STRG-HSA-38154	preserved translation	uORF	-2.97688	8.48764e-06	-1
P1_8:66127142_66127177:+:1:36	STRG-HSA-52670	preserved translation	uORF	-2.98446	1.97597e-05	-1
P1_X:53082422_53082478:+:1:57	STRG-HSA-57043	preserved translation	uORF	-2.98581	2.01214e-05	-1
P1_5:150520918_150521025:+:1:108	STRG-HSA-44979	preserved translation	uORF	-3.02116	8.72397e-06	-1
P1_21:45981816_45981854:+:1:39	STRG-HSA-35075	preserved translation	uoORF	-3.03816	6.87237e-05	-1
P1_12:110281316_110281336:+:1:21	STRG-HSA-13172	preserved translation	uORF	-3.04634	0.00455597	-1
P1_18:62186860_62186916:-:1:57	STRG-HSA-25337	preserved translation	uORF	-3.0612	1.3364e-05	-1
P1_X:41334196_41334216:+:1:21	STRG-HSA-56810	preserved translation	uORF	-3.06901	0.00399356	-1
P1_10:88948944_88952759:-:2:39	STRG-HSA-6904	preserved translation	uORF	-3.10538	0.000294408	-1
P1_8:133571794_133571892:-:1:99	STRG-HSA-53699	preserved translation	uORF	-3.11647	1.20839e-07	-1
P1_19:48872493_48872546:+:1:54	STRG-HSA-27907	preserved translation	uORF	-3.13915	6.86571e-08	-1
P1_14:65102329_65102364:-:1:36	STRG-HSA-16006	preserved translation	uoORF	-3.14482	1.81433e-07	-1
P1_14:24115384_24115431:+:1:48	STRG-HSA-15234	preserved translation	uORF	-3.17455	2.43928e-05	-1
P1_14:51689720_51689743:+:1:24	STRG-HSA-15710	preserved translation	uORF	-3.25963	0.000299928	-1
P1_2:189179677_189179754:-:1:78	STRG-HSA-31911	preserved translation	uORF	-3.30885	3.27132e-05	-1
P1_X:66164381_66164428:+:1:48	STRG-HSA-57213	preserved translation	uORF	-3.31986	0.000306194	-1
P1_12:9115894_9115932:-:1:39	STRG-HSA-11139	preserved translation	uORF	-3.35772	1.09121e-07	-1
P1_21:33324991_33325029:+:1:39	STRG-HSA-34689	preserved translation	uORF	-3.48246	2.09037e-07	-1
P1_17:50199831_50201452:-:2:159	STRG-HSA-23424	preserved translation	intORF	-3.4852	1.71622e-05	-1
P1_1:114757934_114757969:-:1:36	STRG-HSA-2864	preserved translation	uORF	-3.59274	1.9705e-05	-1
P1_1:161177444_161177485:-:1:42	STRG-HSA-3738	preserved translation	ncRNA-ORF	-3.62279	5.30784e-05	-1
P1_3:15099106_15099132:-:1:27	STRG-HSA-36690	preserved translation	uORF	-3.84746	1.7886e-05	-1
P1_2:188994298_188995788:+:5:348	STRG-HSA-31905	preserved translation	intORF	-3.93276	1.07212e-08	-1
P1_1:11980447_11980482:+:1:36	STRG-HSA-451	preserved translation	uORF	-4.09897	4.94571e-09	-1
P1_19:39125808_39125852:+:1:45	STRG-HSA-27358	preserved translation	uORF	-4.11636	7.29233e-06	-1
P1_17:50194177_50194625:-:3:159	STRG-HSA-23424	preserved translation	intORF	-4.5147	1.09793e-07	-1
P1_1:11847681_11847710:-:1:30	STRG-HSA-441	preserved translation	uoORF	-4.70741	3.78404e-09	-1
P1_17:2593656_2593742:+:1:87	STRG-HSA-21632	preserved translation	uORF	-5.08035	2.07501e-09	-1
