# Supplementary material for: Evolution of translational control and the emergence of genes and open reading frames in human and non-human primate hearts
Source: Nat Cardiovasc Res. 2024 Sep 24;3(10):1217–35. doi: 10.1038/s44161-024-00544-7 (PMC11473369; doi:10.1038/s44161-024-00544-7)
Supplement: Supplementary file 10 — Statistical source data. [file 44161_2024_544_MOESM10_ESM.xlsx]

## Sheet: Mapped reads
sample	trimmed_reads	filtered_reads	mapped_reads	mapped_.	exp	species	class
66	75770048	54207060	46927675	0.8657	RNA	hs	lv
66	53633538	8794895	5690338	0.647	RIBO	hs	lv
67	92765382	66102168	56080040	0.8484	RNA	hs	lv
67	97050872	8106533	1565348	0.1931	RIBO	hs	lv
68	80370279	55630035	48328032	0.8687	RNA	hs	lv
68	83513608	14265008	6652826	0.4664	RIBO	hs	lv
69	70576171	44999278	38655592	0.859	RNA	hs	lv
69	132557439	28921843	15423372	0.5333	RIBO	hs	lv
70	93848223	75158651	64768142	0.8618	RNA	hs	lv
70	64669599	15444584	10224470	0.662	RIBO	hs	lv
71	90145111	68082358	58674417	0.8618	RNA	hs	lv
71	73873097	14824978	6241682	0.421	RIBO	hs	lv
72	91289782	62647249	53623094	0.856	RNA	hs	lv
72	104072441	25307982	11847883	0.4681	RIBO	hs	lv
73	82420573	58874805	50669990	0.8606	RNA	hs	lv
73	127445828	13392118	3559222	0.2658	RIBO	hs	lv
74	65178875	47685950	40592228	0.8512	RNA	hs	lv
74	94854896	20069004	8026482	0.3999	RIBO	hs	lv
75	57970758	46234723	38684967	0.8367	RNA	hs	lv
75	68426747	9646793	2042502	0.2117	RIBO	hs	lv
76	98040281	58949198	51500653	0.8736	RNA	hs	lv
76	91955713	9721153	5341413	0.5495	RIBO	hs	lv
77	117326363	78909135	68875109	0.8728	RNA	hs	lv
77	68949937	10414274	3790285	0.364	RIBO	hs	lv
78	92987695	58987048	48141324	0.8161	RNA	hs	lv
78	68843166	20231822	2311885	0.1143	RIBO	hs	lv
79	74725755	16148026	13407534	0.8303	RNA	hs	lv
79	66349392	17813580	3891911	0.2185	RIBO	hs	lv
81	117562235	78542705	69132077	0.8802	RNA	hs	lv
81	80468159	30042216	17267999	0.5748	RIBO	hs	lv
Barney	72510228	59964475	26702798	0.4453	RNA	pt	lv
Barney	62812154	19475792	3007170	0.1544	RIBO	pt	lv
Dirk1	70632541	62790182	38127866	0.6072	RNA	pt	lv
Dirk1	112150889	44981855	12840518	0.2855	RIBO	pt	lv
Emmanuel	51877483	45635773	26071475	0.5713	RNA	pt	lv
Emmanuel	74345143	27642941	3784492	0.1369	RIBO	pt	lv
Fangina	63896563	58843645	40887951	0.6949	RNA	pt	lv
Fangina	138491726	37343393	7107532	0.1903	RIBO	pt	lv
Theo	72030990	62977942	32276168	0.5125	RNA	pt	lv
Theo	157869612	59916740	12012631	0.2005	RIBO	pt	lv
9125	106097111	104626640	41770771	0.3992	RNA	rm	lv
9125	209937507	133823015	27637383	0.2065	RIBO	rm	lv
R00067	81103579	79795272	30434537	0.3814	RNA	rm	lv
R00067	121290226	89768218	5240319	0.0584	RIBO	rm	lv
Ri9809011	84366373	83509191	44470024	0.5325	RNA	rm	lv
Ri9809011	167882271	108519129	21840587	0.2013	RIBO	rm	lv
RiN8	91750542	90200381	37201070	0.4124	RNA	rm	lv
RiN8	173414151	92080740	10062269	0.1093	RIBO	rm	lv
BIHi242-C1	29353583	26224550	21915836	0.8357	RNA	hs	CM
BIHi242-C1	183254569	71954999	43189470	0.6002	RIBO	hs	CM
BIHi242-C2	33880717	32135608	27440543	0.8539	RNA	hs	CM
BIHi242-C2	169567182	63895718	30023269	0.4699	RIBO	hs	CM
BIHi242-C3	36440059	32311638	26816974	0.8299	RNA	hs	CM
BIHi242-C3	181473297	57285498	29401083	0.5132	RIBO	hs	CM
BIHi242-C4	33347499	30728176	25052186	0.8153	RNA	hs	CM
BIHi242-C4	186886849	68091368	31182400	0.4579	RIBO	hs	CM
BIHi242-C5	28460784	25106474	20755194	0.8267	RNA	hs	CM
BIHi242-C5	145006584	50269729	23120464	0.4599	RIBO	hs	CM
BIHi242-C01	33500791	31756428	24090680	0.7586	RNA	hs	iPS
BIHi242-C02	37902937	36270519	27592000	0.7607	RNA	hs	iPS
BIHi242-C03	32242970	30353916	22790948	0.7508	RNA	hs	iPS
KarlchenCG23	64896826	62610182	47123260	0.7526	RNA	pt	CM
KarlchenCG23	124319310	37042448	19075660	0.515	RIBO	pt	CM
KarlchenDM02	66467928	64655345	47757887	0.7387	RNA	pt	CM
KarlchenDM02	160488988	53199059	27247244	0.5122	RIBO	pt	CM
KarlchenDM07	66704970	64603782	48742835	0.7545	RNA	pt	CM
KarlchenDM07	215051064	63216856	26994764	0.427	RIBO	pt	CM
Chimp01	52560638	51810727	37405223	0.722	RNA	pt	iPS
Chimp02	80665926	79501737	58323388	0.7336	RNA	pt	iPS
Chimp03	62108694	61249033	45187954	0.7378	RNA	pt	iPS
WT101	27499952	27347915	19677844	0.7195	RNA	rm	CM
WT101	172824341	89665140	35388790	0.3947	RIBO	rm	CM
WT102	29326216	29191708	21355320	0.7316	RNA	rm	CM
WT102	143726786	77470579	32792328	0.4233	RIBO	rm	CM
WT103	29634380	29511115	21137222	0.7162	RNA	rm	CM
WT103	220915766	124912405	47133773	0.3773	RIBO	rm	CM
WT101	34983571	34861092	24366206	0.699	RNA	rm	iPS
WT102	40542761	40406461	28530382	0.7061	RNA	rm	iPS
WT103	21919432	21770844	13525722	0.6213	RNA	rm	iPS

## Sheet: Number genes
cases	biotype	number
rat_lv	protein_coding	10805
rat_lv	lncRNA	180
rat_lv	novel	1106
rat_lv	pseudogene	139
mouse_lv	protein_coding	8475
mouse_lv	lncRNA	253
mouse_lv	novel	178
mouse_lv	pseudogene	394
gorilla_cm	protein_coding	11716
gorilla_cm	lncRNA	105
gorilla_cm	novel	3722
gorilla_cm	pseudogene	104
macaque_lv	protein_coding	10225
macaque_lv	lncRNA	221
macaque_lv	novel	543
macaque_lv	pseudogene	65
macaque_cm	protein_coding	10208
macaque_cm	lncRNA	218
macaque_cm	novel	523
macaque_cm	pseudogene	63
macaque_ips	protein_coding	10194
macaque_ips	lncRNA	218
macaque_ips	novel	500
macaque_ips	pseudogene	63
chimp_lv	protein_coding	12364
chimp_lv	lncRNA	143
chimp_lv	novel	2591
chimp_lv	pseudogene	105
chimp_cm	protein_coding	12335
chimp_cm	lncRNA	144
chimp_cm	novel	2614
chimp_cm	pseudogene	105
chimp_ips	protein_coding	12300
chimp_ips	lncRNA	140
chimp_ips	novel	2537
chimp_ips	pseudogene	105
human_lv	protein_coding	10865
human_lv	lncRNA	807
human_lv	novel	871
human_lv	pseudogene	490
human_cm	protein_coding	10827
human_cm	lncRNA	804
human_cm	novel	868
human_cm	pseudogene	487
human_ips	protein_coding	10785
human_ips	lncRNA	790
human_ips	novel	833
human_ips	pseudogene	480

## Sheet: Correlation RNA
	hs_CM_BIHi242.C4	pt_CM_KarlchenDM07	hs_lv_070	hs_lv_074	pt_CM_KarlchenCG23	rm_lv_Ri9809011	rm_CM_WT101	hs_CM_BIHi242.C2	pt_lv_Dirk1	hs_lv_079	rm_lv_9125	hs_lv_081	hs_CM_BIHi242.C1	hs_lv_071	gg_CM_AssumboCG02	rm_CM_WT102	hs_lv_066	hs_lv_073	hs_lv_078	pt_lv_Fangina	hs_CM_BIHi242.C3	pt_CM_KarlchenDM02	pt_lv_Barney	rm_CM_WT103	rm_lv_R00067	gg_CM_AssumboDM05	hs_lv_077	hs_lv_069	gg_CM_AssumboSK09	hs_lv_075	hs_CM_BIHi242.C5	pt_lv_Emmanuel	hs_lv_072	hs_lv_068	pt_lv_Theo	rm_lv_RiN8	hs_lv_067	hs_lv_076
hs_CM_BIHi242.C4	1	0.744353	0.746068	0.737498	0.758014	0.518234	0.636911	0.901201	0.58488	0.677455	0.52033	0.745644	0.936064	0.738332	0.737929	0.637015	0.748899	0.73285	0.704406	0.614743	0.945217	0.730185	0.559626	0.641863	0.516796	0.743755	0.731229	0.726179	0.724543	0.733369	0.946529	0.571243	0.736963	0.744595	0.573501	0.527616	0.695752	0.717059
pt_CM_KarlchenDM07	0.744353	1	0.605591	0.587726	0.963884	0.582994	0.686979	0.685587	0.739212	0.500065	0.584202	0.609902	0.744231	0.601869	0.790236	0.680728	0.60866	0.600485	0.573776	0.792641	0.753183	0.925789	0.700346	0.701214	0.584717	0.811743	0.600811	0.594383	0.794648	0.603582	0.739628	0.722074	0.607327	0.610264	0.717506	0.591342	0.569136	0.596708
hs_lv_070	0.746068	0.605591	1	0.909984	0.610904	0.666379	0.538748	0.722217	0.738887	0.797063	0.666709	0.912774	0.74395	0.935913	0.628873	0.549802	0.930929	0.933845	0.855043	0.716405	0.736233	0.604837	0.711133	0.569559	0.667735	0.617894	0.910268	0.919765	0.608292	0.909909	0.732223	0.744972	0.927769	0.914337	0.74164	0.668731	0.842286	0.921248
hs_lv_074	0.737498	0.587726	0.909984	1	0.596588	0.646927	0.526364	0.711749	0.725801	0.793767	0.645573	0.898583	0.734431	0.920571	0.626023	0.54409	0.914082	0.915666	0.873237	0.703199	0.723523	0.591202	0.72326	0.563882	0.646296	0.609196	0.895359	0.89634	0.597312	0.891522	0.716618	0.733136	0.924729	0.892624	0.755636	0.646656	0.847472	0.88965
pt_CM_KarlchenCG23	0.758014	0.963884	0.610904	0.596588	1	0.577422	0.690353	0.70527	0.741801	0.524173	0.576577	0.615693	0.744226	0.605254	0.790732	0.678184	0.614063	0.604954	0.576695	0.787411	0.757394	0.949094	0.7045	0.691148	0.577144	0.803513	0.605025	0.593336	0.779762	0.606416	0.750488	0.721458	0.606047	0.61344	0.717249	0.586298	0.571418	0.597395
rm_lv_Ri9809011	0.518234	0.582994	0.666379	0.646927	0.577422	1	0.736475	0.482345	0.722207	0.540974	0.96144	0.683972	0.527332	0.663838	0.563345	0.732075	0.674674	0.67878	0.653849	0.694651	0.515544	0.562898	0.655126	0.754098	0.972027	0.575137	0.653531	0.681855	0.577227	0.667065	0.511527	0.711081	0.676197	0.681799	0.693229	0.96977	0.605731	0.686847
rm_CM_WT101	0.636911	0.686979	0.538748	0.526364	0.690353	0.736475	1	0.598516	0.585433	0.478068	0.738091	0.532174	0.630752	0.528887	0.646704	0.940318	0.540182	0.532408	0.533198	0.59863	0.636116	0.665576	0.55653	0.928208	0.735344	0.653225	0.515364	0.521561	0.65256	0.53724	0.627427	0.576551	0.534616	0.533561	0.55545	0.748034	0.491743	0.523181
hs_CM_BIHi242.C2	0.901201	0.685587	0.722217	0.711749	0.70527	0.482345	0.598516	1	0.541153	0.691402	0.484365	0.706413	0.901602	0.715923	0.717018	0.625228	0.714407	0.699016	0.635238	0.572696	0.892686	0.707515	0.543826	0.604039	0.480299	0.702252	0.716298	0.675858	0.701197	0.703652	0.897143	0.52648	0.694239	0.705134	0.546053	0.492507	0.690355	0.675845
pt_lv_Dirk1	0.58488	0.739212	0.738887	0.725801	0.741801	0.722207	0.585433	0.541153	1	0.667101	0.714058	0.754891	0.582325	0.724698	0.642661	0.594313	0.748152	0.758047	0.761877	0.900898	0.57602	0.711808	0.895446	0.607452	0.717418	0.63771	0.71164	0.755551	0.627114	0.750047	0.566867	0.967006	0.746061	0.747468	0.911464	0.720063	0.654514	0.75482
hs_lv_079	0.677455	0.500065	0.797063	0.793767	0.524173	0.540974	0.478068	0.691402	0.667101	1	0.533816	0.770003	0.663362	0.777506	0.549774	0.507513	0.783544	0.783829	0.775169	0.606736	0.66875	0.534849	0.670821	0.487242	0.531416	0.508468	0.773867	0.767887	0.490139	0.795981	0.653286	0.668733	0.767392	0.770141	0.649069	0.54172	0.741044	0.769776
rm_lv_9125	0.52033	0.584202	0.666709	0.645573	0.576577	0.96144	0.738091	0.484365	0.714058	0.533816	1	0.678711	0.53059	0.665307	0.563613	0.734961	0.675597	0.672473	0.650325	0.696271	0.515815	0.557643	0.651321	0.753269	0.974276	0.577879	0.653939	0.681419	0.579829	0.668477	0.514236	0.704573	0.675254	0.679586	0.692876	0.97245	0.604276	0.684743
hs_lv_081	0.745644	0.609902	0.912774	0.898583	0.615693	0.683972	0.532174	0.706413	0.754891	0.770003	0.678711	1	0.743186	0.90568	0.614324	0.534679	0.924409	0.928948	0.860633	0.721585	0.734451	0.598083	0.688845	0.552753	0.6819	0.618395	0.895159	0.931248	0.606	0.893972	0.736381	0.744439	0.917498	0.945727	0.726812	0.682437	0.79943	0.928412
hs_CM_BIHi242.C1	0.936064	0.744231	0.74395	0.734431	0.744226	0.527332	0.630752	0.901602	0.582325	0.663362	0.53059	0.743186	1	0.741692	0.743752	0.642939	0.75048	0.726908	0.693964	0.622283	0.939277	0.732582	0.563251	0.651534	0.528255	0.7576	0.736315	0.717278	0.742977	0.73431	0.9324	0.569293	0.739472	0.743649	0.577634	0.536377	0.698453	0.718298
hs_lv_071	0.738332	0.601869	0.935913	0.920571	0.605254	0.663838	0.528887	0.715923	0.724698	0.777506	0.665307	0.90568	0.741692	1	0.631139	0.541938	0.925001	0.926427	0.838562	0.719557	0.732022	0.604365	0.714051	0.562612	0.663984	0.621409	0.920876	0.909582	0.614239	0.90952	0.724015	0.725595	0.923966	0.907583	0.753057	0.666443	0.865811	0.917367
gg_CM_AssumboCG02	0.737929	0.790236	0.628873	0.626023	0.790732	0.563345	0.646704	0.717018	0.642661	0.549774	0.563613	0.614324	0.743752	0.631139	1	0.663979	0.629513	0.614527	0.584128	0.678319	0.745674	0.791182	0.64126	0.678391	0.561046	0.963081	0.633568	0.601552	0.928351	0.619001	0.719482	0.633168	0.62133	0.61612	0.660762	0.570865	0.614026	0.601585
rm_CM_WT102	0.637015	0.680728	0.549802	0.54409	0.678184	0.732075	0.940318	0.625228	0.594313	0.507513	0.734961	0.534679	0.642939	0.541938	0.663979	1	0.547785	0.544028	0.545217	0.605733	0.643539	0.661761	0.579847	0.949755	0.733013	0.658199	0.527993	0.524194	0.661747	0.548732	0.627861	0.588391	0.541035	0.5397	0.572791	0.745256	0.51009	0.527142
hs_lv_066	0.748899	0.60866	0.930929	0.914082	0.614063	0.674674	0.540182	0.714407	0.748152	0.783544	0.675597	0.924409	0.75048	0.925001	0.629513	0.547785	1	0.931029	0.876366	0.726457	0.740274	0.606979	0.700668	0.569199	0.677038	0.628319	0.923163	0.927416	0.609773	0.908457	0.735164	0.746234	0.928057	0.926523	0.74052	0.676671	0.828661	0.927861
hs_lv_073	0.73285	0.600485	0.933845	0.915666	0.604954	0.67878	0.532408	0.699016	0.758047	0.783829	0.672473	0.928948	0.726908	0.926427	0.614527	0.544028	0.931029	1	0.869111	0.71657	0.719854	0.586949	0.715054	0.564595	0.676791	0.608598	0.898963	0.93689	0.596726	0.904713	0.719742	0.75708	0.933192	0.924707	0.746367	0.677071	0.817712	0.931059
hs_lv_078	0.704406	0.573776	0.855043	0.873237	0.576695	0.653849	0.533198	0.635238	0.761877	0.775169	0.650325	0.860633	0.693964	0.838562	0.584128	0.545217	0.876366	0.869111	1	0.712217	0.677273	0.552239	0.705888	0.577399	0.651001	0.574166	0.829643	0.884515	0.562071	0.867141	0.673237	0.772973	0.875778	0.85718	0.741679	0.650865	0.763541	0.870161
pt_lv_Fangina	0.614743	0.792641	0.716405	0.703199	0.787411	0.694651	0.59863	0.572696	0.900898	0.606736	0.696271	0.721585	0.622283	0.719557	0.678319	0.605733	0.726457	0.71657	0.712217	1	0.613663	0.769678	0.872162	0.624527	0.694501	0.688197	0.710117	0.712852	0.678681	0.73613	0.599469	0.898231	0.716534	0.720834	0.905335	0.699724	0.669311	0.730291
hs_CM_BIHi242.C3	0.945217	0.753183	0.736233	0.723523	0.757394	0.515544	0.636116	0.892686	0.57602	0.66875	0.515815	0.734451	0.939277	0.732022	0.745674	0.643539	0.740274	0.719854	0.677273	0.613663	1	0.748213	0.555646	0.653917	0.513647	0.752122	0.726327	0.709649	0.731261	0.724727	0.937444	0.563063	0.7259	0.736465	0.568103	0.523759	0.690207	0.706469
pt_CM_KarlchenDM02	0.730185	0.925789	0.604837	0.591202	0.949094	0.562898	0.665576	0.707515	0.711808	0.534849	0.557643	0.598083	0.732582	0.604365	0.791182	0.661761	0.606979	0.586949	0.552239	0.769678	0.748213	1	0.701193	0.673087	0.558139	0.792012	0.615561	0.56956	0.77688	0.600779	0.715272	0.696268	0.588055	0.597766	0.715356	0.57203	0.596909	0.579713
pt_lv_Barney	0.559626	0.700346	0.711133	0.72326	0.7045	0.655126	0.55653	0.543826	0.895446	0.670821	0.651321	0.688845	0.563251	0.714051	0.64126	0.579847	0.700668	0.715054	0.705888	0.872162	0.555646	0.701193	1	0.586286	0.651215	0.617929	0.702269	0.693161	0.611466	0.723719	0.537469	0.910702	0.713529	0.688886	0.929648	0.657668	0.698536	0.7073
rm_CM_WT103	0.641863	0.701214	0.569559	0.563882	0.691148	0.754098	0.928208	0.604039	0.607452	0.487242	0.753269	0.552753	0.651534	0.562612	0.678391	0.949755	0.569199	0.564595	0.577399	0.624527	0.653917	0.673087	0.586286	1	0.750796	0.680698	0.55125	0.548628	0.680768	0.566904	0.629078	0.60641	0.565701	0.556915	0.59742	0.76303	0.533617	0.55114
rm_lv_R00067	0.516796	0.584717	0.667735	0.646296	0.577144	0.972027	0.735344	0.480299	0.717418	0.531416	0.974276	0.6819	0.528255	0.663984	0.561046	0.733013	0.677038	0.676791	0.651001	0.694501	0.513647	0.558139	0.651215	0.750796	1	0.576	0.654469	0.681941	0.579899	0.668546	0.513067	0.708399	0.678268	0.683849	0.68999	0.975706	0.602838	0.688263
gg_CM_AssumboDM05	0.743755	0.811743	0.617894	0.609196	0.803513	0.575137	0.653225	0.702252	0.63771	0.508468	0.577879	0.618395	0.7576	0.621409	0.963081	0.658199	0.628319	0.608598	0.574166	0.688197	0.752122	0.792012	0.617929	0.680698	0.576	1	0.625677	0.603106	0.952199	0.610648	0.734536	0.622222	0.618603	0.622874	0.644082	0.583101	0.592355	0.604744
hs_lv_077	0.731229	0.600811	0.910268	0.895359	0.605025	0.653531	0.515364	0.716298	0.71164	0.773867	0.653939	0.895159	0.736315	0.920876	0.633568	0.527993	0.923163	0.898963	0.829643	0.710117	0.726327	0.615561	0.702269	0.55125	0.654469	0.625677	1	0.889168	0.619314	0.892507	0.712866	0.713841	0.897673	0.897135	0.746725	0.656841	0.87663	0.904014
hs_lv_069	0.726179	0.594383	0.919765	0.89634	0.593336	0.681855	0.521561	0.675858	0.755551	0.767887	0.681419	0.931248	0.717278	0.909582	0.601552	0.524194	0.927416	0.93689	0.884515	0.712852	0.709649	0.56956	0.693161	0.548628	0.681941	0.603106	0.889168	1	0.589724	0.901513	0.71471	0.751066	0.927994	0.932326	0.732899	0.678779	0.800542	0.931693
gg_CM_AssumboSK09	0.724543	0.794648	0.608292	0.597312	0.779762	0.577227	0.65256	0.701197	0.627114	0.490139	0.579829	0.606	0.742977	0.614239	0.928351	0.661747	0.609773	0.596726	0.562071	0.678681	0.731261	0.77688	0.611466	0.680768	0.579899	0.952199	0.619314	0.589724	1	0.606992	0.713224	0.615402	0.606695	0.60878	0.637831	0.586699	0.598999	0.594858
hs_lv_075	0.733369	0.603582	0.909909	0.891522	0.606416	0.667065	0.53724	0.703652	0.750047	0.795981	0.668477	0.893972	0.73431	0.90952	0.619001	0.548732	0.908457	0.904713	0.867141	0.73613	0.724727	0.600779	0.723719	0.566904	0.668546	0.610648	0.892507	0.901513	0.606992	1	0.718484	0.754187	0.904362	0.894396	0.765105	0.673243	0.848642	0.909936
hs_CM_BIHi242.C5	0.946529	0.739628	0.732223	0.716618	0.750488	0.511527	0.627427	0.897143	0.566867	0.653286	0.514236	0.736381	0.9324	0.724015	0.719482	0.627861	0.735164	0.719742	0.673237	0.599469	0.937444	0.715272	0.537469	0.629078	0.513067	0.734536	0.712866	0.71471	0.713224	0.718484	1	0.550451	0.72717	0.73759	0.547664	0.519499	0.670956	0.707044
pt_lv_Emmanuel	0.571243	0.722074	0.744972	0.733136	0.721458	0.711081	0.576551	0.52648	0.967006	0.668733	0.704573	0.744439	0.569293	0.725595	0.633168	0.588391	0.746234	0.75708	0.772973	0.898231	0.563063	0.696268	0.910702	0.60641	0.708399	0.622222	0.713841	0.751066	0.615402	0.754187	0.550451	1	0.748541	0.738823	0.920328	0.710453	0.660014	0.756508
hs_lv_072	0.736963	0.607327	0.927769	0.924729	0.606047	0.676197	0.534616	0.694239	0.746061	0.767392	0.675254	0.917498	0.739472	0.923966	0.62133	0.541035	0.928057	0.933192	0.875778	0.716534	0.7259	0.588055	0.713529	0.565701	0.678268	0.618603	0.897673	0.927994	0.606695	0.904362	0.72717	0.748541	1	0.916746	0.74773	0.675424	0.838222	0.924893
hs_lv_068	0.744595	0.610264	0.914337	0.892624	0.61344	0.681799	0.533561	0.705134	0.747468	0.770141	0.679586	0.945727	0.743649	0.907583	0.61612	0.5397	0.926523	0.924707	0.85718	0.720834	0.736465	0.597766	0.688886	0.556915	0.683849	0.622874	0.897135	0.932326	0.60878	0.894396	0.73759	0.738823	0.916746	1	0.721901	0.682257	0.800367	0.930105
pt_lv_Theo	0.573501	0.717506	0.74164	0.755636	0.717249	0.693229	0.55545	0.546053	0.911464	0.649069	0.692876	0.726812	0.577634	0.753057	0.660762	0.572791	0.74052	0.746367	0.741679	0.905335	0.568103	0.715356	0.929648	0.59742	0.68999	0.644082	0.746725	0.732899	0.637831	0.765105	0.547664	0.920328	0.74773	0.721901	1	0.69717	0.74125	0.740573
rm_lv_RiN8	0.527616	0.591342	0.668731	0.646656	0.586298	0.96977	0.748034	0.492507	0.720063	0.54172	0.97245	0.682437	0.536377	0.666443	0.570865	0.745256	0.676671	0.677071	0.650865	0.699724	0.523759	0.57203	0.657668	0.76303	0.975706	0.583101	0.656841	0.678779	0.586699	0.673243	0.519499	0.710453	0.675424	0.682257	0.69717	1	0.613508	0.685476
hs_lv_067	0.695752	0.569136	0.842286	0.847472	0.571418	0.605731	0.491743	0.690355	0.654514	0.741044	0.604276	0.79943	0.698453	0.865811	0.614026	0.51009	0.828661	0.817712	0.763541	0.669311	0.690207	0.596909	0.698536	0.533617	0.602838	0.592355	0.87663	0.800542	0.598999	0.848642	0.670956	0.660014	0.838222	0.800367	0.74125	0.613508	1	0.8063
hs_lv_076	0.717059	0.596708	0.921248	0.88965	0.597395	0.686847	0.523181	0.675845	0.75482	0.769776	0.684743	0.928412	0.718298	0.917367	0.601585	0.527142	0.927861	0.931059	0.870161	0.730291	0.706469	0.579713	0.7073	0.55114	0.688263	0.604744	0.904014	0.931693	0.594858	0.909936	0.707044	0.756508	0.924893	0.930105	0.740573	0.685476	0.8063	1

## Sheet: Correlation RIBO
	hs_lv_067	hs_CM_BIHi242.C2	hs_lv_076	rm_lv_Ri9809011	hs_lv_069	pt_CM_KarlchenDM02	pt_lv_Theo	pt_CM_KarlchenCG23	hs_CM_BIHi242.C4	pt_lv_Dirk1	hs_CM_BIHi242.C3	hs_lv_072	hs_lv_077	hs_lv_079	hs_lv_073	rm_lv_9125	pt_lv_Fangina	hs_lv_068	gg_CM_AssumboCG02	rm_CM_WT101	gg_CM_AssumboDM05	rm_lv_R00067	pt_lv_Barney	hs_lv_075	rm_CM_WT102	rm_CM_WT103	hs_lv_070	gg_CM_AssumboSK09	hs_CM_BIHi242.C1	hs_lv_081	hs_lv_071	pt_CM_KarlchenDM07	hs_lv_074	hs_lv_078	rm_lv_RiN8	pt_lv_Emmanuel	hs_lv_066	hs_CM_BIHi242.C5
hs_lv_067	1	0.569872	0.650041	0.536024	0.662728	0.519688	0.606903	0.497386	0.568692	0.574582	0.568423	0.675744	0.700744	0.659696	0.672791	0.54172	0.547524	0.651983	0.508086	0.468265	0.521307	0.541155	0.571218	0.704003	0.473711	0.473396	0.665415	0.525396	0.580871	0.640149	0.702359	0.497221	0.677673	0.586188	0.548682	0.570766	0.606642	0.552058
hs_CM_BIHi242.C2	0.569872	1	0.695875	0.581933	0.720648	0.746692	0.639312	0.7287	0.914763	0.626758	0.909996	0.761491	0.731713	0.668574	0.710852	0.581498	0.631073	0.720565	0.736529	0.652143	0.752952	0.584737	0.591856	0.689712	0.679334	0.660802	0.764354	0.744559	0.921352	0.763369	0.708717	0.735244	0.776964	0.550151	0.593035	0.615577	0.614225	0.902339
hs_lv_076	0.650041	0.695875	1	0.676734	0.883713	0.618403	0.705336	0.623409	0.725706	0.686731	0.718623	0.844448	0.857927	0.846884	0.876801	0.684977	0.656518	0.881005	0.626314	0.556241	0.623693	0.678902	0.699683	0.799985	0.557357	0.565605	0.839182	0.632891	0.728858	0.877194	0.826774	0.623877	0.848533	0.682745	0.665911	0.725169	0.728197	0.725829
rm_lv_Ri9809011	0.536024	0.581933	0.676734	1	0.690664	0.615547	0.720165	0.606704	0.587238	0.679929	0.589607	0.698629	0.660667	0.64269	0.673139	0.963181	0.664813	0.684522	0.615923	0.761491	0.626919	0.966194	0.665418	0.654578	0.777548	0.777234	0.68202	0.618899	0.592978	0.709363	0.658224	0.606682	0.686986	0.520913	0.960243	0.743124	0.610556	0.586301
hs_lv_069	0.662728	0.720648	0.883713	0.690664	1	0.626844	0.714028	0.620711	0.733535	0.70359	0.726768	0.889393	0.861316	0.852766	0.905576	0.701003	0.646952	0.911817	0.633384	0.564056	0.645309	0.694503	0.694642	0.840728	0.567555	0.565448	0.873054	0.638045	0.743475	0.90785	0.86242	0.626779	0.881988	0.676905	0.690539	0.745256	0.762297	0.736052
pt_CM_KarlchenDM02	0.519688	0.746692	0.618403	0.615547	0.626844	1	0.774792	0.952353	0.777466	0.769677	0.794859	0.650236	0.631521	0.598785	0.618382	0.622155	0.76131	0.632509	0.810163	0.708574	0.80485	0.616575	0.753493	0.600822	0.707103	0.713473	0.628535	0.798608	0.784379	0.649963	0.622161	0.962878	0.658585	0.486599	0.619477	0.767641	0.562934	0.773787
pt_lv_Theo	0.606903	0.639312	0.705336	0.720165	0.714028	0.774792	1	0.752857	0.627858	0.864384	0.630303	0.7672	0.737093	0.653699	0.712816	0.710148	0.89743	0.706216	0.675256	0.574868	0.698533	0.723519	0.856921	0.713295	0.596392	0.594961	0.750853	0.67437	0.63748	0.732919	0.725556	0.756229	0.764139	0.545397	0.721474	0.90684	0.6516	0.621299
pt_CM_KarlchenCG23	0.497386	0.7287	0.623409	0.606704	0.620711	0.952353	0.752857	1	0.776514	0.76559	0.791133	0.627427	0.608449	0.597231	0.607456	0.620691	0.745965	0.624141	0.815328	0.709151	0.802058	0.6062	0.751075	0.577014	0.708643	0.72041	0.596701	0.801283	0.776473	0.628386	0.602407	0.969653	0.633531	0.483164	0.605873	0.760145	0.542679	0.777921
hs_CM_BIHi242.C4	0.568692	0.914763	0.725706	0.587238	0.733535	0.777466	0.627858	0.776514	1	0.623538	0.948832	0.74755	0.723524	0.70022	0.719021	0.591557	0.621394	0.741005	0.769337	0.678478	0.764892	0.587635	0.614932	0.685657	0.680527	0.681671	0.739259	0.756713	0.944415	0.77048	0.701756	0.785932	0.763591	0.579128	0.590096	0.625655	0.617754	0.952872
pt_lv_Dirk1	0.574582	0.626758	0.686731	0.679929	0.70359	0.769677	0.864384	0.76559	0.623538	1	0.632501	0.746011	0.700897	0.647538	0.713139	0.682143	0.800336	0.693376	0.674285	0.578505	0.696265	0.682711	0.851095	0.6938	0.599084	0.598358	0.709976	0.683923	0.636997	0.695695	0.705468	0.759667	0.722841	0.52544	0.684624	0.871577	0.62429	0.624454
hs_CM_BIHi242.C3	0.568423	0.909996	0.718623	0.589607	0.726768	0.794859	0.630303	0.791133	0.948832	0.632501	1	0.745539	0.720953	0.694725	0.716569	0.593609	0.61968	0.736983	0.785069	0.683585	0.781018	0.587747	0.616572	0.679684	0.69356	0.702674	0.733641	0.772662	0.947325	0.760263	0.700423	0.790057	0.760067	0.572138	0.591937	0.624347	0.616197	0.945314
hs_lv_072	0.675744	0.761491	0.844448	0.698629	0.889393	0.650236	0.7672	0.627427	0.74755	0.746011	0.745539	1	0.87494	0.795675	0.897417	0.698868	0.690682	0.882365	0.648547	0.56662	0.681355	0.705594	0.70632	0.856495	0.586557	0.58153	0.916004	0.652729	0.759518	0.890868	0.875525	0.631353	0.922357	0.65993	0.70745	0.768758	0.757287	0.741215
hs_lv_077	0.700744	0.731713	0.857927	0.660667	0.861316	0.631521	0.737093	0.608449	0.723524	0.700897	0.720953	0.87494	1	0.807819	0.859156	0.664662	0.674991	0.859247	0.631725	0.550692	0.648685	0.669813	0.687763	0.836445	0.563032	0.562909	0.869528	0.639012	0.738257	0.866175	0.854322	0.612948	0.877282	0.672265	0.668833	0.719078	0.741782	0.718485
hs_lv_079	0.659696	0.668574	0.846884	0.64269	0.852766	0.598785	0.653699	0.597231	0.70022	0.647538	0.694725	0.795675	0.807819	1	0.834831	0.653616	0.610551	0.84402	0.600672	0.551338	0.598199	0.643782	0.662773	0.803674	0.547188	0.551262	0.791682	0.607781	0.707238	0.840712	0.792417	0.60288	0.798559	0.733097	0.643179	0.692265	0.70233	0.702265
hs_lv_073	0.672791	0.710852	0.876801	0.673139	0.905576	0.618382	0.712816	0.607456	0.719021	0.713139	0.716569	0.897417	0.859156	0.834831	1	0.680676	0.641289	0.895798	0.6251	0.544455	0.640227	0.680221	0.701993	0.850637	0.558301	0.556853	0.876645	0.626994	0.730744	0.88208	0.870971	0.610265	0.876712	0.670097	0.675774	0.737438	0.762981	0.71991
rm_lv_9125	0.54172	0.581498	0.684977	0.963181	0.701003	0.622155	0.710148	0.620691	0.591557	0.682143	0.593609	0.698868	0.664662	0.653616	0.680676	1	0.6462	0.693349	0.625125	0.770959	0.63366	0.963711	0.669941	0.660754	0.779247	0.779667	0.673082	0.632102	0.601292	0.704844	0.666612	0.616109	0.684223	0.523443	0.959607	0.74201	0.612325	0.591223
pt_lv_Fangina	0.547524	0.631073	0.656518	0.664813	0.646952	0.76131	0.89743	0.745965	0.621394	0.800336	0.61968	0.690682	0.674991	0.610551	0.641289	0.6462	1	0.642761	0.650347	0.574154	0.665484	0.672372	0.779809	0.655578	0.591716	0.579846	0.706473	0.642857	0.624699	0.682713	0.647646	0.756193	0.70515	0.520895	0.666195	0.847283	0.605033	0.609866
hs_lv_068	0.651983	0.720565	0.881005	0.684522	0.911817	0.632509	0.706216	0.624141	0.741005	0.693376	0.736983	0.882365	0.859247	0.84402	0.895798	0.693349	0.642761	1	0.640871	0.559548	0.647338	0.69015	0.696182	0.828147	0.568123	0.569754	0.855918	0.643748	0.74972	0.90576	0.847604	0.628085	0.876603	0.681775	0.684411	0.738704	0.756968	0.742643
gg_CM_AssumboCG02	0.508086	0.736529	0.626314	0.615923	0.633384	0.810163	0.675256	0.815328	0.769337	0.674285	0.785069	0.648547	0.631725	0.600672	0.6251	0.625125	0.650347	0.640871	1	0.687282	0.969892	0.618951	0.674964	0.594134	0.695379	0.709557	0.621279	0.958419	0.784399	0.646488	0.620006	0.806819	0.649097	0.49454	0.616709	0.67443	0.559771	0.772081
rm_CM_WT101	0.468265	0.652143	0.556241	0.761491	0.564056	0.708574	0.574868	0.709151	0.678478	0.578505	0.683585	0.56662	0.550692	0.551338	0.544455	0.770959	0.574154	0.559548	0.687282	1	0.680618	0.760561	0.568156	0.539736	0.946456	0.937539	0.560879	0.691025	0.685063	0.576487	0.543991	0.709486	0.576486	0.448858	0.756794	0.587938	0.508636	0.677768
gg_CM_AssumboDM05	0.521307	0.752952	0.623693	0.626919	0.645309	0.80485	0.698533	0.802058	0.764892	0.696265	0.781018	0.681355	0.648685	0.598199	0.640227	0.63366	0.665484	0.647338	0.969892	0.680618	1	0.629278	0.672783	0.615603	0.69876	0.701782	0.653749	0.949856	0.777838	0.658618	0.644103	0.790725	0.675074	0.489275	0.633538	0.68971	0.567486	0.761098
rm_lv_R00067	0.541155	0.584737	0.678902	0.966194	0.694503	0.616575	0.723519	0.6062	0.587635	0.682711	0.587747	0.705594	0.669813	0.643782	0.680221	0.963711	0.672372	0.69015	0.618951	0.760561	0.629278	1	0.67387	0.663567	0.777537	0.772386	0.693057	0.62054	0.595718	0.715929	0.664331	0.609214	0.693106	0.527118	0.961336	0.749118	0.620683	0.58714
pt_lv_Barney	0.571218	0.591856	0.699683	0.665418	0.694642	0.753493	0.856921	0.751075	0.614932	0.851095	0.616572	0.70632	0.687763	0.662773	0.701993	0.669941	0.779809	0.696182	0.674964	0.568156	0.672783	0.67387	1	0.662459	0.579743	0.587805	0.672368	0.668754	0.62494	0.6944	0.686855	0.754963	0.702646	0.547152	0.657799	0.859252	0.629685	0.617911
hs_lv_075	0.704003	0.689712	0.799985	0.654578	0.840728	0.600822	0.713295	0.577014	0.685657	0.6938	0.679684	0.856495	0.836445	0.803674	0.850637	0.660754	0.655578	0.828147	0.594134	0.539736	0.615603	0.663567	0.662459	1	0.548243	0.541965	0.853876	0.603677	0.700536	0.826062	0.837696	0.584919	0.838441	0.674361	0.673068	0.723844	0.737892	0.679643
rm_CM_WT102	0.473711	0.679334	0.557357	0.777548	0.567555	0.707103	0.596392	0.708643	0.680527	0.599084	0.69356	0.586557	0.563032	0.547188	0.558301	0.779247	0.591716	0.568123	0.695379	0.946456	0.69876	0.777537	0.579743	0.548243	1	0.961239	0.582538	0.701905	0.698338	0.59118	0.559098	0.70067	0.595561	0.449889	0.773227	0.599213	0.516932	0.681912
rm_CM_WT103	0.473396	0.660802	0.565605	0.777234	0.565448	0.713473	0.594961	0.72041	0.681671	0.598358	0.702674	0.58153	0.562909	0.551262	0.556853	0.779667	0.579846	0.569754	0.709557	0.937539	0.701782	0.772386	0.587805	0.541965	0.961239	1	0.567594	0.708286	0.698987	0.585354	0.560071	0.708622	0.587777	0.455175	0.769461	0.5958	0.51451	0.683401
hs_lv_070	0.665415	0.764354	0.839182	0.68202	0.873054	0.628535	0.750853	0.596701	0.739259	0.709976	0.733641	0.916004	0.869528	0.791682	0.876645	0.673082	0.706473	0.855918	0.621279	0.560879	0.653749	0.693057	0.672368	0.853876	0.582538	0.567594	1	0.62938	0.752173	0.893041	0.856966	0.606931	0.904769	0.636528	0.692351	0.745597	0.753472	0.734611
gg_CM_AssumboSK09	0.525396	0.744559	0.632891	0.618899	0.638045	0.798608	0.67437	0.801283	0.756713	0.683923	0.772662	0.652729	0.639012	0.607781	0.626994	0.632102	0.642857	0.643748	0.958419	0.691025	0.949856	0.62054	0.668754	0.603677	0.701905	0.708286	0.62938	1	0.776278	0.644322	0.63275	0.786895	0.652506	0.487681	0.624247	0.671528	0.556784	0.752292
hs_CM_BIHi242.C1	0.580871	0.921352	0.728858	0.592978	0.743475	0.784379	0.63748	0.776473	0.944415	0.636997	0.947325	0.759518	0.738257	0.707238	0.730744	0.601292	0.624699	0.74972	0.784399	0.685063	0.777838	0.595718	0.62494	0.700536	0.698338	0.698987	0.752173	0.776278	1	0.777706	0.717144	0.777906	0.771345	0.575892	0.599238	0.632013	0.633375	0.941381
hs_lv_081	0.640149	0.763369	0.877194	0.709363	0.90785	0.649963	0.732919	0.628386	0.77048	0.695695	0.760263	0.890868	0.866175	0.840712	0.88208	0.704844	0.682713	0.90576	0.646488	0.576487	0.658618	0.715929	0.6944	0.826062	0.59118	0.585354	0.893041	0.644322	0.777706	1	0.83546	0.642664	0.896005	0.672723	0.708711	0.756072	0.75721	0.770613
hs_lv_071	0.702359	0.708717	0.826774	0.658224	0.86242	0.622161	0.725556	0.602407	0.701756	0.705468	0.700423	0.875525	0.854322	0.792417	0.870971	0.666612	0.647646	0.847604	0.620006	0.543991	0.644103	0.664331	0.686855	0.837696	0.559098	0.560071	0.856966	0.63275	0.717144	0.83546	1	0.603643	0.863758	0.649555	0.669789	0.718248	0.749195	0.696113
pt_CM_KarlchenDM07	0.497221	0.735244	0.623877	0.606682	0.626779	0.962878	0.756229	0.969653	0.785932	0.759667	0.790057	0.631353	0.612948	0.60288	0.610265	0.616109	0.756193	0.628085	0.806819	0.709486	0.790725	0.609214	0.754963	0.584919	0.70067	0.708622	0.606931	0.786895	0.777906	0.642664	0.603643	1	0.640696	0.490183	0.605992	0.764095	0.551378	0.789116
hs_lv_074	0.677673	0.776964	0.848533	0.686986	0.881988	0.658585	0.764139	0.633531	0.763591	0.722841	0.760067	0.922357	0.877282	0.798559	0.876712	0.684223	0.70515	0.876603	0.649097	0.576486	0.675074	0.693106	0.702646	0.838441	0.595561	0.587777	0.904769	0.652506	0.771345	0.896005	0.863758	0.640696	1	0.658449	0.689192	0.744142	0.753142	0.758876
hs_lv_078	0.586188	0.550151	0.682745	0.520913	0.676905	0.486599	0.545397	0.483164	0.579128	0.52544	0.572138	0.65993	0.672265	0.733097	0.670097	0.523443	0.520895	0.681775	0.49454	0.448858	0.489275	0.527118	0.547152	0.674361	0.449889	0.455175	0.636528	0.487681	0.575892	0.672723	0.649555	0.490183	0.658449	1	0.516757	0.563946	0.583707	0.582928
rm_lv_RiN8	0.548682	0.593035	0.665911	0.960243	0.690539	0.619477	0.721474	0.605873	0.590096	0.684624	0.591937	0.70745	0.668833	0.643179	0.675774	0.959607	0.666195	0.684411	0.616709	0.756794	0.633538	0.961336	0.657799	0.673068	0.773227	0.769461	0.692351	0.624247	0.599238	0.708711	0.669789	0.605992	0.689192	0.516757	1	0.75034	0.611046	0.5854
pt_lv_Emmanuel	0.570766	0.615577	0.725169	0.743124	0.745256	0.767641	0.90684	0.760145	0.625655	0.871577	0.624347	0.768758	0.719078	0.692265	0.737438	0.74201	0.847283	0.738704	0.67443	0.587938	0.68971	0.749118	0.859252	0.723844	0.599213	0.5958	0.745597	0.671528	0.632013	0.756072	0.718248	0.764095	0.744142	0.563946	0.75034	1	0.663743	0.625037
hs_lv_066	0.606642	0.614225	0.728197	0.610556	0.762297	0.562934	0.6516	0.542679	0.617754	0.62429	0.616197	0.757287	0.741782	0.70233	0.762981	0.612325	0.605033	0.756968	0.559771	0.508636	0.567486	0.620683	0.629685	0.737892	0.516932	0.51451	0.753472	0.556784	0.633375	0.75721	0.749195	0.551378	0.753142	0.583707	0.611046	0.663743	1	0.617934
hs_CM_BIHi242.C5	0.552058	0.902339	0.725829	0.586301	0.736052	0.773787	0.621299	0.777921	0.952872	0.624454	0.945314	0.741215	0.718485	0.702265	0.71991	0.591223	0.609866	0.742643	0.772081	0.677768	0.761098	0.58714	0.617911	0.679643	0.681912	0.683401	0.734611	0.752292	0.941381	0.770613	0.696113	0.789116	0.758876	0.582928	0.5854	0.625037	0.617934	1

## Sheet: dNdS
gtf_id	class	dN_macaque	dS_macaque	dN_mouse	dS_mouse	TEvar
ATP5F1A	CV	0.0277	0.0934	0.0117	0.5664	1.99005
ATP5F1C	CV	0.008	0.0852	0.0446	0.5031	0.250014
ATP5F1E	CV	0.0178	0.1287	0.0265	0.5064	1.54167
ATP5PD	CV	0.0279	0.0443	0.1217	0.7834	0.981362
ATP5PD	CV	0.0143	0.0685	0.1217	0.7834	0.981362
ATP5PF	CV	0.0369	0.0221	0.0965	0.2655	0.378626
COX4I2	CIV	0.0362	0.0818	0.1473	0.7335	0.193943
COX5A	CIV	0.0194	0.0313	0.0777	0.2894	0.456201
COX6A2	CIV	0.0308	0.2589	0.1361	0.8831	0.521741
COX6C	CIV	0.0694	0.0779	0.1545	0.566	1.54873
COX7B	CIV	0.0254	0.0289	0.1458	0.2778	2.94606

## Sheet: Sex-specific FCs
Row.names	baseMean.x	log2FoldChange.x	lfcSE.x	stat.x	pvalue.x	padj.x
P1_17:81239364_81241016:+:3:225	39.6352	-3.64301	0.840437	-4.33466	1.45985e-05	0.11981
P1_15:78105311_78131215:-:6:564	51.7196	-4.80085	1.18891	-4.03803	5.39025e-05	0.147459
P1_8:41655727_41665023:-:4:471	235.515	-4.53291	1.10663	-4.09615	4.20075e-05	0.147459
P1_18:2539000_2567216:-:8:1419	45.7538	-2.35429	0.628935	-3.7433	0.000181622	0.372643
P1_11:129864725_129892888:-:25:3975	228.052	1.1632	0.334613	3.47627	0.000508448	0.449587
P1_12:57755550_57758897:+:4:1020	62.3563	-3.95507	1.14433	-3.45622	0.000547809	0.449587
P1_2:97083755_97091706:-:7:945	37.3282	-3.51049	0.975218	-3.5997	0.00031859	0.449587
P1_20:13390360_13630060:-:13:1245	63.7071	1.78872	0.516642	3.46221	0.000535752	0.449587
P1_7:100466959_100478038:-:4:1188	300.306	-2.61399	0.739465	-3.53498	0.000407807	0.449587
P1_9:137188727_137188978:+:1:252	21.6645	-3.33539	0.964123	-3.4595	0.000541176	0.449587
P1_19:10333857_10339614:-:7:1644	156.347	1.88458	0.550587	3.42285	0.000619671	0.462331
P1_2:159752538_159767352:+:4:327	254.7	0.986309	0.290192	3.39881	0.000676801	0.462875
P1_1:31413266_31434199:+:10:1368	15.8105	-4.27297	1.26984	-3.36495	0.000765568	0.483309
P1_22:20999880_21000167:-:1:288	51.3786	3.38275	1.02503	3.30014	0.000966378	0.536668
P1_7:100155011_100158499:-:11:1743	90.75	2.35782	0.715368	3.29596	0.000980873	0.536668
P1_14:105314919_105394672:+:24:2670	456.158	-2.48403	0.759374	-3.27115	0.0010711	0.549406
P1_19:37151589_37169910:-:4:2310	25.2307	-3.61021	1.11252	-3.24507	0.0011742	0.566861
P1_14:23307768_23308965:+:2:582	117.44	-2.26825	0.716686	-3.16492	0.00155127	0.673338
P1_15:89628419_89652930:-:18:4029	71.1219	-2.63189	0.831956	-3.1635	0.00155884	0.673338
P1_21:46636952_46664327:+:10:1302	401.561	1.41676	0.45075	3.14313	0.00167153	0.685912
P1_12:57726552_57737217:-:18:2490	204.762	3.13647	1.0098	3.10602	0.00189621	0.741057
P1_1:156591805_156594084:+:6:867	573.382	-0.850878	0.278045	-3.06021	0.0022118	0.7786
P1_15:79896854_79896988:-:1:135	13.4896	-3.34973	1.11474	-3.00494	0.00265637	0.7786
P1_20:10413735_10413887:-:1:153	59.7869	-2.74682	0.908629	-3.02304	0.00250248	0.7786
P1_4:22387705_22515784:-:19:3966	279.085	-1.75582	0.571071	-3.0746	0.00210782	0.7786
P1_4:53489_87451:+:4:1947	44.4767	-2.62457	0.861911	-3.04506	0.00232636	0.7786
P1_5:175959969_175968208:-:6:1056	6.75056	-3.52791	1.17138	-3.01176	0.00259741	0.7786
P1_6:35452546_35466345:+:10:1611	45.2634	1.76638	0.587098	3.00866	0.002624	0.7786
P1_7:6331215_6348758:-:2:207	8.96966	-3.21965	1.07953	-2.98246	0.00285944	0.809223
P1_1:9539692_9582501:+:7:966	18.7038	-2.99328	1.01227	-2.957	0.00310651	0.849839
P1_17:19341238_19357872:-:5:342	34.3886	-2.4522	0.842156	-2.91181	0.00359338	0.914036
P1_20:34851114_34860294:-:9:1140	127.544	-1.94464	0.669466	-2.90476	0.0036753	0.914036
P1_5:60874615_60922154:-:10:1017	40.0692	-2.03285	0.695552	-2.92264	0.00347079	0.914036
P1_11:69667519_69675239:-:5:414	27.9483	-2.35991	0.821551	-2.87251	0.00407231	0.928373
P1_14:73966928_73988102:-:13:1287	54.3985	-1.68704	0.584727	-2.88517	0.00391199	0.928373
P1_6:31142592_31157038:-:17:2349	126.295	-2.11199	0.734348	-2.87601	0.00402731	0.928373
P1_8:30786235_30812421:-:7:930	792.958	-0.999323	0.349406	-2.86006	0.00423556	0.939493
P1_1:43975041_43975403:+:1:363	39.2008	-1.75665	0.622145	-2.82354	0.00474971	0.966472
P1_3:14112887_14121977:-:3:468	68.2725	-1.95567	0.689749	-2.83534	0.0045777	0.966472
P1_5:177600211_177609695:+:6:984	91.1887	-2.10341	0.746345	-2.81828	0.00482824	0.966472
P1_6:10528915_10626607:+:3:1206	102.18	-2.28617	0.808528	-2.82757	0.00469024	0.966472
P1_1:156743449_156752363:-:6:771	662.797	-0.830142	0.307787	-2.69714	0.00699388	0.972861
P1_1:3889960_3900186:-:4:732	163.494	1.3546	0.501324	2.70204	0.00689149	0.972861
P1_1:70145800_70205540:-:15:1809	279.672	0.730628	0.270038	2.70565	0.00681701	0.972861
P1_11:1876296_1887563:+:10:1317	313.064	1.92702	0.702183	2.74433	0.00606353	0.972861
P1_11:64270209_64284368:-:3:507	200.746	-1.70303	0.62389	-2.7297	0.00633916	0.972861
P1_11:85663586_85664875:-:2:1077	185.728	1.28601	0.464157	2.77063	0.00559478	0.972861
P1_12:122022092_122059163:+:6:696	81.4819	-2.15807	0.779474	-2.76862	0.00562945	0.972861
P1_12:7190378_7210223:+:15:1920	243.022	-1.60533	0.576857	-2.7829	0.00538757	0.972861
P1_14:104868451_104894958:+:18:4770	227.263	-1.81541	0.672436	-2.69975	0.0069392	0.972861
P1_19:39169554_39178579:+:8:1776	130.269	1.57382	0.574626	2.73886	0.00616521	0.972861
P1_19:45890623_45901773:-:2:1200	49.1552	-2.55933	0.940261	-2.72193	0.00649015	0.972861
P1_19:46720602_46746427:-:17:2280	494.321	-1.26035	0.456908	-2.75843	0.00580797	0.972861
P1_20:36239869_36255745:+:3:1155	266.781	0.579647	0.212736	2.72473	0.00643544	0.972861
P1_22:37849321_37888464:+:13:1824	1990.07	0.607198	0.221364	2.74298	0.00608843	0.972861
P1_3:49909014_49929886:-:6:1959	98.5445	-2.03889	0.742612	-2.74556	0.00604068	0.972861
P1_6:105158470_105161909:-:3:876	191.867	-2.51547	0.896244	-2.80668	0.00500553	0.972861
P1_6:44113843_44116611:-:2:438	303.946	-0.948278	0.346049	-2.7403	0.00613833	0.972861
P1_Y:20575872_20592346:+:7:435	1273.2	2.51473	0.928179	2.70932	0.00674208	0.972861
P1_12:57931610_57935536:-:2:195	48.9623	1.74613	0.650055	2.68612	0.00722867	0.988762
P1_3:196568985_196584318:+:3:861	28.6695	-2.04358	0.763969	-2.67496	0.00747386	0.991262
P1_7:43926533_43952695:+:7:444	110.625	-2.34139	0.875516	-2.6743	0.00748852	0.991262
P1_1:155247782_155254874:-:12:2007	104.766	2.02392	0.767758	2.63614	0.00838546	0.994021
P1_1:171704506_171738414:-:7:423	59.3736	-1.69524	0.644865	-2.62882	0.00856812	0.994021
P1_12:51063746_51076561:-:4:1632	171.914	1.21736	0.458636	2.6543	0.00794724	0.994021
P1_12:6841297_6846898:+:9:1014	39.7502	-3.00059	1.15018	-2.60881	0.00908586	0.994021
P1_12:82358566_82479024:+:12:1812	69.1973	1.3178	0.503975	2.6148	0.00892789	0.994021
P1_15:60423634_60477977:-:15:2949	206.37	1.00623	0.385592	2.60958	0.00906532	0.994021
P1_16:19706910_19715035:-:4:1377	81.2775	1.4165	0.541243	2.61712	0.00886755	0.994021
P1_17:38352053_38395968:+:9:1938	40.5774	-1.59493	0.606777	-2.62853	0.00857553	0.994021
P1_19:56407115_56424368:+:4:1710	34.7986	-1.84552	0.708632	-2.60434	0.00920502	0.994021
P1_22:45322380_45340405:+:8:1074	89.6415	-2.36824	0.907081	-2.61084	0.009032	0.994021
P1_5:176238509_176345445:+:10:2676	36.7519	-1.96024	0.739272	-2.65159	0.00801143	0.994021
P1_5:66596656_66986486:+:5:717	89.1403	-1.93287	0.737289	-2.6216	0.00875186	0.994021
P1_8:60741433_60865933:+:37:8994	238.612	-2.13357	0.808564	-2.63872	0.00832204	0.994021
P1_9:96450280_96490038:+:8:1242	352.362	-1.22739	0.462862	-2.65174	0.00800784	0.994021
P1_1:165827834_165907823:+:7:786	155.835	-2.3769	0.917588	-2.59037	0.00958717	0.994845
P1_1:1665782_1676699:-:8:1218	45.8277	2.48117	0.959792	2.58512	0.00973461	0.994845
P1_12:123261736_123271618:-:4:348	233.827	-0.98458	0.381303	-2.58215	0.00981874	0.994845
P1_14:75985787_75986059:+:1:273	4.36058	-3.45133	1.32802	-2.59886	0.00935329	0.994845
P1_7:93994230_94004216:-:4:357	132.872	1.03431	0.40054	2.5823	0.00981442	0.994845
P1_1:100038233_100082209:+:12:1473	287.321	0.228308	0.543043	0.420424	0.674176	0.999984
P1_1:100149042_100156278:-:4:456	398.772	-0.974836	0.717868	-1.35796	0.174476	0.999984
P1_1:100196255_100249820:-:11:1449	594.829	-0.129638	0.521874	-0.248409	0.803818	0.999984
P1_1:100266412_100291504:+:12:1104	490.173	0.167057	0.333229	0.501327	0.616141	0.999984
P1_1:10033671_10179956:+:29:4062	595.033	-0.473405	0.442081	-1.07086	0.284234	0.999984
P1_1:100719861_100738283:+:9:2220	260.748	0.300783	1.00112	0.300447	0.763836	0.999984
P1_1:100873942_100888757:-:4:993	104.482	-0.0864892	0.681829	-0.126849	0.89906	0.999984
P1_1:100990408_101025443:-:7:858	262.136	-0.59919	0.454384	-1.31869	0.187274	0.999984
P1_1:101238985_101240133:+:1:1149	889.397	-0.210627	0.503048	-0.418702	0.675434	0.999984
P1_1:1020173_1054981:+:39:6207	521.37	-0.0175087	0.812395	-0.021552	0.982805	0.999984
P1_1:10232329_10304647:+:21:3582	1202.92	0.35775	0.501305	0.713637	0.475451	0.999984
P1_1:103526071_103551780:+:14:1551	166.837	-0.132822	0.559643	-0.237334	0.812397	0.999984
P1_1:10399118_10419749:+:13:1452	557.597	0.0927948	0.60452	0.153502	0.878003	0.999984
P1_1:10433908_10442405:+:4:300	18.1847	1.47115	1.14716	1.28242	0.199694	0.999984
P1_1:10461490_10472458:-:6:996	190.177	-0.321579	0.310673	-1.0351	0.30062	0.999984
P1_1:10474967_10629987:+:9:1134	202.844	-0.147144	0.348602	-0.422099	0.672953	0.999984
P1_1:10638942_10694345:-:20:5652	599.414	0.199178	0.441791	0.450842	0.652103	0.999984
P1_1:108136653_108200510:-:10:1806	337.382	0.645327	0.477498	1.35147	0.176543	0.999984
P1_1:108692592_108700020:+:6:1641	388.206	0.343225	0.796226	0.431065	0.666421	0.999984
P1_1:108746738_108808877:+:19:1779	491.287	0.522661	0.345529	1.51264	0.130371	0.999984
P1_1:108896865_108929940:+:13:1998	32.9204	-1.81064	0.879024	-2.05983	0.0394146	0.999984
P1_1:108934670_108950437:-:10:1656	463.193	0.185664	0.279688	0.663827	0.506801	0.999984
P1_1:108971430_109023512:-:14:2763	269.88	0.332147	0.235891	1.40805	0.159115	0.999984
P1_1:109090873_109094579:+:3:366	118.763	-1.22926	0.692213	-1.77585	0.0757582	0.999984
P1_1:109213993_109237888:+:12:1611	1609.82	-0.148185	0.226588	-0.653984	0.513122	0.999984
P1_1:109250080_109274049:+:34:8772	138.504	-1.2652	0.835912	-1.51356	0.130137	0.999984
P1_1:109314043_109398021:-:20:2625	1683.18	-0.420675	0.589185	-0.713994	0.475231	0.999984
P1_1:109402013_109426330:-:9:726	1246.66	-0.367524	0.240763	-1.5265	0.126885	0.999984
P1_1:109507431_109508912:-:1:1482	101.412	-0.986268	0.874949	-1.12723	0.259645	0.999984
P1_1:109548721_109592233:+:8:1065	433.133	0.299129	0.580042	0.515702	0.606063	0.999984
P1_1:109621014_109631152:+:18:2640	150.354	-0.346061	0.805478	-0.429634	0.667462	0.999984
P1_1:109656390_109674836:+:8:657	167.95	-0.0996324	0.517301	-0.1926	0.847272	0.999984
P1_1:109737071_109740287:-:8:678	993.542	-0.0896699	0.5589	-0.16044	0.872535	0.999984
P1_1:109911024_109925189:+:8:1665	458.797	0.126285	0.659464	0.191497	0.848136	0.999984
P1_1:109985053_110021680:+:17:1593	960.175	-0.238108	0.209992	-1.13389	0.256841	0.999984
P1_1:110034638_110053912:+:21:2514	271.224	0.0299731	0.42426	0.0706481	0.943678	0.999984
P1_1:11013728_11022654:+:5:1245	787.748	0.239674	0.306029	0.783175	0.433524	0.999984
P1_1:11054865_11059943:-:8:909	424.646	-0.38351	0.410362	-0.934566	0.350012	0.999984
P1_1:11066718_11099831:-:25:2658	597.566	0.652749	0.360634	1.81	0.0702952	0.999984
P1_1:110947959_110963688:-:4:2310	182.651	-1.02586	0.815757	-1.25756	0.208551	0.999984
P1_1:11107485_11259409:-:57:7650	1014.79	0.342847	0.384187	0.892397	0.37218	0.999984
P1_1:111118160_111131554:-:7:801	294.344	0.121663	0.400064	0.30411	0.761044	0.999984
P1_1:111147715_111184310:+:8:1251	230.206	0.389381	0.473309	0.822678	0.410691	0.999984
P1_1:111346653_111351327:+:6:576	97.225	-0.198209	0.691125	-0.286791	0.774272	0.999984
P1_1:111441230_111449169:-:10:1029	457.002	-0.377489	0.25773	-1.46467	0.143011	0.999984
P1_1:111691361_111709235:+:6:555	581.666	-0.08207	0.299279	-0.274226	0.783911	0.999984
P1_1:111755925_111766899:+:11:2475	210.15	0.307624	0.345691	0.88988	0.37353	0.999984
P1_1:111776077_111982648:-:7:1890	119.94	-0.0904287	0.790592	-0.114381	0.908936	0.999984
P1_1:112416166_112457412:+:4:1920	195.339	0.0187932	0.451696	0.0416057	0.966813	0.999984
P1_1:112541912_112619113:-:14:1668	148.263	0.39228	0.395233	0.992529	0.320939	0.999984
P1_1:112619845_112670132:+:10:861	351.101	0.572481	0.555521	1.03053	0.302762	0.999984
P1_1:112674913_112700507:+:20:3012	260.614	-0.419463	0.960142	-0.436876	0.662201	0.999984
P1_1:112701540_112702571:-:2:183	474.289	-0.146925	0.664993	-0.220942	0.825138	0.999984
P1_1:112702817_112703799:-:2:459	706.399	0.0745878	0.514799	0.144887	0.8848	0.999984
P1_1:112913891_112929308:-:4:1503	2886.85	-0.111022	0.451674	-0.245801	0.805836	0.999984
P1_1:113073407_113124101:+:18:3198	190.595	0.0975301	0.359749	0.271106	0.78631	0.999984
P1_1:113391034_113682261:+:21:3378	77.2119	-0.916738	0.571302	-1.60465	0.108571	0.999984
P1_1:113697705_113758703:-:18:2289	93.7771	0.862685	0.665603	1.2961	0.194943	0.999984
P1_1:113765980_113812412:-:7:2409	169.635	-0.0987505	0.366532	-0.269418	0.787608	0.999984
P1_1:113895065_113904717:-:10:2220	242.374	0.480982	0.658845	0.730038	0.465367	0.999984
P1_1:113940384_113973512:+:15:3633	583.885	0.342735	0.630591	0.543514	0.586776	0.999984
P1_1:113979517_113981769:+:3:1221	425.005	0.59347	0.826495	0.718056	0.472723	0.999984
P1_1:114397648_114511076:-:20:3384	220.433	-0.716299	0.334035	-2.14438	0.0320024	0.999984
P1_1:114568130_114581591:-:7:678	443.822	-0.154004	0.511774	-0.300922	0.763474	0.999984
P1_1:114708535_114716160:-:4:570	95.5299	0.196514	0.462582	0.42482	0.670968	0.999984
P1_1:114718169_114741664:-:19:2535	8404.01	-0.482462	0.354971	-1.35916	0.174096	0.999984
P1_1:114774271_114780607:-:5:636	202.502	-0.548487	0.416292	-1.31756	0.187653	0.999984
P1_1:115286070_115286789:-:1:720	66.0996	0.218693	1.29759	0.168537	0.866161	0.999984
P1_1:115651414_115691379:+:7:1575	69.7663	0.524777	0.496443	1.05707	0.290478	0.999984
P1_1:115701241_115768541:-:11:1200	22617.8	0.187137	0.567458	0.329781	0.741565	0.999984
P1_1:116373512_116404444:+:23:3072	9430.21	-0.143218	0.530211	-0.270115	0.787071	0.999984
P1_1:116514813_116570972:-:6:753	492.549	-0.312041	0.614764	-0.507578	0.611749	0.999984
P1_1:11655836_11661273:+:5:768	77.1025	-0.176077	0.665245	-0.264681	0.791256	0.999984
P1_1:116577312_116666326:-:11:3645	132.386	0.910096	0.45703	1.99133	0.0464449	0.999984
P1_1:11668659_11673851:+:5:882	89.6517	-1.333	0.786525	-1.69479	0.0901148	0.999984
P1_1:11674775_11680601:-:8:675	177.064	0.065734	0.53555	0.122741	0.902312	0.999984
P1_1:116910204_116986967:+:9:2640	1376.59	-0.225486	0.457974	-0.492357	0.622467	0.999984
P1_1:117112305_117121201:-:6:1743	121.353	-1.13117	0.902816	-1.25293	0.21023	0.999984
P1_1:11736209_11750192:+:5:480	156.104	-0.435424	0.781156	-0.55741	0.577247	0.999984
P1_1:117368184_117522957:+:13:1926	183.539	-0.155551	0.45594	-0.341166	0.732978	0.999984
P1_1:117877964_117920357:-:12:1491	137.773	0.183663	0.731382	0.251118	0.801723	0.999984
P1_1:11790680_11803185:-:11:2040	370.469	0.543954	0.614195	0.885638	0.375813	0.999984
P1_1:117933320_117959447:+:26:2832	385.889	-0.419285	0.547265	-0.766147	0.443589	0.999984
P1_1:11846009_11847684:-:3:456	1886.61	0.460537	1.05894	0.434903	0.663633	0.999984
P1_1:11857655_11858833:-:3:405	4033.03	-0.244601	1.87425	-0.130506	0.896166	0.999984
P1_1:119032911_119140644:-:6:1083	135.604	-0.381761	0.697552	-0.547286	0.584182	0.999984
P1_1:11934780_11974808:+:19:2184	1276.03	0.0941016	0.51556	0.182523	0.855172	0.999984
P1_1:119622705_119626100:-:2:1638	58.9937	-0.319157	0.887527	-0.359602	0.719144	0.999984
P1_1:119712023_119744040:+:12:1602	197.859	0.724412	0.962738	0.75245	0.45178	0.999984
P1_1:11989169_12011565:+:17:2274	4474.74	-0.385205	0.587643	-0.655509	0.51214	0.999984
P1_1:119915306_120069406:-:34:7416	777.856	-0.0115932	0.489835	-0.0236676	0.981118	0.999984
P1_1:120157038_120176381:-:5:648	236.326	-0.326541	0.406341	-0.803613	0.421621	0.999984
P1_1:12167092_12207020:+:10:1386	278.714	0.410591	0.66072	0.62143	0.534317	0.999984
P1_1:1217512_1228793:-:6:1089	1550.98	0.153938	0.299521	0.513948	0.607288	0.999984
P1_1:12234267_12509024:+:68:13092	2018.59	0.109359	0.45766	0.238952	0.811143	0.999984
P1_1:1255203_1267992:-:6:780	248.813	-0.382087	0.378818	-1.00863	0.313152	0.999984
P1_1:12568340_12617348:-:6:909	444.958	0.260367	0.642982	0.404936	0.685525	0.999984
P1_1:1293564_1307815:-:24:2505	364.004	0.433114	0.490972	0.882157	0.377692	0.999984
P1_1:1308644_1311379:+:8:912	60.795	0.266353	0.79544	0.33485	0.737738	0.999984
P1_1:1311859_1324608:-:17:1803	610.461	-0.537594	0.691552	-0.777373	0.436939	0.999984
P1_1:1326911_1327763:+:2:645	276.095	-0.677752	0.499978	-1.35556	0.175238	0.999984
P1_1:1336142_1349065:-:15:2088	673.001	0.0838952	0.728686	0.115132	0.90834	0.999984
P1_1:1353301_1358504:-:10:1353	396.078	0.356349	0.924434	0.385478	0.699883	0.999984
P1_1:13583806_13615911:+:6:717	434.75	0.536725	0.787862	0.681242	0.495718	0.999984
P1_1:13715606_13786527:+:8:5049	459.657	-0.857707	0.791097	-1.0842	0.278276	0.999984
P1_1:1373801_1374756:-:3:600	1274.31	-0.57542	0.377016	-1.52625	0.126948	0.999984
P1_1:1402083_1407217:-:4:450	770.054	-0.0595895	0.323416	-0.184251	0.853817	0.999984
P1_1:145746866_145823873:-:9:915	986.071	-0.22626	0.544451	-0.415575	0.677721	0.999984
P1_1:145849446_145858990:-:14:1887	265.683	1.16857	0.700904	1.66724	0.095467	0.999984
P1_1:145912161_145918688:-:4:780	242.242	-0.182833	0.377917	-0.483791	0.628534	0.999984
P1_1:145925882_145927426:-:6:522	140.19	-0.217203	0.685171	-0.317005	0.75124	0.999984
P1_1:145936310_145957927:-:6:1014	252.743	-0.175413	0.481016	-0.364672	0.715356	0.999984
P1_1:145974866_145978447:+:7:657	334.362	0.762053	0.536024	1.42168	0.15512	0.999984
P1_1:147159565_147172144:-:7:819	270.021	-0.289831	0.767567	-0.377597	0.70573	0.999984
P1_1:147242704_147295509:+:23:2694	202.965	0.00391417	0.469392	0.00833881	0.993347	0.999984
P1_1:147631053_147654259:-:4:276	18.8996	-1.39966	1.00652	-1.3906	0.164348	0.999984
P1_1:147758162_147759238:-:1:1077	175.409	-0.663098	1.10468	-0.60026	0.548333	0.999984
P1_1:148889754_149032089:+:44:7086	2475.27	-0.296282	0.63518	-0.466454	0.64089	0.999984
P1_1:14924365_15065797:+:8:1248	22.255	-0.660316	0.887995	-0.743603	0.457117	0.999984
P1_1:149900060_149900473:+:1:414	61.8671	-0.968741	0.719149	-1.34707	0.177959	0.999984
P1_1:149923542_149927759:-:6:1275	257.603	-0.160703	0.475262	-0.338137	0.73526	0.999984
P1_1:149943857_149977510:-:11:2532	165.716	-0.165458	0.411198	-0.40238	0.687404	0.999984
P1_1:150067858_150144796:+:15:1713	714.72	-0.0241823	0.443824	-0.0544862	0.956548	0.999984
P1_1:150150261_150159523:+:6:1227	664.306	-0.790308	0.652763	-1.21071	0.226006	0.999984
P1_1:150258129_150264659:+:11:1014	121.976	-1.54947	1.27512	-1.21515	0.224308	0.999984
P1_1:150272818_150279738:+:5:396	113.83	1.04196	0.825496	1.26223	0.206867	0.999984
P1_1:150283268_150286954:+:5:1158	110.156	-0.629427	0.900105	-0.699282	0.484376	0.999984
P1_1:150294367_150308228:+:2:264	531.585	-0.0808216	0.316256	-0.255558	0.798292	0.999984
P1_1:150324943_150352979:+:15:2052	307.355	0.308792	0.483345	0.638865	0.522911	0.999984
P1_1:150364715_150473334:+:11:4386	562.363	0.476692	0.32996	1.4447	0.148543	0.999984
P1_1:150487451_150507064:+:18:2157	406.454	-0.190411	0.441147	-0.431627	0.666013	0.999984
P1_1:150508210_150513467:+:10:1623	853.995	-0.0791337	0.541405	-0.146164	0.883792	0.999984
P1_1:150552289_150560196:+:17:3225	595.587	-0.676199	0.502731	-1.34505	0.178609	0.999984
P1_1:150577375_150579530:-:3:1053	1691.96	0.181539	0.505578	0.359071	0.719542	0.999984
P1_1:150625638_150629470:-:3:423	190.173	-0.275692	0.649026	-0.424778	0.670999	0.999984
P1_1:150648321_150694838:-:4:858	196.026	0.200564	0.300069	0.668393	0.503883	0.999984
P1_1:150733046_150764763:-:7:996	1318.45	0.661976	0.738785	0.896034	0.370235	0.999984
P1_1:150796799_150806805:-:7:990	234.286	-0.428955	0.977331	-0.438904	0.660731	0.999984
P1_1:150812021_150876567:-:22:2370	453.648	-0.193951	0.378494	-0.51243	0.60835	0.999984
P1_1:150927715_150964364:+:21:3879	284.659	0.468746	0.368255	1.27289	0.203058	0.999984
P1_1:150966148_150969090:-:10:1143	682.407	-0.191523	0.409284	-0.467948	0.639822	0.999984
P1_1:150997287_151002617:-:9:1410	383.546	0.146884	0.638469	0.230057	0.818048	0.999984
P1_1:151008633_151034234:+:9:1365	303.517	-1.21958	0.696322	-1.75146	0.0798664	0.999984
P1_1:151054247_151055730:-:3:240	130.989	0.0157894	0.700458	0.0225415	0.982016	0.999984
P1_1:151132484_151142600:-:18:2868	589.025	-0.257181	0.838154	-0.306842	0.758963	0.999984
P1_1:151160882_151165258:-:3:684	65.9236	0.0097432	0.779583	0.012498	0.990028	0.999984
P1_1:151198997_151247865:+:16:1689	201.627	0.273373	0.59604	0.458649	0.646486	0.999984
P1_1:151254783_151267343:+:10:1143	498.878	-0.627816	0.652275	-0.962503	0.335797	0.999984
P1_1:151292852_151326179:-:12:2487	519.652	0.389117	0.310708	1.25236	0.21044	0.999984
P1_1:151342186_151346320:-:9:1851	201.041	0.00510412	0.826121	0.00617842	0.99507	0.999984
P1_1:151364543_151372641:-:12:1419	1020.24	0.35349	0.52948	0.667617	0.504378	0.999984
P1_1:151399588_151401829:+:7:795	2188.17	-0.0748166	0.261759	-0.285823	0.775014	0.999984
P1_1:151404802_151442204:-:18:4233	547.592	0.170073	0.440953	0.385695	0.699723	0.999984
P1_1:151540367_151581707:+:12:1098	49.2003	0.315299	0.572605	0.55064	0.58188	0.999984
P1_1:151612202_151694417:+:12:1626	210.69	0.779394	0.408813	1.90648	0.0565879	0.999984
P1_1:151760050_151763479:-:7:804	253.731	-0.412268	0.314254	-1.31189	0.189556	0.999984
P1_1:151874888_151889287:-:4:351	26.687	-1.94721	1.03482	-1.8817	0.0598772	0.999984
P1_1:151983163_151986230:-:2:294	1654.32	0.664205	0.523863	1.2679	0.204834	0.999984
P1_1:15215091_15219743:+:2:759	39.0082	-1.33338	0.769434	-1.73293	0.0831081	0.999984
P1_1:153534696_153535339:-:2:273	4426.27	0.439299	0.50595	0.868264	0.38525	0.999984
P1_1:153543759_153544794:-:2:306	2592.52	0.53361	0.774255	0.689192	0.490703	0.999984
P1_1:153607534_153608151:-:2:312	315.089	-0.190084	0.514514	-0.369444	0.711797	0.999984
P1_1:153618895_153626472:-:2:297	898.972	0.496447	0.431789	1.14975	0.250248	0.999984
P1_1:153628073_153631841:+:4:444	10325.8	-0.385395	0.586524	-0.657083	0.511127	0.999984
P1_1:153636589_153645269:+:5:750	613.259	-0.161796	0.362356	-0.446512	0.655227	0.999984
P1_1:153658744_153661301:+:4:411	355.12	-0.0152538	0.381702	-0.0399625	0.968123	0.999984
P1_1:153662396_153670922:-:14:1173	1016.48	-0.34234	0.311844	-1.09779	0.272296	0.999984
P1_1:153679109_153693414:+:22:3186	336.547	0.946102	0.764415	1.23768	0.215834	0.999984
P1_1:153775447_153780002:+:10:2103	219.45	0.958208	0.782228	1.22497	0.220585	0.999984
P1_1:153810177_153828347:-:10:1782	330.468	-0.0581727	0.28934	-0.201053	0.840657	0.999984
P1_1:153930297_153944374:-:27:4491	520.522	0.523338	0.639987	0.817733	0.41351	0.999984
P1_1:153948109_153958497:-:14:2097	257.941	-0.790432	0.672027	-1.17619	0.239518	0.999984
P1_1:153960098_153962715:-:3:975	522.081	-0.320186	0.445794	-0.718237	0.472611	0.999984
P1_1:153974679_153977252:-:5:441	405	-0.373979	0.424737	-0.880495	0.378591	0.999984
P1_1:154157639_154192018:-:9:858	1015.92	0.468284	0.937218	0.499654	0.617319	0.999984
P1_1:1542066_1574557:-:5:585	999.286	0.038811	0.361446	0.107377	0.91449	0.999984
P1_1:154207453_154220407:-:7:762	1105.48	-0.0737573	0.313	-0.235647	0.813707	0.999984
P1_1:154225124_154270295:+:27:3315	1363.44	-0.24281	0.368628	-0.658687	0.510097	0.999984
P1_1:154272724_154275701:+:7:864	903.482	0.0432199	0.232096	0.186216	0.852276	0.999984
P1_1:154328142_154349118:+:27:3573	207.042	-1.4751	0.655567	-2.25011	0.024442	0.999984
P1_1:154550438_154558553:-:13:1269	482.799	-0.0664062	0.415986	-0.159636	0.873168	0.999984
P1_1:154584806_154627995:-:15:3807	1070.93	0.391556	0.473177	0.827503	0.407952	0.999984
P1_1:154925129_154936685:-:5:579	462.21	-0.410242	0.345604	-1.18703	0.235217	0.999984
P1_1:154945024_154953721:-:10:2196	1002.22	-0.102417	0.438338	-0.233648	0.815258	0.999984
P1_1:154963803_154970196:-:12:1425	488.055	0.219354	0.353928	0.61977	0.535409	0.999984
P1_1:154983695_154993037:+:7:1764	307.594	0.0864054	0.414685	0.208364	0.834945	0.999984
P1_1:155010920_155016685:+:3:1722	248.405	-0.758552	0.687287	-1.10369	0.269728	0.999984
P1_1:155051387_155062502:+:21:2445	1287.4	0.284433	0.844921	0.336639	0.736389	0.999984
P1_1:155063824_155068989:+:4:606	17.7985	-1.43398	0.880036	-1.62946	0.103217	0.999984
P1_1:155127978_155134067:+:5:618	431.103	0.337987	0.437082	0.773281	0.439356	0.999984
P1_1:155135912_155138281:+:6:666	124.333	0.00282103	0.622433	0.00453226	0.996384	0.999984
P1_1:155169440_155173302:-:5:489	611.301	-0.124251	0.573587	-0.216622	0.828503	0.999984
P1_1:155195841_155207876:-:23:2871	215.551	0.149101	0.787232	0.189399	0.84978	0.999984
P1_1:155209252_155213698:+:8:954	65.1447	-0.697488	0.659651	-1.05736	0.290348	0.999984
P1_1:155234995_155241112:-:11:1611	184.275	0.105387	0.522465	0.201711	0.840142	0.999984
P1_1:155256273_155262151:-:9:1044	741.326	0.314375	0.270033	1.16421	0.244339	0.999984
P1_1:155263218_155270977:-:12:1494	163.027	0.239779	0.50036	0.479213	0.631787	0.999984
P1_1:15529106_15568177:+:14:2349	219.06	0.0258958	0.451432	0.0573635	0.954256	0.999984
P1_1:155309790_155320609:+:10:1260	467.952	0.403369	0.443171	0.91019	0.362722	0.999984
P1_1:155321774_155323832:+:2:1788	68.1011	1.58089	0.973586	1.62378	0.104422	0.999984
P1_1:155337660_155521519:-:27:8895	873.059	-0.403399	0.673158	-0.599263	0.548997	0.999984
P1_1:155659657_155688464:-:10:2667	441.23	0.271507	0.460722	0.589309	0.555654	0.999984
P1_1:155709780_155738242:+:12:1197	999.219	-0.298506	0.343482	-0.869059	0.384815	0.999984
P1_1:155764883_155853780:-:20:4590	173.652	-0.687538	0.678364	-1.01352	0.31081	0.999984
P1_1:155859762_155881508:+:4:1296	268.497	0.324686	0.630418	0.515033	0.60653	0.999984
P1_1:155900388_155910761:-:5:660	251.783	0.808797	0.391768	2.06448	0.038972	0.999984
P1_1:155914121_155915957:-:2:285	70.6059	-1.74752	1.00468	-1.73937	0.0819695	0.999984
P1_1:155947942_155978427:-:22:2958	674.846	0.0295173	0.52342	0.0563932	0.955029	0.999984
P1_1:156009540_156020944:-:6:609	804.305	0.195523	0.485182	0.40299	0.686956	0.999984
P1_1:156036978_156053701:-:11:1806	84.7096	-0.362596	0.531564	-0.68213	0.495157	0.999984
P1_1:156054890_156058409:+:4:453	552.257	0.0837854	0.342606	0.244553	0.806803	0.999984
P1_1:156114919_156139106:+:12:1995	4251.6	0.219243	0.425463	0.515304	0.606341	0.999984
P1_1:15617671_15661722:+:9:3069	282.471	-0.20717	0.53241	-0.389118	0.697189	0.999984
P1_1:156199848_156210431:+:3:945	97.9882	-0.895255	0.556534	-1.60863	0.107698	0.999984
P1_1:156213016_156242794:+:6:636	488.479	-0.259247	0.362647	-0.714873	0.474688	0.999984
P1_1:156293044_156295645:-:6:1221	215.487	0.335854	0.624518	0.537782	0.590727	0.999984
P1_1:156309199_156338184:-:14:1638	2518.53	0.00142161	0.296259	0.00479854	0.996171	0.999984
P1_1:156467645_156483292:-:11:1566	816.246	-0.797121	0.487733	-1.63434	0.102187	0.999984
P1_1:156595213_156599046:-:7:1113	182.742	-0.427884	0.793867	-0.538987	0.589896	0.999984
P1_1:156669322_156677264:-:4:4866	3281.2	-1.09421	0.687758	-1.59097	0.111615	0.999984
P1_1:156723349_156727652:-:3:1062	105.575	-0.0575517	0.66876	-0.0860573	0.931421	0.999984
P1_1:156729105_156736753:+:8:1428	97.0418	-0.138224	0.808319	-0.171002	0.864222	0.999984
P1_1:156767772_156800460:+:7:1476	365.637	0.41287	0.369057	1.11872	0.263261	0.999984
P1_1:15684559_15733934:+:20:3060	880.783	-0.661164	0.375528	-1.76063	0.0783015	0.999984
P1_1:156903927_156914798:+:22:3114	277.812	-0.0823599	0.898742	-0.0916391	0.926985	0.999984
P1_1:156936000_157044330:-:41:4689	434.016	-0.0540008	0.467934	-0.115403	0.908126	0.999984
P1_1:157124841_157136352:-:4:1539	94.1729	-0.0537857	0.514644	-0.104511	0.916764	0.999984
P1_1:15736486_15739406:+:5:915	47.0398	-0.232526	1.14809	-0.202533	0.8395	0.999984
P1_1:15764984_15784661:+:7:1122	284.971	-0.681421	0.527918	-1.29077	0.196783	0.999984
P1_1:157993677_158095120:+:15:2322	177.746	-0.366054	0.69241	-0.528666	0.597037	0.999984
P1_1:15848068_15939427:+:15:10995	710.299	-0.00204103	0.461476	-0.00442283	0.996471	0.999984
P1_1:159014669_159054901:+:11:2370	1290.94	0.244513	0.597578	0.409173	0.682413	0.999984
P1_1:159204960_159206450:+:2:1011	420.526	0.00393849	1.00363	0.00392424	0.996869	0.999984
P1_1:15941969_15948495:-:14:2433	233.725	-0.200844	0.937539	-0.214225	0.830372	0.999984
P1_1:159781101_159782338:+:2:453	112.395	-0.12343	0.537667	-0.229566	0.818429	0.999984
P1_1:159918800_159923470:-:5:663	1085.93	0.546346	0.726548	0.751975	0.452066	0.999984
P1_1:160091823_160098472:-:6:1842	350.695	0.196698	0.558657	0.352091	0.72477	0.999984
P1_1:160115862_160141322:+:23:3063	3092.05	0.110572	0.591909	0.186806	0.851813	0.999984
P1_1:16015580_16018227:-:3:777	23130.9	-0.0589368	0.635693	-0.0927127	0.926132	0.999984
P1_1:160190752_160201376:+:11:1191	454.13	0.106009	0.899975	0.117791	0.906233	0.999984
P1_1:160211545_160213486:+:3:393	2103.43	-0.457436	0.384503	-1.18968	0.234171	0.999984
P1_1:160217592_160244008:-:12:1794	1290.1	-0.207018	0.335116	-0.61775	0.53674	0.999984
P1_1:160290157_160343170:-:33:3702	2564.76	-0.0783722	0.291161	-0.269172	0.787798	0.999984
P1_1:160343397_160358271:+:17:2130	1641.4	0.0955384	0.293191	0.325857	0.744532	0.999984
P1_1:160415838_160425378:+:7:1566	32.9755	-0.877932	0.936612	-0.937349	0.348579	0.999984
P1_1:16048972_16056916:+:13:1554	9.83833	-0.393772	1.29074	-0.305076	0.760308	0.999984
P1_1:160998871_161021073:-:10:900	249.582	0.533589	0.611918	0.871994	0.383211	0.999984
P1_1:161039920_161043275:-:10:933	205.634	-0.226747	0.709107	-0.319764	0.749147	0.999984
P1_1:161099625_161100224:+:2:336	19.8224	0.359562	1.39055	0.258575	0.795963	0.999984
P1_1:161100683_161118026:-:4:465	719.824	0.294138	0.395037	0.744584	0.456523	0.999984
P1_1:161118177_161120765:+:7:984	385.349	0.263247	0.4211	0.625142	0.531878	0.999984
P1_1:161153998_161158492:+:6:504	653.194	0.553176	0.304048	1.81937	0.0688545	0.999984
P1_1:161160641_161165447:+:11:1920	161.961	-0.308267	0.678831	-0.454114	0.649747	0.999984
P1_1:161166848_161171176:+:12:1434	125.865	-0.160154	0.75744	-0.211441	0.832543	0.999984
P1_1:161171816_161173849:-:3:624	106.971	-1.75842	0.717675	-2.45016	0.0142793	0.999984
P1_1:161191138_161198627:-:9:2514	563.427	-0.6898	1.12574	-0.61275	0.540042	0.999984
P1_1:161202386_161214193:+:14:1392	5389.43	-0.159449	0.4402	-0.362219	0.717188	0.999984
P1_1:161215322_161218943:+:5:261	545.025	-0.284285	0.668151	-0.42548	0.670487	0.999984
P1_1:16125215_16155932:-:17:2931	367.979	0.349829	0.882847	0.396251	0.69192	0.999984
P1_1:161749802_161756947:+:6:1023	104.963	0.653853	0.715296	0.914101	0.360664	0.999984
P1_1:161766361_161958654:+:16:2013	691.794	0.10467	0.390908	0.267762	0.788883	0.999984
P1_1:161983675_162023430:-:8:2253	170.771	0.118083	0.887477	0.133055	0.89415	0.999984
P1_1:16232048_16236742:-:5:777	18.3005	-2.40167	1.15404	-2.0811	0.0374248	0.999984
P1_1:1623453_1630530:+:18:2868	517.005	-0.675002	0.661035	-1.02113	0.307193	0.999984
P1_1:162381902_162383683:+:2:819	17.8552	0.531924	1.03741	0.512741	0.608132	0.999984
P1_1:162498001_162522550:+:8:1260	201.37	-0.167664	0.437044	-0.383632	0.701251	0.999984
P1_1:16250670_16315418:-:9:2154	339.268	0.0108616	0.506209	0.0214567	0.982881	0.999984
P1_1:162566069_162599363:+:10:1569	417.627	0.593191	0.64455	0.920318	0.357406	0.999984
P1_1:162719064_162780246:+:16:2568	464.656	0.120904	0.470834	0.256786	0.797344	0.999984
P1_1:162790801_162812420:+:9:1026	15.2077	2.41738	1.10516	2.18736	0.0287164	0.999984
P1_1:163147342_163202835:-:5:558	3217.18	0.4265	0.585545	0.728381	0.46638	0.999984
P1_1:1635764_1657485:-:19:2349	134.724	0.720119	0.551046	1.30682	0.191273	0.999984
P1_1:16367258_16395140:+:4:483	270.759	-0.545924	0.304702	-1.79166	0.0731871	0.999984
P1_1:16440762_16458890:+:8:792	168.937	0.822225	0.652939	1.25927	0.207934	0.999984
P1_1:164559823_164846676:+:9:1293	399.609	0.0295008	0.400975	0.0735728	0.94135	0.999984
P1_1:165401263_165444893:-:10:1392	73.842	0.216283	1.02998	0.209988	0.833677	0.999984
P1_1:165632240_165655504:+:6:501	6082.25	-0.284302	0.401999	-0.70722	0.47943	0.999984
P1_1:165663050_165698558:-:11:1557	1212.39	0.0907569	0.259179	0.350171	0.72621	0.999984
P1_1:165728023_165768751:-:7:567	602.392	-0.0142916	0.336314	-0.0424947	0.966104	0.999984
P1_1:166840957_166850409:+:4:1830	176.913	-0.0652689	0.760407	-0.0858342	0.931598	0.999984
P1_1:166857567_166876233:-:8:1008	159.765	0.14601	0.690623	0.211418	0.832561	0.999984
P1_1:167094850_167128608:+:5:3477	1708.62	-0.460372	0.637088	-0.722619	0.469914	0.999984
P1_1:167542298_167553741:-:4:663	624.425	-0.250969	0.463523	-0.541438	0.588206	0.999984
P1_1:167630424_167704696:+:7:1251	298.101	-1.08958	0.650422	-1.6752	0.0938954	0.999984
P1_1:167722152_167787921:+:6:810	257.392	0.145288	0.572129	0.253943	0.799539	0.999984
P1_1:167936912_168075435:+:22:2856	2259.26	-0.666146	0.518476	-1.28482	0.198857	0.999984
P1_1:168179078_168200046:+:7:819	481.981	-0.33804	0.271674	-1.24428	0.213395	0.999984
P1_1:168226080_168242540:+:8:483	117.934	-0.472648	0.552729	-0.855118	0.392486	0.999984
P1_1:168696549_168729174:-:4:606	1356.87	0.694252	0.828309	0.838155	0.401944	0.999984
P1_1:169106830_169131555:+:6:912	3954.61	0.128525	0.526898	0.243928	0.807286	0.999984
P1_1:169132785_169367710:-:12:1131	111.317	-1.15017	0.656273	-1.75258	0.0796741	0.999984
P1_1:169369523_169387182:+:6:1203	236.382	-0.143734	0.32961	-0.436073	0.662784	0.999984
P1_1:169395047_169424927:-:5:1530	13.0106	-1.7057	1.55988	-1.09348	0.274182	0.999984
P1_1:169465849_169485766:-:6:1494	352.105	0.0468922	0.721749	0.0649703	0.948198	0.999984
P1_1:169853713_169888840:-:13:2229	109.839	0.392744	0.751799	0.522405	0.601388	0.999984
P1_1:16986221_17005493:-:27:3360	188.01	-0.250989	0.773267	-0.324583	0.745497	0.999984
P1_1:169921676_170055348:-:19:2259	1090.11	0.315126	0.455401	0.691976	0.488953	0.999984
P1_1:17018881_17054019:-:8:843	5917.55	-0.187245	0.3718	-0.503616	0.614531	0.999984
P1_1:1702907_1722818:-:19:2313	64.8443	1.83703	1.08933	1.68639	0.0917215	0.999984
P1_1:170532149_170539284:+:3:399	11.7711	-1.20884	0.945122	-1.27903	0.200887	0.999984
P1_1:171185714_171209145:+:8:1608	842.843	0.387988	0.871226	0.445336	0.656077	0.999984
P1_1:171512089_171591847:+:33:8454	1388.23	0.504151	0.47747	1.05588	0.291023	0.999984
P1_1:171635925_171652611:-:3:1515	370.409	1.00758	1.17312	0.858896	0.390398	0.999984
P1_1:171781968_171796756:+:8:2100	217.981	-0.291322	0.644994	-0.451667	0.651509	0.999984
P1_1:172441729_172442622:-:1:894	80.1428	0.274094	0.842148	0.32547	0.744825	0.999984
P1_1:172533436_172610259:+:24:3765	335.959	-0.132647	0.336019	-0.39476	0.69302	0.999984
P1_1:173716044_173785247:+:11:1830	231.842	0.225692	0.426103	0.529667	0.596343	0.999984
P1_1:173825230_173857705:+:17:1938	320.432	0.204	0.352781	0.578263	0.563087	0.999984
P1_1:17409090_17438514:-:12:1569	89.0798	-0.679905	0.72555	-0.937089	0.348713	0.999984
P1_1:175000181_175010079:+:6:687	318.759	0.107733	0.580896	0.18546	0.852868	0.999984
P1_1:175014669_175023408:-:3:387	317.111	0.814007	0.336542	2.41874	0.0155744	0.999984
P1_1:175160714_175161013:-:1:300	57.8447	0.431773	0.99942	0.432023	0.665725	0.999984
P1_1:1752904_1765406:-:11:1341	235.612	0.141873	0.439595	0.322735	0.746896	0.999984
P1_1:17580596_17697380:+:27:3723	679.064	-0.263835	0.458806	-0.575047	0.565259	0.999984
P1_1:175945153_176206978:-:20:2196	225.245	-0.210454	0.33462	-0.628935	0.529392	0.999984
P1_1:178094493_178473217:+:19:3873	603.732	0.474744	0.650617	0.729683	0.465584	0.999984
P1_1:1787331_1825453:-:9:1023	1586.85	-0.106399	0.376402	-0.282674	0.777426	0.999984
P1_1:179043848_179072144:+:7:1230	187.584	-0.291545	0.381612	-0.763982	0.444878	0.999984
P1_1:179082129_179095218:+:6:1194	162.385	0.0952147	0.414269	0.229838	0.818218	0.999984
P1_1:179302685_179353641:+:15:1653	322.849	0.677656	0.566093	1.19708	0.231277	0.999984
P1_1:179882503_179918239:+:10:1755	503.719	0.165262	0.357935	0.461708	0.644291	0.999984
P1_1:179986182_180111161:+:38:9474	432.306	0.494383	0.369738	1.33712	0.181184	0.999984
P1_1:180154908_180197037:+:12:2244	1643.92	-0.0895107	0.483073	-0.185294	0.852998	0.999984
P1_1:180288363_180502266:-:8:849	163.097	0.154677	0.614706	0.251628	0.801329	0.999984
P1_1:180632202_180884066:+:15:2091	923.449	0.157908	0.529722	0.298095	0.765631	0.999984
P1_1:180976570_181022667:-:8:762	70.2821	-1.67498	0.668763	-2.5046	0.0122591	0.999984
P1_1:182384405_182388737:-:6:1122	3077.73	-0.610833	0.556552	-1.09753	0.272409	0.999984
P1_1:182575392_182586806:-:6:2226	81.9071	0.394938	0.706493	0.559011	0.576154	0.999984
P1_1:182842567_182887434:+:27:3813	1322.31	0.207	0.31868	0.649556	0.515979	0.999984
P1_1:183023717_183142790:+:28:4830	5213.94	-0.327003	0.424411	-0.770485	0.441012	0.999984
P1_1:183472621_183551931:+:23:3564	517.946	0.157381	0.370258	0.425057	0.670795	0.999984
P1_1:183627532_183635659:-:4:456	522.734	0.112327	0.451512	0.24878	0.803531	0.999984
P1_1:183742158_183926292:+:18:2412	361.858	0.00141896	0.636282	0.00223009	0.998221	0.999984
P1_1:183938761_184037357:-:12:1881	132.805	-0.595247	0.84457	-0.704793	0.480939	0.999984
P1_1:184051756_184072355:+:4:552	104.73	0.207967	0.462387	0.449769	0.652877	0.999984
P1_1:184694063_184754646:-:20:2799	296.46	0.111273	0.398192	0.279445	0.779903	0.999984
P1_1:184794977_184974356:-:14:2787	6246.91	0.185266	0.688597	0.269049	0.787892	0.999984
P1_1:185087554_185100301:+:6:1011	90.1643	0.0889771	0.694902	0.128043	0.898115	0.999984
P1_1:185120019_185156712:-:15:2202	452.305	-0.0933792	0.514162	-0.181614	0.855885	0.999984
P1_1:185298035_185309493:-:13:1929	1238.84	0.412549	0.453446	0.909807	0.362924	0.999984
P1_1:186171447_186189878:+:6:873	59.4148	0.0537129	1.12365	0.0478023	0.961874	0.999984
P1_1:186313971_186375628:-:52:7320	1745.86	0.209768	0.40486	0.518125	0.604371	0.999984
P1_1:186379786_186406148:+:11:1065	163.816	-0.740442	0.651796	-1.136	0.255955	0.999984
P1_1:18872845_18902523:-:15:1692	480.016	-0.270375	0.576453	-0.469032	0.639047	0.999984
P1_1:19074832_19210248:-:107:15585	2295.49	0.192987	0.32705	0.590086	0.555133	0.999984
P1_1:19219303_19251509:-:23:2982	696.107	-0.221998	0.450787	-0.492467	0.622389	0.999984
P1_1:19251836_19258830:+:8:720	167.319	-0.175964	0.456682	-0.385311	0.700007	0.999984
P1_1:192809072_192811596:+:5:636	382.53	0.650683	0.606665	1.07256	0.283469	0.999984
P1_1:193016351_193059461:-:11:1191	523.917	0.160024	0.312252	0.512483	0.608313	0.999984
P1_1:19304225_19312124:-:7:1080	288.551	-0.0224848	0.297082	-0.0756856	0.939669	0.999984
P1_1:193096625_193105382:-:4:495	315.358	-0.0685827	0.45474	-0.150817	0.88012	0.999984
P1_1:193122201_193250712:+:17:1596	600.169	-0.214538	0.279928	-0.766405	0.443435	0.999984
P1_1:19317678_19328643:+:7:876	66.8043	0.295734	0.596384	0.495879	0.61998	0.999984
P1_1:19342762_19485438:-:9:834	2695.76	-0.172218	0.252608	-0.681762	0.49539	0.999984
P1_1:19597046_19625592:+:4:423	373.048	-0.0333823	0.43432	-0.076861	0.938734	0.999984
P1_1:19655031_19657129:+:3:546	398.961	0.493729	0.820205	0.601958	0.547202	0.999984
P1_1:196652118_196701331:+:10:1350	1528.63	-0.431382	0.792011	-0.544667	0.585983	0.999984
P1_1:19683040_19780758:-:13:1905	76.2082	-0.832853	0.665943	-1.25064	0.211067	0.999984
P1_1:197510460_197775155:-:22:2268	113.171	-0.043784	0.806939	-0.0542594	0.956729	0.999984
P1_1:197902650_197907220:+:3:438	24.8069	-1.04118	0.86472	-1.20407	0.228563	0.999984
P1_1:198232581_198319522:+:9:909	1245.37	-0.320439	0.625948	-0.511925	0.608703	0.999984
P1_1:19882514_19907746:+:8:1197	27.1648	-0.308912	0.717933	-0.430279	0.666992	0.999984
P1_1:19975701_19978773:-:4:435	2915.37	-0.493727	1.72043	-0.286979	0.774128	0.999984
P1_1:200644254_200666740:-:7:1860	221.203	-0.195312	0.495349	-0.394291	0.693366	0.999984
P1_1:200739855_200858059:+:18:4443	389.799	0.239098	0.395161	0.605066	0.545135	0.999984
P1_1:201135663_201153923:-:5:561	205.866	0.122692	0.473349	0.259201	0.79548	0.999984
P1_1:201359210_201373254:-:16:897	74847.7	-0.2551	0.387146	-0.658923	0.509945	0.999984
P1_1:201410328_201417793:-:7:564	162.014	2.18151	1.19235	1.82958	0.0673125	0.999984
P1_1:201484713_201496303:-:5:582	547.3	-0.474775	0.529207	-0.897144	0.369642	0.999984
P1_1:201629504_201819932:+:29:5493	819.278	-0.423556	0.56717	-0.746789	0.455191	0.999984
P1_1:201829210_201876054:+:24:3126	512.305	0.0270729	0.300843	0.0899902	0.928295	0.999984
P1_1:201888995_201891846:+:5:594	631.478	-0.0347529	0.851222	-0.0408271	0.967434	0.999984
P1_1:201899126_201946340:-:2:1887	246.171	-1.80332	0.920457	-1.95916	0.0500943	0.999984
P1_1:201955527_201969554:+:6:516	558.611	-0.72637	0.462697	-1.56986	0.116447	0.999984
P1_1:201982667_202005716:+:11:1953	370.236	0.498955	0.51067	0.977059	0.32854	0.999984
P1_1:202134467_202144572:-:7:561	346.326	-0.200549	0.309151	-0.64871	0.516526	0.999984
P1_1:202331835_202335754:-:6:594	134.126	-0.992988	0.837636	-1.18547	0.235833	0.999984
P1_1:202348852_202580560:+:24:2946	1353.45	0.196328	0.645892	0.303965	0.761155	0.999984
P1_1:202729036_202808536:-:27:4866	263.773	-0.197083	0.722162	-0.272907	0.784924	0.999984
P1_1:202880978_202889098:-:2:372	99.6212	0.437641	0.511964	0.854828	0.392647	0.999984
P1_1:202892533_202925132:-:11:1677	207.396	-0.684556	0.406683	-1.68327	0.0923235	0.999984
P1_1:202941573_202951070:-:7:1128	659.347	-0.978423	0.403976	-2.42198	0.015436	0.999984
P1_1:202962527_202967205:-:9:918	1906.75	-0.09435	0.407396	-0.231593	0.816854	0.999984
P1_1:203007517_203023040:+:8:1077	11.9109	0.54166	1.24455	0.435227	0.663398	0.999984
P1_1:203039009_203076026:+:28:3606	203.39	-2.51234	1.04884	-2.39537	0.0166038	0.999984
P1_1:203305607_203306083:+:1:477	277.186	0.402544	0.663503	0.606696	0.544053	0.999984
P1_1:203342343_203348270:-:2:1131	1440.37	-0.804356	1.38338	-0.581443	0.560942	0.999984
P1_1:203483185_203486881:+:2:1149	2657.24	-0.786308	1.1786	-0.667154	0.504674	0.999984
P1_1:203683206_203739854:+:20:3618	2936.16	0.170657	0.388187	0.439627	0.660207	0.999984
P1_1:203797523_203800462:+:1:2940	134.521	-0.00692853	0.812735	-0.00852496	0.993198	0.999984
P1_1:203817071_203852399:+:16:2433	383.296	-0.734835	0.549666	-1.33688	0.181263	0.999984
P1_1:203861660_203861740:+:1:81	4.97635	-2.20704	1.28942	-1.71165	0.0869606	0.999984
P1_1:204112922_204126134:+:13:1863	157.599	1.36985	0.864191	1.58512	0.112939	0.999984
P1_1:204223470_204273727:-:21:3360	241.021	-0.321127	0.629153	-0.510412	0.609763	0.999984
P1_1:204424852_204469802:-:32:4905	272.169	0.593698	0.761433	0.779711	0.435561	0.999984
P1_1:204525519_204549682:+:10:1473	97.397	0.444918	0.643471	0.691434	0.489293	0.999984
P1_1:20500690_20508024:-:4:1059	521.418	-0.182093	0.342067	-0.532331	0.594497	0.999984
P1_1:205088787_205121873:-:14:1617	174.211	0.418641	0.339328	1.23374	0.217301	0.999984
P1_1:205147558_205211535:-:13:2790	124.548	0.643903	0.453109	1.42108	0.155294	0.999984
P1_1:205241532_205272124:+:4:1896	12.5053	1.07664	1.27491	0.844478	0.398402	0.999984
P1_1:205523168_205531378:+:15:1515	930.616	-0.812132	0.633598	-1.28178	0.199921	0.999984
P1_1:205616546_205623882:-:4:1296	99.2466	-0.14122	0.639442	-0.220848	0.825211	0.999984
P1_1:205718280_205749973:-:7:732	1681.44	-0.297011	0.249545	-1.19021	0.233964	0.999984
P1_1:205770342_205774956:-:5:612	105.85	-0.313215	0.659288	-0.47508	0.63473	0.999984
P1_1:205791533_205810441:-:10:1542	1512.19	0.277859	0.690997	0.402114	0.6876	0.999984
P1_1:205914892_205915095:-:1:204	25.099	-1.21823	1.0808	-1.12716	0.259676	0.999984
P1_1:206205971_206461420:+:22:3213	105.166	-0.175527	0.744591	-0.235736	0.813637	0.999984
P1_1:20633549_20650691:+:8:1746	2807.65	-0.508267	0.367836	-1.38178	0.167041	0.999984
P1_1:20652379_20661401:-:11:1371	2692.81	0.110315	0.336853	0.327489	0.743298	0.999984
P1_1:206591775_206612342:-:15:1755	361.76	0.582719	0.55246	1.05477	0.29153	0.999984
P1_1:206685230_206732718:+:10:1203	1668.83	-1.02111	0.52617	-1.94064	0.0523015	0.999984
P1_1:206905019_206909833:-:3:297	14.0236	-0.193882	0.913331	-0.21228	0.831889	0.999984
P1_1:207054718_207072371:+:14:1518	675.629	-0.463516	0.789927	-0.586783	0.557349	0.999984
P1_1:207321766_207340644:+:10:1335	1361.25	-0.292311	0.476245	-0.613783	0.539359	0.999984
P1_1:20744797_20780440:-:12:1662	1330.72	0.14386	0.329662	0.436384	0.662558	0.999984
P1_1:207752213_207793591:+:12:1155	1253.65	0.440721	0.334865	1.31612	0.188135	0.999984
P1_1:207887738_207911080:-:8:1158	1346.38	0.87864	0.86964	1.01035	0.312328	0.999984
P1_1:208027243_208217967:-:31:5730	494.056	-0.0482011	0.683655	-0.070505	0.943792	0.999984
P1_1:20807319_21002742:-:31:4866	795.755	0.109152	0.339012	0.32197	0.747475	0.999984
P1_1:209675685_209675996:+:1:312	415.905	0.526988	1.03756	0.507909	0.611517	0.999984
P1_1:209828064_209851447:+:12:2271	212.761	0.300429	0.429027	0.700257	0.483767	0.999984
P1_1:211259561_211313768:+:12:1662	331.729	-0.459646	0.715798	-0.642145	0.520779	0.999984
P1_1:211326699_211365492:+:8:1005	23.4273	0.0886374	0.865589	0.102401	0.918438	0.999984
P1_1:211575388_211578612:-:2:1524	243.105	0.765683	0.638413	1.19935	0.230391	0.999984
P1_1:211749899_211830254:-:8:1212	129.207	0.150228	0.461184	0.325744	0.744618	0.999984
P1_1:211941824_212035437:-:20:2889	177.346	-0.313833	0.71755	-0.437367	0.661845	0.999984
P1_1:21219955_21290414:-:19:2313	1280.88	-0.170419	0.539061	-0.316141	0.751896	0.999984
P1_1:212365215_212414757:-:8:1053	50.3758	0.15418	0.451381	0.341574	0.732671	0.999984
P1_1:212432944_212446006:+:4:519	606.123	-0.786151	0.460885	-1.70574	0.0880563	0.999984
P1_1:212615022_212619555:+:3:546	166.099	-0.333765	0.934752	-0.357063	0.721045	0.999984
P1_1:212738408_212791763:-:6:846	299.393	-0.318493	0.466955	-0.682065	0.495198	0.999984
P1_1:212791922_212815156:+:10:825	179.389	-0.135972	0.758039	-0.179373	0.857645	0.999984
P1_1:212995041_213015671:-:9:1635	109.241	-0.596825	0.533382	-1.11894	0.263164	0.999984
P1_1:213051405_213272634:+:15:3201	182.402	-0.457485	0.722737	-0.632989	0.526741	0.999984
P1_1:213996536_214035834:+:4:2214	327.381	-0.0140669	0.681572	-0.0206389	0.983534	0.999984
P1_1:214281255_214336784:+:12:1302	3569.36	-0.454252	0.582327	-0.780063	0.435354	0.999984
P1_1:214357922_214464803:-:18:3564	211.89	-1.07415	0.531158	-2.02228	0.0431477	0.999984
P1_1:21554082_21577648:+:11:1575	249.4	1.78528	0.744261	2.39874	0.0164518	0.999984
P1_1:216506939_216723299:-:7:1377	220.276	-0.307246	0.647999	-0.474145	0.635396	0.999984
P1_1:21679417_21782957:-:27:3144	617.83	0.440549	0.290288	1.51763	0.129108	0.999984
P1_1:21823316_21937217:-:103:13668	7553.91	-0.228256	0.614461	-0.371474	0.710284	0.999984
P1_1:218285317_218331091:+:5:849	321.937	0.0397544	0.352928	0.112642	0.910315	0.999984
P1_1:219173891_219211728:+:5:714	744.434	-0.324625	0.45406	-0.714938	0.474647	0.999984
P1_1:219968806_220046388:-:32:4539	1853.44	0.26734	0.405284	0.659636	0.509487	0.999984
P1_1:220058844_220079846:-:8:927	237.725	-0.305733	0.400201	-0.76395	0.444897	0.999984
P1_1:220094217_220147635:+:23:3039	2191.85	0.0957043	0.40662	0.235366	0.813925	0.999984
P1_1:220151251_220272337:-:35:4182	445.693	-0.0759378	0.265797	-0.285698	0.775109	0.999984
P1_1:220528823_220662166:+:18:2391	200.872	0.0340251	0.526507	0.0646242	0.948473	0.999984
P1_1:220748532_220781901:+:7:1008	319.561	0.84069	0.461227	1.82273	0.0683449	0.999984
P1_1:222558660_222588563:-:10:1353	40.7804	-0.306297	0.749101	-0.408887	0.682623	0.999984
P1_1:222618111_222665619:+:29:5796	1313.07	-0.0995505	0.446594	-0.222911	0.823605	0.999984
P1_1:222715700_222732714:+:12:1236	446.428	-0.244909	0.336963	-0.726812	0.467341	0.999984
P1_1:2228767_2306765:+:7:2193	282.558	-0.269104	0.719203	-0.37417	0.708278	0.999984
P1_1:223712641_223774857:+:21:2103	1546.93	-0.0154969	0.399094	-0.0388302	0.969026	0.999984
P1_1:223780853_223845680:-:18:3405	521.371	0.485435	0.730182	0.664813	0.50617	0.999984
P1_1:224114130_224157746:+:5:1107	214.385	0.489787	0.359626	1.36193	0.173219	0.999984
P1_1:224183337_224192478:+:3:972	738.803	-0.324319	0.337194	-0.96182	0.33614	0.999984
P1_1:224227626_224330127:-:23:2571	128.963	0.399944	0.633069	0.631755	0.527547	0.999984
P1_1:224356925_224375822:+:5:420	373.014	0.438644	0.368087	1.19169	0.233385	0.999984
P1_1:224389835_224434105:-:14:1986	719.803	-0.326586	0.288849	-1.13065	0.258203	0.999984
P1_1:22489949_22526396:+:17:3720	220.2	-0.527842	0.350651	-1.50532	0.132242	0.999984
P1_1:225403303_225424075:-:13:1848	320.559	0.784938	0.625489	1.25492	0.209508	0.999984
P1_1:225497775_225524666:-:12:2094	511.277	0.397524	0.7733	0.514062	0.607209	0.999984
P1_1:225777941_225786969:+:3:249	33.8698	0.178049	0.916786	0.19421	0.846012	0.999984
P1_1:225828730_225845347:+:8:1368	1367.92	0.900847	0.630191	1.42948	0.152866	0.999984
P1_1:225847040_225877580:-:22:2424	340.272	1.1064	0.52793	2.09574	0.0361057	0.999984
P1_1:225920455_225924110:-:7:963	687.576	-0.316727	0.243192	-1.30237	0.192788	0.999984
P1_1:225985302_225999312:-:7:1356	244.049	0.274593	0.419354	0.6548	0.512596	0.999984
P1_1:226146610_226186675:-:8:1587	520.999	0.568599	0.353861	1.60684	0.108089	0.999984
P1_1:226232501_226309589:-:15:2079	257.863	-0.104901	0.798221	-0.131419	0.895444	0.999984
P1_1:226361460_226407929:-:23:3045	1913.9	-0.434106	0.44819	-0.968576	0.332757	0.999984
P1_1:22637617_22639407:+:2:738	1965.07	0.410822	0.760937	0.53989	0.589273	0.999984
P1_1:22639045_22647783:+:4:948	1967.84	0.530964	0.803628	0.660709	0.508799	0.999984
P1_1:226634671_226737458:-:7:2841	195.806	1.0189	0.720334	1.41448	0.15722	0.999984
P1_1:226880646_226895579:+:11:1446	188.203	0.490983	0.678319	0.723824	0.469174	0.999984
P1_1:226961386_226986737:+:14:1944	3827.89	-0.151915	0.673036	-0.225716	0.821422	0.999984
P1_1:226994268_227317182:-:37:5265	549.071	0.157742	0.314314	0.501861	0.615765	0.999984
P1_1:227732392_227735411:-:6:1392	115.771	0.420668	0.501153	0.8394	0.401245	0.999984
P1_1:228097115_228098013:+:4:546	2973.87	-0.0580171	0.25528	-0.227268	0.820215	0.999984
P1_1:228101131_228103227:-:8:792	54.5761	-0.736995	0.91188	-0.808215	0.418967	0.999984
P1_1:228106760_228108260:-:3:387	283.838	0.212283	0.459189	0.462301	0.643865	0.999984
P1_1:228141634_228148697:+:8:792	821.137	-0.850683	0.63978	-1.32965	0.183634	0.999984
P1_1:228370030_228378795:+:15:3852	1097.33	-0.538724	0.680237	-0.791965	0.428381	0.999984
P1_1:228394705_228406561:-:6:1407	62.1036	0.191426	0.763898	0.250591	0.80213	0.999984
P1_1:228487816_228493885:+:4:381	308.512	0.441585	0.561311	0.786703	0.431456	0.999984
P1_1:229271340_229302977:+:7:657	480.881	-0.0154578	0.601925	-0.0256806	0.979512	0.999984
P1_1:229431499_229433115:-:6:1134	88393.6	-0.0840033	0.747283	-0.112412	0.910497	0.999984
P1_1:229441904_229508249:-:26:3471	756.479	-0.13339	0.341384	-0.390733	0.695995	0.999984
P1_1:229518179_229558652:-:13:2217	124.633	-0.40783	0.581113	-0.701808	0.482799	0.999984
P1_1:229594297_229614482:-:4:1770	127.013	1.10701	0.583973	1.89565	0.0580066	0.999984
P1_1:229627634_229659297:+:9:4575	204.799	0.757039	1.03028	0.734791	0.462467	0.999984
P1_1:230067281_230279458:+:16:1716	542.726	-0.147284	0.402579	-0.365851	0.714477	0.999984
P1_1:23019597_23083364:+:20:2619	573.157	0.0712748	0.268184	0.265769	0.790417	0.999984
P1_1:230323425_230425928:-:7:1575	45.9022	-1.22518	0.985771	-1.24286	0.213918	0.999984
P1_1:230642607_230693393:+:18:2217	408.089	0.809611	0.334973	2.41695	0.0156513	0.999984
P1_1:230703141_230710850:-:4:1458	2217.48	0.137535	0.553092	0.248666	0.803619	0.999984
P1_1:230839852_230868512:-:4:984	481.734	0.118397	0.33782	0.350475	0.725982	0.999984
P1_1:23088895_23094261:-:2:3231	434.7	0.1968	0.581589	0.338383	0.735075	0.999984
P1_1:230906905_230978830:-:23:2583	163.963	0.471598	0.568484	0.829571	0.406781	0.999984
P1_1:230979106_230997263:+:5:816	240.161	-0.522916	0.509396	-1.02654	0.304637	0.999984
P1_1:231224279_231241141:-:7:882	95.5412	-0.491134	0.714886	-0.68701	0.492076	0.999984
P1_1:231241379_231277542:+:16:2043	732.631	-0.200565	0.414274	-0.484135	0.62829	0.999984
P1_1:231338384_231353361:+:5:1470	150.387	1.09539	0.546607	2.00398	0.0450727	0.999984
P1_1:231366411_231421888:-:5:1281	645.729	-0.338509	0.35535	-0.95261	0.340788	0.999984
P1_1:231528811_231564905:+:6:873	639.044	-0.0155053	0.446372	-0.0347363	0.97229	0.999984
P1_1:231958860_232036831:+:4:552	14.34	-1.01505	0.909447	-1.11611	0.264374	0.999984
P1_1:232399127_232515339:-:21:5169	1268.47	0.0267863	0.413949	0.0647093	0.948405	0.999984
P1_1:232950711_232978231:+:5:573	373.667	0.0588601	0.432751	0.136014	0.89181	0.999984
P1_1:23310454_23341008:-:10:1911	1021.46	-0.326477	0.391873	-0.83312	0.404777	0.999984
P1_1:23384051_23424633:-:11:1056	754.482	-0.187941	0.608682	-0.308767	0.757499	0.999984
P1_1:23429856_23484133:-:25:2712	361.205	0.228999	0.646544	0.354189	0.723197	0.999984
P1_1:234373719_234383818:+:3:378	185.73	-0.653409	0.772916	-0.845382	0.397898	0.999984
P1_1:234391577_234479103:-:30:4866	221.409	0.679066	0.435318	1.55993	0.118776	0.999984
P1_1:235112064_235128715:-:5:438	192.155	-0.440912	0.595832	-0.739993	0.459304	0.999984
P1_1:235131713_235161226:-:11:1293	402.032	-0.245147	0.32429	-0.755949	0.44968	0.999984
P1_1:235168525_235326919:-:23:3939	375.598	0.77199	0.338225	2.28247	0.0224613	0.999984
P1_1:235335265_235342772:+:3:903	229.628	-0.302698	0.646084	-0.468512	0.639418	0.999984
P1_1:235450206_235504252:-:13:1626	155.633	-0.0166098	0.514533	-0.0322813	0.974248	0.999984
P1_1:23558960_23559426:-:2:360	802.898	0.99682	0.928708	1.07334	0.283119	0.999984
P1_1:235977867_236065079:-:20:3744	2155.63	-0.48359	0.78377	-0.617004	0.537232	0.999984
P1_1:236142623_236208158:+:7:1200	267.662	-0.0272574	0.512825	-0.0531514	0.957611	0.999984
P1_1:236218516_236281783:-:16:1404	120.271	-0.490265	0.65931	-0.743604	0.457116	0.999984
P1_1:236686674_236762619:+:21:2685	33997.4	-0.378252	0.526496	-0.718432	0.472491	0.999984
P1_1:236795704_236897644:+:33:3798	591.677	-0.0607485	0.356703	-0.170305	0.86477	0.999984
P1_1:23691824_23696373:+:6:537	4286.81	0.543091	0.466336	1.16459	0.244185	0.999984
P1_1:237042522_237832647:+:105:14892	19999.6	-0.0856695	0.720487	-0.118905	0.905351	0.999984
P1_1:23743426_23759573:+:11:2397	467.709	0.440414	0.417029	1.05608	0.290933	0.999984
P1_1:23778516_23787376:+:6:636	332.55	0.302731	0.361323	0.837838	0.402122	0.999984
P1_1:23792683_23794397:+:7:543	49.1197	-0.716366	0.824009	-0.869367	0.384646	0.999984
P1_1:23796166_23799007:-:8:1083	77.9765	1.12831	0.551139	2.04723	0.0406352	0.999984
P1_1:23845715_23868286:-:8:1401	352.533	-0.293948	0.553695	-0.530884	0.595499	0.999984
P1_1:2393258_2403124:+:7:696	606.243	-0.417611	0.530816	-0.786734	0.431438	0.999984
P1_1:23961458_23961877:+:1:420	62.1342	-0.594109	0.617519	-0.962091	0.336004	0.999984
P1_1:23967663_23972001:-:3:267	207.722	-0.0650667	0.402114	-0.161812	0.871454	0.999984
P1_1:24057364_24108636:-:36:4314	4429.74	-0.330829	0.653677	-0.506105	0.612783	0.999984
P1_1:2405766_2412502:-:6:981	100.131	-0.349513	0.693687	-0.503849	0.614368	0.999984
P1_1:243126449_243156309:-:7:963	19.6528	0.312883	1.03787	0.301465	0.76306	0.999984
P1_1:243256174_243499785:+:18:2142	170.835	-0.787053	0.668001	-1.17822	0.238709	0.999984
P1_1:244051432_244055370:+:2:1596	158.99	0.908326	0.526514	1.72517	0.0844969	0.999984
P1_1:24419548_24469185:+:11:1221	119.749	0.705856	0.607937	1.16107	0.245614	0.999984
P1_1:244409586_244451817:-:13:1371	141.855	-0.0906694	0.532777	-0.170183	0.864866	0.999984
P1_1:244653314_244705789:+:5:585	42.9037	-1.55526	0.71453	-2.17662	0.0295091	0.999984
P1_1:244854450_244864307:-:14:2478	3217.26	-0.0088685	0.388244	-0.0228426	0.981776	0.999984
P1_1:244970419_245087360:+:7:489	153.232	0.123802	0.533892	0.231886	0.816627	0.999984
P1_1:24514373_24535277:+:4:726	25.9411	-1.10752	0.584259	-1.8956	0.0580126	0.999984
P1_1:245749563_246507217:-:12:1287	91.341	-0.199888	0.603111	-0.331427	0.740322	0.999984
P1_1:24643327_24672286:+:18:2757	481.648	-0.312066	0.852735	-0.365959	0.714396	0.999984
P1_1:246541031_246566138:-:8:1191	262.74	-0.0676446	0.742824	-0.0910641	0.927442	0.999984
P1_1:246591563_246665905:+:10:2178	278.864	0.91445	0.400334	2.28422	0.0223589	0.999984
P1_1:246724423_246767300:+:12:1290	640.242	0.427174	0.288827	1.479	0.139142	0.999984
P1_1:246840806_246918370:-:35:6801	166.384	-0.591418	0.626694	-0.943711	0.345317	0.999984
P1_1:247300519_247329578:-:7:1764	103.875	-0.0496164	0.596323	-0.083204	0.933689	0.999984
P1_1:24745554_24840937:+:6:762	2025.51	-0.139782	0.405907	-0.344369	0.730569	0.999984
P1_1:248811900_248824935:-:6:1182	152.139	0.160702	0.507288	0.316787	0.751405	0.999984
P1_1:248847275_248848633:+:1:1359	166.908	0.25769	0.829144	0.31079	0.75596	0.999984
P1_1:2508847_2526611:-:19:2346	505.021	-0.245023	0.383001	-0.639744	0.522339	0.999984
P1_1:25223266_25232467:-:7:732	678.905	0.409693	0.302311	1.3552	0.175353	0.999984
P1_1:25242589_25246963:-:4:873	396.821	1.57972	1.13053	1.39733	0.162315	0.999984
P1_1:25431099_25498466:+:11:1995	333.536	0.342288	0.376012	0.910313	0.362658	0.999984
P1_1:25617798_25783789:+:12:1893	196.895	-0.133899	0.842483	-0.158933	0.873721	0.999984
P1_1:25823029_25832026:+:6:978	1184.42	-0.395177	0.506089	-0.780845	0.434893	0.999984
P1_1:25862799_25863839:-:1:1041	27.7002	-1.98678	0.818561	-2.42717	0.0152173	0.999984
P1_1:2586796_2589414:+:7:696	31.1797	-0.346713	0.805248	-0.430566	0.666784	0.999984
P1_1:25901016_25904676:-:4:450	572.195	0.00484457	0.47087	0.0102886	0.991791	0.999984
P1_1:26022647_26035347:+:11:2031	55.2489	-1.80968	1.2829	-1.41061	0.15836	0.999984
P1_1:26051873_26067494:-:9:1062	4329.44	0.0436106	0.456558	0.0955203	0.923902	0.999984
P1_1:26169984_26170716:+:3:405	143.529	0.17181	0.482409	0.356151	0.721728	0.999984
P1_1:26280156_26281123:+:3:282	741.157	0.726711	0.679206	1.06994	0.284645	0.999984
P1_1:26432946_26469131:+:8:1002	212.296	-0.785806	0.685387	-1.14651	0.251582	0.999984
P1_1:26696404_26780756:+:20:6858	776.271	0.286979	0.409129	0.701439	0.483029	0.999984
P1_1:26826805_26853843:+:8:1167	115.394	0.417035	0.630523	0.661411	0.508349	0.999984
P1_1:26891010_26900442:-:7:1578	72.714	-0.386547	0.706463	-0.547158	0.58427	0.999984
P1_1:26921849_26946181:+:9:996	867.005	0.211996	0.382678	0.553979	0.579593	0.999984
P1_1:27005944_27012667:-:2:1275	257.771	-0.953978	0.718475	-1.32778	0.184251	0.999984
P1_1:27100307_27154334:-:12:2448	281.508	-0.368341	0.751795	-0.489949	0.62417	0.999984
P1_1:27261055_27306383:+:15:2034	631.977	-0.665041	0.415246	-1.60156	0.109253	0.999984
P1_1:27322198_27335466:+:6:627	182.137	-0.0035352	0.504956	-0.007001	0.994414	0.999984
P1_1:27355391_27366597:-:29:3867	741.605	0.165146	0.602524	0.274091	0.784015	0.999984
P1_1:27369236_27374818:-:8:900	323.095	0.671774	1.14866	0.584835	0.558659	0.999984
P1_1:27408189_27428890:-:8:1497	203.005	-0.519118	0.549025	-0.945527	0.34439	0.999984
P1_1:27547304_27552115:-:1:4812	531.249	0.518003	0.551476	0.939303	0.347575	0.999984
P1_1:27666381_27669314:-:4:417	791.464	0.830107	0.995524	0.83384	0.404371	0.999984
P1_1:27773308_27822329:+:9:831	446.261	-0.150592	0.549396	-0.274104	0.784004	0.999984
P1_1:27830836_27850446:+:7:1056	254.766	0.269098	0.334176	0.805259	0.42067	0.999984
P1_1:27892163_27914443:-:9:813	235.042	-0.059668	0.633758	-0.0941495	0.92499	0.999984
P1_1:27960070_27967200:+:3:1188	33.4611	-0.40373	0.753009	-0.536155	0.591851	0.999984
P1_1:27974466_28058026:-:17:1722	136.204	-0.405565	0.562829	-0.720583	0.471166	0.999984
P1_1:28236184_28237978:+:3:321	3658.98	-0.276682	0.510145	-0.542361	0.58757	0.999984
P1_1:28259848_28280802:+:10:1443	50.1574	0.509969	0.72727	0.70121	0.483172	0.999984
P1_1:28438385_28496549:+:14:2163	187.758	-0.168466	0.491622	-0.342674	0.731844	0.999984
P1_1:28529867_28538007:+:9:1266	79.5632	-2.05243	0.956543	-2.14567	0.0318992	0.999984
P1_1:28553111_28577636:+:9:864	169.603	-0.205975	0.446442	-0.461369	0.644534	0.999984
P1_1:28603539_28624017:-:6:642	197.135	-0.102112	0.610112	-0.167366	0.867082	0.999984
P1_1:28737121_28768952:+:5:1740	416.594	0.246164	0.446518	0.551298	0.58143	0.999984
P1_1:28993489_29115797:+:17:1920	222.689	0.229518	0.50029	0.45877	0.6464	0.999984
P1_1:29148410_29181752:-:6:1485	671.29	-0.230392	0.334224	-0.689335	0.490613	0.999984
P1_1:29194022_29230906:-:10:1122	350.002	0.479617	0.381657	1.25667	0.208873	0.999984
P1_1:3069260_3433811:+:17:3831	103.385	-0.0243325	0.722786	-0.0336648	0.973144	0.999984
P1_1:30733828_30757745:-:8:789	1063.58	0.245434	0.727706	0.337271	0.735913	0.999984
P1_1:30873211_30908586:-:5:1329	203.076	-0.303199	0.864527	-0.350711	0.725805	0.999984
P1_1:30933211_31059566:-:21:3570	958.761	-0.151574	0.471476	-0.321489	0.74784	0.999984
P1_1:31260072_31296751:-:10:1074	227.52	0.142613	0.421805	0.338102	0.735286	0.999984
P1_1:31310099_31364193:+:7:726	109.947	0.443892	0.636406	0.697498	0.485491	0.999984
P1_1:31365886_31373014:-:4:402	30036.9	-0.123233	0.496365	-0.248272	0.803924	0.999984
P1_1:31577149_31586979:+:11:1404	2759.25	0.0442091	0.522538	0.0846047	0.932576	0.999984
P1_1:31652651_31702193:-:70:4815	460.399	-0.88324	1.09927	-0.803479	0.421698	0.999984
P1_1:31908852_31919065:-:5:504	330.369	-0.387067	0.689901	-0.561046	0.574766	0.999984
P1_1:32013996_32042624:+:9:1332	1055.04	-0.217652	0.323418	-0.672976	0.500962	0.999984
P1_1:32076793_32102673:+:6:1098	89.9905	0.496596	0.643437	0.771787	0.440241	0.999984
P1_1:32108131_32170894:+:14:1611	710.294	0.0341266	0.35826	0.0952564	0.924111	0.999984
P1_1:32216853_32222322:-:5:423	42.1033	1.23279	0.808316	1.52514	0.127225	0.999984
P1_1:32222442_32231196:+:11:978	1356.59	-0.367994	0.225015	-1.63542	0.10196	0.999984
P1_1:32368333_32394414:-:10:1425	361.89	0.222475	0.383309	0.580406	0.561641	0.999984
P1_1:32621862_32650565:-:7:540	98.827	-0.640705	0.591702	-1.08282	0.27889	0.999984
P1_1:32681850_32702660:-:5:1449	174.915	-0.211586	0.803635	-0.263286	0.79233	0.999984
P1_1:32741955_32772887:+:7:3285	57.7737	-1.11998	0.766963	-1.46028	0.144214	0.999984
P1_1:32775981_32817244:-:13:1587	640.334	-0.00128101	0.561562	-0.00228116	0.99818	0.999984
P1_1:32826100_32856038:+:5:1227	98.7595	0.148414	0.620079	0.239348	0.810836	0.999984
P1_1:32864610_32870890:-:5:831	107.604	-1.60936	0.96988	-1.65934	0.0970479	0.999984
P1_1:32894805_32901238:-:6:669	57.0951	-1.56035	0.997846	-1.56372	0.117884	0.999984
P1_1:32936806_32964685:-:9:2199	224.163	0.214206	1.02242	0.209509	0.834051	0.999984
P1_1:33013181_33036828:-:6:720	449.219	-0.43079	0.339185	-1.27007	0.204058	0.999984
P1_1:33270575_33299046:+:8:1263	146.276	-0.335287	0.832551	-0.402722	0.687152	0.999984
P1_1:33324865_33355044:-:8:1395	619.607	-0.759175	0.317653	-2.38995	0.0168506	0.999984
P1_1:34794214_34795215:+:1:1002	435.819	0.348067	0.822153	0.423361	0.672032	0.999984
P1_1:35178013_35190508:-:7:606	941.328	0.44633	0.62338	0.715984	0.474001	0.999984
P1_1:35269047_35419677:+:30:4647	405.164	0.05379	0.330384	0.162811	0.870667	0.999984
P1_1:35434894_35470901:-:16:2076	705.817	-0.169559	0.427335	-0.396782	0.691528	0.999984
P1_1:35558191_35558376:+:1:186	7.82675	-0.614701	1.12456	-0.546613	0.584645	0.999984
P1_1:35603267_35641432:-:6:606	859.391	-0.0120121	0.242492	-0.0495361	0.960492	0.999984
P1_1:35715632_35716321:-:1:690	68.4328	-1.18871	0.514952	-2.30839	0.0209775	0.999984
P1_1:35808417_35853605:+:18:2586	198.548	-0.366806	0.388514	-0.944127	0.345105	0.999984
P1_1:35931427_36055745:+:19:2583	95.4178	-1.24696	0.526892	-2.36663	0.0179507	0.999984
P1_1:36088905_36093386:+:6:1092	206.445	0.455904	0.428805	1.0632	0.287692	0.999984
P1_1:36137203_36149378:-:5:567	383.291	-0.367637	0.690214	-0.532642	0.594281	0.999984
P1_1:36158246_36180258:+:17:2538	2661.84	0.266235	0.32264	0.825174	0.409273	0.999984
P1_1:36282564_36304017:+:10:2868	1142.34	-0.120812	0.369591	-0.32688	0.743759	0.999984
P1_1:36322295_36323037:-:2:498	72.4364	1.18941	0.874125	1.36069	0.173612	0.999984
P1_1:36341755_36361332:-:10:1308	355.262	0.920418	0.622261	1.47915	0.1391	0.999984
P1_1:36393758_36394129:-:1:372	176.335	1.07458	0.64512	1.66571	0.0957708	0.999984
P1_1:36418139_36450369:-:10:1140	89.9649	0.175307	0.571176	0.306923	0.758902	0.999984
P1_1:36455788_36464275:-:8:774	864.097	-0.487609	0.516309	-0.944414	0.344958	0.999984
P1_1:3747137_3747310:-:1:174	4.08634	-0.918383	1.44971	-0.633494	0.526411	0.999984
P1_1:37475545_37483611:+:5:1752	68.6899	1.1462	1.14776	0.998641	0.317969	0.999984
P1_1:37494099_37514746:-:8:606	226.238	0.698898	0.368905	1.89452	0.0581561	0.999984
P1_1:37537748_37554229:-:4:1191	118.493	0.783766	0.770415	1.01733	0.308996	0.999984
P1_1:37566855_37595822:-:16:2196	641.863	-0.0689345	0.485448	-0.142002	0.887079	0.999984
P1_1:3775374_3775921:+:2:237	26.3625	-2.15938	0.956266	-2.25813	0.0239373	0.999984
P1_1:37804298_37808180:-:4:771	69.1681	-0.423395	0.480506	-0.881144	0.37824	0.999984
P1_1:37808405_37809073:+:3:333	114.374	-0.732	0.567702	-1.28941	0.197257	0.999984
P1_1:3781088_3796476:-:7:1752	794.513	0.146744	0.289506	0.506876	0.612241	0.999984
P1_1:37815136_37857658:-:10:2262	68.3041	-1.05181	0.65352	-1.60946	0.107516	0.999984
P1_1:37958186_37989965:-:17:1506	349.491	0.179196	0.462491	0.387458	0.698417	0.999984
P1_1:37997405_37999412:-:5:843	125.677	0.0985645	0.847729	0.116269	0.90744	0.999984
P1_1:38012803_38023628:+:8:762	678.117	0.0712566	0.31435	0.22668	0.820673	0.999984
P1_1:3815402_3852407:-:21:2778	246.206	0.487116	0.321192	1.51659	0.129371	0.999984
P1_1:38839553_38859646:-:7:1200	270.251	-0.360633	0.323449	-1.11496	0.264866	0.999984
P1_1:38864670_38866933:-:2:99	45.2964	0.376078	0.636071	0.591252	0.554351	0.999984
P1_1:38991381_39004055:+:5:579	234.452	0.323585	0.45877	0.705332	0.480604	0.999984
P1_1:39331269_39485794:+:64:17817	3971.3	0.355971	0.445115	0.799729	0.423868	0.999984
P1_1:39561698_39575951:-:15:1983	1434.19	-0.42269	0.539589	-0.783355	0.433418	0.999984
P1_1:39626507_39639625:-:5:987	301.714	-0.399617	0.706246	-0.565833	0.571508	0.999984
P1_1:39659121_39672038:-:6:1107	64.9245	-0.814112	0.903967	-0.900599	0.367802	0.999984
P1_1:39738901_39762624:+:10:945	306.326	-0.474395	0.677714	-0.699993	0.483932	0.999984
P1_1:39841744_39883491:-:10:1326	167.092	-0.55785	0.450182	-1.23917	0.215284	0.999984
P1_1:40059347_40071533:+:12:1428	1567.22	0.173066	0.515871	0.335482	0.737261	0.999984
P1_1:40074061_40097238:-:9:921	1020.61	0.373441	0.445669	0.837933	0.402068	0.999984
P1_1:40161400_40240447:+:8:5745	357.225	0.903671	0.582813	1.55053	0.121014	0.999984
P1_1:40258272_40292669:+:10:1428	700.441	0.15786	0.35885	0.439906	0.660005	0.999984
P1_1:40374121_40422101:+:10:1290	492.273	0.0137945	0.544424	0.0253377	0.979786	0.999984
P1_1:40533167_40547460:+:4:1137	74.386	0.840953	0.569805	1.47586	0.139981	0.999984
P1_1:40738844_40770828:+:10:1377	532.199	0.275137	0.329523	0.834956	0.403742	0.999984
P1_1:40983291_41010245:+:17:1776	175.01	-0.434558	0.638524	-0.680567	0.496146	0.999984
P1_1:41028194_41186133:-:14:1947	379.619	-1.84192	0.83484	-2.20632	0.0273618	0.999984
P1_1:42179710_42311093:-:12:1869	371.798	-0.474147	0.68327	-0.693938	0.487721	0.999984
P1_1:42456566_42459926:+:3:936	217.021	-0.0782017	0.296556	-0.263699	0.792012	0.999984
P1_1:42658447_42667419:+:9:534	108.037	-0.167639	0.276608	-0.606053	0.54448	0.999984
P1_1:42746697_42766878:-:15:2118	252.781	-0.311541	0.844253	-0.369014	0.712118	0.999984
P1_1:42849342_42851813:+:2:936	55.2479	-0.954342	0.761306	-1.25356	0.210002	0.999984
P1_1:42927041_42958651:-:10:1479	468.912	-0.383655	0.515463	-0.744292	0.4567	0.999984
P1_1:43164443_43172421:-:10:1086	488.68	-0.119241	0.383702	-0.310765	0.755979	0.999984
P1_1:43301072_43322722:+:23:3417	760.035	0.874306	0.94296	0.927193	0.353826	0.999984
P1_1:43359216_43363129:+:10:1500	12.3161	1.06133	1.34095	0.791476	0.428666	0.999984
P1_1:43363916_43365609:-:7:840	493.445	0.0785318	0.448583	0.175066	0.861028	0.999984
P1_1:43389969_43450480:+:72:10299	394.974	-0.280577	0.642793	-0.436497	0.662476	0.999984
P1_1:43451238_43453793:-:8:834	168.818	0.431504	0.706559	0.610711	0.541391	0.999984
P1_1:43653176_43704370:+:21:3195	330.342	0.355219	0.344006	1.0326	0.301793	0.999984
P1_1:43949222_43967682:+:19:3003	710.854	-0.301748	0.374186	-0.806412	0.420005	0.999984
P1_1:43970176_43972539:+:6:1470	148.379	-0.289246	0.565698	-0.511309	0.609135	0.999984
P1_1:44213754_44220618:+:10:1404	290.25	0.422606	0.488501	0.865108	0.38698	0.999984
P1_1:44221558_44355026:-:9:1014	422.569	0.54799	0.298334	1.83683	0.0662345	0.999984
P1_1:44632155_44650775:+:11:849	243.512	-0.42158	0.653019	-0.645587	0.518547	0.999984
P1_1:44654559_44674391:-:3:834	97.1004	0.446254	0.541695	0.823811	0.410047	0.999984
P1_1:44800464_44805678:+:15:1941	116.559	-0.154999	1.25448	-0.123557	0.901666	0.999984
P1_1:44850951_44981168:-:11:1359	599.403	-0.187378	0.353251	-0.53044	0.595807	0.999984
P1_1:45003492_45011257:-:21:2586	288.86	-0.458122	0.726066	-0.630964	0.528064	0.999984
P1_1:45012266_45015498:+:10:1104	702.683	-0.0787731	0.322925	-0.243936	0.80728	0.999984
P1_1:45511329_45519043:-:5:600	3245.49	0.0154629	0.328864	0.047019	0.962498	0.999984
P1_1:45561795_45569956:+:8:978	521.892	0.467271	0.339096	1.37799	0.168206	0.999984
P1_1:45584147_45618141:+:15:2367	583.359	0.135984	0.357102	0.380799	0.703352	0.999984
P1_1:45628256_45659087:-:10:1425	437.589	-0.411166	0.784894	-0.523849	0.600384	0.999984
P1_1:45699966_45746411:-:8:1755	145.803	0.0446735	0.516862	0.0864321	0.931123	0.999984
P1_1:45803896_46036066:+:30:5418	1756.64	-0.0130358	0.355322	-0.0366872	0.970734	0.999984
P1_1:46043673_46131952:-:10:1386	354.241	0.0353743	0.395972	0.0893354	0.928815	0.999984
P1_1:46189270_46197821:-:21:1983	1218.8	-0.546964	0.373352	-1.46501	0.142918	0.999984
P1_1:46278865_46303322:-:10:2439	671.344	-0.22778	0.277958	-0.819478	0.412514	0.999984
P1_1:46309982_46316584:+:3:258	1309.96	-0.409649	0.544783	-0.751948	0.452082	0.999984
P1_1:46558762_46594146:-:11:1044	243.318	0.481368	0.435073	1.10641	0.268549	0.999984
P1_1:46609655_46613321:-:3:651	76.1104	1.2219	0.759984	1.60779	0.10788	0.999984
P1_1:46635776_46668391:-:9:1056	1986.77	0.132769	0.540393	0.24569	0.805922	0.999984
P1_1:46678461_46718087:-:11:1488	456.558	0.692168	0.410945	1.68433	0.0921175	0.999984
P1_1:47333946_47376745:+:6:687	515.17	0.397348	0.377277	1.0532	0.292249	0.999984
P1_1:48727886_48759137:-:4:759	26.7627	-1.8687	0.941547	-1.98471	0.0471768	0.999984
P1_1:50441440_50959811:-:19:1953	746.916	-0.0193927	0.351228	-0.0552139	0.955968	0.999984
P1_1:51236757_51271322:+:3:465	268.488	-0.379631	0.780461	-0.486419	0.62667	0.999984
P1_1:51356700_51519231:-:25:2802	891.698	-0.165601	0.278286	-0.595075	0.551793	0.999984
P1_1:51617111_51787789:+:24:2241	713.084	-0.311231	0.401763	-0.774664	0.438538	0.999984
P1_1:51789236_51840459:-:32:3264	1762.76	-0.0795634	0.246843	-0.322324	0.747208	0.999984
P1_1:52353519_52364620:-:23:2559	232.474	0.42284	0.433501	0.975409	0.329357	0.999984
P1_1:52404750_52416690:+:10:939	123.797	-0.447582	0.706998	-0.633075	0.526685	0.999984
P1_1:52423935_52526280:-:29:4935	428.913	-0.303246	0.619888	-0.489195	0.624704	0.999984
P1_1:52602410_52608425:+:3:564	62.4661	-0.212546	0.548362	-0.387601	0.698311	0.999984
P1_1:52726654_52821629:+:14:2235	602.803	0.146099	0.554901	0.263289	0.792328	0.999984
P1_1:52896520_52921673:-:9:786	500.465	0.117422	0.476829	0.246255	0.805485	0.999984
P1_1:52927397_53050704:+:16:1644	1759.97	0.0653743	0.274326	0.238309	0.811642	0.999984
P1_1:53062220_53082161:+:10:1986	580.334	-0.100886	0.976185	-0.103348	0.917687	0.999984
P1_1:53196944_53213595:+:5:1977	635.133	0.30912	0.537645	0.574951	0.565324	0.999984
P1_1:53214659_53220575:-:8:483	484.166	-0.140247	0.267185	-0.524906	0.599648	0.999984
P1_1:53227045_53238448:-:5:441	521.868	0.47247	0.391228	1.20766	0.227178	0.999984
P1_1:53860064_53888937:-:8:921	197.225	-0.0768121	0.452797	-0.169639	0.865294	0.999984
P1_1:53921651_53940082:-:5:435	160.807	0.470279	0.330266	1.42394	0.154463	0.999984
P1_1:53952000_53967939:+:7:1287	225.009	-0.311674	0.690934	-0.451091	0.651924	0.999984
P1_1:54032150_54053188:-:8:975	3526.6	0.176689	0.220205	0.802383	0.422331	0.999984
P1_1:54174619_54195571:-:6:903	11.818	-0.759711	1.06776	-0.711499	0.476775	0.999984
P1_1:54200244_54218249:+:7:1272	907.185	-0.157398	0.314605	-0.500304	0.616861	0.999984
P1_1:54227131_54406008:-:17:1086	79.4897	-1.19127	0.930648	-1.28005	0.200529	0.999984
P1_1:54548310_54634729:+:17:1824	365.149	-0.168174	0.62385	-0.269574	0.787488	0.999984
P1_1:54715909_54741513:+:10:1164	171.92	-0.126637	0.327779	-0.386348	0.699239	0.999984
P1_1:54852233_54887119:-:9:1551	430.091	0.00236233	0.571494	0.00413361	0.996702	0.999984
P1_1:55069045_55215113:-:68:7863	959.672	0.0512084	0.308738	0.165864	0.868264	0.999984
P1_1:56496551_56579016:-:6:936	1847.36	-0.134788	0.363137	-0.371176	0.710506	0.999984
P1_1:56645388_56707713:+:9:1659	1467.24	-0.0129745	0.656578	-0.0197607	0.984234	0.999984
P1_1:58480965_58539294:-:8:1575	378.832	-0.106527	0.663959	-0.160442	0.872533	0.999984
P1_1:58659997_58700052:-:20:2487	169.699	-0.302928	0.666271	-0.454661	0.649353	0.999984
P1_1:58782075_58783070:-:1:996	1475.48	0.972107	0.781347	1.24414	0.213447	0.999984
P1_1:59321550_59762584:+:15:1656	176.353	-0.365779	0.614529	-0.595218	0.551698	0.999984
P1_1:59815118_59872965:+:22:2187	44.9329	0.747636	0.733336	1.0195	0.307966	0.999984
P1_1:6040569_6097531:+:14:1188	152.673	0.133035	0.764842	0.173938	0.861914	0.999984
P1_1:61082792_61455320:+:11:1530	347.255	-0.294372	0.531702	-0.55364	0.579825	0.999984
P1_1:61683436_61694702:-:2:117	85.0194	-0.329914	0.576925	-0.571848	0.567425	0.999984
P1_1:61762893_62160935:+:42:5406	1761.94	-0.043885	0.626702	-0.0700254	0.944173	0.999984
P1_1:6206536_6219407:+:17:1905	299.972	-0.0610913	0.705461	-0.0865977	0.930991	0.999984
P1_1:6225080_6235911:-:5:855	415.766	-0.514546	0.558232	-0.921742	0.356663	0.999984
P1_1:62439868_62450981:+:8:2358	275.341	0.105306	0.678383	0.155231	0.87664	0.999984
P1_1:62455414_62586535:-:35:4554	216.387	-0.134794	0.703663	-0.191561	0.848086	0.999984
P1_1:6264597_6385666:-:9:1143	98.0679	-0.0951536	0.84621	-0.112447	0.910469	0.999984
P1_1:62803787_62864159:+:10:1377	96.7662	0.193833	0.733513	0.264253	0.791585	0.999984
P1_1:63370978_63437020:+:14:1524	93.4904	-0.500834	0.729307	-0.686726	0.492255	0.999984
P1_1:63525573_63572516:+:13:1890	94.4157	-0.16906	0.908128	-0.186163	0.852317	0.999984
P1_1:63593489_63659675:+:11:1689	3160.89	-0.0751471	0.570409	-0.131743	0.895188	0.999984
P1_1:63774418_64178855:+:9:2814	233.894	-0.125312	0.601333	-0.208389	0.834925	0.999984
P1_1:64470745_64691561:+:27:3825	98.3356	-0.443913	0.722347	-0.614543	0.538857	0.999984
P1_1:6467563_6497323:-:22:3189	277.652	-0.161643	0.82356	-0.196274	0.844396	0.999984
P1_1:64745173_64830985:+:12:2037	260.787	-0.144155	0.363193	-0.39691	0.691434	0.999984
P1_1:64834562_64886264:-:24:3465	2232.11	0.23652	0.275173	0.85953	0.390048	0.999984
P1_1:65190721_65226177:+:4:516	69.8672	-0.800868	0.816215	-0.981198	0.326495	0.999984
P1_1:65309746_65413025:+:19:2913	75.4618	-1.28185	0.895838	-1.43089	0.152461	0.999984
P1_1:65420725_65431919:+:4:396	418.103	0.15828	0.338435	0.467683	0.640011	0.999984
P1_1:6549508_6549681:-:1:174	22.0619	0.792259	1.18311	0.669639	0.503088	0.999984
P1_1:65565566_65633169:+:18:2691	287.078	1.1936	0.775153	1.53983	0.123602	0.999984
P1_1:6587160_6588237:+:3:465	21.6352	0.455976	0.948582	0.480692	0.630735	0.999984
P1_1:6593365_6602817:-:4:1794	589.027	-0.387289	0.908607	-0.426245	0.669929	0.999984
P1_1:6614067_6621637:+:4:903	61.8922	-0.695797	0.731331	-0.951412	0.341395	0.999984
P1_1:66332390_66372678:+:10:1695	247.09	0.251163	0.83049	0.302428	0.762326	0.999984
P1_1:6635675_6701800:-:16:1680	756.15	0.176654	0.31699	0.557285	0.577333	0.999984
P1_1:66930392_66984900:+:13:1539	211.954	0.328409	0.382223	0.859206	0.390227	0.999984
P1_1:67004340_67054013:-:12:1068	48.6389	-0.101439	0.498151	-0.20363	0.838642	0.999984
P1_1:67413207_67430300:-:8:1227	380.957	-0.0730218	0.421553	-0.173221	0.862478	0.999984
P1_1:67685495_67687774:+:4:498	595.743	-0.233232	0.871081	-0.267751	0.788891	0.999984
P1_1:67705451_67707686:-:2:219	168.959	-0.244227	0.828986	-0.294609	0.768293	0.999984
P1_1:6785531_6871765:+:4:243	305.709	-0.0448784	0.506699	-0.0885701	0.929424	0.999984
P1_1:68098632_68232299:-:12:1638	1619.05	0.13305	0.377318	0.35262	0.724374	0.999984
P1_1:70221637_70231908:+:3:387	119.029	-0.841281	0.590427	-1.42487	0.154195	0.999984
P1_1:70262717_70354408:-:13:1626	105.147	-1.13088	0.546759	-2.06833	0.0386092	0.999984
P1_1:71065074_71080995:-:10:993	657.332	0.0866351	0.28876	0.300024	0.764159	0.999984
P1_1:74706296_74724821:-:8:990	403.291	-0.376016	0.525443	-0.715616	0.474228	0.999984
P1_1:74733245_74764113:+:6:780	176.393	0.304319	0.667253	0.456078	0.648334	0.999984
P1_1:75786272_75794650:+:9:996	752.743	0.54569	0.442071	1.23439	0.217056	0.999984
P1_1:77092374_77219402:-:11:1188	621.906	0.0952615	0.329712	0.288923	0.77264	0.999984
P1_1:77565640_77633354:-:11:2712	224.1	-0.767631	0.685552	-1.11973	0.26283	0.999984
P1_1:77697317_77741697:-:23:2712	556.126	0.550023	0.304939	1.80371	0.0712761	0.999984
P1_1:7771384_7779645:+:5:303	476.93	0.0267795	0.329207	0.0813454	0.935167	0.999984
P1_1:77779656_77875064:+:16:1899	163.819	-0.199553	0.425535	-0.468947	0.639108	0.999984
P1_1:7784878_7842755:+:21:3606	182.875	-0.78572	0.818827	-0.959568	0.337273	0.999984
P1_1:77916107_77942913:+:13:2031	7997.69	-0.202364	0.603622	-0.33525	0.737437	0.999984
P1_1:77948873_77979004:-:20:1968	1285.55	-0.00155558	0.450744	-0.00345113	0.997246	0.999984
P1_1:78005111_78016247:+:3:1014	1426.02	-0.0288978	0.331105	-0.0872769	0.930451	0.999984
P1_1:78659321_78662744:+:3:342	85.1452	1.1253	0.973622	1.15579	0.247766	0.999984
P1_1:78891154_79006654:-:15:2073	615.704	0.197258	0.754692	0.261376	0.793803	0.999984
P1_1:8013210_8015619:-:3:1389	228.79	-0.0391974	0.715496	-0.0547835	0.956311	0.999984
P1_1:81836985_81991145:+:20:4251	876.375	0.218941	0.418194	0.523539	0.6006	0.999984
P1_1:8355087_8656297:-:22:4701	1218.81	-0.478027	0.514832	-0.92851	0.353143	0.999984
P1_1:83869962_83952211:-:20:2664	61.2395	-0.974153	1.02343	-0.951854	0.341171	0.999984
P1_1:84078326_84235305:+:10:1056	270.837	-0.486481	0.526387	-0.924189	0.355388	0.999984
P1_1:84479282_84497470:+:9:1050	634.071	-0.169945	0.361838	-0.469672	0.638589	0.999984
P1_1:84501845_84506091:-:2:207	391.923	-0.982059	0.827831	-1.1863	0.235502	0.999984
P1_1:84647433_84671219:-:13:1845	164.335	-0.245036	0.688071	-0.35612	0.72175	0.999984
P1_1:84813846_84866093:-:2:1035	62.8438	-0.163006	0.99523	-0.163787	0.869898	0.999984
P1_1:85158750_85200996:-:7:3585	110.5	-1.19571	0.85748	-1.39445	0.163182	0.999984
P1_1:85252629_85259633:-:3:549	120.399	-0.319297	0.426058	-0.749423	0.453603	0.999984
P1_1:85267627_85276352:-:3:702	145.762	-0.0427857	0.54315	-0.0787732	0.937213	0.999984
P1_1:85580985_85583042:+:5:1146	2183.29	0.571879	1.13637	0.503248	0.61479	0.999984
P1_1:85654058_85708284:-:10:1413	160.07	0.974051	0.519503	1.87497	0.0607973	0.999984
P1_1:86348750_86387027:-:16:1935	96.7171	-0.162732	0.50232	-0.32396	0.745968	0.999984
P1_1:86704900_86743235:+:10:1185	1775.13	-0.19181	0.333949	-0.574368	0.565719	0.999984
P1_1:86915037_87104696:+:7:1074	152.694	-0.0258714	0.604892	-0.0427703	0.965885	0.999984
P1_1:87332016_87344796:+:4:498	236.151	-0.528686	0.471278	-1.12181	0.261942	0.999984
P1_1:8861360_8874908:-:11:1305	3243.13	-0.479184	0.532439	-0.899979	0.368131	0.999984
P1_1:88684581_88833448:+:22:2955	481.03	0.660967	0.292241	2.26172	0.0237146	0.999984
P1_1:88853213_88891499:-:7:951	259.015	-0.199059	0.69738	-0.285438	0.775309	0.999984
P1_1:88936183_88988350:-:13:1365	154.547	0.0799416	0.819196	0.0975855	0.922261	0.999984
P1_1:89007724_89020691:-:10:1758	79.5168	-0.0463138	1.30399	-0.035517	0.971667	0.999984
P1_1:89053355_89063234:-:10:1779	147.403	0.936063	0.666694	1.40404	0.160308	0.999984
P1_1:89933069_89935645:+:1:2577	144.748	0.19779	0.848421	0.233127	0.815663	0.999984
P1_1:89995258_90027701:+:12:1749	304.631	0.767151	0.656874	1.16788	0.242855	0.999984
P1_1:90916798_90982353:-:5:3984	347.397	0.186182	0.709036	0.262584	0.792871	0.999984
P1_1:9104419_9129027:-:3:813	71.4555	0.848996	0.612717	1.38562	0.165862	0.999984
P1_1:91501717_91524435:+:11:1725	17.7588	0.00778579	1.16571	0.00667904	0.994671	0.999984
P1_1:91683739_91861531:-:16:2556	646.518	0.384632	0.736114	0.522517	0.601311	0.999984
P1_1:92176928_92182612:+:4:3195	66.3532	0.806003	1.20056	0.671357	0.501993	0.999984
P1_1:92246530_92297999:-:18:1785	84.7874	-0.472568	0.651933	-0.724873	0.46853	0.999984
P1_1:924432_942695:+:10:1578	3.98227	0.97584	1.66796	0.585049	0.558515	0.999984
P1_1:9244935_9264869:+:4:2376	372.624	0.0753443	0.403294	0.186822	0.8518	0.999984
P1_1:93079527_93137027:+:15:1782	84.3689	-0.37428	0.682226	-0.548616	0.583269	0.999984
P1_1:93154670_93180242:-:4:690	761.109	0.283643	0.724012	0.391765	0.695232	0.999984
P1_1:93346646_93360639:+:3:531	202.794	0.0628683	0.640014	0.0982295	0.92175	0.999984
P1_1:93448282_93551125:+:14:1656	518.18	0.306118	0.291798	1.04908	0.294143	0.999984
P1_1:9355892_9367575:+:2:822	102.155	0.10113	0.664875	0.152104	0.879105	0.999984
P1_1:93562241_93674930:-:11:2478	297.47	0.529545	0.515214	1.02782	0.304037	0.999984
P1_1:93869851_93879451:-:7:2574	741.322	-0.162362	0.520997	-0.311638	0.755316	0.999984
P1_1:94173869_94231611:-:22:3786	777.083	0.731413	0.595968	1.22727	0.219722	0.999984
P1_1:94418479_94517129:+:23:1980	1110.4	0.0732879	0.533833	0.137286	0.890805	0.999984
P1_1:94530460_94541636:-:6:888	586.117	-0.444482	0.783524	-0.567285	0.57052	0.999984
P1_1:95143902_95191868:+:6:792	233.162	-0.228667	0.768902	-0.297394	0.766166	0.999984
P1_1:96721865_96813405:+:14:1599	172.469	0.284768	0.247843	1.14898	0.250563	0.999984
P1_1:9730508_9823733:-:19:2946	1535.01	0.174454	0.405129	0.430615	0.666749	0.999984
P1_1:976172_981029:-:3:2373	911.567	-0.45568	0.699844	-0.651118	0.514971	0.999984
P1_1:9850718_9872064:-:3:246	94.1944	0.0889041	0.532369	0.166997	0.867372	0.999984
P1_1:98661732_98760131:+:9:1356	217.063	0.572118	0.39479	1.44917	0.14729	0.999984
P1_1:9922255_9936619:-:6:618	141.923	-1.00374	0.506619	-1.98126	0.0475622	0.999984
P1_1:99646318_99694062:+:8:1656	2193.23	0.235037	0.394317	0.596059	0.551136	0.999984
P1_1:99709028_99748768:-:15:1779	117.339	0.485279	0.540052	0.898577	0.368878	0.999984
P1_1:9972074_9982701:+:4:840	161.452	-0.946347	0.638186	-1.48287	0.138109	0.999984
P1_1:99851043_99921651:+:33:4599	1363.97	-0.211615	0.538653	-0.392859	0.694424	0.999984
P1_1:9997259_10015832:+:4:405	229.756	0.664951	0.852878	0.779655	0.435594	0.999984
P1_10:100152131_100185626:-:11:1047	201.992	0.0550893	0.508819	0.108269	0.913782	0.999984
P1_10:100192573_100229532:-:20:2229	245.937	0.311971	0.31189	1.00026	0.317184	0.999984
P1_10:100233227_100267593:-:14:1617	181.38	0.0711354	0.342798	0.207514	0.835608	0.999984
P1_10:100275462_100286659:-:5:429	126.657	-0.162727	0.655305	-0.248323	0.803884	0.999984
P1_10:100347505_100360933:+:6:1080	2004.75	1.67818	1.69417	0.990557	0.321902	0.999984
P1_10:100535959_100548137:+:8:1050	393.981	0.134962	0.407889	0.33088	0.740735	0.999984
P1_10:100913111_100961912:+:20:3522	239.154	-0.134493	0.64426	-0.208756	0.834639	0.999984
P1_10:100981463_100987443:-:5:609	344.415	-0.905998	0.535361	-1.69231	0.0905864	0.999984
P1_10:101002539_101007168:+:4:2010	477.348	0.46499	0.640096	0.726438	0.46757	0.999984
P1_10:101062593_101064920:+:4:915	51.574	1.60699	1.19077	1.34955	0.177162	0.999984
P1_10:101354181_101550860:+:14:1818	329.82	-0.249686	0.409502	-0.60973	0.542041	0.999984
P1_10:101579453_101587360:-:8:1728	120.895	-0.754233	0.764018	-0.987193	0.323548	0.999984
P1_10:101588337_101609471:+:6:612	166.539	-0.253443	0.533763	-0.474823	0.634913	0.999984
P1_10:101611291_101695183:-:9:1782	322.049	-0.760818	0.566516	-1.34298	0.179279	0.999984
P1_10:101781736_101783390:-:5:537	83.8358	0.513836	0.698794	0.735319	0.462145	0.999984
P1_10:101786451_101818022:-:16:2751	1348.3	-0.129981	0.464872	-0.279606	0.77978	0.999984
P1_10:101827353_101843568:-:10:813	785.723	0.483047	1.08129	0.446732	0.655069	0.999984
P1_10:101847528_102040114:-:25:2070	371.568	0.414037	0.418251	0.989926	0.32221	0.999984
P1_10:102108093_102120110:-:11:1236	440.429	-0.274539	0.528286	-0.519679	0.603287	0.999984
P1_10:102133069_102150029:+:14:4995	374.118	-0.267835	0.628668	-0.426036	0.670082	0.999984
P1_10:102152411_102162269:+:13:2130	563.639	-0.449088	0.47006	-0.955384	0.339383	0.999984
P1_10:102258939_102382336:+:40:5667	1261.35	0.0898261	0.324533	0.276786	0.781944	0.999984
P1_10:102480863_102502647:-:11:1131	1656.31	0.0503335	0.222042	0.226685	0.820669	0.999984
P1_10:102504153_102630155:+:12:1458	107.599	0.715528	0.463196	1.54476	0.122404	0.999984
P1_10:102644618_102657354:+:6:1656	609.266	0.107659	0.584805	0.184094	0.853939	0.999984
P1_10:102676894_102714275:-:6:549	642.29	-0.257541	0.363504	-0.708496	0.478637	0.999984
P1_10:102744054_102813331:+:4:1092	156.829	0.651507	0.463202	1.40653	0.159567	0.999984
P1_10:102854287_102862924:+:5:321	172.642	0.345914	0.491289	0.704093	0.481375	0.999984
P1_10:102869593_102900700:+:11:1128	460.357	-0.447781	0.545505	-0.820856	0.411729	0.999984
P1_10:103089672_103174958:-:17:1686	523.904	0.477433	0.477015	1.00088	0.316887	0.999984
P1_10:103303905_103351066:-:10:1053	22.9651	-0.231562	0.839971	-0.275679	0.782795	0.999984
P1_10:103392194_103392457:-:2:177	1398.08	0.11415	0.49973	0.228424	0.819317	0.999984
P1_10:103398427_103445549:+:35:5616	400.053	0.31127	0.798978	0.389585	0.696843	0.999984
P1_10:103601816_103855266:-:15:3402	246.761	-0.884078	0.60664	-1.45733	0.145024	0.999984
P1_10:103882684_103917594:-:9:1107	301.301	-0.985263	0.469978	-2.0964	0.0360464	0.999984
P1_10:103967746_104025720:+:18:3615	1320.32	-0.125306	0.265251	-0.472405	0.636638	0.999984
P1_10:1041187_1049003:-:5:855	283.694	-0.156158	0.371825	-0.419976	0.674503	0.999984
P1_10:104254929_104267405:+:6:726	2160.63	-0.0714805	0.345428	-0.206933	0.836062	0.999984
P1_10:104314408_104316051:-:1:1644	678.176	0.0714498	0.725818	0.0984403	0.921583	0.999984
P1_10:1072156_1129344:+:13:1488	240.071	-0.704405	0.694405	-1.0144	0.310392	0.999984
P1_10:109865184_109923433:-:21:2001	671.174	0.0523307	0.213742	0.244831	0.806587	0.999984
P1_10:110100654_110133618:+:14:2121	1308.66	0.201132	0.36916	0.544837	0.585866	0.999984
P1_10:11018090_11329053:+:13:1566	778.912	0.335104	0.410539	0.816254	0.414355	0.999984
P1_10:110207809_110284987:+:6:888	326.434	-0.686069	0.699683	-0.980542	0.326819	0.999984
P1_10:110294150_110303587:-:5:717	278.08	0.486301	0.811708	0.599108	0.549101	0.999984
P1_10:110498122_110510426:+:4:1155	125.964	0.183626	1.08462	0.169299	0.865561	0.999984
P1_10:110567817_110604302:+:29:3654	645.016	-0.0402648	0.370009	-0.108821	0.913344	0.999984
P1_10:110644455_110835978:+:14:3684	1071.99	-0.127568	0.864884	-0.147497	0.88274	0.999984
P1_10:110876028_110898088:+:11:1410	654.581	0.51971	0.404283	1.28551	0.198615	0.999984
P1_10:110900360_110901583:-:2:213	63.5182	0.130881	0.630899	0.207451	0.835658	0.999984
P1_10:110964359_111011818:+:8:1749	390.929	0.378544	0.250991	1.5082	0.131504	0.999984
P1_10:112153550_112181784:-:20:2487	811.82	1.17197	1.53085	0.765568	0.443933	0.999984
P1_10:112430804_112445436:-:10:1230	162.964	0.28155	0.639907	0.439986	0.659947	0.999984
P1_10:112447374_112448895:+:2:108	15.195	1.03277	0.777589	1.32817	0.184122	0.999984
P1_10:112950757_113165972:+:15:1860	142.572	0.357126	0.495159	0.721237	0.470764	0.999984
P1_10:113588975_113663882:-:42:5196	27857.9	-0.0727257	0.697552	-0.104258	0.916964	0.999984
P1_10:113697494_113729540:+:6:912	102.277	0.569846	0.706023	0.80712	0.419597	0.999984
P1_10:113835152_113853182:-:9:3123	102.044	0.556221	0.627321	0.886662	0.375261	0.999984
P1_10:113854873_113908536:+:11:2181	774.035	-0.181615	0.59273	-0.306404	0.759297	0.999984
P1_10:114125143_114163268:-:15:2697	344.523	0.181635	0.44054	0.412302	0.680118	0.999984
P1_10:114296042_114404455:-:19:2457	116.132	1.17918	0.798053	1.47758	0.139521	0.999984
P1_10:114436260_114658200:-:25:2505	4559.82	-0.084848	0.517594	-0.163928	0.869788	0.999984
P1_10:11462441_11597634:-:14:2487	82.6729	-1.75884	0.831528	-2.11519	0.0344138	0.999984
P1_10:114822079_114861540:+:17:2298	477.467	0.438173	0.342529	1.27923	0.200816	0.999984
P1_10:114938254_114975379:+:8:1050	246.923	-0.0106147	0.497106	-0.0213529	0.982964	0.999984
P1_10:115093751_115944779:+:29:4140	30.2411	0.795343	1.47189	0.540355	0.588952	0.999984
P1_10:117283268_117375212:-:5:3450	251.384	0.263986	0.443499	0.595236	0.551686	0.999984
P1_10:11742577_11763544:+:5:912	484.189	0.119106	0.598335	0.199062	0.842214	0.999984
P1_10:118008998_118046160:-:6:1596	74.039	-0.957763	0.508852	-1.8822	0.0598082	0.999984
P1_10:118310857_118336415:-:7:702	146.286	0.00243484	0.612596	0.00397463	0.996829	0.999984
P1_10:118686128_118754762:-:9:1110	106.317	0.0475202	0.705498	0.067357	0.946298	0.999984
P1_10:119036039_119080676:-:22:4149	3165.49	-0.127931	0.384089	-0.333075	0.739078	0.999984
P1_10:119141242_119165647:-:14:1014	357.486	-0.174273	0.449813	-0.387435	0.698434	0.999984
P1_10:11921298_12035423:-:21:3819	366.169	-0.226217	0.324641	-0.69682	0.485915	0.999984
P1_10:119453145_119455067:+:2:231	104.112	-2.71711	1.24612	-2.18046	0.0292233	0.999984
P1_10:119575665_119596465:-:12:1179	572.9	0.196997	0.388277	0.507363	0.6119	0.999984
P1_10:119651676_119677282:+:4:1728	2366.33	-0.325632	0.503251	-0.647056	0.517595	0.999984
P1_10:119831474_119872584:-:16:1929	645.749	-0.236075	0.331914	-0.711253	0.476928	0.999984
P1_10:119892783_119933767:+:18:3003	384.409	-0.41331	0.568127	-0.727495	0.466923	0.999984
P1_10:12069034_12120888:+:17:2760	351.019	-0.761201	0.942576	-0.807575	0.419335	0.999984
P1_10:120851421_120908713:+:29:3675	347.07	-0.190675	0.414629	-0.459868	0.645611	0.999984
P1_10:12129788_12164454:+:12:1431	145.236	-0.040875	0.655719	-0.0623361	0.950295	0.999984
P1_10:12167702_12177823:-:6:402	97.8236	0.0615649	0.7289	0.0844627	0.932689	0.999984
P1_10:121743680_121927949:-:12:1557	292.299	-0.104002	0.435803	-0.238645	0.811381	0.999984
P1_10:121959336_121975165:-:10:1158	243.745	0.174783	0.382953	0.456409	0.648096	0.999984
P1_10:12196246_12250337:+:13:1011	770.524	0.0192699	0.28884	0.0667148	0.946809	0.999984
P1_10:122021982_122254056:+:22:8940	5578.75	-0.186534	0.637135	-0.29277	0.769698	0.999984
P1_10:122461653_122514359:+:9:1443	1341.2	0.4203	0.531736	0.79043	0.429277	0.999984
P1_10:122932427_122954178:-:6:1338	66.7003	-0.160733	0.827423	-0.194258	0.845974	0.999984
P1_10:123009030_123053765:+:11:1299	776.877	-0.081095	0.500044	-0.162176	0.871167	0.999984
P1_10:123154918_123163835:+:7:987	307.685	-0.415715	0.387856	-1.07183	0.283797	0.999984
P1_10:123746764_123891659:-:14:2271	205.155	-0.0779374	0.941963	-0.0827393	0.934059	0.999984
P1_10:124397942_124412171:-:9:1320	585.592	0.0477186	0.35851	0.133103	0.894112	0.999984
P1_10:124461863_124613360:+:7:813	110.63	-0.302806	0.715925	-0.422957	0.672326	0.999984
P1_10:124760409_124789065:-:4:447	54.3583	0.17326	0.603703	0.286995	0.774116	0.999984
P1_10:124801830_124834971:+:9:1248	161.097	-0.531103	0.627701	-0.846108	0.397493	0.999984
P1_10:124940507_124984992:+:10:2205	464.42	-0.792751	0.343493	-2.30791	0.0210043	0.999984
P1_10:124989518_125039054:-:9:1338	110.976	0.18468	0.767599	0.240595	0.809869	0.999984
P1_10:125719808_125763472:+:24:3615	205.212	0.368224	0.357617	1.02966	0.30317	0.999984
P1_10:125788868_125816499:-:10:879	380.627	-0.925019	0.635765	-1.45497	0.145677	0.999984
P1_10:125823558_125853243:+:8:969	469.111	-0.27919	0.527771	-0.528999	0.596806	0.999984
P1_10:125836687_125880824:-:11:2232	557.069	-0.22232	0.402521	-0.55232	0.580729	0.999984
P1_10:126905518_127451427:+:52:5661	573.736	0.0381289	0.455999	0.0836163	0.933362	0.999984
P1_10:127907257_128082906:+:20:2163	472.15	-0.603249	0.495683	-1.217	0.223602	0.999984
P1_10:12898416_13001570:-:3:813	56.189	-2.13004	0.928045	-2.29519	0.0217222	0.999984
P1_10:129536253_129536381:+:1:129	67.4382	1.19613	0.699234	1.71062	0.0871505	0.999984
P1_10:130136421_130179392:+:11:1008	531.587	-0.0135712	0.346081	-0.0392138	0.96872	0.999984
P1_10:13109123_13136866:+:13:1734	2042.21	-0.333365	0.332397	-1.00291	0.315903	0.999984
P1_10:131901149_131955963:+:9:1362	271.655	-0.867868	0.470036	-1.84639	0.0648361	0.999984
P1_10:132333525_132375242:+:10:1593	42.5689	1.4209	0.672765	2.11202	0.0346844	0.999984
P1_10:132397227_132406273:+:2:1773	97.7353	0.690851	0.756455	0.913275	0.361098	0.999984
P1_10:13278301_13300087:-:9:1062	2211.36	-0.144061	0.522674	-0.275622	0.782838	0.999984
P1_10:13319142_13344950:-:8:1179	116.368	0.82567	0.573279	1.44026	0.149794	0.999984
P1_10:133279766_133302941:-:17:2709	648.365	-0.200637	0.24834	-0.807914	0.41914	0.999984
P1_10:133308944_133311950:+:5:789	146.671	-0.0921694	0.391036	-0.235706	0.813661	0.999984
P1_10:133355370_133358007:-:6:465	36.5734	0.0574651	1.00369	0.057254	0.954343	0.999984
P1_10:133362868_133373333:-:8:873	2522.67	-0.100881	0.365851	-0.275744	0.782744	0.999984
P1_10:133379317_133391455:+:7:1536	31.2866	-0.775828	0.837949	-0.925865	0.354516	0.999984
P1_10:133394221_133420165:+:11:1005	183.23	-0.192757	0.618054	-0.311878	0.755134	0.999984
P1_10:13443342_13528533:-:9:1335	58.2956	0.375535	0.807445	0.465091	0.641866	0.999984
P1_10:13587087_13630340:+:10:1029	227.978	-0.397898	0.66332	-0.599859	0.548601	0.999984
P1_10:13646933_13858912:-:22:3108	320.212	-0.641871	0.551153	-1.1646	0.244182	0.999984
P1_10:14819980_14820120:-:1:141	4.81092	1.51815	1.37446	1.10454	0.269358	0.999984
P1_10:14838403_14871606:+:14:1530	213.083	-0.181395	0.667748	-0.271652	0.785889	0.999984
P1_10:15109195_15168612:-:12:1497	181.666	-0.037084	0.636413	-0.0582704	0.953533	0.999984
P1_10:15212915_15371052:-:8:2673	162.214	0.840111	0.873802	0.961443	0.33633	0.999984
P1_10:15778992_15860299:-:15:1338	175.254	1.12473	0.453893	2.47796	0.0132137	0.999984
P1_10:16593394_16817081:-:8:834	626.883	0.0430966	0.472974	0.0911184	0.927399	0.999984
P1_10:17229423_17237271:+:9:1401	10945	0.734787	0.640254	1.14765	0.251113	0.999984
P1_10:17590364_17617339:-:7:867	776.229	0.487233	0.577551	0.843618	0.398883	0.999984
P1_10:17644340_17714780:+:14:1623	487.06	-0.00532072	0.387021	-0.0137479	0.989031	0.999984
P1_10:180013_252470:+:14:1809	842.263	-0.334042	0.312931	-1.06746	0.285763	0.999984
P1_10:18140737_18539724:+:14:1983	353.423	0.0596893	0.720966	0.0827907	0.934018	0.999984
P1_10:18545933_18651203:-:11:1410	104.937	-0.0478873	0.643631	-0.0744018	0.940691	0.999984
P1_10:18659638_18675216:+:6:540	84.7492	0.601776	0.599942	1.00306	0.315834	0.999984
P1_10:19817080_20279819:+:14:1590	459.169	0.907176	0.938446	0.966679	0.333705	0.999984
P1_10:20813903_20815663:-:2:180	696.478	-0.640712	0.759341	-0.843774	0.398796	0.999984
P1_10:21534645_21741983:+:22:3207	265.739	0.529027	0.891017	0.593734	0.55269	0.999984
P1_10:21756687_22003434:-:12:1665	286.361	-0.196944	0.582502	-0.338101	0.735287	0.999984
P1_10:22316418_22319998:+:8:588	566.902	0.143115	0.360387	0.397114	0.691283	0.999984
P1_10:23095609_23120862:+:5:549	1421.6	-0.416447	0.47115	-0.883893	0.376754	0.999984
P1_10:24473228_24545118:+:14:4398	366.644	0.518494	0.535527	0.968193	0.332948	0.999984
P1_10:24584412_24721896:-:25:5874	380.769	0.459288	0.409833	1.12067	0.262428	0.999984
P1_10:24849844_24952575:-:9:678	54.7873	0.267512	0.820131	0.326182	0.744287	0.999984
P1_10:26748570_26860863:-:12:1527	432.308	0.321271	0.433456	0.741184	0.458582	0.999984
P1_10:27005590_27100326:-:34:5133	222.389	-0.548562	0.795403	-0.689666	0.490404	0.999984
P1_10:27111977_27154210:-:20:2322	1709.13	0.132825	0.20473	0.648782	0.516479	0.999984
P1_10:27197430_27240493:-:13:1605	624.199	-0.22516	0.499162	-0.451077	0.651934	0.999984
P1_10:27504370_27538051:+:8:708	1021.82	0.07162	0.312996	0.228821	0.819008	0.999984
P1_10:277325_689554:-:39:4845	453.97	-0.386116	0.362577	-1.06492	0.286912	0.999984
P1_10:28054065_28238604:-:16:1731	171.077	0.0197122	0.487442	0.0404401	0.967742	0.999984
P1_10:28533586_28619606:+:14:1938	970.142	-0.309116	0.275071	-1.12377	0.261111	0.999984
P1_10:28677898_28682401:+:3:783	140.815	-0.592669	0.798605	-0.74213	0.458009	0.999984
P1_10:29458247_29555058:-:36:6693	4395.01	-0.432793	0.599201	-0.722283	0.470121	0.999984
P1_10:30017883_30047812:-:3:4080	349.33	0.0976246	0.574053	0.170062	0.864961	0.999984
P1_10:30313609_30349275:-:9:1749	293.192	-0.0778498	0.360159	-0.216154	0.828868	0.999984
P1_10:3067596_3136579:+:22:2355	3146.27	-0.0797451	0.483937	-0.164784	0.869114	0.999984
P1_10:30844961_30877034:-:3:2487	160.535	-0.733949	0.713024	-1.02935	0.303317	0.999984
P1_10:31319235_31527264:+:9:3375	1008.75	0.0262421	0.380403	0.068985	0.945002	0.999984
P1_10:3138031_3172772:-:27:3117	1739.94	-0.318273	0.393178	-0.809488	0.418234	0.999984
P1_10:31807658_31908849:-:18:2535	312.989	0.272639	0.377651	0.721934	0.470335	0.999984
P1_10:32015529_32055973:-:25:2892	2360.48	-0.208239	0.334755	-0.622065	0.533899	0.999984
P1_10:32269063_32346915:-:15:2511	230.755	-0.341226	0.564827	-0.604125	0.545761	0.999984
P1_10:32907069_32935558:-:15:2406	11538.4	-0.241296	0.304784	-0.791692	0.42854	0.999984
P1_10:33180076_33334382:-:17:2772	3612.3	-0.00806102	0.33377	-0.0241514	0.980732	0.999984
P1_10:34111169_34814995:-:25:4071	598.265	-0.233853	0.393104	-0.594887	0.551919	0.999984
P1_10:35010311_35071317:-:20:2238	537.24	-0.179327	0.421398	-0.425551	0.670435	0.999984
P1_10:3779539_3785014:-:4:852	616.318	-0.118724	0.625459	-0.189819	0.849451	0.999984
P1_10:37831615_37832922:-:1:1308	68.2108	0.789122	0.550637	1.43311	0.151828	0.999984
P1_10:37952127_37971722:-:5:1371	196.821	1.02909	0.764177	1.34666	0.17809	0.999984
P1_10:43155150_43183542:+:7:1629	141.098	0.810777	0.604931	1.34028	0.180154	0.999984
P1_10:43386637_43387884:-:1:1248	1358.21	-0.0593587	0.424688	-0.13977	0.888841	0.999984
P1_10:43644050_43646133:-:2:822	336.256	0.762133	0.661157	1.15272	0.249023	0.999984
P1_10:44377749_44385005:-:4:423	1062.07	0.542057	0.890581	0.608656	0.542753	0.999984
P1_10:44977392_44978030:-:1:639	352.131	-0.243776	0.85592	-0.284811	0.775789	0.999984
P1_10:45458239_45533205:-:6:870	82.0586	0.0191025	0.913978	0.0209004	0.983325	0.999984
P1_10:45727318_45792400:+:28:3738	72.3349	-1.10656	0.634769	-1.74324	0.0812915	0.999984
P1_10:45972625_46003318:+:7:630	389.816	-0.425153	0.706924	-0.601413	0.547565	0.999984
P1_10:46006592_46027465:-:10:1893	2865.42	-0.253438	0.389838	-0.650111	0.515621	0.999984
P1_10:48425944_48427178:+:3:351	76.2179	0.736747	0.638983	1.153	0.248911	0.999984
P1_10:49019650_49115485:-:8:963	142.345	-0.310309	0.658385	-0.471318	0.637414	0.999984
P1_10:49155885_49188336:-:6:318	68.8125	0.646545	0.836912	0.772537	0.439796	0.999984
P1_10:49322546_49326853:+:1:4308	1001.22	-0.218282	1.00252	-0.217734	0.827636	0.999984
P1_10:49458815_49532964:-:20:4482	148.473	0.87861	0.581904	1.50989	0.131072	0.999984
P1_10:49735228_49758592:-:22:3033	85.2954	0.460626	1.12432	0.409694	0.682031	0.999984
P1_10:49819340_49941725:-:18:2931	121.817	0.222079	0.374001	0.593793	0.552651	0.999984
P1_10:50068105_50132945:+:29:3960	120.894	-0.79973	0.652899	-1.22489	0.220617	0.999984
P1_10:50307142_50344114:-:5:1242	172.42	-0.526111	0.86169	-0.610557	0.541493	0.999984
P1_10:5094445_5107503:+:9:972	215.255	-0.0637129	0.695847	-0.0915616	0.927046	0.999984
P1_10:50991379_52293900:+:18:2016	340.046	0.143217	0.496395	0.288515	0.772953	0.999984
P1_10:5412693_5456994:+:12:1791	203.355	0.00206792	0.571816	0.0036164	0.997115	0.999984
P1_10:5640703_5666551:-:6:837	51.0327	-0.978732	0.654766	-1.49478	0.134972	0.999984
P1_10:5720643_5763032:+:18:7293	763.497	0.297818	0.436646	0.682058	0.495203	0.999984
P1_10:5766006_5813258:-:11:1338	2063.55	0.113993	0.286121	0.39841	0.690328	0.999984
P1_10:58276173_58287650:+:3:336	618.167	-0.77459	0.557953	-1.38827	0.165055	0.999984
P1_10:58335202_58368765:+:7:444	538.755	-0.562037	0.590649	-0.951559	0.341321	0.999984
P1_10:58385548_58395074:+:7:741	218.57	0.0443785	0.401092	0.110644	0.911898	0.999984
P1_10:58513144_58828891:+:21:2925	143.425	-0.161398	0.682152	-0.236601	0.812967	0.999984
P1_10:5878130_5888054:-:6:759	22.8063	-0.130966	0.751264	-0.174327	0.861608	0.999984
P1_10:5894490_5937280:+:22:3285	1048.39	-0.661529	0.282984	-2.33769	0.0194033	0.999984
P1_10:59792917_59906424:-:9:1425	224.989	0.244283	0.393877	0.620202	0.535125	0.999984
P1_10:60042691_60572527:-:43:5607	3130.39	0.0111679	0.520399	0.0214603	0.982879	0.999984
P1_10:60871482_60911542:-:9:2091	180.822	0.770495	0.616224	1.25035	0.211173	0.999984
P1_10:6097066_6115556:+:11:1206	614.53	0.159514	0.417805	0.38179	0.702617	0.999984
P1_10:61901710_62093030:+:10:3567	415.099	0.0113326	0.4472	0.0253412	0.979783	0.999984
P1_10:6203261_6232942:+:15:1563	384.76	0.420569	0.840071	0.500635	0.616628	0.999984
P1_10:63133416_63152162:+:3:183	13.0512	-0.231905	0.891391	-0.260161	0.794739	0.999984
P1_10:63168045_63465662:-:26:7623	703.325	0.0523309	0.454134	0.115232	0.908261	0.999984
P1_10:63521546_63620869:+:8:768	326.354	-0.069511	0.334245	-0.207964	0.835257	0.999984
P1_10:65920330_67647513:-:17:2688	518.969	-0.408662	0.533913	-0.76541	0.444027	0.999984
P1_10:67922931_68073108:-:24:3174	529.671	-0.155356	0.324777	-0.478347	0.632403	0.999984
P1_10:68284177_68306844:-:9:867	49.7771	-1.67839	0.768492	-2.18401	0.0289619	0.999984
P1_10:68337222_68342054:+:9:1041	1433.97	0.189974	0.44401	0.427859	0.668754	0.999984
P1_10:68345768_68407189:-:18:1821	94.3854	-0.471396	0.659186	-0.715119	0.474536	0.999984
P1_10:68483432_68527375:-:9:999	87.5111	0.774228	0.5189	1.49206	0.135685	0.999984
P1_10:68722505_68791266:+:24:3453	658	-0.11968	0.331126	-0.361432	0.717776	0.999984
P1_10:68901385_68946630:+:15:2214	272.306	-0.00209147	0.235001	-0.00889985	0.992899	0.999984
P1_10:68956226_68982812:+:15:2352	1069.25	0.106666	0.715909	0.148993	0.881559	0.999984
P1_10:68988833_69016416:+:8:1941	1031.05	0.276863	0.347283	0.797226	0.42532	0.999984
P1_10:69088158_69104120:+:3:477	2956.73	1.04357	0.725769	1.43788	0.150468	0.999984
P1_10:69180292_69209035:+:15:2361	616.782	0.304637	0.429083	0.709973	0.477721	0.999984
P1_10:69318948_69401135:+:18:2754	4129.7	-0.269476	0.413932	-0.651015	0.515037	0.999984
P1_10:69451595_69506978:+:8:885	127.515	1.32412	1.05897	1.25038	0.21116	0.999984
P1_10:70075659_70111683:+:8:1119	171.66	-0.694121	0.365865	-1.8972	0.057801	0.999984
P1_10:70139924_70146586:-:4:1701	50.3311	-0.938995	0.778879	-1.20557	0.227982	0.999984
P1_10:70152476_70161915:-:6:597	863.079	0.0592807	0.253654	0.233707	0.815213	0.999984
P1_10:70203155_70233327:-:11:870	839.756	0.0399741	0.2845	0.140507	0.88826	0.999984
P1_10:70301354_70376533:-:4:555	140.08	-0.464491	0.691485	-0.67173	0.501756	0.999984
P1_10:70404402_70421747:+:3:363	156.912	0.0346144	0.661573	0.0523213	0.958273	0.999984
P1_10:70525952_70566733:+:19:2571	119.436	0.670816	0.572326	1.17209	0.241162	0.999984
P1_10:70816854_70877335:+:14:1707	159.35	0.083582	0.559667	0.149343	0.881283	0.999984
P1_10:70882387_70888533:-:4:315	402.239	-0.441428	0.486045	-0.908203	0.363771	0.999984
P1_10:71212986_71299277:+:17:2838	225.677	0.224846	0.752432	0.298826	0.765073	0.999984
P1_10:71751253_71773439:-:7:936	558.583	-0.263786	0.582794	-0.452624	0.65082	0.999984
P1_10:71817441_71851221:-:15:1584	33891.7	0.047269	0.313204	0.150921	0.880038	0.999984
P1_10:72005843_72008471:+:2:1440	115.664	-0.238654	0.753786	-0.316607	0.751542	0.999984
P1_10:72062760_72088328:-:11:1275	161.68	1.09048	0.804958	1.35471	0.17551	0.999984
P1_10:72097334_72216850:-:10:1137	431.054	-0.053603	0.385176	-0.139165	0.88932	0.999984
P1_10:72223915_72233116:+:3:333	1137.57	-0.380396	0.388918	-0.978088	0.328031	0.999984
P1_10:72274217_72275188:+:2:699	668.534	0.02126	0.743631	0.0285895	0.977192	0.999984
P1_10:72335810_72354999:-:8:1230	289.242	0.161405	0.347182	0.464902	0.642002	0.999984
P1_10:72368195_72566793:-:12:1443	586.067	-0.244658	0.412248	-0.593473	0.552865	0.999984
P1_10:72692152_72885822:+:8:1056	135.952	-0.628627	0.375379	-1.67465	0.0940037	0.999984
P1_10:73008222_73074883:-:14:1605	1436.48	0.134451	0.474008	0.283646	0.776681	0.999984
P1_10:73134583_73163937:-:13:1935	454.243	-0.0385477	0.261725	-0.147283	0.882908	0.999984
P1_10:73168340_73241019:+:14:1749	83.1436	-0.621631	0.783298	-0.793607	0.427424	0.999984
P1_10:73243400_73247189:-:5:783	23.9871	-1.02689	0.653565	-1.57121	0.116135	0.999984
P1_10:73376095_73400856:-:13:1467	2592.82	-0.121704	0.227983	-0.53383	0.593459	0.999984
P1_10:73438242_73495889:-:14:1578	710.213	-0.0112638	0.38805	-0.0290268	0.976843	0.999984
P1_10:73498629_73575658:-:22:5055	551.846	-0.819259	0.749927	-1.09245	0.274634	0.999984
P1_10:73646718_73655922:-:4:2934	2571.44	-1.2165	0.983201	-1.23729	0.21598	0.999984
P1_10:73743171_73744271:-:2:96	5.65931	-0.731212	1.32812	-0.550564	0.581933	0.999984
P1_10:73746833_73771095:+:22:3285	933.68	-0.184682	0.26072	-0.708353	0.478726	0.999984
P1_10:73772334_73775515:+:3:1431	179.263	0.0882815	0.42966	0.205468	0.837206	0.999984
P1_10:73782076_73783187:+:3:357	443.299	-0.269538	0.298923	-0.901696	0.367218	0.999984
P1_10:73785879_73801519:+:26:5529	641.665	-0.579017	0.402381	-1.43898	0.150158	0.999984
P1_10:73802451_73808388:-:13:2652	156.14	0.176122	0.805463	0.21866	0.826915	0.999984
P1_10:73815015_73874461:-:20:1671	158.221	0.887421	0.431288	2.05761	0.0396278	0.999984
P1_10:73911556_73916565:+:10:1296	514.693	0.752606	1.05001	0.716762	0.473521	0.999984
P1_10:73998208_74118169:+:22:3405	4167.1	-0.392413	0.583301	-0.672745	0.50111	0.999984
P1_10:74123810_74138379:-:8:1257	513.52	0.0837069	0.239989	0.348795	0.727243	0.999984
P1_10:74151279_74708445:+:11:1089	480.969	-0.363258	0.411277	-0.883244	0.377104	0.999984
P1_10:74842858_75031046:+:16:6222	356.626	0.17531	0.630661	0.277979	0.781029	0.999984
P1_10:75094676_75103995:-:5:795	204.821	-0.582719	0.738345	-0.789224	0.429981	0.999984
P1_10:7563083_7666892:-:14:2829	627.52	0.658733	0.743556	0.885924	0.375659	0.999984
P1_10:7756080_7762523:-:3:231	33.667	0.646211	0.63923	1.01092	0.312054	0.999984
P1_10:77792440_77926520:-:32:5760	219.901	0.202465	0.690998	0.293004	0.769519	0.999984
P1_10:7788208_7806980:+:9:897	7504.96	-0.258308	0.382012	-0.676177	0.498928	0.999984
P1_10:77977478_78029407:-:31:4173	202.414	-0.182013	0.704906	-0.25821	0.796245	0.999984
P1_10:7818710_8014751:+:7:2790	141.709	-0.705138	0.492359	-1.43216	0.152097	0.999984
P1_10:79201633_79312749:+:21:3222	628.695	0.00728107	0.355129	0.0205026	0.983642	0.999984
P1_10:79347549_79353842:+:6:624	1231.88	0.0880758	0.556471	0.158276	0.87424	0.999984
P1_10:79386345_79445440:-:4:726	158.565	-0.852008	0.604539	-1.40935	0.158731	0.999984
P1_10:80078700_80090383:+:4:255	26.6672	0.712626	0.578717	1.23139	0.218177	0.999984
P1_10:80155853_80172861:-:14:1518	4736.78	-0.427779	0.260904	-1.6396	0.101087	0.999984
P1_10:80420468_80432099:+:5:690	698.24	0.437087	0.556261	0.785759	0.432009	0.999984
P1_10:80504766_80517976:+:7:723	285.539	0.678673	0.561367	1.20896	0.226676	0.999984
P1_10:812926_885721:-:17:2217	642.91	0.618183	0.506787	1.21981	0.222537	0.999984
P1_10:84141501_84152348:+:8:1038	7557.58	0.130714	0.480213	0.272201	0.785468	0.999984
P1_10:84371053_84514267:+:9:3144	699.896	-0.288054	0.446504	-0.645132	0.518842	0.999984
P1_10:86437543_86518069:-:18:3573	468.215	0.19009	0.353762	0.53734	0.591032	0.999984
P1_10:86668692_86732976:+:13:2199	13265.2	-0.50975	0.627989	-0.811718	0.416953	0.999984
P1_10:86876019_86923719:+:11:1599	47.3119	0.17193	0.700012	0.24561	0.805984	0.999984
P1_10:86936743_86957541:-:7:2850	1122.97	-0.345534	0.781092	-0.442373	0.658219	0.999984
P1_10:87051751_87094769:-:13:1677	522.155	-0.00928026	0.304186	-0.0305085	0.975662	0.999984
P1_10:87151442_87190683:+:8:2628	43.7901	-1.4264	0.753465	-1.89313	0.0583412	0.999984
P1_10:87504916_87552478:+:5:1464	113.036	0.562376	0.446424	1.25973	0.207765	0.999984
P1_10:87754687_87814599:-:9:1086	1185.87	0.11912	0.379019	0.314286	0.753304	0.999984
P1_10:87864470_87965472:+:9:1212	119.932	-0.378889	0.624719	-0.606495	0.544186	0.999984
P1_10:88285354_88583190:-:7:1029	184.234	-0.181841	0.735158	-0.247349	0.804638	0.999984
P1_10:88935223_88948930:-:8:1134	3414	-0.921216	0.625362	-1.47309	0.140726	0.999984
P1_10:89214828_89247648:-:9:1200	1090.23	0.925014	0.688032	1.34443	0.178808	0.999984
P1_10:89302124_89307375:+:2:1419	154.805	0.210123	0.931901	0.225478	0.821608	0.999984
P1_10:89433064_89462578:-:6:1551	46.5594	-0.562831	0.803115	-0.70081	0.483422	0.999984
P1_10:89584406_89643724:-:7:1122	142.65	0.876759	0.776896	1.12854	0.259091	0.999984
P1_10:90871987_90900679:+:11:807	261.108	0.0108833	0.368678	0.0295198	0.97645	0.999984
P1_10:90912866_90921027:-:9:960	60056.2	-0.247131	1.13751	-0.217257	0.828008	0.999984
P1_10:91222872_91278316:+:9:771	424.363	0.665835	0.631082	1.05507	0.291393	0.999984
P1_10:91410439_91512384:+:21:2331	93.9307	0.169523	0.584585	0.289989	0.771825	0.999984
P1_10:91629927_91632969:-:2:954	1196.41	-0.52123	0.663921	-0.785079	0.432407	0.999984
P1_10:91798691_91862999:+:27:3501	414.4	0.242457	0.365453	0.663443	0.507047	0.999984
P1_10:91924077_92028933:+:38:5550	529.905	0.226828	0.468688	0.483963	0.628412	0.999984
P1_10:92052212_92240350:-:9:2124	120.987	-1.149	0.733359	-1.56676	0.11717	0.999984
P1_10:92291495_92351207:+:6:837	366.251	-0.212727	0.379687	-0.56027	0.575295	0.999984
P1_10:92454444_92574019:-:25:3060	746.273	0.268128	0.333945	0.80291	0.422027	0.999984
P1_10:92689987_92694768:+:4:813	46.7599	1.47952	1.26415	1.17037	0.241851	0.999984
P1_10:92848534_93058355:+:22:2415	190.586	-0.0731085	0.324323	-0.225418	0.821654	0.999984
P1_10:93306963_93482194:-:54:6186	883.764	0.17941	0.470184	0.381574	0.702777	0.999984
P1_10:93669826_93698144:-:11:738	171.352	0.720324	0.779669	0.923884	0.355547	0.999984
P1_10:94334177_94362838:-:21:2403	177.108	-0.250175	0.587758	-0.425643	0.670368	0.999984
P1_10:95237925_95290915:-:7:990	4063.69	0.124819	0.359796	0.346915	0.728655	0.999984
P1_10:95315059_95441135:-:32:4725	5498.84	-0.131205	0.702278	-0.186827	0.851796	0.999984
P1_10:95606762_95653377:-:17:2388	313.867	0.0392184	0.36838	0.106462	0.915216	0.999984
P1_10:95664067_95693953:-:14:1863	344.61	0.29314	0.48241	0.607657	0.543415	0.999984
P1_10:96044394_96058241:+:5:1152	23.2001	2.78766	1.17165	2.37925	0.0173477	0.999984
P1_10:96156323_96160774:+:1:4452	187.804	0.213764	0.639445	0.334297	0.738156	0.999984
P1_10:96368088_96513685:-:21:3048	198.167	-0.264672	0.867427	-0.305123	0.760272	0.999984
P1_10:96522263_96586835:-:15:1770	1341.86	0.0266315	0.29849	0.0892208	0.928906	0.999984
P1_10:97226122_97292627:-:12:1485	39.5989	-1.16102	0.584356	-1.98684	0.0469396	0.999984
P1_10:97357094_97401231:-:34:3894	547.483	-0.753779	0.611468	-1.23274	0.217674	0.999984
P1_10:97451676_97456891:+:10:1134	146.587	-0.52221	0.541628	-0.96415	0.334971	0.999984
P1_10:97458692_97498447:-:31:3156	608.797	-0.572386	0.338034	-1.69328	0.0904019	0.999984
P1_10:97499204_97570523:+:3:684	147.857	0.745552	0.639312	1.16618	0.243542	0.999984
P1_10:97572708_97583725:+:9:1083	2588.66	0.109407	0.96156	0.113781	0.909412	0.999984
P1_10:97616263_97619653:-:4:441	31.4941	-2.30288	0.936045	-2.46022	0.0138853	0.999984
P1_10:97640743_97673742:+:9:1440	201.42	-1.0238	0.699064	-1.46453	0.14305	0.999984
P1_10:97677869_97679905:-:2:444	43.5523	-1.15759	0.97745	-1.18429	0.236298	0.999984
P1_10:97713877_97714398:+:1:522	30.5064	-1.05715	0.957461	-1.10412	0.269542	0.999984
P1_10:97738478_97759300:+:12:1236	152.848	-0.15087	0.365143	-0.41318	0.679475	0.999984
P1_10:98383798_98415135:-:16:1746	172.424	-0.453952	0.591453	-0.76752	0.442773	0.999984
P1_10:98435268_98443240:-:3:402	47.3906	-0.532662	0.7082	-0.752134	0.45197	0.999984
P1_10:99397547_99430565:-:9:1242	8655.6	-0.209944	0.489925	-0.428524	0.66827	0.999984
P1_10:99610849_99620335:-:4:1095	277.529	-0.186755	0.674577	-0.276848	0.781897	0.999984
P1_10:99714587_99732049:-:9:1233	271.797	-0.733278	0.464247	-1.5795	0.114222	0.999984
P1_10:99732349_99755739:+:9:822	438.751	0.441571	0.623528	0.708181	0.478833	0.999984
P1_10:99877151_99972124:-:16:4734	201.224	0.0187047	0.535337	0.0349401	0.972128	0.999984
P1_11:100687679_100988801:+:24:2625	80.7439	0.0250262	0.577549	0.0433317	0.965437	0.999984
P1_11:102110849_102229940:+:9:1527	513.869	0.0391989	0.404407	0.0969295	0.922782	0.999984
P1_11:102324510_102337102:+:8:1815	156.966	0.331473	1.189	0.278784	0.780411	0.999984
P1_11:102349855_102378183:+:8:1857	554.104	0.130384	0.34261	0.380561	0.703529	0.999984
P1_11:102398867_102452623:-:5:627	705.804	0.0422279	0.26522	0.159219	0.873497	0.999984
P1_11:10305701_10306641:+:3:558	141.782	0.340337	0.704698	0.482954	0.629128	0.999984
P1_11:103062359_103091872:-:8:714	232.249	-0.066265	0.350968	-0.188806	0.850245	0.999984
P1_11:103468688_103479253:+:2:177	6.18534	-0.104833	1.38844	-0.0755043	0.939813	0.999984
P1_11:103909694_104163927:-:7:1113	373.414	-0.302581	0.6047	-0.500382	0.616806	0.999984
P1_11:104944753_104954840:-:7:966	264.562	0.725685	0.642241	1.12993	0.258508	0.999984
P1_11:10514916_10534158:-:5:693	124.794	-0.808991	0.657185	-1.23099	0.218325	0.999984
P1_11:10559111_10568532:-:6:969	3875.95	0.689475	0.991131	0.695645	0.486651	0.999984
P1_11:106009535_106010917:-:2:1038	223.107	-0.323359	0.551992	-0.585804	0.558007	0.999984
P1_11:106077711_106096907:+:6:930	453.355	-0.149963	0.408216	-0.367362	0.713349	0.999984
P1_11:106687549_107018055:-:8:2199	65.5331	-1.06726	0.767485	-1.39059	0.164349	0.999984
P1_11:107326910_107457816:-:18:2685	153.451	0.209605	0.499793	0.419382	0.674937	0.999984
P1_11:10751413_10779105:+:25:3522	655.953	0.166766	0.228308	0.730444	0.465119	0.999984
P1_11:108009349_108104384:+:19:2343	514.516	-0.240236	0.413891	-0.580433	0.561623	0.999984
P1_11:108121607_108147390:+:12:1284	6491.9	-0.201744	0.470379	-0.428897	0.667998	0.999984
P1_11:108158942_108169996:-:5:1452	70.4483	-0.485733	0.624689	-0.77756	0.436828	0.999984
P1_11:108227625_108365508:+:62:9171	544.832	0.324493	0.294574	1.10156	0.270651	0.999984
P1_11:108474827_108498366:-:8:1524	247.417	-0.0957005	0.534191	-0.17915	0.85782	0.999984
P1_11:10852864_10854945:-:1:2082	468.081	0.461663	0.403637	1.14376	0.252723	0.999984
P1_11:108665154_108940423:+:18:2628	171.803	0.469415	0.465824	1.00771	0.313594	0.999984
P1_11:110093200_110165737:+:6:2655	175.333	0.389449	0.679034	0.573533	0.566284	0.999984
P1_11:110231869_110279692:-:13:1752	725.334	-0.297595	0.447271	-0.665357	0.505822	0.999984
P1_11:110430121_110462468:+:4:555	222.786	0.0659286	0.546808	0.12057	0.904032	0.999984
P1_11:111741596_111766361:-:15:1806	162.525	0.519653	0.661374	0.785717	0.432033	0.999984
P1_11:111879561_111881508:+:2:69	3.073	-0.467853	1.3487	-0.346893	0.728672	0.999984
P1_11:111908764_111911724:-:3:528	76716.5	0.0631819	0.584134	0.108163	0.913866	0.999984
P1_11:111912830_111913895:+:2:549	936.372	-0.620789	0.503699	-1.23246	0.217777	0.999984
P1_11:111937500_112019036:+:20:2052	160.704	0.498659	0.582166	0.856557	0.39169	0.999984
P1_11:112025473_112062535:+:14:1944	1964.7	0.153667	0.466002	0.329755	0.741585	0.999984
P1_11:112175602_112217874:+:12:1740	1449.56	0.291524	0.650688	0.448024	0.654136	0.999984
P1_11:112226444_112233555:+:6:438	144.877	-0.285044	0.491997	-0.579361	0.562346	0.999984
P1_11:11271144_11621593:-:11:1824	315.225	0.0109798	0.60866	0.0180393	0.985608	0.999984
P1_11:112961613_113275387:+:20:2577	5349.4	-0.187741	0.682753	-0.274976	0.783335	0.999984
P1_11:113316258_113366300:+:21:2118	92.7848	0.712596	0.762645	0.934375	0.350111	0.999984
P1_11:113733694_113773666:-:16:2340	226.879	0.0487696	0.666834	0.0731361	0.941698	0.999984
P1_11:113799240_113875501:-:26:3420	1573.32	-0.086539	0.52281	-0.165527	0.86853	0.999984
P1_11:114063301_114250555:+:6:2022	577.474	-0.0896916	0.75707	-0.118472	0.905694	0.999984
P1_11:114296557_114312477:+:3:795	698.813	0.34349	0.757117	0.453681	0.650058	0.999984
P1_11:114400672_114407807:+:5:804	107.926	-0.326992	0.760654	-0.429882	0.667281	0.999984
P1_11:114439529_114449975:+:7:714	1396.32	0.00610788	0.422336	0.0144621	0.988461	0.999984
P1_11:115176474_115504394:-:12:1416	648.723	-0.154439	0.503793	-0.306553	0.759184	0.999984
P1_11:116748482_116772964:-:10:1860	122.597	-0.194644	0.677956	-0.287105	0.774032	0.999984
P1_11:116778925_116787990:-:14:1380	250.952	-0.224351	0.499009	-0.449594	0.653003	0.999984
P1_11:116835808_116837387:-:3:804	1051.62	-0.0454315	0.847162	-0.0536279	0.957232	0.999984
P1_11:116846396_117098415:-:23:3786	502.632	0.346061	0.318479	1.08661	0.27721	0.999984
P1_11:117152448_117167699:+:5:690	378.73	-0.204545	0.200164	-1.02189	0.306833	0.999984
P1_11:117203014_117204359:+:4:606	3046.48	-0.900117	0.682309	-1.31922	0.187095	0.999984
P1_11:117205997_117229844:-:15:2358	153.08	-1.38432	0.591133	-2.3418	0.0191908	0.999984
P1_11:117234273_117285151:+:14:2112	210.115	-0.0644389	0.55805	-0.115472	0.908071	0.999984
P1_11:117289566_117315795:-:9:1506	92.6872	-0.282434	0.43104	-0.65524	0.512313	0.999984
P1_11:117839802_117842776:-:6:288	182.297	1.26055	0.738	1.70806	0.0876247	0.999984
P1_11:118137027_118152673:-:5:687	135.242	-0.158546	0.912505	-0.173748	0.862063	0.999984
P1_11:118166887_118176431:-:4:648	81.8653	-0.0614023	1.10802	-0.0554163	0.955807	0.999984
P1_11:118365081_118396440:+:19:3201	763.644	0.178863	0.276537	0.646797	0.517763	0.999984
P1_11:11842186_11956175:+:29:4128	1593.11	0.125447	0.529131	0.237082	0.812593	0.999984
P1_11:118531802_118534580:+:8:1101	88.7937	0.384667	0.638274	0.602668	0.54673	0.999984
P1_11:118544916_118559829:-:11:1068	213.2	-0.476347	0.674944	-0.705758	0.480339	0.999984
P1_11:118573658_118600714:+:10:1659	1527.23	0.281117	0.254338	1.10529	0.269035	0.999984
P1_11:118613837_118656823:+:22:4134	1439.06	-0.758348	0.815	-0.930488	0.352118	0.999984
P1_11:118754712_118786251:-:12:1452	894.58	-0.0234921	0.317478	-0.073996	0.941014	0.999984
P1_11:118898415_118909939:-:8:4500	512.166	-0.359936	0.506875	-0.710107	0.477638	0.999984
P1_11:119018796_119023399:+:5:660	400.953	-0.40312	0.513977	-0.784315	0.432855	0.999984
P1_11:119024910_119027649:-:7:753	53.2017	1.05799	0.667092	1.58597	0.112746	0.999984
P1_11:119045593_119056160:-:25:3003	1779.99	-0.21323	0.751035	-0.283916	0.776475	0.999984
P1_11:119067824_119081623:+:16:2826	490.2	-0.245489	0.756719	-0.324413	0.745625	0.999984
P1_11:119085034_119093283:+:14:1086	170.395	-0.158109	0.431503	-0.366414	0.714056	0.999984
P1_11:119096998_119101655:-:9:1227	253.559	0.0955673	0.444522	0.214989	0.829776	0.999984
P1_11:119107742_119116256:+:14:2121	108.883	-0.721168	0.697302	-1.03423	0.30103	0.999984
P1_11:119126945_119134498:+:9:1554	92.9571	1.66953	1.07067	1.55933	0.118917	0.999984
P1_11:119171404_119183439:+:9:2928	307.932	-0.280092	0.529428	-0.529047	0.596773	0.999984
P1_11:119309886_119317101:-:16:1941	1787.36	-0.452966	0.500662	-0.904733	0.365607	0.999984
P1_11:119356835_119373480:-:12:1818	705.982	-0.578368	0.629927	-0.918152	0.358539	0.999984
P1_11:119419408_119420905:-:3:435	47.0102	0.166385	1.08752	0.152996	0.878401	0.999984
P1_11:11964464_12008582:-:7:1095	3871.43	-0.199891	0.545643	-0.366341	0.714111	0.999984
P1_11:120327376_120330515:+:2:804	115.231	0.471294	0.478531	0.984875	0.324685	0.999984
P1_11:120337244_120485077:+:41:4635	1293.44	-0.0977689	0.387615	-0.252232	0.800862	0.999984
P1_11:121045691_121087096:+:7:1275	124.197	0.20624	0.334126	0.617251	0.537069	0.999984
P1_11:121303376_121307512:+:4:900	411.824	-0.06382	0.280661	-0.227391	0.820119	0.999984
P1_11:12162156_12262520:+:25:3375	632.964	-0.503582	0.604763	-0.832693	0.405018	0.999984
P1_11:123057734_123061324:-:8:1941	9944.28	0.0193154	0.484692	0.0398508	0.968212	0.999984
P1_11:123430793_123622595:+:20:2634	418.114	-0.0914984	1.16957	-0.0782323	0.937643	0.999984
P1_11:123725997_123729155:-:4:1275	44.95	0.780016	1.06432	0.732874	0.463635	0.999984
P1_11:12377648_12527925:+:13:1119	977.068	0.0705797	0.306469	0.2303	0.817859	0.999984
P1_11:124117512_124145945:+:17:2361	147.76	-0.161635	0.715474	-0.225913	0.821269	0.999984
P1_11:124623084_124626932:+:4:483	69.1951	-1.61953	0.652081	-2.48364	0.0130048	0.999984
P1_11:124636951_124673708:-:10:1572	1443.52	-0.163719	0.475	-0.344672	0.730341	0.999984
P1_11:124753646_124762154:-:7:1173	946.896	0.176285	0.810745	0.217436	0.827869	0.999984
P1_11:124767176_124800647:-:4:1947	65.8969	-0.18759	0.8214	-0.228379	0.819352	0.999984
P1_11:124884891_124896635:-:16:2589	509.035	-0.131667	1.00348	-0.13121	0.895609	0.999984
P1_11:125351309_125431392:+:10:1416	37.3938	-1.86251	0.910447	-2.04571	0.0407849	0.999984
P1_11:125446095_125489777:-:9:1179	190.354	-0.122072	0.436847	-0.279439	0.779908	0.999984
P1_11:125572528_125583683:+:10:1023	301.538	-1.37341	0.559049	-2.4567	0.0140221	0.999984
P1_11:125595916_125620810:+:17:2118	1618.71	-0.224371	0.440921	-0.50887	0.610844	0.999984
P1_11:125893785_125896284:-:3:1446	101.321	-1.09997	0.759204	-1.44885	0.147379	0.999984
P1_11:126203418_126211638:-:7:1134	269.887	-0.18773	0.76249	-0.246207	0.805522	0.999984
P1_11:126235002_126262133:+:7:1056	333.459	0.0317387	0.435599	0.0728624	0.941916	0.999984
P1_11:126263916_126268804:-:14:1917	1294.74	-0.19554	0.337539	-0.579311	0.562379	0.999984
P1_11:126269207_126277689:+:11:1461	357.594	0.0245776	0.463854	0.0529855	0.957743	0.999984
P1_11:126406156_126414047:+:10:1002	311.2	-0.725571	0.593016	-1.22353	0.221131	0.999984
P1_11:12764278_12937222:+:11:1236	350.772	-0.139638	0.526786	-0.265076	0.790951	0.999984
P1_11:1277039_1309498:-:6:825	275.844	-0.439223	0.348945	-1.25872	0.208133	0.999984
P1_11:128462361_128573130:-:9:1458	702.402	0.104533	0.608115	0.171897	0.863518	0.999984
P1_11:128694259_128810988:+:9:1359	253.599	1.1949	0.659598	1.81156	0.0700548	0.999984
P1_11:128911274_128916731:+:2:1260	92.0041	-0.628496	1.02518	-0.61306	0.539837	0.999984
P1_11:128968907_128978896:-:5:4311	58.615	1.16514	1.02537	1.13631	0.255827	0.999984
P1_11:129902313_129960964:-:20:3471	57.2461	0.801901	0.67962	1.17992	0.23803	0.999984
P1_11:130069978_130143448:+:18:2292	7769.97	0.306428	0.32116	0.95413	0.340018	0.999984
P1_11:130233991_130261873:-:5:1851	107.721	-0.988842	0.640067	-1.5449	0.122369	0.999984
P1_11:130405558_130428286:-:9:2670	41.2458	-0.887436	1.1261	-0.788059	0.430662	0.999984
P1_11:130448974_130473821:+:8:2853	284.841	-0.489068	0.897414	-0.544975	0.58577	0.999984
P1_11:130878422_130915939:-:11:2979	439.946	-0.67815	0.507471	-1.33633	0.18144	0.999984
P1_11:13388831_13445124:-:8:1428	153.97	-0.460715	0.400819	-1.14943	0.250377	0.999984
P1_11:133909069_133956754:-:20:4326	115.058	-0.576746	1.00008	-0.576697	0.564144	0.999984
P1_11:134069084_134149181:+:9:933	393.971	-0.262899	0.381393	-0.689312	0.490627	0.999984
P1_11:134152944_134223926:-:35:4497	179.831	-0.170796	0.440283	-0.387922	0.698074	0.999984
P1_11:134248438_134253387:-:8:801	431.915	0.369021	0.373728	0.987403	0.323445	0.999984
P1_11:134253601_134264960:+:11:1248	362.805	-0.909412	0.490321	-1.85473	0.063635	0.999984
P1_11:13707958_13710882:+:2:312	76.7961	0.945658	0.55347	1.7086	0.0875254	0.999984
P1_11:14279337_14358870:-:6:615	53.5235	-0.854125	1.04773	-0.815214	0.41495	0.999984
P1_11:14460193_14461263:-:2:183	139.798	0.447063	0.409321	1.09221	0.274742	0.999984
P1_11:1470172_1486556:-:5:807	316.626	-0.439059	0.682242	-0.643552	0.519866	0.999984
P1_11:1556518_1565826:-:6:1878	81.933	-1.35623	1.07205	-1.26508	0.205844	0.999984
P1_11:16738779_16755104:+:5:552	503.714	-0.12142	0.262089	-0.463276	0.643167	0.999984
P1_11:16778998_17014401:-:27:3816	311.268	0.722787	0.816823	0.884876	0.376224	0.999984
P1_11:17089738_17169741:-:32:5061	595.143	0.226996	0.439918	0.515996	0.605857	0.999984
P1_11:17295324_17331419:+:12:1263	1233.49	0.370456	0.454858	0.814443	0.415391	0.999984
P1_11:1735280_1763859:-:10:1674	6613	-0.117327	0.333343	-0.35197	0.724861	0.999984
P1_11:17788085_18013010:-:11:1377	113.166	-0.357243	0.572105	-0.624435	0.532342	0.999984
P1_11:18080399_18106041:-:12:1425	120.153	0.55152	0.661575	0.833647	0.40448	0.999984
P1_11:18279882_18317858:-:22:3390	279.215	-0.0482688	0.270441	-0.178481	0.858345	0.999984
P1_11:18333075_18365869:+:14:1647	288.345	0.550969	0.421845	1.30609	0.19152	0.999984
P1_11:18480546_18526816:-:10:1173	1110.99	-0.170848	0.188791	-0.904956	0.365489	0.999984
P1_11:18532320_18588654:-:12:1416	249.809	0.164622	0.524001	0.314163	0.753397	0.999984
P1_11:18609861_18634257:-:6:2058	165.653	0.0813807	0.67088	0.121304	0.90345	0.999984
P1_11:19117250_19175960:+:17:1869	107.047	-1.225	0.718507	-1.70492	0.0882086	0.999984
P1_11:19182670_19192448:-:5:585	30118.8	-0.180284	0.636738	-0.283136	0.777072	0.999984
P1_11:1922875_1938492:+:17:810	637.941	0.780514	1.08228	0.721175	0.470802	0.999984
P1_11:1947363_1956420:+:5:462	554.471	-0.156272	0.386658	-0.40416	0.686095	0.999984
P1_11:20363812_20383205:+:6:831	181.056	0.831345	0.458484	1.81325	0.0697936	0.999984
P1_11:20387747_20508413:+:16:1596	205.512	0.596966	0.423534	1.40949	0.158691	0.999984
P1_11:205302_207321:-:4:336	84.2014	-0.0592801	0.793068	-0.0747478	0.940415	0.999984
P1_11:208855_214350:+:10:1614	565.563	0.0954392	0.401385	0.237775	0.812056	0.999984
P1_11:2132987_2140296:-:4:711	615.962	0.55309	0.688581	0.803232	0.42184	0.999984
P1_11:216698_236328:-:7:1254	314.374	0.375107	0.619287	0.605707	0.544709	0.999984
P1_11:22193493_22279765:+:22:2742	824.12	-0.172523	0.606765	-0.284332	0.776156	0.999984
P1_11:22823119_22829748:-:4:234	154.561	-0.311872	0.712069	-0.43798	0.661401	0.999984
P1_11:237050_252600:+:11:1137	1036.58	-0.179214	0.273747	-0.654669	0.512681	0.999984
P1_11:2377550_2396866:+:8:711	5948.81	0.0906341	0.310838	0.29158	0.770608	0.999984
P1_11:2445099_2848003:+:16:2031	354.72	-0.610113	0.669309	-0.911556	0.362002	0.999984
P1_11:27338128_27350406:-:5:639	13.1503	1.38574	1.16951	1.18488	0.236063	0.999984
P1_11:27367867_27472302:-:18:2856	328.838	0.455187	0.543329	0.837774	0.402158	0.999984
P1_11:27498649_27506752:-:5:594	225.707	-0.0698789	0.411146	-0.169961	0.865041	0.999984
P1_11:27657821_27658564:-:1:744	61.6899	-0.636787	1.25799	-0.506192	0.612722	0.999984
P1_11:28113362_28330841:+:5:1197	36.704	1.08901	0.699424	1.55701	0.119469	0.999984
P1_11:2884004_2885489:-:2:951	358.348	0.0154381	1.04209	0.0148146	0.98818	0.999984
P1_11:289817_294749:+:13:2214	204.61	-0.29473	1.00831	-0.292302	0.770056	0.999984
P1_11:2945608_2979220:-:14:1161	1303.69	0.0329283	0.324234	0.101557	0.919108	0.999984
P1_11:3001114_3017231:-:8:705	122.376	-0.4597	0.630053	-0.729621	0.465622	0.999984
P1_11:30330949_30336795:+:3:783	270.995	-0.177118	0.36767	-0.481731	0.629997	0.999984
P1_11:30411468_30580247:-:6:759	39.956	-0.111528	0.785031	-0.142068	0.887027	0.999984
P1_11:3088205_3129148:-:21:2640	254.032	0.970465	0.68156	1.42389	0.154479	0.999984
P1_11:31370752_31430401:+:4:447	90.2777	-1.37807	0.691173	-1.99382	0.046172	0.999984
P1_11:31432500_31463276:-:5:501	61.483	0.440399	0.751278	0.5862	0.557741	0.999984
P1_11:32091197_32104472:+:6:996	169.203	-0.0712226	0.779428	-0.091378	0.927192	0.999984
P1_11:32583888_32602399:+:11:1125	1743.18	0.180251	0.274689	0.656201	0.511695	0.999984
P1_11:32893126_32976474:+:13:5595	196.718	-0.357697	0.619349	-0.577536	0.563577	0.999984
P1_11:33085087_33161325:-:21:2154	214.552	-0.469812	0.413529	-1.1361	0.255913	0.999984
P1_11:33286415_33353568:+:16:3648	1597.2	0.174971	0.322564	0.542439	0.587516	0.999984
P1_11:33710126_33722631:-:3:573	7231.71	-0.162391	0.35036	-0.463497	0.643008	0.999984
P1_11:33741908_33774497:-:11:1416	811.887	-0.10771	0.277483	-0.388168	0.697892	0.999984
P1_11:33859356_33869386:-:3:477	88.9897	0.50304	0.855988	0.587671	0.556753	0.999984
P1_11:34052421_34099367:+:18:2130	1779.24	0.0030705	0.244545	0.012556	0.989982	0.999984
P1_11:34108226_34146192:+:28:3078	412.849	-0.419301	0.719227	-0.582989	0.559901	0.999984
P1_11:34152387_34357583:-:17:3078	246.569	0.554351	0.814529	0.680578	0.496138	0.999984
P1_11:34439014_34471433:+:13:1584	1815.37	0.124971	0.469341	0.266269	0.790032	0.999984
P1_11:34882717_34916284:-:7:729	132.27	0.19083	0.40375	0.472644	0.636467	0.999984
P1_11:34916656_34995172:+:11:1506	1734.74	0.102212	0.506279	0.201889	0.840004	0.999984
P1_11:35139304_35229333:+:9:1086	1461.84	-0.296399	0.730387	-0.405811	0.684882	0.999984
P1_11:35432356_35525585:-:12:2214	331.982	-0.31832	0.994985	-0.319924	0.749026	0.999984
P1_11:35663112_35806385:+:5:1035	243.002	0.213707	0.392787	0.544079	0.586387	0.999984
P1_11:36274632_36289412:-:6:597	292.455	0.0764532	0.37287	0.20504	0.837541	0.999984
P1_11:36489838_36501515:-:6:1569	126.2	-0.198705	0.693064	-0.286706	0.774338	0.999984
P1_11:36610104_36659186:+:5:666	240.519	-0.275663	0.383794	-0.718258	0.472598	0.999984
P1_11:3676159_3782117:-:32:5403	1337.33	0.288506	0.331004	0.87161	0.383421	0.999984
P1_11:3856271_4091798:+:13:2151	360.418	0.509887	0.74555	0.683907	0.494034	0.999984
P1_11:4095013_4138383:+:19:2379	503.629	0.00173165	0.365164	0.00474211	0.996216	0.999984
P1_11:43312128_43342510:+:14:1575	300.702	0.120408	0.280565	0.429162	0.667805	0.999984
P1_11:43358955_43493904:+:25:3597	599.785	0.103882	0.343957	0.302019	0.762637	0.999984
P1_11:43680828_43855248:+:11:939	929.982	0.345994	0.384103	0.900783	0.367704	0.999984
P1_11:43882653_43920010:+:9:861	98.5327	0.628966	0.499897	1.25819	0.208323	0.999984
P1_11:44107713_44244287:+:13:2157	775.095	0.208565	0.360697	0.578228	0.56311	0.999984
P1_11:44594663_44619126:+:8:804	377.93	0.7726	0.510086	1.51465	0.129862	0.999984
P1_11:44934884_44938335:-:6:570	174.795	-0.524141	0.534482	-0.980654	0.326764	0.999984
P1_11:45181767_45228159:+:7:3534	82.1155	-0.065419	0.58081	-0.112634	0.910321	0.999984
P1_11:45244052_45286207:-:6:1281	10.015	-1.23043	1.15953	-1.06114	0.288625	0.999984
P1_11:45805841_45811335:+:2:1056	68.2367	-0.784952	0.77679	-1.01051	0.312252	0.999984
P1_11:45847428_45872231:+:11:1845	678.849	-0.110857	0.449686	-0.24652	0.80528	0.999984
P1_11:45910254_45917811:-:11:1011	143.644	0.300332	0.54533	0.550734	0.581816	0.999984
P1_11:45933968_46084219:-:16:2046	231.129	0.662779	0.52437	1.26395	0.206247	0.999984
P1_11:4600276_4605504:-:6:1458	128.41	-0.284507	0.699624	-0.406658	0.684259	0.999984
P1_11:46278112_46320746:+:12:1560	318.791	0.220584	0.647539	0.34065	0.733367	0.999984
P1_11:46347660_46379947:+:31:2790	142.55	-1.1999	0.795818	-1.50776	0.131616	0.999984
P1_11:46382058_46382813:+:3:471	56.4304	-0.826248	1.11976	-0.737877	0.460589	0.999984
P1_11:46397450_46548380:-:16:3810	213.003	0.464724	0.385008	1.20705	0.227413	0.999984
P1_11:46644292_46672332:+:17:1653	339.689	-0.524276	0.367879	-1.42513	0.154119	0.999984
P1_11:46679037_46696107:-:12:1320	1086.62	-0.121926	0.406945	-0.299614	0.764472	0.999984
P1_11:46701048_46705863:+:5:2163	89.4325	-1.04077	0.707726	-1.47058	0.141404	0.999984
P1_11:46744023_46821231:-:43:6099	1630.94	-0.036427	0.33535	-0.108624	0.913501	0.999984
P1_11:46858983_46918379:-:38:5718	341.047	0.183548	0.555405	0.330476	0.741041	0.999984
P1_11:46936806_47137811:+:4:447	56.5732	-0.491392	0.583006	-0.842859	0.399307	0.999984
P1_11:47165482_47176853:-:16:1566	565.906	0.267682	0.380101	0.704239	0.481284	0.999984
P1_11:47177931_47182727:-:9:1275	1542.51	-0.217648	0.593393	-0.366785	0.713779	0.999984
P1_11:47259217_47268696:+:9:1344	108.862	-0.162506	1.10427	-0.147161	0.883005	0.999984
P1_11:47273915_47329150:+:32:4764	575.022	0.0632696	0.328673	0.1925	0.847351	0.999984
P1_11:47331871_47352647:-:34:3825	45144.3	-0.306715	0.546199	-0.561545	0.574426	0.999984
P1_11:47410125_47415363:+:9:1065	279.219	0.27862	0.383926	0.725713	0.468015	0.999984
P1_11:47472230_47499523:-:13:1545	628.88	0.174165	0.375015	0.46442	0.642347	0.999984
P1_11:47565623_47571629:+:4:606	151.72	-0.0584182	0.56217	-0.103915	0.917236	0.999984
P1_11:47572930_47578951:-:4:1605	191.648	-0.444265	0.696732	-0.63764	0.523708	0.999984
P1_11:47579092_47584481:+:7:795	2323.87	-0.0174685	0.327629	-0.0533179	0.957479	0.999984
P1_11:47618833_47642465:-:13:912	949.296	0.168809	0.397879	0.424271	0.671368	0.999984
P1_11:47717422_47767288:-:17:3054	492.587	0.242903	0.508544	0.477645	0.632903	0.999984
P1_11:47839826_47840044:-:1:219	20.1596	0.235308	0.824625	0.285351	0.775375	0.999984
P1_11:532636_534322:-:4:570	162.322	-0.543762	0.53906	-1.00872	0.313108	0.999984
P1_11:5664809_5680177:-:7:1482	188.763	-0.179617	0.848206	-0.211761	0.832293	0.999984
P1_11:5696233_5709648:+:7:1497	523.988	1.06353	0.862587	1.23295	0.217594	0.999984
P1_11:57300540_57321885:-:10:5190	855.823	0.655595	0.597426	1.09737	0.272482	0.999984
P1_11:57326407_57335121:-:17:2139	704.937	0.350759	0.296449	1.1832	0.236729	0.999984
P1_11:57407792_57426172:-:12:1515	474.658	-0.0284429	0.541999	-0.0524777	0.958148	0.999984
P1_11:57528717_57530189:-:2:273	327.744	0.0518896	0.505521	0.102646	0.918244	0.999984
P1_11:57552358_57567611:-:4:462	223.759	0.797346	0.604371	1.3193	0.187069	0.999984
P1_11:57598169_57614581:+:7:1605	4361.56	0.167965	0.630722	0.266306	0.790004	0.999984
P1_11:57659477_57661436:+:2:1278	100.008	-0.0296441	0.591747	-0.050096	0.960046	0.999984
P1_11:57673091_57700031:+:11:2148	620.141	-0.0920683	0.412364	-0.223269	0.823326	0.999984
P1_11:57704038_57712230:-:5:786	84.5638	0.109387	0.621864	0.175901	0.860372	0.999984
P1_11:57712619_57789098:+:3:312	225.805	-0.283339	0.684589	-0.413881	0.678961	0.999984
P1_11:57791479_57816308:+:18:2820	1268.55	0.339854	0.421434	0.806423	0.419999	0.999984
P1_11:581513_611777:+:17:4947	412.291	0.384041	0.554223	0.692936	0.48835	0.999984
P1_11:58579282_58617706:+:11:1713	444.16	0.193752	0.34315	0.564627	0.572328	0.999984
P1_11:59576577_59615664:-:14:2424	697.061	0.0365383	0.441374	0.0827829	0.934024	0.999984
P1_11:59638390_59668895:-:19:2313	280.775	-0.0649926	0.273742	-0.237422	0.812329	0.999984
P1_11:59755606_59800902:+:10:834	71.5541	-0.982949	0.711319	-1.38187	0.167012	0.999984
P1_11:59806347_59810658:-:4:756	861.587	-0.273592	0.338022	-0.809392	0.41829	0.999984
P1_11:60842125_60850325:+:4:1083	116.685	-0.773999	0.850725	-0.909811	0.362922	0.999984
P1_11:60891166_60906382:-:16:1515	706.952	-0.295436	0.351584	-0.840298	0.400741	0.999984
P1_11:60919694_60922165:+:3:732	821.521	-0.0364732	0.487017	-0.0748911	0.940301	0.999984
P1_11:60924634_60936907:+:11:3075	133.27	1.14099	1.20506	0.946834	0.343723	0.999984
P1_11:60937219_60951551:-:8:1746	267.037	0.898303	0.688715	1.30432	0.192125	0.999984
P1_11:61131820_61138829:-:4:1068	96.3025	-1.00058	0.542791	-1.8434	0.0652707	0.999984
P1_11:612645_615318:-:9:1551	153.982	-0.0565902	1.15499	-0.0489965	0.960922	0.999984
P1_11:61300136_61332968:-:27:3423	2665.29	-0.254255	0.298991	-0.850377	0.395115	0.999984
P1_11:61366214_61368709:+:3:192	38.3464	0.526248	0.943186	0.557948	0.57688	0.999984
P1_11:61410943_61429235:-:8:1416	390.415	0.00174687	0.407042	0.00429162	0.996576	0.999984
P1_11:61430147_61446071:+:4:501	394.746	-0.217735	0.340823	-0.638849	0.522921	0.999984
P1_11:61518627_61580820:-:11:1569	94.761	-0.502085	0.823386	-0.609781	0.542007	0.999984
P1_11:61720156_61744489:+:19:3129	42.8905	-0.359271	0.576634	-0.623049	0.533253	0.999984
P1_11:61795362_61796504:+:1:1143	64.4604	-0.0380081	0.785134	-0.0484097	0.96139	0.999984
P1_11:61802411_61816929:-:12:1506	292.222	-0.277233	0.462145	-0.599883	0.548584	0.999984
P1_11:61828391_61865689:+:12:1335	384.423	0.237407	0.763346	0.311008	0.755795	0.999984
P1_11:61873814_61891381:-:12:1338	922.397	-0.129366	0.453148	-0.285482	0.775275	0.999984
P1_11:61898278_61917367:-:10:1149	137.812	0.662115	0.833091	0.79477	0.426748	0.999984
P1_11:6211506_6224507:-:11:2952	262.906	-0.505533	0.579241	-0.872751	0.382799	0.999984
P1_11:62337978_62392284:+:6:927	27.6589	-2.0674	1.17824	-1.75465	0.0793199	0.999984
P1_11:62516744_62536098:-:3:17673	17318.1	0.333202	0.588274	0.566407	0.571117	0.999984
P1_11:62575094_62591599:-:9:2739	221.044	0.104658	0.488284	0.214339	0.830283	0.999984
P1_11:62593875_62601450:-:18:2007	562.24	0.47257	0.496555	0.951698	0.34125	0.999984
P1_11:62602475_62612457:-:22:2691	314.003	0.901099	0.888816	1.01382	0.310669	0.999984
P1_11:62625815_62646599:-:22:2559	2910.15	0.266248	0.385669	0.690354	0.489972	0.999984
P1_11:62663050_62667660:-:4:471	176.587	0.335692	0.369442	0.908646	0.363537	0.999984
P1_11:62671746_62672114:+:2:282	101.754	0.943856	0.534537	1.76574	0.0774388	0.999984
P1_11:62676718_62678923:-:8:939	703.42	0.0661691	0.393481	0.168164	0.866455	0.999984
P1_11:62690367_62707195:-:11:1389	252.389	-0.549577	0.863267	-0.636625	0.524369	0.999984
P1_11:62715299_62727156:-:14:2244	1375.05	-0.0280526	0.256922	-0.109187	0.913054	0.999984
P1_11:62728849_62738382:+:3:516	79.4314	0.952266	0.769701	1.23719	0.216016	0.999984
P1_11:62761649_62761750:+:1:102	2.26974	-1.16085	1.44504	-0.803336	0.42178	0.999984
P1_11:62775784_62787296:+:10:1869	126.8	0.959511	0.475321	2.01866	0.0435227	0.999984
P1_11:62787432_62790047:+:5:660	233.581	0.616616	0.61645	1.00027	0.31718	0.999984
P1_11:62792476_62805356:-:21:1860	652.248	0.328551	0.377434	0.870485	0.384036	0.999984
P1_11:62807469_62831243:-:10:1068	228.134	0.271029	0.46545	0.582294	0.560368	0.999984
P1_11:62856270_62888693:+:11:1800	862.227	0.0311022	0.583754	0.0532797	0.957509	0.999984
P1_11:6319163_6319180:-:1:18	19.151	-2.65117	1.32306	-2.00381	0.0450901	0.999984
P1_11:63574945_63614100:-:4:525	1676.31	0.136765	0.401958	0.340247	0.733671	0.999984
P1_11:63629319_63671335:-:13:1626	398.089	-0.80311	0.587514	-1.36696	0.171637	0.999984
P1_11:63681637_63758201:+:9:3099	466.3	-0.141402	0.413859	-0.341666	0.732602	0.999984
P1_11:63813687_63827139:+:6:1146	120.06	-0.841805	0.781792	-1.07676	0.281586	0.999984
P1_11:63839507_63909237:+:18:2337	326.562	-0.0657597	0.232807	-0.282465	0.777587	0.999984
P1_11:6390599_6394607:+:6:1896	827.822	-0.0806229	0.502577	-0.160419	0.872551	0.999984
P1_11:63911865_63916456:-:12:1572	24.8672	-2.78409	1.12982	-2.4642	0.0137321	0.999984
P1_11:63939097_63954479:+:8:714	129.446	0.802646	0.478648	1.6769	0.0935616	0.999984
P1_11:6395534_6411347:-:14:2133	881.352	0.00934135	0.42209	0.0221312	0.982343	0.999984
P1_11:63974681_63976320:+:2:210	2111.81	-0.461229	0.36608	-1.25991	0.207701	0.999984
P1_11:63998656_64165994:-:10:1122	860.096	-0.124522	0.439847	-0.283104	0.777097	0.999984
P1_11:64186262_64204126:+:14:1632	1698.07	-0.00993301	0.561901	-0.0176775	0.985896	0.999984
P1_11:64223876_64225860:-:7:765	457.37	-0.871581	0.467788	-1.8632	0.0624345	0.999984
P1_11:64226425_64229990:+:6:933	441.71	-0.483219	0.683632	-0.706842	0.479665	0.999984
P1_11:64232373_64232869:+:2:408	161.297	-1.40519	0.848074	-1.65692	0.0975353	0.999984
P1_11:64234834_64237633:+:6:624	459.675	0.282182	0.532431	0.529988	0.59612	0.999984
P1_11:64242388_64244029:+:5:429	511.651	0.0289837	0.439081	0.06601	0.94737	0.999984
P1_11:64286525_64289365:+:7:1254	138.747	0.289829	0.588556	0.492441	0.622407	0.999984
P1_11:64307180_64315966:+:6:1272	584.973	-0.994451	0.480199	-2.07091	0.0383669	0.999984
P1_11:64318216_64321691:+:6:645	2635.53	-0.339804	0.298194	-1.13954	0.254478	0.999984
P1_11:64359236_64371480:+:17:2319	216.634	-0.163153	0.737312	-0.221281	0.824874	0.999984
P1_11:644550_695047:-:12:1698	135.844	-0.481942	0.700191	-0.688301	0.491263	0.999984
P1_11:6449028_6465695:-:11:2235	150.468	0.776369	0.61513	1.26212	0.206905	0.999984
P1_11:64740872_64742866:-:4:447	118.694	-1.89558	0.750949	-2.52425	0.0115946	0.999984
P1_11:64746659_64759898:-:20:2529	1547.79	-0.0073882	0.596707	-0.0123816	0.990121	0.999984
P1_11:64765454_64778392:-:13:2022	1663	-0.18827	0.536741	-0.350764	0.725765	0.999984
P1_11:6477113_6480421:-:7:1026	194.194	0.238205	0.49516	0.481067	0.630469	0.999984
P1_11:64789537_64803149:-:32:2463	135.407	-1.00919	0.89605	-1.12627	0.260053	0.999984
P1_11:64804334_64810109:-:9:1833	118.898	0.654922	0.770519	0.849975	0.395339	0.999984
P1_11:64854333_64878464:-:5:1605	570.215	-0.162917	0.610185	-0.266996	0.789472	0.999984
P1_11:64894973_64917135:-:41:5817	276.096	-0.0110987	0.729688	-0.0152102	0.987864	0.999984
P1_11:64925735_64933844:+:13:1494	183.353	-1.46798	0.753144	-1.94914	0.0512788	0.999984
P1_11:65014208_65021855:+:5:555	1079.22	0.134801	0.366539	0.367768	0.713046	0.999984
P1_11:65027538_65039792:+:8:1029	95.8355	-0.690872	0.567081	-1.2183	0.223111	0.999984
P1_11:65084699_65088114:+:7:933	212.267	0.513668	0.584758	0.878429	0.379711	0.999984
P1_11:65112016_65116053:+:10:1257	542.637	-0.325749	0.828121	-0.393359	0.694054	0.999984
P1_11:65120681_65121813:-:4:402	1625.98	0.138312	0.452477	0.305678	0.75985	0.999984
P1_11:65122347_65125872:+:4:501	219.442	0.178247	0.364908	0.48847	0.625217	0.999984
P1_11:65128382_65129840:-:3:375	70.6383	-0.193144	0.780883	-0.24734	0.804645	0.999984
P1_11:65182702_65211286:+:21:2145	1013.46	0.00862569	0.36996	0.0233152	0.981399	0.999984
P1_11:65262293_65297269:+:18:1797	85.6657	0.468149	0.73251	0.639102	0.522757	0.999984
P1_11:65333887_65351759:+:12:1218	369.606	-0.1879	0.312227	-0.601805	0.547304	0.999984
P1_11:65387037_65411360:+:10:1395	77.0353	-0.980972	0.768569	-1.27636	0.201828	0.999984
P1_11:65525154_65538566:+:18:2427	787.244	-0.726651	0.633397	-1.14723	0.251287	0.999984
P1_11:65570414_65571734:+:4:678	248.67	0.0982073	0.509277	0.192837	0.847087	0.999984
P1_11:65572670_65573641:+:2:570	129.264	0.000991492	0.815984	0.00121509	0.999031	0.999984
P1_11:65576303_65592302:+:20:4608	1538.54	-0.204858	0.567746	-0.360827	0.718228	0.999984
P1_11:65598291_65613756:-:10:2544	325.556	-0.101555	0.696669	-0.145772	0.884102	0.999984
P1_11:65616312_65636978:+:35:6105	271.398	0.908532	0.597588	1.52033	0.128428	0.999984
P1_11:65640922_65650715:+:15:3129	387.934	0.146302	0.90001	0.162556	0.870868	0.999984
P1_11:65712268_65719181:+:13:1641	480.966	0.105922	0.252591	0.41934	0.674967	0.999984
P1_11:65834066_65853335:+:13:1212	3.05233	-0.112917	2.09634	-0.053864	0.957044	0.999984
P1_11:65855336_65857949:-:4:816	2718.49	0.266894	0.302064	0.883568	0.37693	0.999984
P1_11:65860754_65866052:+:16:1656	257.08	0.958161	0.51028	1.87772	0.0604202	0.999984
P1_11:65866918_65872354:-:10:1332	749.934	0.258105	0.44332	0.582208	0.560426	0.999984
P1_11:65883974_65888418:-:10:1095	511.228	-0.190388	0.35911	-0.530165	0.595997	0.999984
P1_11:65917459_65919031:-:2:882	236.786	0.0528909	0.461954	0.114494	0.908846	0.999984
P1_11:65919502_65921435:+:7:639	730.682	-0.093909	0.403883	-0.232516	0.816138	0.999984
P1_11:65961781_65979030:+:20:2403	577.167	0.191491	0.379973	0.503959	0.61429	0.999984
P1_11:65998599_66000389:-:5:498	103.968	0.00461584	0.422455	0.0109262	0.991282	0.999984
P1_11:66003251_66003772:+:2:270	541.032	0.342064	0.334586	1.02235	0.306615	0.999984
P1_11:6604272_6610611:+:11:1452	2616.91	-0.286679	0.280869	-1.02068	0.307405	0.999984
P1_11:66070487_66243280:+:24:2892	794.487	-0.33252	0.396446	-0.838752	0.401609	0.999984
P1_11:6610922_6612189:-:5:657	364.377	-0.122551	0.424862	-0.288449	0.773003	0.999984
P1_11:6614546_6619427:-:13:1719	2024.33	0.201369	0.364663	0.552207	0.580807	0.999984
P1_11:66258595_66266956:+:15:1869	367.529	-0.0383653	0.450181	-0.085222	0.932085	0.999984
P1_11:66284637_66288985:-:8:882	426.017	-0.0734125	0.324891	-0.22596	0.821232	0.999984
P1_11:66337882_66342234:-:9:741	143.316	-0.917402	0.733138	-1.25133	0.210812	0.999984
P1_11:66346049_66347545:-:2:1248	543.922	0.0545684	0.512903	0.106391	0.915272	0.999984
P1_11:66363436_66371591:-:12:1371	139.762	-0.432949	0.737473	-0.587072	0.557156	0.999984
P1_11:66436007_66438754:-:5:579	292.117	0.20666	0.396209	0.521593	0.601954	0.999984
P1_11:66480414_66509251:+:18:2271	201.188	0.115186	0.483824	0.238073	0.811824	0.999984
P1_11:66563933_66568486:-:13:1455	783.666	0.174797	0.50895	0.343446	0.731263	0.999984
P1_11:66593262_66605855:+:8:825	244.224	0.555446	0.538615	1.03125	0.302424	0.999984
P1_11:66616721_66626668:+:3:2010	434.23	0.0612904	0.584454	0.104868	0.916481	0.999984
P1_11:66668624_66677079:-:2:1080	59.2561	0.837107	0.83015	1.00838	0.313272	0.999984
P1_11:6682118_6683296:-:3:528	411.632	-0.401294	0.353029	-1.13672	0.255657	0.999984
P1_11:66848899_66872159:-:20:3537	233.431	-0.392895	1.06697	-0.368233	0.712699	0.999984
P1_11:67056903_67071602:+:5:633	193.634	-0.694711	0.818297	-0.848972	0.395897	0.999984
P1_11:67121317_67255055:+:20:3489	448.33	0.0247788	0.383009	0.0646952	0.948417	0.999984
P1_11:67266700_67285450:+:21:2070	594.208	0.0471391	0.393691	0.119736	0.904692	0.999984
P1_11:67289461_67302332:+:15:1818	137.453	-2.21244	0.928311	-2.3833	0.0171584	0.999984
P1_11:67304969_67311887:+:12:1680	123.502	-0.360471	0.605317	-0.595508	0.551504	0.999984
P1_11:67351995_67353399:-:4:324	146.82	-1.67755	0.768368	-2.18326	0.0290165	0.999984
P1_11:67392045_67397559:+:11:1176	36.4308	-1.83138	1.0186	-1.79795	0.0721857	0.999984
P1_11:67417356_67424601:+:8:2901	136.417	-1.04562	1.00091	-1.04467	0.296177	0.999984
P1_11:67428546_67435169:+:15:1449	209.745	-0.294772	0.772629	-0.381518	0.702819	0.999984
P1_11:67438376_67442628:-:10:1470	379.858	0.461768	0.729099	0.633341	0.526511	0.999984
P1_11:67483159_67490993:+:6:993	462.949	0.242256	0.387983	0.624397	0.532367	0.999984
P1_11:67492033_67504180:-:23:3735	586.974	-0.244206	0.578733	-0.421967	0.673049	0.999984
P1_11:67506945_67507798:-:3:408	477.249	0.343942	0.716167	0.480254	0.631047	0.999984
P1_11:67583844_67586577:+:7:633	2713.03	-0.119274	0.2837	-0.420422	0.674177	0.999984
P1_11:67607005_67612458:+:10:1395	5624.09	-0.223626	0.401196	-0.557398	0.577255	0.999984
P1_11:68032152_68036593:+:6:633	2428.46	-0.146583	0.377263	-0.388543	0.697614	0.999984
P1_11:68041272_68050819:+:19:2493	405.78	0.239098	0.822093	0.290841	0.771173	0.999984
P1_11:68053988_68121177:-:12:1374	94.1181	0.273985	0.758941	0.36101	0.718092	0.999984
P1_11:68157688_68190049:-:10:2631	308.307	0.175967	0.390416	0.450715	0.652195	0.999984
P1_11:68261645_68263767:-:2:1350	283.245	0.598757	0.472453	1.26734	0.205035	0.999984
P1_11:68312715_68449070:+:23:4848	774.31	0.0514589	0.458057	0.112342	0.910553	0.999984
P1_11:68537665_68613117:+:22:2622	884.352	0.151811	0.242516	0.625983	0.531326	0.999984
P1_11:68757644_68815474:-:18:2322	634.526	0.262097	0.431173	0.60787	0.543274	0.999984
P1_11:68891331_68903810:-:7:618	659.595	-0.147239	0.388512	-0.378982	0.704702	0.999984
P1_11:68903953_68939731:+:15:2982	134.743	-1.09003	0.801478	-1.36002	0.173822	0.999984
P1_11:69048998_69087953:+:25:2259	94.0347	0.752288	0.860452	0.874294	0.381958	0.999984
P1_11:695609_703150:+:5:651	68.4354	0.515256	0.823494	0.625695	0.531515	0.999984
P1_11:69641314_69651282:+:5:888	858.35	-0.266781	0.514908	-0.518113	0.604379	0.999984
P1_11:69986109_70188004:+:27:3084	273.528	-0.0952724	0.694909	-0.137101	0.890951	0.999984
P1_11:70272173_70382146:+:27:3726	427.049	-0.887325	0.734361	-1.2083	0.226934	0.999984
P1_11:70407298_70435748:+:16:1782	1338.16	0.0689637	0.217881	0.31652	0.751608	0.999984
P1_11:71435375_71444952:-:7:1428	388.619	-0.163094	0.548428	-0.297385	0.766173	0.999984
P1_11:71453297_71501352:+:21:2121	233.113	-0.792995	0.673309	-1.17776	0.238894	0.999984
P1_11:72003527_72035943:-:25:6348	2358.14	0.308179	0.497838	0.619034	0.535894	0.999984
P1_11:72097822_72103224:-:5:486	477.573	-0.68342	0.34148	-2.00134	0.0453553	0.999984
P1_11:72109881_72111276:-:4:378	131.609	-1.26468	0.641838	-1.9704	0.048792	0.999984
P1_11:72216899_72221762:+:5:819	806.74	0.987655	0.698414	1.41414	0.157321	0.999984
P1_11:72224985_72238353:+:28:3777	1065.04	-0.159359	0.438089	-0.36376	0.716037	0.999984
P1_11:72293367_72434474:-:16:2034	260.634	0.486115	0.32401	1.50031	0.133535	0.999984
P1_11:72577384_72642376:-:30:2805	303.205	-0.254207	0.839943	-0.302648	0.762158	0.999984
P1_11:72685664_72727128:-:33:4353	569.065	0.358946	0.636297	0.564117	0.572674	0.999984
P1_11:72754897_72781181:-:6:876	323.601	-1.2609	1.01541	-1.24177	0.214322	0.999984
P1_11:72838791_73141877:-:20:2223	482.108	-0.524184	0.425759	-1.23118	0.218257	0.999984
P1_11:7303197_7466800:+:6:1173	1.19118	0.866535	2.70867	0.319912	0.749035	0.999984
P1_11:73308639_73367780:+:21:6192	1075.37	-0.00797958	0.742177	-0.0107516	0.991422	0.999984
P1_11:73407531_73468474:-:6:708	128.418	0.605568	0.49959	1.21213	0.225463	0.999984
P1_11:73649051_73661602:+:6:570	65.3173	-0.214666	0.707344	-0.303482	0.761523	0.999984
P1_11:73677898_73760635:-:8:627	304.731	-0.385746	0.662819	-0.581977	0.560582	0.999984
P1_11:73873115_73873378:-:1:264	204.101	0.293302	0.373613	0.785043	0.432428	0.999984
P1_11:73877022_73887044:+:3:102	1.87071	-3.11351	1.77312	-1.75596	0.0790961	0.999984
P1_11:73975007_73978378:-:6:930	108.597	0.0620561	0.796022	0.0779578	0.937862	0.999984
P1_11:74013385_74170792:-:33:7062	189.758	-0.657131	0.711969	-0.922977	0.356019	0.999984
P1_11:74171422_74253510:+:14:1329	250.303	-0.00499077	0.329184	-0.015161	0.987904	0.999984
P1_11:74592659_74640766:+:12:1401	76.877	-0.708309	0.719859	-0.983955	0.325138	0.999984
P1_11:747482_764845:+:8:1014	1556.14	0.0116952	0.319577	0.0365958	0.970807	0.999984
P1_11:74989061_75005425:+:4:420	8.47833	-1.27321	1.04499	-1.2184	0.223073	0.999984
P1_11:75151382_75204580:+:14:2130	697.979	1.01638	0.812384	1.25111	0.210894	0.999984
P1_11:75266163_75351607:-:15:1233	220.653	0.012915	0.762503	0.0169377	0.986486	0.999984
P1_11:75399548_75404865:+:6:732	2282.47	1.01166	0.604425	1.67375	0.0941795	0.999984
P1_11:75566350_75572083:+:4:1257	1790.44	-0.368169	0.887907	-0.414648	0.678399	0.999984
P1_11:75768992_75800508:+:8:1167	333.118	1.49394	1.5381	0.971291	0.331404	0.999984
P1_11:75815408_76141413:+:15:2100	215.481	-0.273236	0.72112	-0.378905	0.704758	0.999984
P1_11:76860977_77020327:+:11:804	67.1426	-0.351012	0.720741	-0.487016	0.626247	0.999984
P1_11:77084887_77123870:+:12:1923	56.9766	-0.018682	0.917936	-0.0203522	0.983762	0.999984
P1_11:770897_777462:-:8:663	109.978	0.921528	0.696066	1.32391	0.185533	0.999984
P1_11:77323299_77392520:-:15:1662	163.932	0.391641	0.794777	0.492768	0.622176	0.999984
P1_11:77619628_77637714:-:6:714	401.617	0.142963	0.275861	0.518244	0.604288	0.999984
P1_11:77666917_77820714:-:16:4326	446.875	-0.0795904	0.374917	-0.212288	0.831882	0.999984
P1_11:77842497_77872315:+:3:369	600.486	0.283995	0.384245	0.7391	0.459846	0.999984
P1_11:77878949_77994643:-:23:2892	165.616	0.367868	0.388641	0.94655	0.343868	0.999984
P1_11:78069987_78079744:-:3:360	2347.76	0.296446	0.290586	1.02017	0.30765	0.999984
P1_11:78100964_78139588:-:13:1581	407.559	0.737022	0.450517	1.63595	0.101851	0.999984
P1_11:78219272_78417720:-:10:2031	172.914	-0.0943037	0.841868	-0.112017	0.91081	0.999984
P1_11:78436670_78574488:-:14:1434	174.906	-0.776005	0.640106	-1.21231	0.225395	0.999984
P1_11:7987308_7996022:+:8:1119	316.383	-0.0138565	0.682788	-0.020294	0.983809	0.999984
P1_11:8019303_8101619:+:12:1539	76.0971	-1.37219	0.791018	-1.73471	0.0827922	0.999984
P1_11:810235_812836:+:4:348	2798.15	0.786091	0.536516	1.46518	0.142873	0.999984
P1_11:82824906_82900402:-:10:1554	1301.06	0.358947	0.47079	0.762436	0.4458	0.999984
P1_11:82982165_82997310:-:4:606	66.6371	0.103152	0.50089	0.205938	0.836839	0.999984
P1_11:83157440_83184894:+:16:5061	449.73	-0.378424	0.563887	-0.671099	0.502157	0.999984
P1_11:83261911_83285972:-:9:765	184.777	0.270224	0.295965	0.913029	0.361227	0.999984
P1_11:836070_838192:+:7:762	4282.57	-0.156407	0.336706	-0.46452	0.642275	0.999984
P1_11:8392510_8474905:-:12:1545	143.329	0.138637	0.564036	0.245794	0.805842	0.999984
P1_11:840372_842508:-:2:204	1712.87	-0.077464	0.354031	-0.218806	0.826801	0.999984
P1_11:85628608_85636229:+:5:693	431.044	0.120359	0.325552	0.369708	0.7116	0.999984
P1_11:85650256_85656501:+:4:588	442.012	-0.330719	0.521669	-0.633963	0.526105	0.999984
P1_11:85959046_86068780:-:20:1938	2117.26	-0.123018	0.417509	-0.294646	0.768264	0.999984
P1_11:86245230_86278525:+:12:1326	117.68	-0.683284	0.569159	-1.20052	0.229939	0.999984
P1_11:86302449_86345638:+:5:594	211.356	0.481513	0.553501	0.869941	0.384333	0.999984
P1_11:86441279_86671944:-:14:1815	475.699	-0.306743	0.827393	-0.370735	0.710835	0.999984
P1_11:8682814_8685806:+:5:447	865.227	1.46444	0.713113	2.05358	0.0400161	0.999984
P1_11:8694096_8750694:-:19:3408	466.236	0.120217	0.585237	0.205415	0.837248	0.999984
P1_11:86951142_86955094:-:2:1623	382.364	0.160373	0.509282	0.314901	0.752837	0.999984
P1_11:869858_904816:-:12:1182	551.209	-0.0616738	0.297453	-0.20734	0.835744	0.999984
P1_11:88294006_88337672:-:7:1392	2126.22	-0.828511	0.776963	-1.06634	0.286268	0.999984
P1_11:8948320_8964313:-:5:597	483.174	0.427931	0.29706	1.44055	0.149711	0.999984
P1_11:90202405_90222954:-:11:999	182.498	-0.622763	0.699808	-0.889905	0.373517	0.999984
P1_11:9139671_9265069:-:23:3864	1463.86	0.0229372	0.366441	0.0625944	0.95009	0.999984
P1_11:926022_1010625:+:22:2823	861.262	0.0108306	0.477849	0.0226654	0.981917	0.999984
P1_11:9283424_9314441:-:7:876	231.183	0.033153	0.647774	0.05118	0.959182	0.999984
P1_11:93148537_93197832:-:11:1515	67.1315	0.596799	0.94354	0.63251	0.527054	0.999984
P1_11:93479010_93479189:-:1:180	58.135	1.35694	0.868226	1.56288	0.11808	0.999984
P1_11:93736161_93739304:-:5:837	143.965	0.290556	0.548268	0.529953	0.596144	0.999984
P1_11:93747394_93761688:+:8:948	408.945	0.671698	0.436155	1.54004	0.12355	0.999984
P1_11:9384764_9445194:+:25:3117	1934.03	-0.131537	0.464013	-0.283477	0.776811	0.999984
P1_11:94420125_94492801:-:19:2127	122.997	-0.0383127	0.451763	-0.0848072	0.932415	0.999984
P1_11:9471309_9527613:+:15:1917	179.639	-0.670437	0.447411	-1.49848	0.134008	0.999984
P1_11:94768512_94870795:+:13:2871	372.75	-0.138244	0.364103	-0.379684	0.70418	0.999984
P1_11:94963385_94972185:-:6:690	659.552	0.270079	0.360998	0.748146	0.454372	0.999984
P1_11:95089928_95129579:+:2:1503	254.847	0.122984	0.525962	0.233828	0.815119	0.999984
P1_11:95173255_95230860:-:10:1479	106.09	-0.371932	0.770641	-0.482627	0.629361	0.999984
P1_11:9573934_9588602:+:11:1941	681.201	0.2422	0.538161	0.450052	0.652673	0.999984
P1_11:95771561_95789478:-:10:1020	63.8676	-0.464407	0.819003	-0.567039	0.570688	0.999984
P1_11:95790699_95831256:+:11:1503	277.595	-0.175691	0.481844	-0.364622	0.715394	0.999984
P1_11:95835290_95865646:-:13:1716	276.003	0.362767	0.34288	1.058	0.290055	0.999984
P1_11:95978948_96341895:-:5:3471	92.928	-1.03154	0.848429	-1.21583	0.22405	0.999984
P1_11:96353646_96384747:-:7:1635	217.011	0.786961	0.476948	1.64999	0.0989442	0.999984
P1_11:9664180_9749970:+:12:1758	405.711	0.213244	0.474077	0.449809	0.652848	0.999984
P1_11:9780418_10294069:-:40:5550	351.309	1.01128	0.465119	2.17424	0.0296871	0.999984
P1_12:100037636_100142635:-:21:4395	296.695	0.329699	0.418101	0.788564	0.430367	0.999984
P1_12:100200852_100223915:+:11:1191	260.091	-0.218427	0.714605	-0.305661	0.759863	0.999984
P1_12:100317827_100323725:+:2:300	32.9964	1.35811	1.16285	1.16791	0.242844	0.999984
P1_12:101395640_101407645:-:6:546	977.093	-0.333239	0.308264	-1.08102	0.27969	0.999984
P1_12:101747164_101830675:-:21:3771	563.102	0.212988	0.530271	0.401659	0.687935	0.999984
P1_12:102013108_102061962:-:7:582	320.083	-0.629854	0.608074	-1.03582	0.300287	0.999984
P1_12:102074354_102118518:-:9:981	244.605	-0.0485149	0.444248	-0.109207	0.913039	0.999984
P1_12:10213130_10221852:+:4:354	1850.85	-0.0436337	0.402797	-0.108327	0.913736	0.999984
P1_12:1027904_1490230:+:19:3363	365.642	-0.269994	0.420293	-0.642395	0.520617	0.999984
P1_12:103930516_103947662:+:18:2412	10160.8	0.305797	0.718912	0.425361	0.670573	0.999984
P1_12:103954915_103956738:-:2:162	31.7494	-0.268362	0.889037	-0.301857	0.762761	0.999984
P1_12:103966038_103987090:+:10:1233	79.8333	-0.9972	0.798455	-1.24891	0.211697	0.999984
P1_12:103989408_104019648:-:9:1050	202.127	0.515426	0.750739	0.686559	0.492361	0.999984
P1_12:104064561_104103273:+:15:2379	183.999	0.0597415	0.509263	0.11731	0.906615	0.999984
P1_12:104119737_104135453:-:7:624	204.369	-0.532766	0.589823	-0.903263	0.366386	0.999984
P1_12:104287337_104348415:+:15:1650	1204.43	-0.0277826	0.415049	-0.0669381	0.946631	0.999984
P1_12:105107801_105166931:+:33:3522	616.909	-0.20379	0.274639	-0.742027	0.458071	0.999984
P1_12:105174314_105236012:-:21:2013	345.549	0.065178	0.287157	0.226977	0.820442	0.999984
P1_12:10606275_10613532:-:5:447	106.516	0.305317	0.736105	0.414773	0.678308	0.999984
P1_12:106066802_106138653:-:7:1986	317.787	-0.368485	0.500143	-0.73676	0.461269	0.999984
P1_12:106314396_106346530:+:8:1365	726.738	0.0109233	0.409668	0.0266637	0.978728	0.999984
P1_12:106357880_106509549:+:28:3402	192.14	-0.0274507	0.468491	-0.0585939	0.953276	0.999984
P1_12:106774746_106886015:+:10:1683	179.489	-0.336034	0.37867	-0.887407	0.37486	0.999984
P1_12:106977557_106978714:-:1:1158	316.372	0.967794	0.47366	2.04322	0.0410302	0.999984
P1_12:106992787_107092961:-:12:1761	217.929	-0.618393	0.585893	-1.05547	0.29121	0.999984
P1_12:10701288_10723111:-:9:1119	3102.04	-0.508792	0.57106	-0.89096	0.372951	0.999984
P1_12:107685900_107712220:+:15:1506	316.355	0.204387	0.352352	0.580065	0.561871	0.999984
P1_12:107734210_107760515:-:11:2406	159.088	0.278526	0.642418	0.433559	0.664609	0.999984
P1_12:108647403_108701318:-:10:1425	803.567	0.0863427	0.572391	0.150846	0.880097	0.999984
P1_12:108787988_108805120:-:5:2214	176.92	0.390289	0.833666	0.46816	0.63967	0.999984
P1_12:109052679_109085931:+:13:1554	129.733	-0.296696	0.491298	-0.603904	0.545908	0.999984
P1_12:109090005_109092786:-:2:483	51.0319	-0.342379	0.79428	-0.431055	0.666428	0.999984
P1_12:109097680_109109969:+:7:942	235.105	-0.154636	0.557009	-0.277619	0.781305	0.999984
P1_12:109139406_109266362:+:52:7377	2058.85	0.0969192	0.998503	0.0970645	0.922675	0.999984
P1_12:109451595_109477262:-:7:945	409.379	0.359127	0.451869	0.79476	0.426753	0.999984
P1_12:109483552_109534782:+:26:3207	608.699	-0.166151	0.372108	-0.446512	0.655227	0.999984
P1_12:109557028_109573480:-:9:753	294.573	-0.901208	0.631583	-1.4269	0.153608	0.999984
P1_12:109574823_109596577:+:10:1191	95.698	0.183454	0.382584	0.479514	0.631573	0.999984
P1_12:109852555_109880374:-:5:630	112.822	-0.101547	0.542939	-0.187032	0.851636	0.999984
P1_12:109903027_109915702:+:11:1620	101.643	0.238313	0.435424	0.547313	0.584164	0.999984
P1_12:109932978_109996224:-:20:2280	578.177	-0.0923958	0.256147	-0.360714	0.718314	0.999984
P1_12:110029488_110037554:+:5:687	126.982	-0.0259138	0.653664	-0.0396439	0.968377	0.999984
P1_12:110127381_110218226:+:18:2031	123.547	0.418878	0.436352	0.959954	0.337079	0.999984
P1_12:110281790_110346470:+:20:3129	47474.4	-0.111879	0.56738	-0.197185	0.843683	0.999984
P1_12:110374144_110403729:-:11:1800	498.501	0.00376557	0.272175	0.0138351	0.988962	0.999984
P1_12:110453034_110468299:-:8:951	375.001	-0.574719	0.271379	-2.11777	0.0341943	0.999984
P1_12:110468876_110490137:+:7:822	58.834	-0.253371	0.684258	-0.370286	0.711169	0.999984
P1_12:110492005_110502051:-:5:561	1051.48	-0.186666	0.289461	-0.644874	0.519009	0.999984
P1_12:110537037_110583031:-:6:915	519.881	0.109653	0.583121	0.188046	0.850841	0.999984
P1_12:110649410_110683245:-:6:822	211.256	0.919193	0.668729	1.37454	0.169275	0.999984
P1_12:110911077_110920529:-:7:501	198397	-0.470799	0.655853	-0.717842	0.472855	0.999984
P1_12:111362678_111363427:-:1:750	41.1468	-1.37285	0.852039	-1.61126	0.107124	0.999984
P1_12:111452048_111599034:-:25:3477	603.32	-0.144108	0.376781	-0.382473	0.702111	0.999984
P1_12:111644199_111685792:-:12:1779	243.276	-0.13906	0.356523	-0.390044	0.696504	0.999984
P1_12:111692710_111756473:+:21:3273	536.99	0.0310072	0.566705	0.054715	0.956366	0.999984
P1_12:111842734_111893061:+:14:1422	188.367	-0.811223	0.489513	-1.6572	0.0974781	0.999984
P1_12:111931621_112005270:-:10:1014	342.266	-0.0108841	0.519285	-0.0209597	0.983278	0.999984
P1_12:112029531_112068975:-:14:1866	139.545	-0.1859	0.677089	-0.274557	0.783656	0.999984
P1_12:112130523_112152791:+:11:1749	490.947	0.0845026	0.487073	0.173491	0.862266	0.999984
P1_12:112162387_112382128:-:76:13254	470.88	-0.105961	0.66679	-0.158912	0.873738	0.999984
P1_12:112978609_113009255:+:10:2064	325.284	0.667653	0.968894	0.689087	0.490768	0.999984
P1_12:113158877_113185451:-:20:2646	503.405	0.122896	0.275658	0.445829	0.655721	0.999984
P1_12:113186780_113191817:+:2:777	84.5948	0.557599	0.870256	0.64073	0.521698	0.999984
P1_12:113299777_113332878:-:15:1755	151.946	0.125744	0.6268	0.200613	0.841001	0.999984
P1_12:113358601_113388626:+:12:1770	530.245	-0.225469	0.443672	-0.508189	0.611321	0.999984
P1_12:113427983_113438079:+:7:990	91.8865	-0.358827	0.849534	-0.42238	0.672747	0.999984
P1_12:113823224_113966227:-:24:2883	249.994	-0.0315753	0.384275	-0.0821684	0.934513	0.999984
P1_12:114355532_114403898:-:8:1557	416.153	0.245885	0.90371	0.272084	0.785558	0.999984
P1_12:114671841_114683200:-:8:2232	239.286	0.482004	1.02978	0.468064	0.639739	0.999984
P1_12:115961266_116277131:-:31:6669	579.875	0.0400995	0.361713	0.11086	0.911727	0.999984
P1_12:11650128_11891046:+:8:1359	175.478	-0.576603	0.665304	-0.866677	0.386119	0.999984
P1_12:116717810_116737882:-:5:600	32.1413	-0.228922	0.763636	-0.299779	0.764346	0.999984
P1_12:116911038_117028172:+:11:1797	70.6739	-0.609437	0.60659	-1.00469	0.315044	0.999984
P1_12:117039133_117099441:-:8:804	639.498	-0.150839	0.473049	-0.318865	0.749829	0.999984
P1_12:117146087_117190456:-:12:1887	588.405	-0.287937	0.266165	-1.0818	0.279341	0.999984
P1_12:118034196_118052497:-:8:1221	509.298	-0.442389	0.449205	-0.984826	0.32471	0.999984
P1_12:118136210_118144803:+:4:564	2489.74	-0.42374	0.351574	-1.20526	0.228101	0.999984
P1_12:118150997_118255567:-:19:2697	325.019	0.0251713	0.3418	0.0736434	0.941294	0.999984
P1_12:118376692_118414433:+:12:987	71.5145	-1.28642	0.663432	-1.93904	0.052496	0.999984
P1_12:119179313_119193858:+:3:591	5571.39	-0.313223	0.474802	-0.659693	0.509451	0.999984
P1_12:119668245_119680325:+:7:813	131.339	0.209353	0.582582	0.359355	0.71933	0.999984
P1_12:119688232_119876168:-:47:6165	23.68	-0.620725	1.08218	-0.573585	0.566248	0.999984
P1_12:120097245_120116650:-:6:606	294.067	0.0389131	0.4911	0.0792367	0.936844	0.999984
P1_12:120127849_120194697:-:58:8016	998.131	-0.261055	0.292908	-0.891253	0.372794	0.999984
P1_12:120212314_120265629:-:15:3246	833.442	-0.411056	0.351536	-1.16931	0.242277	0.999984
P1_12:120303562_120313036:+:3:945	35.6798	-0.614126	0.711485	-0.863162	0.388049	0.999984
P1_12:120438127_120440537:+:3:330	53.7711	-0.827568	0.711609	-1.16295	0.244849	0.999984
P1_12:120462019_120469609:-:4:666	423.937	0.83674	0.497612	1.68151	0.092664	0.999984
P1_12:120496422_120498210:+:2:270	452.528	-0.292047	0.429155	-0.680517	0.496177	0.999984
P1_12:120503784_120529141:-:7:984	350.791	-0.280071	0.364117	-0.769178	0.441787	0.999984
P1_12:120534812_120576666:+:17:2436	2223.43	0.585425	0.484519	1.20826	0.226947	0.999984
P1_12:120579318_120579604:-:2:186	93.4426	0.0733642	0.475894	0.154161	0.877483	0.999984
P1_12:120687297_120696545:+:5:879	603.921	0.218276	0.351693	0.620643	0.534834	0.999984
P1_12:120725886_120739448:+:10:1239	852.284	-0.435559	0.326345	-1.33466	0.181988	0.999984
P1_12:120764999_120903867:-:11:1155	211.728	0.396971	0.398952	0.995034	0.31972	0.999984
P1_12:121004153_121016474:-:6:882	46.7373	-0.320303	0.591683	-0.541342	0.588272	0.999984
P1_12:121210165_121233549:+:12:1167	123.137	0.962416	0.585823	1.64284	0.100415	0.999984
P1_12:12121126_12266735:-:23:4842	231.461	-0.576218	0.633639	-0.909379	0.36315	0.999984
P1_12:121240699_121274526:-:16:1767	129.865	0.397456	0.555068	0.716049	0.473961	0.999984
P1_12:121308480_121352340:-:17:2268	1047.28	0.100312	0.377238	0.265912	0.790307	0.999984
P1_12:121400213_121423576:+:6:1119	201.664	-0.0404671	0.435059	-0.0930153	0.925891	0.999984
P1_12:121712896_121775722:+:12:1020	55.2027	0.0853488	0.774506	0.110198	0.912253	0.999984
P1_12:121804738_121830239:+:16:5901	186.44	0.60763	0.481104	1.26299	0.206592	0.999984
P1_12:121888857_121916311:+:6:672	298.252	0.569801	0.313944	1.81498	0.0695273	0.999984
P1_12:122078854_122141812:+:17:2760	244.731	0.272354	0.710919	0.383102	0.701644	0.999984
P1_12:122208381_122226014:-:6:720	323.08	-0.358724	0.292343	-1.22707	0.219798	0.999984
P1_12:122272875_122380452:-:25:4317	1686.63	0.443838	0.47333	0.937692	0.348403	0.999984
P1_12:122473497_122500840:-:14:2124	173.821	0.200821	0.506093	0.396808	0.691509	0.999984
P1_12:122505527_122526853:-:10:1308	680.137	-0.275224	0.370842	-0.742162	0.457989	0.999984
P1_12:122753702_122769078:+:7:597	150.221	0.178089	0.440999	0.403832	0.686337	0.999984
P1_12:122835551_122861753:+:32:3207	261.014	-0.302348	0.601585	-0.502585	0.615256	0.999984
P1_12:122867116_122896062:-:4:858	134.622	-0.314401	0.45652	-0.688691	0.491018	0.999984
P1_12:122975252_122979346:+:7:1053	109.037	-0.573849	0.701439	-0.818103	0.413298	0.999984
P1_12:122980388_122982676:+:6:1026	833.112	-0.26977	0.42259	-0.638373	0.523231	0.999984
P1_12:122986027_123034590:-:24:4050	235.876	0.301212	0.556491	0.541271	0.588321	0.999984
P1_12:123253675_123257031:+:2:501	100.408	-0.685817	0.688641	-0.995899	0.319299	0.999984
P1_12:123295908_123350441:-:31:4182	438.917	-0.508041	0.719276	-0.706323	0.479987	0.999984
P1_12:12330027_12343314:-:3:1296	202.158	0.431177	0.601396	0.71696	0.473399	0.999984
P1_12:123384199_123407703:+:8:1059	18.8164	-1.41013	1.05577	-1.33565	0.181665	0.999984
P1_12:123472538_123533482:-:7:1212	793.221	-0.879291	0.558455	-1.57451	0.11537	0.999984
P1_12:123584637_123596729:+:5:627	1534.45	0.221896	0.387305	0.572922	0.566698	0.999984
P1_12:123621756_123633557:-:9:918	333.885	-0.583583	0.641472	-0.909757	0.362951	0.999984
P1_12:123633860_123660235:+:13:927	157.319	-0.170334	0.439791	-0.387306	0.698529	0.999984
P1_12:123937058_123944305:-:4:996	412.781	0.139862	0.461018	0.303377	0.761603	0.999984
P1_12:124325402_124495251:-:46:7518	1161.12	-0.340716	0.426758	-0.798383	0.424649	0.999984
P1_12:12476833_12521086:-:6:1986	119.944	-0.478068	0.81008	-0.590149	0.555091	0.999984
P1_12:124782683_124782730:-:1:48	2.58103	0.128375	1.66002	0.0773337	0.938358	0.999984
P1_12:124911714_124913771:-:1:2058	4451.51	-0.128621	0.390159	-0.329663	0.741654	0.999984
P1_12:124947802_124989022:-:27:3474	170.581	-1.34118	0.856553	-1.56579	0.117398	0.999984
P1_12:125065585_125142229:+:18:2019	167.114	0.110179	0.768387	0.14339	0.885982	0.999984
P1_12:12612173_12641998:+:4:363	68.0658	-0.970043	0.895211	-1.08359	0.278546	0.999984
P1_12:12717840_12718946:+:2:597	405.206	-0.356589	0.516568	-0.690305	0.490002	0.999984
P1_12:12786759_12787652:+:1:894	174.073	-1.12108	0.883869	-1.26838	0.204663	0.999984
P1_12:12813368_12829554:+:12:1368	414.163	-0.202152	0.393658	-0.513521	0.607587	0.999984
P1_12:128794196_128823943:-:8:1734	256.706	-0.154732	0.492661	-0.314073	0.753466	0.999984
P1_12:12975308_13000114:-:4:570	369.334	-0.644683	0.382531	-1.68531	0.0919291	0.999984
P1_12:130791900_130801224:-:3:261	27.0165	-1.26241	0.757949	-1.66556	0.095801	0.999984
P1_12:130872534_130875926:+:6:711	876.992	-0.193123	0.34977	-0.552143	0.580851	0.999984
P1_12:130954466_131139263:+:25:2625	586.603	-0.0395703	0.63936	-0.0618906	0.95065	0.999984
P1_12:131711230_131799488:+:18:2856	353.28	0.66612	0.47715	1.39604	0.162703	0.999984
P1_12:131895002_131921361:+:28:3153	431.89	0.0731564	0.565378	0.129394	0.897046	0.999984
P1_12:131960620_132077673:+:51:9261	309.651	-0.712081	0.591676	-1.2035	0.228784	0.999984
P1_12:13211511_13214691:+:4:474	1093.07	0.17612	0.631662	0.278819	0.780383	0.999984
P1_12:132139272_132144296:-:15:2001	95.1252	-0.314283	0.667659	-0.470724	0.637838	0.999984
P1_12:132144489_132152401:+:15:1551	136.5	0.136678	0.626721	0.218085	0.827363	0.999984
P1_12:132490571_132583778:+:19:3006	300.578	0.283206	0.751415	0.376897	0.70625	0.999984
P1_12:132690300_132701283:+:2:111	70.6493	0.278568	0.873848	0.318783	0.749891	0.999984
P1_12:132710877_132720828:+:6:870	188.112	-0.348056	0.35675	-0.975631	0.329248	0.999984
P1_12:132727242_132761798:-:13:2817	575.773	0.448487	0.580991	0.771934	0.440153	0.999984
P1_12:132773105_132822128:-:23:4497	411.764	-0.320824	0.270603	-1.18559	0.235784	0.999984
P1_12:132841554_132887328:-:17:1995	140.497	0.539675	0.442831	1.21869	0.22296	0.999984
P1_12:132942873_132945635:-:2:165	8.14484	-2.87668	1.63962	-1.75448	0.0793487	0.999984
P1_12:133041468_133058932:+:4:2217	164.542	0.282228	0.413387	0.682721	0.494783	0.999984
P1_12:14385384_14498073:+:15:3837	825.57	0.374558	0.375436	0.997661	0.318444	0.999984
P1_12:14503772_14567696:-:11:1662	801.043	0.525712	0.398739	1.31843	0.187358	0.999984
P1_12:14787065_14801383:-:11:1926	603.835	0.214483	0.473163	0.453296	0.650336	0.999984
P1_12:14882139_14905187:-:5:450	9126.32	0.205509	0.696579	0.295025	0.767974	0.999984
P1_12:14942522_14950712:-:5:606	1006.69	1.28609	0.572758	2.24544	0.0247399	0.999984
P1_12:15621317_15682951:-:20:2469	724.554	-0.196358	0.578243	-0.339577	0.734175	0.999984
P1_12:15882708_15902978:+:11:1092	1207.72	-0.343826	0.271285	-1.2674	0.205013	0.999984
P1_12:15911384_16036746:+:9:957	291.538	0.427459	0.314321	1.35994	0.173848	0.999984
P1_12:1754344_1786072:+:7:1161	456.802	0.379728	0.502639	0.755468	0.449968	0.999984
P1_12:19129800_19369787:+:25:3351	874.336	-0.00360032	0.496607	-0.00724984	0.994216	0.999984
P1_12:19439700_19518720:+:9:1554	144.132	-0.653238	0.671786	-0.97239	0.330857	0.999984
P1_12:20369285_20680271:+:16:3426	3070.73	0.204695	0.507392	0.403425	0.686635	0.999984
P1_12:21437731_21468754:+:12:1503	134.415	0.449776	0.348103	1.29208	0.19633	0.999984
P1_12:21501924_21515707:+:5:417	131.876	0.287413	0.447781	0.64186	0.520964	0.999984
P1_12:21765723_21773616:-:2:1275	804.569	0.426986	0.898787	0.475069	0.634738	0.999984
P1_12:21801044_21936674:-:38:4650	1329.79	0.0800906	0.383705	0.208729	0.834659	0.999984
P1_12:22046304_22065311:+:8:1305	445.808	0.566169	0.318886	1.77546	0.0758222	0.999984
P1_12:22449760_22544150:-:27:3348	313.051	0.670028	0.427685	1.56664	0.117199	0.999984
P1_12:22625164_22684954:+:8:1359	240.915	-0.542285	0.739741	-0.733073	0.463514	0.999984
P1_12:25203957_25204312:+:2:273	343.956	-0.219483	0.446212	-0.491882	0.622803	0.999984
P1_12:26055344_26068818:+:4:1260	151.43	-0.155763	0.724007	-0.215141	0.829658	0.999984
P1_12:26195673_26231076:+:3:732	226.652	-0.12313	0.743524	-0.165603	0.86847	0.999984
P1_12:26905497_26936803:-:16:2121	262.225	-0.340887	0.308938	-1.10342	0.269847	0.999984
P1_12:26954159_26964733:+:6:762	232.046	0.0662599	0.397493	0.166694	0.867611	0.999984
P1_12:26973965_27014168:-:12:1713	307.083	0.414384	0.447955	0.925057	0.354936	0.999984
P1_12:27022580_27028461:+:4:435	252.613	0.38227	0.347358	1.10051	0.271111	0.999984
P1_12:27297721_27322455:+:13:1395	744.605	0.0886459	0.594639	0.149075	0.881494	0.999984
P1_12:27633397_27692882:+:27:3036	2121.32	-0.380777	0.419691	-0.907281	0.364258	0.999984
P1_12:27710844_27755450:+:8:972	1051.94	0.0655704	0.465072	0.14099	0.887878	0.999984
P1_12:2795140_2803258:+:10:1380	865.36	-0.499167	0.520147	-0.959666	0.337223	0.999984
P1_12:2812761_2824193:+:12:1344	97.5136	0.0535582	0.560564	0.0955434	0.923883	0.999984
P1_12:28257216_28549173:+:12:1326	463.624	-0.137012	0.407939	-0.335863	0.736974	0.999984
P1_12:2827207_2834983:-:6:846	29.5955	0.0397758	1.13724	0.0349757	0.972099	0.999984
P1_12:285456_389091:-:28:5073	334.511	-0.158109	0.383471	-0.412311	0.680111	0.999984
P1_12:2890948_2940726:+:12:1506	89.0351	-0.933015	0.809165	-1.15306	0.248886	0.999984
P1_12:29341156_29371633:-:13:1134	425.495	0.0558209	0.307068	0.181787	0.85575	0.999984
P1_12:29506846_29783751:-:20:2835	342.173	-0.394444	0.835329	-0.472203	0.636782	0.999984
P1_12:2994986_3040478:+:11:1086	166.723	0.312165	0.63717	0.489923	0.624188	0.999984
P1_12:30630860_30695647:-:25:3114	416.301	-0.173947	0.26815	-0.648691	0.516538	0.999984
P1_12:30709902_30753520:-:18:3141	417.884	0.474971	0.376427	1.26179	0.207025	0.999984
P1_12:31387603_31590832:-:23:4002	430.936	0.1928	0.498151	0.387031	0.698733	0.999984
P1_12:31980956_31992535:+:3:5244	395.706	0.308646	0.391743	0.787879	0.430767	0.999984
P1_12:3201194_3281985:+:6:816	749.075	-0.015343	0.423098	-0.0362635	0.971072	0.999984
P1_12:32534408_32640533:+:17:2637	227.354	0.348958	0.414849	0.841169	0.400253	0.999984
P1_12:32747204_32755874:-:5:1434	276.319	0.0323455	0.439609	0.0735777	0.941346	0.999984
P1_12:32792424_32896731:-:14:2646	3396.22	-0.265127	0.662085	-0.400442	0.688831	0.999984
P1_12:38653882_38905534:-:20:1695	157.042	0.0625976	0.642236	0.0974682	0.922355	0.999984
P1_12:39294424_39442970:-:36:4884	751.795	0.174367	0.610153	0.285777	0.775049	0.999984
P1_12:409384_441920:+:11:1467	44.4492	1.19927	0.975788	1.22903	0.21906	0.999984
P1_12:42087786_42144646:-:8:1323	63.5436	-0.317463	0.77995	-0.407031	0.683985	0.999984
P1_12:42160589_42238180:-:4:543	370.693	0.297633	0.489448	0.6081	0.543121	0.999984
P1_12:42459809_42472516:-:7:2496	176.478	-0.172396	0.753406	-0.228823	0.819007	0.999984
P1_12:4274041_4300009:+:5:870	1659.56	-0.389777	0.435474	-0.895065	0.370752	0.999984
P1_12:43795585_43806347:-:10:1176	52.185	0.609603	0.830879	0.733685	0.463141	0.999984
P1_12:4489807_4536194:-:13:1659	159.016	-0.298887	0.592852	-0.50415	0.614156	0.999984
P1_12:45216322_45429311:+:21:2796	838.255	0.232788	0.348786	0.667423	0.504502	0.999984
P1_12:45729837_45905078:+:21:5508	249.143	-0.737252	0.601841	-1.22499	0.220577	0.999984
P1_12:45922048_45964167:-:14:4392	1169.15	0.0531087	0.276979	0.191743	0.847944	0.999984
P1_12:460377_561451:+:20:2997	287.007	-0.888983	0.714231	-1.24467	0.213252	0.999984
P1_12:46188970_46239800:-:15:1464	1285.3	-0.535368	0.684865	-0.781713	0.434383	0.999984
P1_12:46361111_46371293:-:15:1521	3451.54	0.133592	0.77978	0.17132	0.863972	0.999984
P1_12:47663505_47702840:-:16:1998	408.274	0.186033	0.294096	0.632557	0.527023	0.999984
P1_12:47737567_47740751:-:8:651	121.425	0.306231	1.13434	0.269965	0.787187	0.999984
P1_12:47773305_47780281:+:3:441	77.9058	-1.01948	0.601968	-1.69357	0.0903466	0.999984
P1_12:47783841_47798925:-:24:2859	547.024	0.229081	0.744227	0.30781	0.758227	0.999984
P1_12:47964237_47968229:+:7:753	211.744	-0.00512333	0.72044	-0.00711138	0.994326	0.999984
P1_12:48122775_48145708:+:22:2343	9464.84	-0.173067	0.55858	-0.309835	0.756687	0.999984
P1_12:48149366_48153496:-:3:867	557.572	0.22684	0.584106	0.388353	0.697754	0.999984
P1_12:48342973_48348090:-:5:1275	88.9525	0.561361	0.550275	1.02015	0.307659	0.999984
P1_12:48654044_48681632:-:9:1479	288.238	-0.0117645	0.721855	-0.0162976	0.986997	0.999984
P1_12:48693033_48716675:-:9:2181	175.243	-0.0613539	0.787348	-0.0779248	0.937888	0.999984
P1_12:48768591_48783434:-:21:3507	1285.38	0.127124	0.458817	0.277069	0.781727	0.999984
P1_12:48818930_48827899:+:13:1455	38.9993	-0.0738278	1.17378	-0.0628977	0.949848	0.999984
P1_12:48830469_48845782:-:16:2463	470.983	0.0848494	0.345848	0.245337	0.806195	0.999984
P1_12:48938947_48941095:-:4:546	488.056	-0.348845	0.415501	-0.839577	0.401145	0.999984
P1_12:48996740_48999287:-:2:2136	7.89814	1.04903	1.78238	0.588557	0.556158	0.999984
P1_12:49002899_49018740:-:12:1023	740.17	0.0199215	0.344545	0.0578197	0.953892	0.999984
P1_12:49097672_49105997:-:15:1353	168.915	1.27813	0.810194	1.57756	0.114668	0.999984
P1_12:49127958_49131300:-:4:1356	570.514	-0.659469	0.506633	-1.30167	0.193029	0.999984
P1_12:49265182_49273227:+:4:1350	288.631	-0.574577	0.769853	-0.746347	0.455458	0.999984
P1_12:49558643_49566186:-:13:1350	768.417	0.715134	0.736845	0.970536	0.331779	0.999984
P1_12:49623591_49644192:+:26:2682	279.697	-0.171725	0.556497	-0.308581	0.75764	0.999984
P1_12:49646662_49707180:-:26:3087	284.085	0.232503	0.746705	0.311372	0.755518	0.999984
P1_12:49742137_49762896:+:10:888	4370.26	0.279046	0.351093	0.794792	0.426734	0.999984
P1_12:49791839_49804044:-:11:4005	316.294	0.256069	0.667834	0.383431	0.7014	0.999984
P1_12:49990268_50016715:-:16:1899	56.3607	0.346411	0.807522	0.42898	0.667938	0.999984
P1_12:50085370_50099000:+:13:1548	209.364	0.243909	0.51145	0.476898	0.633435	0.999984
P1_12:50104051_50109519:+:8:1050	728.705	1.26514	1.18031	1.07187	0.283777	0.999984
P1_12:50120044_50120217:+:1:174	472.666	-0.359034	0.532642	-0.674062	0.500272	0.999984
P1_12:50130545_50144788:-:10:1002	160.833	0.986285	0.71764	1.37435	0.169335	0.999984
P1_12:50177064_50248751:-:10:2283	496.894	0.467602	0.560936	0.833611	0.4045	0.999984
P1_12:50401011_50475864:+:16:2193	470.401	-0.352088	0.584175	-0.60271	0.546702	0.999984
[truncated: 6,208 more rows]

## Sheet: Human-specific TE, cardiac-enr
Var1	Var2	species	TE	gtf_id
P1_12:110911077_110920529:-:7:501	hs_lv_066_C..human	human	1.09664	MYL2
P1_12:110911077_110920529:-:7:501	hs_lv_067_C..human	human	0.346194	MYL2
P1_12:110911077_110920529:-:7:501	hs_lv_068_C..human	human	1.54055	MYL2
P1_12:110911077_110920529:-:7:501	hs_lv_069_C..human	human	1.14768	MYL2
P1_12:110911077_110920529:-:7:501	hs_lv_070_C..human	human	-1.4832	MYL2
P1_12:110911077_110920529:-:7:501	hs_lv_071_C..human	human	1.48072	MYL2
P1_12:110911077_110920529:-:7:501	hs_lv_072_C..human	human	0.579171	MYL2
P1_12:110911077_110920529:-:7:501	hs_lv_073_C..human	human	1.40021	MYL2
P1_12:110911077_110920529:-:7:501	hs_lv_074_C..human	human	0.243561	MYL2
P1_12:110911077_110920529:-:7:501	hs_lv_075_C..human	human	-0.0370504	MYL2
P1_12:110911077_110920529:-:7:501	hs_lv_076_C..human	human	0.705044	MYL2
P1_12:110911077_110920529:-:7:501	hs_lv_077_C..human	human	0.230658	MYL2
P1_12:110911077_110920529:-:7:501	hs_lv_078_C..human	human	-0.963073	MYL2
P1_12:110911077_110920529:-:7:501	hs_lv_079_C..human	human	3.16465	MYL2
P1_12:110911077_110920529:-:7:501	hs_lv_081_C..human	human	0.170666	MYL2
P1_12:110911077_110920529:-:7:501	pt_lv_Barney..chimp	chimp	0.272306	MYL2
P1_12:110911077_110920529:-:7:501	pt_lv_Dirk1..chimp	chimp	-0.443594	MYL2
P1_12:110911077_110920529:-:7:501	pt_lv_Emmanuel..chimp	chimp	-0.816332	MYL2
P1_12:110911077_110920529:-:7:501	pt_lv_Fangina..chimp	chimp	-5.60147	MYL2
P1_12:110911077_110920529:-:7:501	pt_lv_Theo..chimp	chimp	-2.01916	MYL2
P1_12:110911077_110920529:-:7:501	rm_lv_9125..macaque	macaque	0.406133	MYL2
P1_12:110911077_110920529:-:7:501	rm_lv_R00067..macaque	macaque	-0.966991	MYL2
P1_12:110911077_110920529:-:7:501	rm_lv_Ri9809011..macaque	macaque	-1.45536	MYL2
P1_12:110911077_110920529:-:7:501	rm_lv_RiN8..macaque	macaque	-1.23428	MYL2
P1_14:23412854_23433732:-:38:5808	hs_lv_066_C..human	human	-0.398457	MYH7
P1_14:23412854_23433732:-:38:5808	hs_lv_067_C..human	human	0.384799	MYH7
P1_14:23412854_23433732:-:38:5808	hs_lv_068_C..human	human	-0.487098	MYH7
P1_14:23412854_23433732:-:38:5808	hs_lv_069_C..human	human	0.0795996	MYH7
P1_14:23412854_23433732:-:38:5808	hs_lv_070_C..human	human	-0.197218	MYH7
P1_14:23412854_23433732:-:38:5808	hs_lv_071_C..human	human	-0.0974017	MYH7
P1_14:23412854_23433732:-:38:5808	hs_lv_072_C..human	human	-0.851243	MYH7
P1_14:23412854_23433732:-:38:5808	hs_lv_073_C..human	human	-0.894654	MYH7
P1_14:23412854_23433732:-:38:5808	hs_lv_074_C..human	human	0.678792	MYH7
P1_14:23412854_23433732:-:38:5808	hs_lv_075_C..human	human	-1.50223	MYH7
P1_14:23412854_23433732:-:38:5808	hs_lv_076_C..human	human	0.313515	MYH7
P1_14:23412854_23433732:-:38:5808	hs_lv_077_C..human	human	0.428968	MYH7
P1_14:23412854_23433732:-:38:5808	hs_lv_078_C..human	human	1.00232	MYH7
P1_14:23412854_23433732:-:38:5808	hs_lv_079_C..human	human	2.25543	MYH7
P1_14:23412854_23433732:-:38:5808	hs_lv_081_C..human	human	-0.367707	MYH7
P1_14:23412854_23433732:-:38:5808	pt_lv_Barney..chimp	chimp	-0.548895	MYH7
P1_14:23412854_23433732:-:38:5808	pt_lv_Dirk1..chimp	chimp	-1.67605	MYH7
P1_14:23412854_23433732:-:38:5808	pt_lv_Emmanuel..chimp	chimp	-0.501873	MYH7
P1_14:23412854_23433732:-:38:5808	pt_lv_Fangina..chimp	chimp	-1.5185	MYH7
P1_14:23412854_23433732:-:38:5808	pt_lv_Theo..chimp	chimp	-2.38834	MYH7
P1_14:23412854_23433732:-:38:5808	rm_lv_9125..macaque	macaque	-0.805827	MYH7
P1_14:23412854_23433732:-:38:5808	rm_lv_R00067..macaque	macaque	-0.486312	MYH7
P1_14:23412854_23433732:-:38:5808	rm_lv_Ri9809011..macaque	macaque	-0.684509	MYH7
P1_14:23412854_23433732:-:38:5808	rm_lv_RiN8..macaque	macaque	-2.11441	MYH7
P1_17:4951830_4957047:+:11:1305	hs_lv_066_C..human	human	-0.321718	ENO3
P1_17:4951830_4957047:+:11:1305	hs_lv_067_C..human	human	-1.68451	ENO3
P1_17:4951830_4957047:+:11:1305	hs_lv_068_C..human	human	-0.363707	ENO3
P1_17:4951830_4957047:+:11:1305	hs_lv_069_C..human	human	0.00544232	ENO3
P1_17:4951830_4957047:+:11:1305	hs_lv_070_C..human	human	-2.23637	ENO3
P1_17:4951830_4957047:+:11:1305	hs_lv_071_C..human	human	-0.662614	ENO3
P1_17:4951830_4957047:+:11:1305	hs_lv_072_C..human	human	-0.778222	ENO3
P1_17:4951830_4957047:+:11:1305	hs_lv_073_C..human	human	-0.190745	ENO3
P1_17:4951830_4957047:+:11:1305	hs_lv_074_C..human	human	-0.00455196	ENO3
P1_17:4951830_4957047:+:11:1305	hs_lv_075_C..human	human	-2.47599	ENO3
P1_17:4951830_4957047:+:11:1305	hs_lv_076_C..human	human	-0.0204507	ENO3
P1_17:4951830_4957047:+:11:1305	hs_lv_077_C..human	human	-0.106606	ENO3
P1_17:4951830_4957047:+:11:1305	hs_lv_078_C..human	human	-1.98337	ENO3
P1_17:4951830_4957047:+:11:1305	hs_lv_079_C..human	human	0.318133	ENO3
P1_17:4951830_4957047:+:11:1305	hs_lv_081_C..human	human	-1.2945	ENO3
P1_17:4951830_4957047:+:11:1305	pt_lv_Barney..chimp	chimp	-0.976663	ENO3
P1_17:4951830_4957047:+:11:1305	pt_lv_Dirk1..chimp	chimp	-1.83191	ENO3
P1_17:4951830_4957047:+:11:1305	pt_lv_Emmanuel..chimp	chimp	-2.08226	ENO3
P1_17:4951830_4957047:+:11:1305	pt_lv_Fangina..chimp	chimp	-4.67645	ENO3
P1_17:4951830_4957047:+:11:1305	pt_lv_Theo..chimp	chimp	-3.47413	ENO3
P1_17:4951830_4957047:+:11:1305	rm_lv_9125..macaque	macaque	-1.48714	ENO3
P1_17:4951830_4957047:+:11:1305	rm_lv_R00067..macaque	macaque	-2.55452	ENO3
P1_17:4951830_4957047:+:11:1305	rm_lv_Ri9809011..macaque	macaque	-3.21718	ENO3
P1_17:4951830_4957047:+:11:1305	rm_lv_RiN8..macaque	macaque	-3.77261	ENO3
P1_20:63488298_63497763:-:7:1392	hs_lv_066_C..human	human	0.127481	EEF1A2
P1_20:63488298_63497763:-:7:1392	hs_lv_067_C..human	human	-0.858922	EEF1A2
P1_20:63488298_63497763:-:7:1392	hs_lv_068_C..human	human	-0.0303186	EEF1A2
P1_20:63488298_63497763:-:7:1392	hs_lv_069_C..human	human	0.321718	EEF1A2
P1_20:63488298_63497763:-:7:1392	hs_lv_070_C..human	human	-1.32458	EEF1A2
P1_20:63488298_63497763:-:7:1392	hs_lv_071_C..human	human	0.192453	EEF1A2
P1_20:63488298_63497763:-:7:1392	hs_lv_072_C..human	human	-0.160745	EEF1A2
P1_20:63488298_63497763:-:7:1392	hs_lv_073_C..human	human	0.809388	EEF1A2
P1_20:63488298_63497763:-:7:1392	hs_lv_074_C..human	human	0.421803	EEF1A2
P1_20:63488298_63497763:-:7:1392	hs_lv_075_C..human	human	-2.81115	EEF1A2
P1_20:63488298_63497763:-:7:1392	hs_lv_076_C..human	human	0.135074	EEF1A2
P1_20:63488298_63497763:-:7:1392	hs_lv_077_C..human	human	0.277522	EEF1A2
P1_20:63488298_63497763:-:7:1392	hs_lv_078_C..human	human	-1.43875	EEF1A2
P1_20:63488298_63497763:-:7:1392	hs_lv_079_C..human	human	0.591119	EEF1A2
P1_20:63488298_63497763:-:7:1392	hs_lv_081_C..human	human	-1.03828	EEF1A2
P1_20:63488298_63497763:-:7:1392	pt_lv_Barney..chimp	chimp	-1.2082	EEF1A2
P1_20:63488298_63497763:-:7:1392	pt_lv_Dirk1..chimp	chimp	-2.39398	EEF1A2
P1_20:63488298_63497763:-:7:1392	pt_lv_Emmanuel..chimp	chimp	-1.89801	EEF1A2
P1_20:63488298_63497763:-:7:1392	pt_lv_Fangina..chimp	chimp	-5.08917	EEF1A2
P1_20:63488298_63497763:-:7:1392	pt_lv_Theo..chimp	chimp	-3.8773	EEF1A2
P1_20:63488298_63497763:-:7:1392	rm_lv_9125..macaque	macaque	-0.343958	EEF1A2
P1_20:63488298_63497763:-:7:1392	rm_lv_R00067..macaque	macaque	-1.95301	EEF1A2
P1_20:63488298_63497763:-:7:1392	rm_lv_Ri9809011..macaque	macaque	-3.01099	EEF1A2
P1_20:63488298_63497763:-:7:1392	rm_lv_RiN8..macaque	macaque	-3.32927	EEF1A2
P1_4:119136526_119186200:+:5:795	hs_lv_066_C..human	human	-0.929504	MYOZ2
P1_4:119136526_119186200:+:5:795	hs_lv_067_C..human	human	-0.845461	MYOZ2
P1_4:119136526_119186200:+:5:795	hs_lv_068_C..human	human	-0.103138	MYOZ2
P1_4:119136526_119186200:+:5:795	hs_lv_069_C..human	human	0.252835	MYOZ2
P1_4:119136526_119186200:+:5:795	hs_lv_070_C..human	human	-1.89406	MYOZ2
P1_4:119136526_119186200:+:5:795	hs_lv_071_C..human	human	-0.100848	MYOZ2
P1_4:119136526_119186200:+:5:795	hs_lv_072_C..human	human	-1.34878	MYOZ2
P1_4:119136526_119186200:+:5:795	hs_lv_073_C..human	human	0.0114436	MYOZ2
P1_4:119136526_119186200:+:5:795	hs_lv_074_C..human	human	-0.607123	MYOZ2
P1_4:119136526_119186200:+:5:795	hs_lv_075_C..human	human	-0.887224	MYOZ2
P1_4:119136526_119186200:+:5:795	hs_lv_076_C..human	human	0.430448	MYOZ2
P1_4:119136526_119186200:+:5:795	hs_lv_077_C..human	human	0.284207	MYOZ2
P1_4:119136526_119186200:+:5:795	hs_lv_078_C..human	human	-1.06516	MYOZ2
P1_4:119136526_119186200:+:5:795	hs_lv_079_C..human	human	1.96222	MYOZ2
P1_4:119136526_119186200:+:5:795	hs_lv_081_C..human	human	-0.667871	MYOZ2
P1_4:119136526_119186200:+:5:795	pt_lv_Barney..chimp	chimp	-0.778361	MYOZ2
P1_4:119136526_119186200:+:5:795	pt_lv_Dirk1..chimp	chimp	-1.50871	MYOZ2
P1_4:119136526_119186200:+:5:795	pt_lv_Emmanuel..chimp	chimp	-1.41829	MYOZ2
P1_4:119136526_119186200:+:5:795	pt_lv_Fangina..chimp	chimp	-2.73016	MYOZ2
P1_4:119136526_119186200:+:5:795	pt_lv_Theo..chimp	chimp	-1.7261	MYOZ2
P1_4:119136526_119186200:+:5:795	rm_lv_9125..macaque	macaque	-0.992265	MYOZ2
P1_4:119136526_119186200:+:5:795	rm_lv_R00067..macaque	macaque	-1.29615	MYOZ2
P1_4:119136526_119186200:+:5:795	rm_lv_Ri9809011..macaque	macaque	-1.47142	MYOZ2
P1_4:119136526_119186200:+:5:795	rm_lv_RiN8..macaque	macaque	-0.614489	MYOZ2
P1_6:123218601_123636775:-:41:2190	hs_lv_066_C..human	human	0.355687	TRDN
P1_6:123218601_123636775:-:41:2190	hs_lv_067_C..human	human	0.588429	TRDN
P1_6:123218601_123636775:-:41:2190	hs_lv_068_C..human	human	0.894849	TRDN
P1_6:123218601_123636775:-:41:2190	hs_lv_069_C..human	human	1.03066	TRDN
P1_6:123218601_123636775:-:41:2190	hs_lv_070_C..human	human	0.0678469	TRDN
P1_6:123218601_123636775:-:41:2190	hs_lv_071_C..human	human	0.0765819	TRDN
P1_6:123218601_123636775:-:41:2190	hs_lv_072_C..human	human	0.59905	TRDN
P1_6:123218601_123636775:-:41:2190	hs_lv_073_C..human	human	0.859071	TRDN
P1_6:123218601_123636775:-:41:2190	hs_lv_074_C..human	human	0.468949	TRDN
P1_6:123218601_123636775:-:41:2190	hs_lv_075_C..human	human	1.01088	TRDN
P1_6:123218601_123636775:-:41:2190	hs_lv_076_C..human	human	0.887575	TRDN
P1_6:123218601_123636775:-:41:2190	hs_lv_077_C..human	human	1.10737	TRDN
P1_6:123218601_123636775:-:41:2190	hs_lv_078_C..human	human	1.59921	TRDN
P1_6:123218601_123636775:-:41:2190	hs_lv_079_C..human	human	0.428468	TRDN
P1_6:123218601_123636775:-:41:2190	hs_lv_081_C..human	human	0.220783	TRDN
P1_6:123218601_123636775:-:41:2190	pt_lv_Barney..chimp	chimp	-1.16116	TRDN
P1_6:123218601_123636775:-:41:2190	pt_lv_Dirk1..chimp	chimp	-0.905115	TRDN
P1_6:123218601_123636775:-:41:2190	pt_lv_Emmanuel..chimp	chimp	0.089397	TRDN
P1_6:123218601_123636775:-:41:2190	pt_lv_Fangina..chimp	chimp	1.08057	TRDN
P1_6:123218601_123636775:-:41:2190	pt_lv_Theo..chimp	chimp	-0.462944	TRDN
P1_6:123218601_123636775:-:41:2190	rm_lv_9125..macaque	macaque	-0.628532	TRDN
P1_6:123218601_123636775:-:41:2190	rm_lv_R00067..macaque	macaque	-0.906631	TRDN
P1_6:123218601_123636775:-:41:2190	rm_lv_Ri9809011..macaque	macaque	-0.930942	TRDN
P1_6:123218601_123636775:-:41:2190	rm_lv_RiN8..macaque	macaque	-0.36986	TRDN
