# Supplementary material for: Evolution of translational control and the emergence of genes and open reading frames in human and non-human primate hearts
Source: Nat Cardiovasc Res. 2024 Sep 24;3(10):1217–35. doi: 10.1038/s44161-024-00544-7 (PMC11473369; doi:10.1038/s44161-024-00544-7)
Supplement: Supplementary file 11 — Statistical source data. [file 44161_2024_544_MOESM11_ESM.xlsx]

## Sheet: TNNT2, MYL2V
Sample	Species	TNNT2 (%)	MLC2v (%)
iPSC-CM	Macaca mulatta	90.5	2.35
iPSC-CM	Macaca mulatta	97.8	0.07
iPSC-CM	Macaca mulatta	94.2	0.28
iPSC-CM	Gorilla gorilla	99.4	55
iPSC-CM	Gorilla gorilla	82.5	53.2
iPSC-CM	Gorilla gorilla	94.3	63.2
iPSC-CM	Pan troglodytes	97.7	28.2
iPSC-CM	Pan troglodytes	95	34.1
iPSC-CM	Pan troglodytes	99.3	19.5
iPSC-CM	Homo sapiens	98	46
iPSC-CM	Homo sapiens	77	28.2
iPSC-CM	Homo sapiens	96.8	8.34
iPSC-CM	Homo sapiens	92.2	26.1
iPSC-CM	Homo sapiens	95.8	10.7

## Sheet: MYH7_MYH6
sample	ratio	species
gg_CM_AssumboCG02..gorilla_cm	17.7972	gorilla_cm
gg_CM_AssumboDM05..gorilla_cm	6.05033	gorilla_cm
gg_CM_AssumboSK09..gorilla_cm	22.5183	gorilla_cm
hs_CM_BIHi242.C1..human	104.188	human
hs_CM_BIHi242.C2..human	36.1738	human
hs_CM_BIHi242.C3..human	12.1787	human
hs_CM_BIHi242.C4..human	78.816	human
hs_CM_BIHi242.C5..human	107.589	human
pt_CM_KarlchenCG23..chimp	9.32307	chimp
pt_CM_KarlchenDM02..chimp	22.9687	chimp
pt_CM_KarlchenDM07..chimp	124.311	chimp
rm_CM_WT101..macaque	0.101527	macaque
rm_CM_WT102..macaque	0.00992306	macaque
rm_CM_WT103..macaque	0.0348804	macaque

## Sheet: TNNI3_TNNI1
sample	ratio	species
gg_CM_AssumboCG02..gorilla_cm	0.116114	gorilla_cm
gg_CM_AssumboDM05..gorilla_cm	0.144517	gorilla_cm
gg_CM_AssumboSK09..gorilla_cm	0.163505	gorilla_cm
hs_CM_BIHi242.C1..human	0.121672	human
hs_CM_BIHi242.C2..human	0.0480688	human
hs_CM_BIHi242.C3..human	0.235389	human
hs_CM_BIHi242.C4..human	0.16659	human
hs_CM_BIHi242.C5..human	0.101998	human
pt_CM_KarlchenCG23..chimp	0.0269537	chimp
pt_CM_KarlchenDM02..chimp	0.0365418	chimp
pt_CM_KarlchenDM07..chimp	0.0284688	chimp
rm_CM_WT101..macaque	0.149663	macaque
rm_CM_WT102..macaque	0.148	macaque
rm_CM_WT103..macaque	0.270198	macaque

## Sheet: Ratios Cardoso-Moreira et al
ratio	species	stage	value
MYH7:MYH6	Human	Prenatal	1.53108
MYH7:MYH6	Human	Late postnatal	18.7914
MYH7:MYH6	Rhesus	Prenatal	0.414199
MYH7:MYH6	Rhesus	Late postnatal	4.66676
TNNI3:TNNI1	Human	Prenatal	0.0660572
TNNI3:TNNI1	Human	Late postnatal	25.9642
TNNI3:TNNI1	Rhesus	Prenatal	0.291671
TNNI3:TNNI1	Rhesus	Late postnatal	652.473
IRX4:NR2F2	Human	Prenatal	3.72568
IRX4:NR2F2	Human	Late postnatal	0.0451116
IRX4:NR2F2	Rhesus	Prenatal	0.0546343
IRX4:NR2F2	Rhesus	Late postnatal	0.287723

## Sheet: GO terms
term_name	term_id	upregulated	intersection_size	term_size	query_size	p_value	category
cellular respiration	GO:0045333	LV	128	166	3304	6.49704e-30	concordant
aerobic respiration	GO:0009060	LV	109	133	3304	2.44302e-29	concordant
energy derivation by oxidation of organic compounds	GO:0015980	LV	156	223	3304	1.25867e-28	concordant
generation of precursor metabolites and energy	GO:0006091	LV	207	345	3304	1.19925e-24	concordant
oxidative phosphorylation	GO:0006119	LV	81	95	3304	2.93229e-23	concordant
small molecule metabolic process	GO:0044281	LV	498	1094	3304	1.6605e-21	concordant
oxidoreductase activity	GO:0016491	LV	248	451	3304	3.32024e-22	concordant
mitochondrion	GO:0005739	LV	634	1185	3304	2.90928e-60	concordant
mitochondrial inner membrane	GO:0005743	LV	252	353	3304	1.37414e-51	concordant
mitochondrial protein-containing complex	GO:0098798	LV	184	227	3304	8.79526e-51	concordant
mitochondrial envelope	GO:0005740	LV	351	579	3304	1.41729e-46	concordant
mitochondrial membrane	GO:0031966	LV	335	548	3304	2.3146e-45	concordant
organelle inner membrane	GO:0019866	LV	262	391	3304	2.92541e-45	concordant
mitochondrial matrix	GO:0005759	LV	242	377	3304	1.53708e-36	concordant
inner mitochondrial membrane protein complex	GO:0098800	LV	100	115	3304	3.94657e-31	concordant
organelle envelope	GO:0031967	LV	446	925	3304	2.09261e-25	concordant
envelope	GO:0031975	LV	446	925	3304	2.09261e-25	concordant
respiratory chain complex	GO:0098803	LV	58	61	3304	1.7235e-21	concordant
respirasome	GO:0070469	LV	62	67	3304	2.00886e-21	concordant
mitochondrial respirasome	GO:0005746	LV	59	63	3304	6.11914e-21	concordant
Oxidative phosphorylation	KEGG:00190	LV	78	89	3304	1.50996e-26	concordant
Prion disease	KEGG:05020	LV	123	183	3304	7.03508e-22	concordant
aerobic respiration	GO:0009060	Postnatal LV (Cardoso-Moreira et al.)	103	133	3239	1.95587e-24	concordant
cellular respiration	GO:0045333	Postnatal LV (Cardoso-Moreira et al.)	120	166	3239	3.65388e-24	concordant
oxidative phosphorylation	GO:0006119	Postnatal LV (Cardoso-Moreira et al.)	80	95	3239	8.22554e-23	concordant
energy derivation by oxidation of organic compounds	GO:0015980	Postnatal LV (Cardoso-Moreira et al.)	141	223	3239	1.23708e-19	concordant
generation of precursor metabolites and energy	GO:0006091	Postnatal LV (Cardoso-Moreira et al.)	190	345	3239	2.73277e-17	concordant
small molecule metabolic process	GO:0044281	Postnatal LV (Cardoso-Moreira et al.)	449	1094	3239	1.94805e-10	concordant
oxidoreductase activity	GO:0016491	Postnatal LV (Cardoso-Moreira et al.)	209	451	3239	1.98632e-08	concordant
mitochondrial protein-containing complex	GO:0098798	Postnatal LV (Cardoso-Moreira et al.)	167	227	3239	9.27967e-37	concordant
mitochondrial inner membrane	GO:0005743	Postnatal LV (Cardoso-Moreira et al.)	227	353	3239	9.96695e-36	concordant
mitochondrion	GO:0005739	Postnatal LV (Cardoso-Moreira et al.)	553	1185	3239	8.14784e-31	concordant
organelle inner membrane	GO:0019866	Postnatal LV (Cardoso-Moreira et al.)	235	391	3239	3.30938e-30	concordant
mitochondrial membrane	GO:0031966	Postnatal LV (Cardoso-Moreira et al.)	298	548	3239	3.82118e-28	concordant
inner mitochondrial membrane protein complex	GO:0098800	Postnatal LV (Cardoso-Moreira et al.)	96	115	3239	1.86285e-27	concordant
mitochondrial envelope	GO:0005740	Postnatal LV (Cardoso-Moreira et al.)	309	579	3239	2.37108e-27	concordant
respiratory chain complex	GO:0098803	Postnatal LV (Cardoso-Moreira et al.)	58	61	3239	5.53048e-22	concordant
mitochondrial respirasome	GO:0005746	Postnatal LV (Cardoso-Moreira et al.)	59	63	3239	1.94094e-21	concordant
respirasome	GO:0070469	Postnatal LV (Cardoso-Moreira et al.)	60	67	3239	2.97551e-19	concordant
mitochondrial matrix	GO:0005759	Postnatal LV (Cardoso-Moreira et al.)	199	377	3239	2.11218e-15	concordant
organelle envelope	GO:0031967	Postnatal LV (Cardoso-Moreira et al.)	391	925	3239	7.80892e-11	concordant
envelope	GO:0031975	Postnatal LV (Cardoso-Moreira et al.)	391	925	3239	7.80892e-11	concordant
Oxidative phosphorylation	KEGG:00190	Postnatal LV (Cardoso-Moreira et al.)	77	89	3239	5.38263e-26	concordant
Prion disease	KEGG:05020	Postnatal LV (Cardoso-Moreira et al.)	112	183	3239	7.62349e-16	concordant
cell cycle process	GO:0022402	iPSC-CM	357	926	2912	4.54037e-10	concordant
cell division	GO:0051301	iPSC-CM	210	490	2912	2.03428e-09	concordant
generation of neurons	GO:0048699	iPSC-CM	353	929	2912	7.12889e-09	concordant
cell cycle	GO:0007049	iPSC-CM	467	1299	2912	2.25227e-08	concordant
nervous system development	GO:0007399	iPSC-CM	530	1513	2912	7.44472e-08	concordant
pattern specification process	GO:0007389	iPSC-CM	120	252	2912	1.99825e-07	concordant
neuron differentiation	GO:0030182	iPSC-CM	330	878	2912	2.52287e-07	concordant
system development	GO:0048731	iPSC-CM	781	2380	2912	1.23565e-06	concordant
neurogenesis	GO:0022008	iPSC-CM	390	1080	2912	1.45128e-06	concordant
animal organ morphogenesis	GO:0009887	iPSC-CM	235	598	2912	3.18121e-06	concordant
plasma membrane bounded cell projection organization	GO:0120036	iPSC-CM	359	988	2912	4.20998e-06	concordant
embryonic morphogenesis	GO:0048598	iPSC-CM	157	367	2912	4.52128e-06	concordant
morphogenesis of embryonic epithelium	GO:0016331	iPSC-CM	61	107	2912	5.10243e-06	concordant
chromosome organization	GO:0051276	iPSC-CM	188	460	2912	6.891e-06	concordant
tissue morphogenesis	GO:0048729	iPSC-CM	164	390	2912	8.48615e-06	concordant
cell projection organization	GO:0030030	iPSC-CM	365	1013	2912	9.63584e-06	concordant
neuron projection development	GO:0031175	iPSC-CM	250	651	2912	1.13623e-05	concordant
embryo development	GO:0009790	iPSC-CM	277	735	2912	1.14551e-05	concordant
nuclear division	GO:0000280	iPSC-CM	131	296	2912	1.16976e-05	concordant
neuron development	GO:0048666	iPSC-CM	272	720	2912	1.27007e-05	concordant
head development	GO:0060322	iPSC-CM	190	472	2912	2.45538e-05	concordant
mitotic cell cycle process	GO:1903047	iPSC-CM	230	594	2912	2.62112e-05	concordant
nuclear chromosome segregation	GO:0098813	iPSC-CM	108	235	2912	3.31002e-05	concordant
chromosome segregation	GO:0007059	iPSC-CM	139	323	2912	3.42916e-05	concordant
multicellular organism development	GO:0007275	iPSC-CM	886	2779	2912	3.9459e-05	concordant
regionalization	GO:0003002	iPSC-CM	103	225	2912	0.000107535	concordant
meiosis I cell cycle process	GO:0061982	iPSC-CM	40	63	2912	0.000111988	concordant
epithelial tube morphogenesis	GO:0060562	iPSC-CM	107	237	2912	0.000137361	concordant
animal organ development	GO:0048513	iPSC-CM	589	1776	2912	0.000150647	concordant
reproductive process	GO:0022414	iPSC-CM	275	745	2912	0.000153402	concordant
mitotic cell cycle	GO:0000278	iPSC-CM	259	695	2912	0.000163823	concordant
morphogenesis of an epithelium	GO:0002009	iPSC-CM	137	325	2912	0.000232183	concordant
embryonic epithelial tube formation	GO:0001838	iPSC-CM	53	95	2912	0.00024421	concordant
brain development	GO:0007420	iPSC-CM	173	433	2912	0.000291716	concordant
external encapsulating structure organization	GO:0045229	iPSC-CM	97	212	2912	0.000326162	concordant
extracellular structure organization	GO:0043062	iPSC-CM	97	212	2912	0.000326162	concordant
extracellular matrix organization	GO:0030198	iPSC-CM	97	212	2912	0.000326162	concordant
meiotic cell cycle process	GO:1903046	iPSC-CM	59	111	2912	0.000396292	concordant
reproduction	GO:0000003	iPSC-CM	275	753	2912	0.000508376	concordant
epithelial tube formation	GO:0072175	iPSC-CM	56	105	2912	0.000808165	concordant
collagen fibril organization	GO:0030199	iPSC-CM	35	55	2912	0.00103938	concordant
DNA-templated DNA replication	GO:0006261	iPSC-CM	65	129	2912	0.00113334	concordant
epithelium development	GO:0060429	iPSC-CM	250	680	2912	0.00128736	concordant
mitotic sister chromatid segregation	GO:0000070	iPSC-CM	75	157	2912	0.00183727	concordant
sister chromatid segregation	GO:0000819	iPSC-CM	87	190	2912	0.00187045	concordant
central nervous system development	GO:0007417	iPSC-CM	226	607	2912	0.00192976	concordant
non-canonical Wnt signaling pathway	GO:0035567	iPSC-CM	31	47	2912	0.00195119	concordant
sensory organ development	GO:0007423	iPSC-CM	129	311	2912	0.00208059	concordant
neuron projection morphogenesis	GO:0048812	iPSC-CM	163	414	2912	0.00264462	concordant
developmental process involved in reproduction	GO:0003006	iPSC-CM	189	495	2912	0.00332869	concordant
Wnt signaling pathway, planar cell polarity pathway	GO:0060071	iPSC-CM	26	37	2912	0.00346799	concordant
renal system development	GO:0072001	iPSC-CM	96	218	2912	0.00401957	concordant
chordate embryonic development	GO:0043009	iPSC-CM	173	448	2912	0.00499432	concordant
organelle fission	GO:0048285	iPSC-CM	135	333	2912	0.00518559	concordant
primary neural tube formation	GO:0014020	iPSC-CM	44	79	2912	0.0052294	concordant
sensory organ morphogenesis	GO:0090596	iPSC-CM	72	152	2912	0.00526185	concordant
cell projection morphogenesis	GO:0048858	iPSC-CM	168	433	2912	0.00530735	concordant
neuron projection guidance	GO:0097485	iPSC-CM	69	144	2912	0.00551476	concordant
axon guidance	GO:0007411	iPSC-CM	69	144	2912	0.00551476	concordant
cell development	GO:0048468	iPSC-CM	537	1638	2912	0.00573564	concordant
plasma membrane bounded cell projection morphogenesis	GO:0120039	iPSC-CM	166	428	2912	0.0065099	concordant
regulation of cell cycle process	GO:0010564	iPSC-CM	198	527	2912	0.00652476	concordant
tube formation	GO:0035148	iPSC-CM	57	113	2912	0.00782794	concordant
meiotic nuclear division	GO:0140013	iPSC-CM	50	95	2912	0.00817159	concordant
embryo development ending in birth or egg hatching	GO:0009792	iPSC-CM	176	461	2912	0.00963034	concordant
anatomical structure development	GO:0048856	iPSC-CM	1041	3394	2912	0.0096608	concordant
attachment of spindle microtubules to kinetochore	GO:0008608	iPSC-CM	29	45	2912	0.0114531	concordant
embryonic organ morphogenesis	GO:0048562	iPSC-CM	74	160	2912	0.0117661	concordant
cell morphogenesis involved in neuron differentiation	GO:0048667	iPSC-CM	148	377	2912	0.0135025	concordant
mitotic nuclear division	GO:0140014	iPSC-CM	96	223	2912	0.0148241	concordant
neural tube development	GO:0021915	iPSC-CM	59	120	2912	0.0149684	concordant
meiosis I	GO:0007127	iPSC-CM	34	57	2912	0.0161871	concordant
neural tube formation	GO:0001841	iPSC-CM	45	84	2912	0.0172732	concordant
cellular developmental process	GO:0048869	iPSC-CM	771	2456	2912	0.0190023	concordant
DNA replication	GO:0006260	iPSC-CM	93	216	2912	0.0224628	concordant
cell differentiation	GO:0030154	iPSC-CM	770	2455	2912	0.0228554	concordant
cell morphogenesis	GO:0000902	iPSC-CM	228	630	2912	0.0229457	concordant
kidney development	GO:0001822	iPSC-CM	91	211	2912	0.0272331	concordant
developmental process	GO:0032502	iPSC-CM	1114	3669	2912	0.0276451	concordant
positive regulation of cell cycle	GO:0045787	iPSC-CM	96	226	2912	0.0311458	concordant
chromosome separation	GO:0051304	iPSC-CM	38	68	2912	0.0342824	concordant
DNA metabolic process	GO:0006259	iPSC-CM	262	743	2912	0.0381395	concordant
morphogenesis of a polarized epithelium	GO:0001738	iPSC-CM	29	47	2912	0.0441221	concordant
microtubule cytoskeleton organization	GO:0000226	iPSC-CM	170	452	2912	0.0478727	concordant
skeletal system development	GO:0001501	iPSC-CM	125	314	2912	0.0487989	concordant
DNA binding	GO:0003677	iPSC-CM	491	1405	2912	9.66739e-07	concordant
chromatin binding	GO:0003682	iPSC-CM	175	423	2912	9.79232e-06	concordant
extracellular matrix structural constituent conferring tensile strength	GO:0030020	iPSC-CM	25	32	2912	0.000168892	concordant
ATP-dependent activity, acting on DNA	GO:0008094	iPSC-CM	50	96	2912	0.012546	concordant
catalytic activity, acting on DNA	GO:0140097	iPSC-CM	82	183	2912	0.0144212	concordant
chromosomal region	GO:0098687	iPSC-CM	141	310	2912	2.0433e-07	concordant
chromosome	GO:0005694	iPSC-CM	411	1167	2912	1.94453e-05	concordant
condensed chromosome	GO:0000793	iPSC-CM	95	213	2912	0.00221683	concordant
chromosome, centromeric region	GO:0000775	iPSC-CM	90	200	2912	0.00301005	concordant
outer kinetochore	GO:0000940	iPSC-CM	15	17	2912	0.0137489	concordant
collagen trimer	GO:0005581	iPSC-CM	33	55	2912	0.0198981	concordant
presynaptic membrane	GO:0042734	iPSC-CM	41	75	2912	0.0278829	concordant
condensed chromosome, centromeric region	GO:0000779	iPSC-CM	70	152	2912	0.0302219	concordant
kinetochore	GO:0000776	iPSC-CM	66	142	2912	0.0418095	concordant
CEN complex	CORUM:929	iPSC-CM	19	28	2912	0.000701519	concordant
BHC110 complex	CORUM:1492	iPSC-CM	9	10	2912	0.00483967	concordant
Fanconi anemia FAAP100 complex	CORUM:6884	iPSC-CM	7	7	2912	0.00856495	concordant
FA core complex (Fanconi anemia core complex)	CORUM:1624	iPSC-CM	7	7	2912	0.00856495	concordant
anti-BHC110 complex	CORUM:633	iPSC-CM	9	11	2912	0.0200821	concordant
FA complex (Fanconi anemia complex)	CORUM:1152	iPSC-CM	6	6	2912	0.0312683	concordant
Protein digestion and absorption	KEGG:04974	iPSC-CM	31	52	2912	0.000156643	concordant
Fanconi anemia pathway	KEGG:03460	iPSC-CM	25	41	2912	0.00098119	concordant
Cell cycle	KEGG:04110	iPSC-CM	58	128	2912	0.00145049	concordant
p53 signaling pathway	KEGG:04115	iPSC-CM	32	61	2912	0.0042461	concordant
DNA replication	KEGG:03030	iPSC-CM	18	29	2912	0.0140174	concordant
cell cycle process	GO:0022402	Prenatal LV (Cardoso-Moreira et al.)	344	926	2341	2.11831e-23	concordant
cell division	GO:0051301	Prenatal LV (Cardoso-Moreira et al.)	209	490	2341	5.813e-21	concordant
chromosome segregation	GO:0007059	Prenatal LV (Cardoso-Moreira et al.)	155	323	2341	6.58153e-21	concordant
cell cycle	GO:0007049	Prenatal LV (Cardoso-Moreira et al.)	438	1299	2341	1.24849e-20	concordant
chromosome organization	GO:0051276	Prenatal LV (Cardoso-Moreira et al.)	191	460	2341	3.74666e-17	concordant
nuclear chromosome segregation	GO:0098813	Prenatal LV (Cardoso-Moreira et al.)	117	235	2341	1.58984e-16	concordant
nuclear division	GO:0000280	Prenatal LV (Cardoso-Moreira et al.)	133	296	2341	2.98478e-14	concordant
mitotic cell cycle process	GO:1903047	Prenatal LV (Cardoso-Moreira et al.)	222	594	2341	8.82696e-14	concordant
DNA-templated DNA replication	GO:0006261	Prenatal LV (Cardoso-Moreira et al.)	74	129	2341	1.23243e-13	concordant
mitotic cell cycle	GO:0000278	Prenatal LV (Cardoso-Moreira et al.)	250	695	2341	1.53073e-13	concordant
DNA metabolic process	GO:0006259	Prenatal LV (Cardoso-Moreira et al.)	259	743	2341	3.63107e-12	concordant
sister chromatid segregation	GO:0000819	Prenatal LV (Cardoso-Moreira et al.)	93	190	2341	8.30311e-12	concordant
organelle fission	GO:0048285	Prenatal LV (Cardoso-Moreira et al.)	139	333	2341	1.10315e-11	concordant
mitotic sister chromatid segregation	GO:0000070	Prenatal LV (Cardoso-Moreira et al.)	80	157	2341	6.10283e-11	concordant
nucleic acid metabolic process	GO:0090304	Prenatal LV (Cardoso-Moreira et al.)	869	3236	2341	1.85146e-10	concordant
mitotic nuclear division	GO:0140014	Prenatal LV (Cardoso-Moreira et al.)	101	223	2341	2.94898e-10	concordant
DNA replication	GO:0006260	Prenatal LV (Cardoso-Moreira et al.)	98	216	2341	6.55597e-10	concordant
attachment of spindle microtubules to kinetochore	GO:0008608	Prenatal LV (Cardoso-Moreira et al.)	34	45	2341	1.46589e-09	concordant
regulation of cell cycle process	GO:0010564	Prenatal LV (Cardoso-Moreira et al.)	190	527	2341	1.91553e-09	concordant
DNA repair	GO:0006281	Prenatal LV (Cardoso-Moreira et al.)	166	446	2341	3.76377e-09	concordant
regulation of chromosome segregation	GO:0051983	Prenatal LV (Cardoso-Moreira et al.)	59	109	2341	1.14419e-08	concordant
positive regulation of cell cycle process	GO:0090068	Prenatal LV (Cardoso-Moreira et al.)	81	173	2341	1.65213e-08	concordant
protein-DNA complex organization	GO:0071824	Prenatal LV (Cardoso-Moreira et al.)	212	622	2341	4.12222e-08	concordant
meiotic cell cycle	GO:0051321	Prenatal LV (Cardoso-Moreira et al.)	72	151	2341	1.13653e-07	concordant
meiotic cell cycle process	GO:1903046	Prenatal LV (Cardoso-Moreira et al.)	58	111	2341	1.32473e-07	concordant
positive regulation of cell cycle	GO:0045787	Prenatal LV (Cardoso-Moreira et al.)	95	226	2341	4.24646e-07	concordant
cell cycle phase transition	GO:0044770	Prenatal LV (Cardoso-Moreira et al.)	152	419	2341	4.59164e-07	concordant
regulation of nucleobase-containing compound metabolic process	GO:0019219	Prenatal LV (Cardoso-Moreira et al.)	665	2464	2341	9.79567e-07	concordant
microtubule cytoskeleton organization	GO:0000226	Prenatal LV (Cardoso-Moreira et al.)	160	452	2341	1.19398e-06	concordant
chromosome localization	GO:0050000	Prenatal LV (Cardoso-Moreira et al.)	51	96	2341	1.23018e-06	concordant
metaphase chromosome alignment	GO:0051310	Prenatal LV (Cardoso-Moreira et al.)	45	80	2341	1.40165e-06	concordant
establishment of chromosome localization	GO:0051303	Prenatal LV (Cardoso-Moreira et al.)	48	89	2341	2.3411e-06	concordant
heterocycle metabolic process	GO:0046483	Prenatal LV (Cardoso-Moreira et al.)	946	3688	2341	2.84089e-06	concordant
regulation of cell cycle	GO:0051726	Prenatal LV (Cardoso-Moreira et al.)	250	792	2341	3.51844e-06	concordant
DNA recombination	GO:0006310	Prenatal LV (Cardoso-Moreira et al.)	87	208	2341	4.41391e-06	concordant
double-strand break repair	GO:0006302	Prenatal LV (Cardoso-Moreira et al.)	92	226	2341	7.3699e-06	concordant
nucleobase-containing compound metabolic process	GO:0006139	Prenatal LV (Cardoso-Moreira et al.)	924	3606	2341	8.02035e-06	concordant
cellular aromatic compound metabolic process	GO:0006725	Prenatal LV (Cardoso-Moreira et al.)	946	3707	2341	1.10934e-05	concordant
meiotic nuclear division	GO:0140013	Prenatal LV (Cardoso-Moreira et al.)	49	95	2341	1.1946e-05	concordant
chromosome separation	GO:0051304	Prenatal LV (Cardoso-Moreira et al.)	39	68	2341	1.33548e-05	concordant
regulation of chromosome separation	GO:1905818	Prenatal LV (Cardoso-Moreira et al.)	37	63	2341	1.50233e-05	concordant
chromatin organization	GO:0006325	Prenatal LV (Cardoso-Moreira et al.)	183	550	2341	1.62906e-05	concordant
metaphase/anaphase transition of mitotic cell cycle	GO:0007091	Prenatal LV (Cardoso-Moreira et al.)	43	80	2341	2.75547e-05	concordant
mitotic cell cycle phase transition	GO:0044772	Prenatal LV (Cardoso-Moreira et al.)	125	345	2341	3.75262e-05	concordant
metaphase/anaphase transition of cell cycle	GO:0044784	Prenatal LV (Cardoso-Moreira et al.)	43	81	2341	4.62971e-05	concordant
regulation of sister chromatid segregation	GO:0033045	Prenatal LV (Cardoso-Moreira et al.)	45	87	2341	5.73067e-05	concordant
meiotic chromosome segregation	GO:0045132	Prenatal LV (Cardoso-Moreira et al.)	31	50	2341	6.39877e-05	concordant
regulation of cell cycle phase transition	GO:1901987	Prenatal LV (Cardoso-Moreira et al.)	120	330	2341	6.41585e-05	concordant
meiosis I cell cycle process	GO:0061982	Prenatal LV (Cardoso-Moreira et al.)	36	63	2341	7.48157e-05	concordant
regulation of mitotic metaphase/anaphase transition	GO:0030071	Prenatal LV (Cardoso-Moreira et al.)	41	77	2341	0.000100897	concordant
regulation of chromosome organization	GO:0033044	Prenatal LV (Cardoso-Moreira et al.)	83	206	2341	0.000105517	concordant
cell cycle checkpoint signaling	GO:0000075	Prenatal LV (Cardoso-Moreira et al.)	68	158	2341	0.000121073	concordant
organic cyclic compound metabolic process	GO:1901360	Prenatal LV (Cardoso-Moreira et al.)	967	3836	2341	0.000133512	concordant
regulation of metaphase/anaphase transition of cell cycle	GO:1902099	Prenatal LV (Cardoso-Moreira et al.)	41	78	2341	0.000167704	concordant
DNA damage response	GO:0006974	Prenatal LV (Cardoso-Moreira et al.)	212	675	2341	0.000183114	concordant
centrosome cycle	GO:0007098	Prenatal LV (Cardoso-Moreira et al.)	51	107	2341	0.000185747	concordant
negative regulation of cell cycle process	GO:0010948	Prenatal LV (Cardoso-Moreira et al.)	89	230	2341	0.000299759	concordant
DNA-templated DNA replication maintenance of fidelity	GO:0045005	Prenatal LV (Cardoso-Moreira et al.)	26	40	2341	0.000326465	concordant
regulation of mitotic sister chromatid separation	GO:0010965	Prenatal LV (Cardoso-Moreira et al.)	30	50	2341	0.000360326	concordant
double-strand break repair via homologous recombination	GO:0000724	Prenatal LV (Cardoso-Moreira et al.)	57	127	2341	0.000374503	concordant
regulation of RNA metabolic process	GO:0051252	Prenatal LV (Cardoso-Moreira et al.)	599	2263	2341	0.000544256	concordant
reproductive process	GO:0022414	Prenatal LV (Cardoso-Moreira et al.)	228	745	2341	0.000561787	concordant
negative regulation of cell cycle	GO:0045786	Prenatal LV (Cardoso-Moreira et al.)	105	288	2341	0.000598213	concordant
negative regulation of mitotic metaphase/anaphase transition	GO:0045841	Prenatal LV (Cardoso-Moreira et al.)	26	41	2341	0.000705329	concordant
negative regulation of sister chromatid segregation	GO:0033046	Prenatal LV (Cardoso-Moreira et al.)	26	41	2341	0.000705329	concordant
negative regulation of mitotic sister chromatid segregation	GO:0033048	Prenatal LV (Cardoso-Moreira et al.)	26	41	2341	0.000705329	concordant
negative regulation of mitotic sister chromatid separation	GO:2000816	Prenatal LV (Cardoso-Moreira et al.)	26	41	2341	0.000705329	concordant
recombinational repair	GO:0000725	Prenatal LV (Cardoso-Moreira et al.)	57	129	2341	0.000750683	concordant
regulation of transcription by RNA polymerase II	GO:0006357	Prenatal LV (Cardoso-Moreira et al.)	410	1478	2341	0.000820237	concordant
reproduction	GO:0000003	Prenatal LV (Cardoso-Moreira et al.)	229	753	2341	0.000943439	concordant
spindle organization	GO:0007051	Prenatal LV (Cardoso-Moreira et al.)	68	165	2341	0.00102795	concordant
regulation of DNA metabolic process	GO:0051052	Prenatal LV (Cardoso-Moreira et al.)	130	381	2341	0.00125033	concordant
heterocycle biosynthetic process	GO:0018130	Prenatal LV (Cardoso-Moreira et al.)	652	2502	2341	0.0014225	concordant
regulation of mitotic sister chromatid segregation	GO:0033047	Prenatal LV (Cardoso-Moreira et al.)	28	47	2341	0.00142962	concordant
negative regulation of chromosome segregation	GO:0051985	Prenatal LV (Cardoso-Moreira et al.)	26	42	2341	0.00146362	concordant
negative regulation of metaphase/anaphase transition of cell cycle	GO:1902100	Prenatal LV (Cardoso-Moreira et al.)	26	42	2341	0.00146362	concordant
negative regulation of chromosome separation	GO:1905819	Prenatal LV (Cardoso-Moreira et al.)	26	42	2341	0.00146362	concordant
regulation of RNA biosynthetic process	GO:2001141	Prenatal LV (Cardoso-Moreira et al.)	544	2044	2341	0.00152744	concordant
transcription by RNA polymerase II	GO:0006366	Prenatal LV (Cardoso-Moreira et al.)	428	1562	2341	0.00192316	concordant
positive regulation of chromosome segregation	GO:0051984	Prenatal LV (Cardoso-Moreira et al.)	19	26	2341	0.00204272	concordant
regulation of DNA-templated transcription	GO:0006355	Prenatal LV (Cardoso-Moreira et al.)	540	2031	2341	0.00204959	concordant
regulation of DNA-templated DNA replication	GO:0090329	Prenatal LV (Cardoso-Moreira et al.)	25	40	2341	0.00205638	concordant
RNA biosynthetic process	GO:0032774	Prenatal LV (Cardoso-Moreira et al.)	567	2146	2341	0.00218416	concordant
aromatic compound biosynthetic process	GO:0019438	Prenatal LV (Cardoso-Moreira et al.)	650	2500	2341	0.00224949	concordant
mitotic sister chromatid separation	GO:0051306	Prenatal LV (Cardoso-Moreira et al.)	30	53	2341	0.002348	concordant
microtubule organizing center organization	GO:0031023	Prenatal LV (Cardoso-Moreira et al.)	52	117	2341	0.00252285	concordant
negative regulation of mitotic nuclear division	GO:0045839	Prenatal LV (Cardoso-Moreira et al.)	28	48	2341	0.00271124	concordant
attachment of mitotic spindle microtubules to kinetochore	GO:0051315	Prenatal LV (Cardoso-Moreira et al.)	17	22	2341	0.00272816	concordant
regulation of mitotic nuclear division	GO:0007088	Prenatal LV (Cardoso-Moreira et al.)	42	87	2341	0.00276765	concordant
nucleobase-containing compound biosynthetic process	GO:0034654	Prenatal LV (Cardoso-Moreira et al.)	639	2456	2341	0.00278701	concordant
negative regulation of cell cycle phase transition	GO:1901988	Prenatal LV (Cardoso-Moreira et al.)	78	202	2341	0.00288713	concordant
replication fork processing	GO:0031297	Prenatal LV (Cardoso-Moreira et al.)	23	36	2341	0.00398888	concordant
DNA-templated transcription	GO:0006351	Prenatal LV (Cardoso-Moreira et al.)	559	2123	2341	0.0048394	concordant
meiosis I	GO:0007127	Prenatal LV (Cardoso-Moreira et al.)	31	57	2341	0.0049214	concordant
organic cyclic compound biosynthetic process	GO:1901362	Prenatal LV (Cardoso-Moreira et al.)	668	2591	2341	0.00571104	concordant
mitotic spindle assembly checkpoint signaling	GO:0007094	Prenatal LV (Cardoso-Moreira et al.)	24	39	2341	0.00591034	concordant
spindle assembly checkpoint signaling	GO:0071173	Prenatal LV (Cardoso-Moreira et al.)	24	39	2341	0.00591034	concordant
mitotic spindle checkpoint signaling	GO:0071174	Prenatal LV (Cardoso-Moreira et al.)	24	39	2341	0.00591034	concordant
mitotic cell cycle checkpoint signaling	GO:0007093	Prenatal LV (Cardoso-Moreira et al.)	50	114	2341	0.0075767	concordant
cell cycle DNA replication	GO:0044786	Prenatal LV (Cardoso-Moreira et al.)	23	37	2341	0.00834353	concordant
regulation of nuclear division	GO:0051783	Prenatal LV (Cardoso-Moreira et al.)	45	99	2341	0.0088951	concordant
negative regulation of nuclear division	GO:0051784	Prenatal LV (Cardoso-Moreira et al.)	28	50	2341	0.00898019	concordant
spindle checkpoint signaling	GO:0031577	Prenatal LV (Cardoso-Moreira et al.)	24	40	2341	0.0116913	concordant
chromatin remodeling	GO:0006338	Prenatal LV (Cardoso-Moreira et al.)	141	436	2341	0.0132446	concordant
negative regulation of chromosome organization	GO:2001251	Prenatal LV (Cardoso-Moreira et al.)	37	77	2341	0.0196741	concordant
RNA metabolic process	GO:0016070	Prenatal LV (Cardoso-Moreira et al.)	727	2869	2341	0.024549	concordant
spindle assembly	GO:0051225	Prenatal LV (Cardoso-Moreira et al.)	45	102	2341	0.0255943	concordant
regulation of mitotic cell cycle	GO:0007346	Prenatal LV (Cardoso-Moreira et al.)	122	371	2341	0.0324865	concordant
kinetochore organization	GO:0051383	Prenatal LV (Cardoso-Moreira et al.)	15	20	2341	0.0336789	concordant
nuclear DNA replication	GO:0033260	Prenatal LV (Cardoso-Moreira et al.)	21	34	2341	0.0338593	concordant
regulation of mitotic cell cycle phase transition	GO:1901990	Prenatal LV (Cardoso-Moreira et al.)	91	259	2341	0.0379499	concordant
DNA conformation change	GO:0071103	Prenatal LV (Cardoso-Moreira et al.)	37	79	2341	0.0438596	concordant
mitotic spindle organization	GO:0007052	Prenatal LV (Cardoso-Moreira et al.)	47	110	2341	0.0448406	concordant
negative regulation of mitotic cell cycle	GO:0045930	Prenatal LV (Cardoso-Moreira et al.)	67	176	2341	0.0449388	concordant
chromosome organization involved in meiotic cell cycle	GO:0070192	Prenatal LV (Cardoso-Moreira et al.)	20	32	2341	0.0478056	concordant
DNA binding	GO:0003677	Prenatal LV (Cardoso-Moreira et al.)	450	1405	2341	3.70129e-16	concordant
catalytic activity, acting on DNA	GO:0140097	Prenatal LV (Cardoso-Moreira et al.)	80	183	2341	1.84546e-06	concordant
nucleic acid binding	GO:0003676	Prenatal LV (Cardoso-Moreira et al.)	680	2574	2341	4.25835e-05	concordant
chromatin binding	GO:0003682	Prenatal LV (Cardoso-Moreira et al.)	146	423	2341	6.94756e-05	concordant
double-stranded DNA binding	GO:0003690	Prenatal LV (Cardoso-Moreira et al.)	253	831	2341	0.000138325	concordant
sequence-specific DNA binding	GO:0043565	Prenatal LV (Cardoso-Moreira et al.)	254	844	2341	0.000423573	concordant
sequence-specific double-stranded DNA binding	GO:1990837	Prenatal LV (Cardoso-Moreira et al.)	233	772	2341	0.00143506	concordant
ATP-dependent activity, acting on DNA	GO:0008094	Prenatal LV (Cardoso-Moreira et al.)	45	96	2341	0.00286988	concordant
single-stranded DNA helicase activity	GO:0017116	Prenatal LV (Cardoso-Moreira et al.)	16	20	2341	0.00289343	concordant
DNA secondary structure binding	GO:0000217	Prenatal LV (Cardoso-Moreira et al.)	21	31	2341	0.00325544	concordant
transcription regulatory region nucleic acid binding	GO:0001067	Prenatal LV (Cardoso-Moreira et al.)	219	736	2341	0.0132236	concordant
transcription cis-regulatory region binding	GO:0000976	Prenatal LV (Cardoso-Moreira et al.)	218	734	2341	0.0164866	concordant
RNA polymerase II transcription regulatory region sequence-specific DNA binding	GO:0000977	Prenatal LV (Cardoso-Moreira et al.)	197	654	2341	0.0214535	concordant
chromosomal region	GO:0098687	Prenatal LV (Cardoso-Moreira et al.)	147	310	2341	5.62305e-19	concordant
chromosome	GO:0005694	Prenatal LV (Cardoso-Moreira et al.)	396	1167	2341	1.18995e-18	concordant
condensed chromosome	GO:0000793	Prenatal LV (Cardoso-Moreira et al.)	106	213	2341	1.27697e-14	concordant
chromosome, centromeric region	GO:0000775	Prenatal LV (Cardoso-Moreira et al.)	101	200	2341	2.3832e-14	concordant
condensed chromosome, centromeric region	GO:0000779	Prenatal LV (Cardoso-Moreira et al.)	77	152	2341	3.17893e-10	concordant
kinetochore	GO:0000776	Prenatal LV (Cardoso-Moreira et al.)	70	142	2341	3.03975e-08	concordant
microtubule cytoskeleton	GO:0015630	Prenatal LV (Cardoso-Moreira et al.)	298	961	2341	4.11652e-07	concordant
non-membrane-bounded organelle	GO:0043228	Prenatal LV (Cardoso-Moreira et al.)	895	3442	2341	4.93225e-07	concordant
intracellular non-membrane-bounded organelle	GO:0043232	Prenatal LV (Cardoso-Moreira et al.)	895	3442	2341	4.93225e-07	concordant
nuclear chromosome	GO:0000228	Prenatal LV (Cardoso-Moreira et al.)	71	158	2341	5.1113e-06	concordant
microtubule organizing center	GO:0005815	Prenatal LV (Cardoso-Moreira et al.)	201	615	2341	1.19705e-05	concordant
centriole	GO:0005814	Prenatal LV (Cardoso-Moreira et al.)	56	116	2341	1.74193e-05	concordant
outer kinetochore	GO:0000940	Prenatal LV (Cardoso-Moreira et al.)	16	17	2341	2.02905e-05	concordant
centrosome	GO:0005813	Prenatal LV (Cardoso-Moreira et al.)	177	533	2341	3.84294e-05	concordant
nucleus	GO:0005634	Prenatal LV (Cardoso-Moreira et al.)	1232	5001	2341	4.18423e-05	concordant
spindle	GO:0005819	Prenatal LV (Cardoso-Moreira et al.)	121	333	2341	5.76507e-05	concordant
protein-DNA complex	GO:0032993	Prenatal LV (Cardoso-Moreira et al.)	242	794	2341	0.000286066	concordant
nucleoplasm	GO:0005654	Prenatal LV (Cardoso-Moreira et al.)	779	3057	2341	0.00230763	concordant
chromosome, telomeric region	GO:0000781	Prenatal LV (Cardoso-Moreira et al.)	54	123	2341	0.00233811	concordant
cytoskeleton	GO:0005856	Prenatal LV (Cardoso-Moreira et al.)	420	1542	2341	0.00578111	concordant
chromatin	GO:0000785	Prenatal LV (Cardoso-Moreira et al.)	223	745	2341	0.00608361	concordant
mitotic spindle	GO:0072686	Prenatal LV (Cardoso-Moreira et al.)	58	139	2341	0.00666904	concordant
nuclear lumen	GO:0031981	Prenatal LV (Cardoso-Moreira et al.)	832	3315	2341	0.0120615	concordant
spindle pole	GO:0000922	Prenatal LV (Cardoso-Moreira et al.)	58	142	2341	0.0159934	concordant
CENP-H-I complex	CORUM:7394	Prenatal LV (Cardoso-Moreira et al.)	7	7	2341	0.00242268	concordant
CENP-A NAC-CAD complex	CORUM:1179	Prenatal LV (Cardoso-Moreira et al.)	8	9	2341	0.00385946	concordant
FA complex (Fanconi anemia complex)	CORUM:1152	Prenatal LV (Cardoso-Moreira et al.)	6	6	2341	0.0110074	concordant
BHC110 complex	CORUM:1492	Prenatal LV (Cardoso-Moreira et al.)	8	10	2341	0.0155356	concordant
CTF18-cohesion-RFC-POLH complex	CORUM:3070	Prenatal LV (Cardoso-Moreira et al.)	7	8	2341	0.0156501	concordant
CEN complex	CORUM:929	Prenatal LV (Cardoso-Moreira et al.)	15	28	2341	0.0252396	concordant
anti-BHC110 complex	CORUM:633	Prenatal LV (Cardoso-Moreira et al.)	8	11	2341	0.0458941	concordant
KNL1-MIS12-NDC80-SPC24-ZWINT complex	CORUM:7542	Prenatal LV (Cardoso-Moreira et al.)	5	5	2341	0.049995	concordant
PCNA-CHL12-RFC2-5 complex	CORUM:2797	Prenatal LV (Cardoso-Moreira et al.)	5	5	2341	0.049995	concordant
CHTF18-RFC2-5 complex	CORUM:2202	Prenatal LV (Cardoso-Moreira et al.)	5	5	2341	0.049995	concordant
FA core complex (Fanconi anemia core complex)	CORUM:1625	Prenatal LV (Cardoso-Moreira et al.)	5	5	2341	0.049995	concordant
Mis12 centromere complex	CORUM:1464	Prenatal LV (Cardoso-Moreira et al.)	5	5	2341	0.049995	concordant
EED-EZH2 complex	CORUM:974	Prenatal LV (Cardoso-Moreira et al.)	5	5	2341	0.049995	concordant
Condensin I complex	CORUM:167	Prenatal LV (Cardoso-Moreira et al.)	5	5	2341	0.049995	concordant
Cell cycle	KEGG:04110	Prenatal LV (Cardoso-Moreira et al.)	61	128	2341	1.52541e-08	concordant
DNA replication	KEGG:03030	Prenatal LV (Cardoso-Moreira et al.)	19	29	2341	8.4474e-05	concordant
Fanconi anemia pathway	KEGG:03460	Prenatal LV (Cardoso-Moreira et al.)	22	41	2341	0.00130768	concordant
Nucleocytoplasmic transport	KEGG:03013	Prenatal LV (Cardoso-Moreira et al.)	35	89	2341	0.0226854	concordant
cytoplasmic translation	GO:0002181	Uniquely upregulated in LV / Postnatal LV	34	138	966	0.00246558	unique
structural constituent of ribosome	GO:0003735	Uniquely upregulated in LV / Postnatal LV	34	136	966	0.00167027	unique
cytosolic ribosome	GO:0022626	Uniquely upregulated in LV / Postnatal LV	30	104	966	0.000307547	unique
organelle subcompartment	GO:0031984	Uniquely upregulated in LV / Postnatal LV	140	992	966	0.00187705	unique
cytosolic large ribosomal subunit	GO:0022625	Uniquely upregulated in LV / Postnatal LV	19	51	966	0.00202427	unique
endoplasmic reticulum subcompartment	GO:0098827	Uniquely upregulated in LV / Postnatal LV	112	768	966	0.00963247	unique
endoplasmic reticulum membrane	GO:0005789	Uniquely upregulated in LV / Postnatal LV	111	764	966	0.0133622	unique
endoplasmic reticulum-Golgi intermediate compartment	GO:0005793	Uniquely upregulated in LV / Postnatal LV	27	103	966	0.0153882	unique
ribosomal subunit	GO:0044391	Uniquely upregulated in LV / Postnatal LV	35	158	966	0.0257804	unique
endoplasmic reticulum	GO:0005783	Uniquely upregulated in LV / Postnatal LV	171	1325	966	0.0269562	unique
nuclear outer membrane-endoplasmic reticulum membrane network	GO:0042175	Uniquely upregulated in LV / Postnatal LV	111	779	966	0.0361416	unique
Ribosome, cytoplasmic	CORUM:306	Uniquely upregulated in LV / Postnatal LV	26	65	966	3.07863e-09	unique
60S ribosomal subunit, cytoplasmic	CORUM:308	Uniquely upregulated in LV / Postnatal LV	17	38	966	1.26181e-06	unique
TRBP containing complex (DICER, RPL7A, EIF6, MOV10 and subunits of the 60S ribosomal particle)	CORUM:5380	Uniquely upregulated in LV / Postnatal LV	10	20	966	0.000463955	unique
Nop56p-associated pre-rRNA complex	CORUM:3055	Uniquely upregulated in LV / Postnatal LV	20	82	966	0.00516731	unique
Ribosome	KEGG:03010	Uniquely upregulated in LV / Postnatal LV	30	111	966	4.15674e-06	unique
Coronavirus disease - COVID-19	KEGG:05171	Uniquely upregulated in LV / Postnatal LV	29	152	966	0.0119965	unique
RNA processing	GO:0006396	Uniquely upregulated in iPSC-CM / Prenatal LV	96	781	680	9.47789e-06	unique
nucleic acid metabolic process	GO:0090304	Uniquely upregulated in iPSC-CM / Prenatal LV	279	3236	680	5.37946e-05	unique
RNA metabolic process	GO:0016070	Uniquely upregulated in iPSC-CM / Prenatal LV	249	2869	680	0.000488885	unique
mRNA metabolic process	GO:0016071	Uniquely upregulated in iPSC-CM / Prenatal LV	73	579	680	0.000624298	unique
nucleobase-containing compound metabolic process	GO:0006139	Uniquely upregulated in iPSC-CM / Prenatal LV	294	3606	680	0.00662973	unique
heterocycle metabolic process	GO:0046483	Uniquely upregulated in iPSC-CM / Prenatal LV	297	3688	680	0.019315	unique
cellular aromatic compound metabolic process	GO:0006725	Uniquely upregulated in iPSC-CM / Prenatal LV	298	3707	680	0.0216554	unique
macromolecule biosynthetic process	GO:0009059	Uniquely upregulated in iPSC-CM / Prenatal LV	330	4190	680	0.0228717	unique
mRNA processing	GO:0006397	Uniquely upregulated in iPSC-CM / Prenatal LV	51	391	680	0.0398824	unique
nucleic acid binding	GO:0003676	Uniquely upregulated in iPSC-CM / Prenatal LV	234	2574	680	2.29366e-05	unique
RNA binding	GO:0003723	Uniquely upregulated in iPSC-CM / Prenatal LV	129	1303	680	0.00714066	unique
Large Drosha complex	CORUM:1332	Uniquely upregulated in iPSC-CM / Prenatal LV	8	19	680	0.00208482	unique
DGCR8 multiprotein complex	CORUM:3082	Uniquely upregulated in iPSC-CM / Prenatal LV	5	10	680	0.039004	unique
Emerin complex 25	CORUM:5613	Uniquely upregulated in iPSC-CM / Prenatal LV	6	15	680	0.0391551	unique
extracellular matrix organization	GO:0030198	Uniquely upregulated in iPSC-CM / Prenatal LV	58	212	1251	1.69658e-05	unique
extracellular structure organization	GO:0043062	Uniquely upregulated in iPSC-CM / Prenatal LV	58	212	1251	1.69658e-05	unique
external encapsulating structure organization	GO:0045229	Uniquely upregulated in iPSC-CM / Prenatal LV	58	212	1251	1.69658e-05	unique
embryonic morphogenesis	GO:0048598	Uniquely upregulated in iPSC-CM / Prenatal LV	79	367	1251	0.00243589	unique
system development	GO:0048731	Uniquely upregulated in iPSC-CM / Prenatal LV	351	2380	1251	0.0192058	unique
collagen fibril organization	GO:0030199	Uniquely upregulated in iPSC-CM / Prenatal LV	21	55	1251	0.0213374	unique
pattern specification process	GO:0007389	Uniquely upregulated in iPSC-CM / Prenatal LV	57	252	1251	0.0345051	unique
skeletal system development	GO:0001501	Uniquely upregulated in iPSC-CM / Prenatal LV	67	314	1251	0.0361328	unique
extracellular matrix structural constituent conferring tensile strength	GO:0030020	Uniquely upregulated in iPSC-CM / Prenatal LV	18	32	1251	7.95394e-05	unique
extracellular matrix structural constituent	GO:0005201	Uniquely upregulated in iPSC-CM / Prenatal LV	34	114	1251	0.00833486	unique
endoplasmic reticulum lumen	GO:0005788	Uniquely upregulated in iPSC-CM / Prenatal LV	57	218	1251	0.000153786	unique
collagen trimer	GO:0005581	Uniquely upregulated in iPSC-CM / Prenatal LV	23	55	1251	0.000794303	unique
extracellular matrix	GO:0031012	Uniquely upregulated in iPSC-CM / Prenatal LV	71	322	1251	0.00436401	unique
external encapsulating structure	GO:0030312	Uniquely upregulated in iPSC-CM / Prenatal LV	71	322	1251	0.00436401	unique
complex of collagen trimers	GO:0098644	Uniquely upregulated in iPSC-CM / Prenatal LV	11	16	1251	0.00726535	unique
collagen-containing extracellular matrix	GO:0062023	Uniquely upregulated in iPSC-CM / Prenatal LV	60	265	1251	0.0169697	unique
Protein digestion and absorption	KEGG:04974	Uniquely upregulated in iPSC-CM / Prenatal LV	22	52	1251	3.33697e-06	unique
