# Supplementary material for: Evolution of translational control and the emergence of genes and open reading frames in human and non-human primate hearts
Source: Nat Cardiovasc Res. 2024 Sep 24;3(10):1217–35. doi: 10.1038/s44161-024-00544-7 (PMC11473369; doi:10.1038/s44161-024-00544-7)
Supplement: Supplementary file 12 — Statistical source data. [file 44161_2024_544_MOESM12_ESM.xlsx]

## Sheet: CMAHP ORF identity
	Human_ORF_1	Human_ORF_2	Chimp_ORF_1	Chimp_ORF_2	Rhesus_CDS	Mouse_CDS
Human_ORF_1	N/A	N/A	98	0	93	0
Human_ORF_2	N/A	N/A	99	98	91	76
Chimp_ORF_1	98	99	N/A	N/A	97	97
Chimp_ORF_2	0	98	N/A	N/A	98	98
Rhesus_CDS	93	91	97	98	N/A	91
Mouse_CDS	0	76	97	98	91	N/A
