# Supplementary material for: Evolution of translational control and the emergence of genes and open reading frames in human and non-human primate hearts
Source: Nat Cardiovasc Res. 2024 Sep 24;3(10):1217–35. doi: 10.1038/s44161-024-00544-7 (PMC11473369; doi:10.1038/s44161-024-00544-7)
Supplement: Supplementary file 13 — Statistical source data. [file 44161_2024_544_MOESM13_ESM.xlsx]

## Sheet: Number of ORFs
orf_biotype	class	number_ORFs
CDS	rat_lv	81261
CDS	mouse_lv	85048
CDS	macaque_lv	113898
CDS	macaque_cm	111411
CDS	gorilla_cm	103085
CDS	chimp_lv	125710
CDS	chimp_cm	128877
CDS	human_lv	128194
CDS	human_cm	125105
pseudogene	rat_lv	17
pseudogene	mouse_lv	66
pseudogene	macaque_lv	490
pseudogene	macaque_cm	477
pseudogene	gorilla_cm	44
pseudogene	chimp_lv	67
pseudogene	chimp_cm	63
pseudogene	human_lv	176
pseudogene	human_cm	132
lncRNA-ORF	rat_lv	351
lncRNA-ORF	mouse_lv	434
lncRNA-ORF	macaque_lv	622
lncRNA-ORF	macaque_cm	479
lncRNA-ORF	gorilla_cm	326
lncRNA-ORF	chimp_lv	561
lncRNA-ORF	chimp_cm	1050
lncRNA-ORF	human_lv	586
lncRNA-ORF	human_cm	609
ncRNA-ORF	rat_lv	5581
ncRNA-ORF	mouse_lv	634
ncRNA-ORF	macaque_lv	1725
ncRNA-ORF	macaque_cm	2021
ncRNA-ORF	gorilla_cm	5111
ncRNA-ORF	chimp_lv	1577
ncRNA-ORF	chimp_cm	2177
ncRNA-ORF	human_lv	610
ncRNA-ORF	human_cm	1070
uORF	rat_lv	1358
uORF	mouse_lv	1663
uORF	macaque_lv	1697
uORF	macaque_cm	1787
uORF	gorilla_cm	2263
uORF	chimp_lv	744
uORF	chimp_cm	2311
uORF	human_lv	1691
uORF	human_cm	3841
uoORF	rat_lv	579
uoORF	mouse_lv	828
uoORF	macaque_lv	1186
uoORF	macaque_cm	1165
uoORF	gorilla_cm	1571
uoORF	chimp_lv	520
uoORF	chimp_cm	1388
uoORF	human_lv	1007
uoORF	human_cm	2389
intORF	rat_lv	1738
intORF	mouse_lv	1220
intORF	macaque_lv	736
intORF	macaque_cm	1567
intORF	gorilla_cm	1162
intORF	chimp_lv	527
intORF	chimp_cm	1207
intORF	human_lv	800
intORF	human_cm	1917
dORF	rat_lv	165
dORF	mouse_lv	58
dORF	macaque_lv	65
dORF	macaque_cm	91
dORF	gorilla_cm	62
dORF	chimp_lv	99
dORF	chimp_cm	86
dORF	human_lv	145
dORF	human_cm	139
doORF	rat_lv	7358
doORF	mouse_lv	16
doORF	macaque_lv	43
doORF	macaque_cm	55
doORF	gorilla_cm	63
doORF	chimp_lv	52
doORF	chimp_cm	77
doORF	human_lv	52
doORF	human_cm	67

## Sheet: Human ORF length and AUG codon
orf	class	length	AUG
P1_11:95067531_95067974:+:1:444	intORF	147	0
P1_11:96384750_96387543:-:3:66	uORF	21	0
P1_11:100687407_100687502:+:1:96	uORF	31	0
P1_11:102110568_102110720:+:1:153	uORF	50	0
P1_11:103091863_103092162:-:1:300	uoORF	99	0
P1_11:108008967_108009362:+:1:396	uoORF	131	0
P1_11:108009032_108009148:+:1:117	uORF	38	0
P1_11:111910376_111910755:-:2:159	uoORF	52	0
P1_11:111910588_111910635:-:1:48	uORF	15	0
P1_11:111910663_111910725:-:1:63	uORF	20	0
P1_11:111911849_111911896:-:1:48	uORF	15	0
P1_11:111911865_111911948:-:1:84	uORF	27	0
P1_11:111912747_111913464:+:2:201	uoORF	66	0
P1_11:112025375_112025509:+:1:135	uoORF	44	0
P1_11:114059726_114059782:+:1:57	uORF	18	0
P1_11:117199411_117203081:+:2:102	uoORF	33	0
P1_11:117229844_117232316:-:3:423	ncRNA-ORF	140	1
P1_11:117316027_117316098:-:1:72	uORF	23	1
P1_1:31361135_31361350:-:1:216	lncRNA-ORF	71	1
P1_11:117841851_117876609:-:4:135	uoORF	44	0
P1_11:118572507_118581315:+:2:114	uoORF	37	0
P1_11:118925720_118925932:-:1:213	uORF	70	1
P1_11:119018046_119018420:-:2:147	uoORF	48	0
P1_11:119029333_119029530:-:1:198	ncRNA-ORF	65	1
P1_11:119334867_119335034:+:1:168	uORF	55	1
P1_11:119728752_119728853:-:1:102	uORF	33	0
P1_11:122091646_122091732:-:1:87	lncRNA-ORF	28	1
P1_11:124622914_124622991:+:1:78	uORF	25	0
P1_11:125572468_125572509:+:1:42	uORF	13	1
P1_11:125592880_125595919:+:2:78	uoORF	25	0
P1_11:126290568_126290949:+:2:165	uoORF	54	1
P1_1:31919563_31938010:-:2:120	uORF	39	1
P1_1:31938056_31938217:-:1:162	uORF	53	0
P1_11:126342203_126355549:-:2:228	lncRNA-ORF	75	1
P1_11:130069902_130069961:+:1:60	uORF	19	0
P1_12:389168_389197:-:1:30	uORF	9	1
P1_12:460214_460270:+:1:57	uORF	18	1
P1_12:752837_753226:+:1:390	uORF	129	0
P1_12:1970909_1971004:+:1:96	ncRNA-ORF	31	0
P1_12:2885285_2885512:+:1:228	uoORF	75	1
P1_12:2994852_3011018:+:2:156	ncRNA-ORF	51	0
P1_12:6341824_6341961:-:1:138	uORF	45	0
P1_12:6450964_6451493:-:2:42	lncRNA-ORF	13	1
P1_12:6493209_6493238:-:1:30	uORF	9	1
P1_12:6606327_6607342:-:2:168	uoORF	55	0
P1_12:6752319_6753059:-:2:165	uoORF	54	0
P1_12:6752342_6753022:-:2:105	uORF	34	0
P1_12:6969545_6970625:-:3:327	uoORF	108	0
P1_12:7060699_7060875:+:1:177	uORF	58	1
P1_12:7061798_7062516:+:2:162	ncRNA-ORF	53	0
P1_12:7091595_7092462:-:2:162	uoORF	53	0
P1_12:7503662_7503715:-:1:54	uoORF	17	0
P1_12:7936125_7936175:-:1:51	uORF	16	1
P1_12:8032775_8032894:+:1:120	uORF	39	0
P1_1:1374358_1375053:-:3:231	uoORF	76	0
P1_12:8949517_8949729:-:1:213	uORF	70	1
P1_12:9115894_9115932:-:1:39	uORF	12	0
P1_12:10212924_10213037:+:1:114	uORF	37	0
P1_12:10212980_10213048:+:1:69	uORF	22	0
P1_12:11047148_11171599:-:2:219	ncRNA-ORF	72	1
P1_12:12343341_12350117:-:2:114	uORF	37	0
P1_12:12717669_12717767:+:1:99	uORF	32	0
P1_12:12717821_12717862:+:1:42	uoORF	13	0
P1_12:14774407_14774457:+:1:51	uORF	16	0
P1_12:14885788_14885835:-:1:48	uoORF	15	0
P1_12:15682960_15789183:-:2:36	uORF	11	0
P1_12:15882405_15882425:+:1:21	uORF	6	1
P1_12:15882619_15882717:+:1:99	uoORF	32	0
P1_1:1407246_1407275:-:1:30	uORF	9	1
P1_12:20105683_20109776:-:2:162	lncRNA-ORF	53	1
P1_12:21501878_21506951:+:2:138	uoORF	45	0
P1_12:21531137_21531217:+:1:81	ncRNA-ORF	26	1
P1_12:21941288_21941404:-:1:117	uORF	38	1
P1_12:26938526_26938597:+:1:72	ncRNA-ORF	23	1
P1_12:30695747_30695803:-:1:57	uORF	18	0
P1_12:42325972_42326073:-:1:102	uORF	33	0
P1_12:42325983_42326018:-:1:36	uORF	11	0
P1_12:46243230_46268932:-:2:153	uORF	50	0
P1_12:46268861_46268905:-:1:45	uORF	14	1
P1_12:46372526_46372561:-:1:36	uORF	11	0
P1_12:46372680_46372712:-:1:33	uORF	10	0
P1_12:47963631_47964298:+:2:93	uoORF	30	0
P1_12:47964250_47965290:+:2:183	intORF	60	0
P1_12:48852114_48852131:-:1:18	uORF	5	0
P1_12:49106994_49110569:-:2:138	uoORF	45	1
P1_12:49131306_49131368:-:1:63	uORF	20	0
P1_12:49189040_49189066:-:1:27	uORF	8	0
P1_12:49566198_49568050:-:3:141	uoORF	46	1
P1_12:49752465_49752497:+:1:33	uoORF	10	0
P1_12:50112284_50120065:+:2:48	uoORF	15	0
P1_12:51172952_51173104:-:1:153	uORF	50	1
P1_12:52070090_52070389:+:2:189	uORF	62	0
P1_1:35636426_35641490:-:2:156	uoORF	51	0
P1_12:54257572_54280027:-:2:141	uoORF	46	0
P1_12:55729435_55729455:-:1:21	uORF	6	0
P1_12:55833524_55834988:+:2:156	pseudogene	51	1
P1_12:55974110_55986877:+:2:39	uORF	12	0
P1_12:56116664_56116747:+:1:84	uORF	27	0
P1_12:56158904_56158924:+:1:21	ncRNA-ORF	6	0
P1_12:56267334_56267384:+:1:51	ncRNA-ORF	16	1
P1_1:1434049_1434378:-:1:330	lncRNA-ORF	109	1
P1_1:35931294_35945764:+:2:225	uoORF	74	0
P1_12:56688130_56688171:-:1:42	uORF	13	0
P1_12:57108184_57111213:-:2:201	uoORF	66	0
P1_1:36156307_36156387:+:1:81	uORF	26	0
P1_12:57726325_57727189:+:2:279	lncRNA-ORF	92	1
P1_12:57754970_57755227:+:1:258	uORF	85	1
P1_12:57846687_57846701:-:1:15	uORF	4	0
P1_12:57931610_57935536:-:2:195	lncRNA-ORF	64	1
P1_12:57935798_57935902:-:1:105	lncRNA-ORF	34	1
P1_1:36259388_36259483:+:1:96	ncRNA-ORF	31	1
P1_12:65825191_65825253:+:1:63	uORF	20	0
P1_12:65825073_65825123:+:1:51	uORF	16	0
P1_12:67269642_67269785:+:1:144	uoORF	47	0
P1_12:68611009_68611032:+:1:24	uORF	7	0
P1_12:69755392_69755445:+:1:54	uoORF	17	1
P1_12:71686586_71686684:+:1:99	uoORF	32	0
P1_12:71754925_71755263:+:1:339	uoORF	112	0
P1_12:71754942_71755046:+:1:105	uORF	34	0
P1_12:76031288_76031464:-:1:177	uoORF	58	0
P1_12:76074206_76084607:-:2:75	uoORF	24	0
P1_12:88141900_88142064:-:1:165	uORF	54	1
P1_12:88142404_88142460:+:1:57	uORF	18	1
P1_12:88580275_88580388:-:1:114	uoORF	37	1
P1_12:91108976_91111468:-:2:96	uoORF	31	0
P1_12:91178476_91179443:-:2:192	uoORF	63	0
P1_12:91178561_91182689:-:2:60	uORF	19	0
P1_12:92145757_92145828:-:1:72	uORF	23	1
P1_12:93677388_93677414:+:1:27	uORF	8	1
P1_1:37808294_37809134:+:3:372	uoORF	123	0
P1_12:95859012_95861168:+:2:66	uoORF	21	0
P1_12:98515689_98515820:+:1:132	uORF	43	0
P1_12:98593725_98595534:+:3:279	uoORF	92	0
P1_12:103930436_103930519:+:1:84	uoORF	27	0
P1_12:106304100_106312373:+:3:405	uORF	134	1
P1_12:106955988_106957105:+:2:102	uORF	33	0
P1_12:106985161_106987158:-:2:255	uORF	84	1
P1_12:107760611_107761008:-:2:213	uORF	70	1
P1_12:109477651_109477710:+:1:60	uORF	19	1
P1_12:109478002_109478103:+:1:102	uORF	33	1
P1_12:110281629_110281862:+:1:234	uoORF	77	0
P1_12:110281316_110281336:+:1:21	uORF	6	0
P1_12:110742695_110742787:-:1:93	uoORF	30	0
P1_12:110919186_110920572:-:2:54	uoORF	17	0
P1_12:110937200_110937430:+:1:231	lncRNA-ORF	76	1
P1_12:111839851_111840356:-:2:177	lncRNA-ORF	58	1
P1_12:113185884_113186211:+:2:165	uORF	54	0
P1_12:114409475_114409714:+:1:240	lncRNA-ORF	79	1
P1_12:119178974_119178988:+:1:15	uORF	4	0
P1_12:119179001_119179063:+:1:63	uORF	20	0
P1_12:119179027_119179221:+:1:195	uORF	64	0
P1_12:119179047_119179214:+:1:168	uORF	55	0
P1_12:120496101_120496169:+:1:69	uORF	22	0
P1_12:120534697_120534957:+:1:261	uoORF	86	1
P1_12:120687180_120687227:+:1:48	uORF	15	1
P1_12:121400163_121400216:+:1:54	uoORF	17	1
P1_12:123584593_123584643:+:1:51	uoORF	16	0
P1_12:123973624_123973992:+:1:369	uORF	122	1
P1_12:124011735_124011851:+:1:117	uORF	38	0
P1_12:124913774_124914597:-:2:12	ncRNA-ORF	3	0
P1_12:124914583_124914606:-:1:24	uORF	7	0
P1_12:133130942_133130992:+:1:51	ncRNA-ORF	16	0
P1_13:19782843_19782896:-:1:54	uORF	17	0
P1_13:20160965_20161024:-:1:60	uORF	19	0
P1_13:21061361_21061504:-:1:144	uORF	47	1
P1_13:23181008_23181067:+:1:60	uORF	19	0
P1_13:25274165_25287344:-:2:144	uoORF	47	0
P1_13:25301687_25301713:+:1:27	uORF	8	1
P1_13:27251365_27253780:+:2:237	uoORF	78	1
P1_13:27440430_27450533:-:3:114	uoORF	37	1
P1_13:29428724_29428807:+:1:84	ncRNA-ORF	27	1
P1_13:29428811_29440001:+:2:105	uoORF	34	0
P1_13:29553792_29553833:-:1:42	uORF	13	0
P1_13:29849926_29850012:-:1:87	uORF	28	1
P1_13:30631043_30631321:+:1:279	uoORF	92	1
P1_13:32536976_32538637:-:2:72	ncRNA-ORF	23	1
P1_13:32648768_32648869:+:1:102	uoORF	33	0
P1_13:38687106_38687318:+:1:213	uORF	70	0
P1_13:39037786_39037938:-:1:153	uORF	50	1
P1_1:41382346_41382681:+:1:336	ncRNA-ORF	111	1
P1_13:44436609_44436764:-:1:156	uoORF	51	0
P1_13:45120601_45136740:+:2:129	uoORF	42	0
P1_13:46052562_46052627:-:1:66	uORF	21	0
P1_13:75481521_75482066:-:1:546	uoORF	181	0
P1_13:75760999_75795426:+:2:66	intORF	21	0
P1_13:80337647_80340724:-:2:213	uoORF	70	0
P1_13:80337724_80340627:-:2:39	uORF	12	0
P1_13:80337738_80340752:-:2:150	uORF	49	0
P1_13:97222443_97222526:+:1:84	uORF	27	1
P1_13:98576946_98576987:-:1:42	uORF	13	0
P1_13:100668668_100668778:-:1:111	uoORF	36	1
P1_1:42943315_42958785:-:2:159	uoORF	52	0
P1_13:102394672_102394896:+:1:225	lncRNA-ORF	74	1
P1_13:102798846_102798974:-:1:129	uORF	42	1
P1_13:106535382_106535444:-:1:63	uORF	20	1
P1_13:110242700_110307127:-:2:219	uoORF	72	0
P1_13:110307088_110307114:-:1:27	uORF	8	0
P1_13:110307377_110357488:+:4:312	uoORF	103	0
P1_13:110307453_110307515:+:1:63	uORF	20	0
P1_13:112968212_112968640:-:1:429	lncRNA-ORF	142	1
P1_13:113491128_113495505:+:2:150	uORF	49	1
P1_14:20329247_20329366:-:1:120	uORF	39	1
P1_14:20802023_20802321:-:2:144	uoORF	47	0
P1_14:20802076_20802811:-:2:33	uORF	10	0
P1_14:20802308_20802808:-:2:24	uORF	7	0
P1_1:43172215_43172274:-:1:60	uORF	19	0
P1_14:22501651_22550663:+:4:438	lncRNA-ORF	145	1
P1_14:22871855_22872004:+:1:150	uORF	49	0
P1_14:22982205_22982537:-:1:333	uoORF	110	0
P1_14:23307201_23307260:+:1:60	uORF	19	0
P1_14:23434203_23435632:-:2:60	uORF	19	0
P1_14:23941143_23953979:-:2:222	lncRNA-ORF	73	1
P1_14:24115384_24115431:+:1:48	uORF	15	0
P1_14:24115475_24115549:+:1:75	uORF	24	0
P1_14:24115683_24116927:+:2:78	intORF	25	0
P1_14:24131629_24132444:+:2:435	intORF	144	0
P1_14:24131760_24132212:+:2:72	intORF	23	0
P1_14:24141268_24141523:-:2:135	uoORF	44	0
P1_14:24147560_24147685:+:1:126	uORF	41	0
P1_14:24172240_24172744:+:3:300	uoORF	99	0
P1_14:24172288_24172416:+:1:129	uORF	42	0
P1_14:24242405_24242488:-:1:84	uORF	27	1
P1_14:24437914_24437922:+:1:9	dORF	2	0
P1_1:43707550_43736241:+:2:153	uORF	50	1
P1_14:34983108_34996688:+:2:120	ncRNA-ORF	39	0
P1_14:34983116_34996699:+:2:123	uORF	40	0
P1_14:35292349_35292552:+:1:204	uORF	67	1
P1_1:43947034_43947237:+:1:204	uORF	67	0
P1_14:37172386_37172661:+:1:276	lncRNA-ORF	91	1
P1_1:43970020_43970097:+:1:78	ncRNA-ORF	25	1
P1_14:39096115_39103147:-:2:141	uoORF	46	0
P1_14:41605086_41605244:-:1:159	lncRNA-ORF	52	1
P1_14:44962385_44962525:+:1:141	uoORF	46	1
P1_1:1839196_1890884:-:2:108	uORF	35	0
P1_1:1825463_1890953:-:2:171	uORF	56	0
P1_14:49633829_49634167:-:1:339	intORF	112	1
P1_14:49893732_49893836:+:1:105	uoORF	34	0
P1_14:50668149_50668271:-:1:123	uORF	40	1
P1_1:44631977_44632003:+:1:27	ncRNA-ORF	8	1
P1_14:51094806_51094868:-:1:63	intORF	20	0
P1_14:51689720_51689743:+:1:24	uORF	7	1
P1_14:52695553_52695663:-:1:111	uORF	36	0
P1_14:53953350_53956678:-:2:180	uORF	59	1
P1_14:54567776_54567895:+:1:120	uORF	39	0
P1_14:54789157_54789405:+:1:249	dORF	82	1
P1_14:54684933_54687401:-:3:294	lncRNA-ORF	97	1
P1_14:55027413_55043015:+:2:123	uORF	40	1
P1_14:57268709_57268816:-:1:108	uORF	35	1
P1_14:57269196_57269291:+:1:96	uORF	31	1
P1_14:58273955_58273999:-:1:45	lncRNA-ORF	14	0
P1_14:58274122_58291665:-:2:45	lncRNA-ORF	14	0
P1_14:58291680_58298079:-:2:153	lncRNA-ORF	50	1
P1_1:44981038_44986505:-:2:153	uoORF	50	0
P1_14:58200205_58202899:+:2:135	ncRNA-ORF	44	0
P1_14:58244886_58244924:+:1:39	uoORF	12	0
P1_14:58411968_58427063:-:3:102	uORF	33	0
P1_14:59484526_59486770:+:2:126	uoORF	41	1
P1_14:60249400_60249474:+:1:75	ncRNA-ORF	24	1
P1_14:61695761_61720386:+:2:84	uoORF	27	0
P1_14:63542992_63543156:-:1:165	uORF	54	0
P1_14:64214204_64214326:+:1:123	ncRNA-ORF	40	1
P1_14:65102329_65102364:-:1:36	uoORF	11	0
P1_14:67816003_67816567:-:2:78	uORF	25	0
P1_1:45551140_45561868:+:2:96	uoORF	31	0
P1_14:68790488_68793038:-:2:162	uoORF	53	0
P1_14:68979043_68979129:-:1:87	uoORF	28	0
P1_14:69203917_69203949:+:1:33	uORF	10	1
P1_14:69394854_69398279:-:2:108	uoORF	35	0
P1_14:69398714_69398821:+:1:108	uORF	35	1
P1_14:69658513_69658611:+:1:99	uoORF	32	0
P1_14:69767149_69768147:+:2:117	uORF	38	0
P1_14:69767319_69768147:+:2:72	ncRNA-ORF	23	0
P1_14:69768806_69768904:+:1:99	ncRNA-ORF	32	0
P1_14:69768857_69769198:+:2:57	ncRNA-ORF	18	0
P1_14:70329226_70359627:-:2:120	ncRNA-ORF	39	0
P1_14:70342695_70359642:-:2:159	uoORF	52	0
P1_14:71400877_71529352:+:3:186	ncRNA-ORF	61	1
P1_14:71529355_71587635:+:2:81	uORF	26	1
P1_14:73026998_73027030:-:1:33	uORF	10	1
P1_1:45661165_45686470:-:2:120	uORF	39	0
P1_14:73147866_73148072:+:2:117	uoORF	38	1
P1_14:73355753_73409999:-:3:162	uORF	53	0
P1_14:74692176_74712968:-:2:189	uORF	62	0
P1_1:45913682_45913804:+:1:123	ncRNA-ORF	40	1
P1_14:75657511_75660871:-:2:120	ncRNA-ORF	39	1
P1_1:46132252_46132389:-:1:138	uORF	45	0
P1_14:76761827_76761997:+:1:171	uORF	56	1
P1_14:77105667_77105705:+:1:39	uORF	12	1
P1_14:77458119_77458181:+:1:63	uORF	20	0
P1_14:88554696_88554827:-:1:132	uORF	43	1
P1_14:90397148_90400077:+:2:99	ncRNA-ORF	32	0
P1_1:46303702_46303746:+:1:45	uORF	14	0
P1_1:46303728_46303760:+:1:33	uORF	10	0
P1_14:91510261_91510359:-:1:99	uORF	32	1
P1_14:92121988_92122041:+:1:54	uORF	17	1
P1_14:92732722_92748505:-:2:111	uoORF	36	0
P1_14:93184269_93184923:-:2:459	uORF	152	1
P1_14:93964464_93964568:-:1:105	uoORF	34	0
P1_14:93976462_93976725:-:1:264	uORF	87	1
P1_14:99481426_99481458:+:1:33	uORF	10	1
P1_14:100369191_100375358:-:2:144	ncRNA-ORF	47	0
P1_14:100374249_100375331:-:2:66	uORF	21	0
P1_14:100726945_100728402:+:2:198	uoORF	65	0
P1_1:46718955_46719092:-:1:138	uORF	45	1
P1_14:103335604_103335924:+:1:321	uoORF	106	1
P1_14:103385546_103385662:+:1:117	uORF	38	1
P1_14:103385828_103385887:+:1:60	uORF	19	0
P1_14:103629250_103629372:+:1:123	uORF	40	0
P1_14:104755678_104755773:+:1:96	intORF	31	0
P1_14:105643203_105643890:-:2:591	lncRNA-ORF	196	1
P1_14:105668249_105864605:-:6:1008	lncRNA-ORF	335	1
P1_14:105707168_105864605:-:4:1080	lncRNA-ORF	359	1
P1_14:105769237_105769924:-:2:591	lncRNA-ORF	196	1
P1_14:105854343_105855984:-:4:1128	lncRNA-ORF	375	1
P1_15:22838748_22838861:+:1:114	uORF	37	1
P1_15:24955010_24955030:+:1:21	uORF	6	1
P1_15:25438626_25438709:-:1:84	uORF	27	0
P1_15:30904539_30904658:+:1:120	ncRNA-ORF	39	1
P1_1:50960008_50960073:-:1:66	uORF	21	0
P1_15:34163651_34209961:-:2:51	uoORF	16	1
P1_15:34225044_34225118:+:1:75	uoORF	24	0
P1_15:34343022_34343090:-:1:69	uoORF	22	0
P1_15:34794801_34795508:-:2:33	uoORF	10	0
P1_15:34983440_34987565:-:2:60	uORF	19	0
P1_15:34987642_34988197:-:2:114	uORF	37	1
P1_1:51236315_51236431:+:1:117	uORF	38	0
P1_15:37099919_37100068:-:1:150	uORF	49	0
P1_15:37100379_37100483:-:1:105	uORF	34	1
P1_15:39581155_39582220:+:3:198	uoORF	65	0
P1_15:40064580_40065342:+:2:144	lncRNA-ORF	47	1
P1_15:40323756_40323863:+:1:108	uORF	35	1
P1_15:40340078_40340185:-:1:108	pseudogene	35	1
P1_15:41774564_41775224:+:2:105	uORF	34	1
P1_15:43330784_43330831:+:1:48	uORF	15	0
P1_15:43492400_43493105:-:2:138	uoORF	45	0
P1_15:43792336_43792380:+:1:45	ncRNA-ORF	14	0
P1_15:43879720_43879809:-:1:90	uORF	29	1
P1_15:44536401_44536661:-:1:261	lncRNA-ORF	86	1
P1_15:44729246_44729389:+:1:144	ncRNA-ORF	47	0
P1_15:44729373_44729501:+:1:129	ncRNA-ORF	42	1
P1_15:45376731_45378484:-:2:189	uoORF	62	0
P1_15:45587407_45592144:+:2:129	uoORF	42	0
P1_1:52055023_52055166:-:1:144	uoORF	47	0
P1_1:52055509_52055691:-:1:183	uORF	60	1
P1_15:48331463_48331519:+:1:57	uoORF	18	0
P1_15:48644871_48645683:-:2:189	uORF	62	0
P1_15:50648802_50686717:-:4:390	uoORF	129	1
P1_15:51919082_51930609:-:8:927	pseudogene	308	1
P1_15:52019251_52045844:+:2:141	uORF	46	1
P1_15:55385702_55408279:-:3:141	uoORF	46	0
P1_15:56918223_56918447:-:1:225	lncRNA-ORF	74	1
P1_15:57599471_57599692:+:2:129	ncRNA-ORF	42	0
P1_15:58771326_58771373:+:1:48	uORF	15	1
P1_15:63062643_63066006:+:2:114	ncRNA-ORF	37	0
P1_15:64093701_64093811:-:1:111	uoORF	36	0
P1_15:64691589_64703067:-:2:42	ncRNA-ORF	13	0
P1_15:65185165_65185299:-:1:135	uORF	44	0
P1_15:65869545_65877430:+:2:180	uoORF	59	0
P1_15:66702469_66702636:+:1:168	uORF	55	0
P1_15:66703085_66703195:+:1:111	ncRNA-ORF	36	1
P1_1:2391952_2397134:+:3:114	uoORF	37	0
P1_15:68277997_68278110:+:1:114	uORF	37	0
P1_15:72231138_72231200:-:1:63	uORF	20	0
P1_1:53889353_53889463:-:1:111	uORF	36	1
P1_15:74675128_74695984:-:2:120	uORF	39	1
P1_15:74906879_74907220:-:1:342	uORF	113	1
P1_15:75202004_75206014:+:2:72	ncRNA-ORF	23	1
P1_15:77056153_77071019:-:2:231	uoORF	76	0
P1_1:54406200_54406262:-:1:63	uORF	20	0
P1_15:78540506_78541915:+:2:45	uORF	14	0
P1_15:79923577_79923735:-:1:159	uORF	52	1
P1_15:79923362_79923604:+:1:243	lncRNA-ORF	80	1
P1_15:80059742_80098476:+:2:129	uORF	42	0
P1_15:84716284_84716349:-:1:66	uORF	21	0
P1_1:56579242_56579388:-:1:147	uORF	48	0
P1_15:92882843_92882968:+:1:126	uORF	41	1
P1_15:96331346_96331495:+:1:150	uORF	49	1
P1_15:98648701_98649369:+:1:669	uORF	222	0
P1_15:98648789_98649004:+:1:216	uORF	71	0
P1_15:101049445_101050713:-:2:300	lncRNA-ORF	99	1
P1_15:101164342_101164602:+:1:261	lncRNA-ORF	86	1
P1_16:53937_55489:+:2:153	uoORF	50	0
P1_16:1533946_1534101:+:1:156	uORF	51	0
P1_1:58783392_58783712:-:1:321	uORF	106	0
P1_1:58783646_58783882:-:1:237	uORF	78	0
P1_1:58783241_58783432:-:1:192	uORF	63	0
P1_16:3024155_3024238:+:1:84	uORF	27	1
P1_16:3397563_3397697:-:1:135	uORF	44	1
P1_16:4242152_4242166:-:1:15	uORF	4	0
P1_16:4614850_4614864:-:1:15	uORF	4	1
P1_16:7332834_7332938:+:1:105	ncRNA-ORF	34	1
P1_16:8625522_8625608:+:1:87	uORF	28	0
P1_16:8854929_8855243:-:1:315	doORF	104	0
P1_16:9091791_9091919:+:1:129	uORF	42	0
P1_16:10387151_10387411:+:2:174	ncRNA-ORF	57	1
P1_16:10543641_10547666:-:2:147	uoORF	48	0
P1_16:10942340_10942432:-:1:93	uORF	30	1
P1_1:61990222_61990284:+:1:63	intORF	20	0
P1_16:11779342_11782368:-:3:144	uoORF	47	1
P1_16:14632988_14644278:+:2:36	uORF	11	1
P1_16:14644281_14644343:+:1:63	uORF	20	1
P1_1:62437124_62437186:+:1:63	uORF	20	0
P1_16:19114391_19114510:+:1:120	uoORF	39	1
P1_16:20862558_20900279:-:2:162	uORF	53	1
P1_16:21161101_21161160:+:1:60	uORF	19	1
P1_16:21599613_21599708:+:1:96	uORF	31	1
P1_16:21953395_21953427:+:1:33	uoORF	10	0
P1_16:22206351_22225681:+:2:357	uORF	118	0
P1_16:22206592_22225919:+:2:354	uoORF	117	0
P1_16:22374565_22374579:-:1:15	uORF	4	0
P1_1:3068730_3068792:-:1:63	lncRNA-ORF	20	1
P1_16:29816545_29816598:+:1:54	intORF	17	1
P1_16:29862591_29862963:-:2:279	uoORF	92	0
P1_16:29862811_29862897:-:1:87	ncRNA-ORF	28	0
P1_16:29862929_29863342:-:1:414	uORF	137	1
P1_16:29863080_29863196:-:1:117	uORF	38	0
P1_16:29974056_29977822:+:2:678	uoORF	225	0
P1_16:29974063_29974635:+:1:573	uORF	190	0
P1_16:30065833_30065862:+:1:30	uORF	9	0
P1_16:30065900_30067307:+:2:102	uoORF	33	0
P1_1:63774046_63774177:+:1:132	uORF	43	0
P1_1:63774107_64009334:+:2:432	uoORF	143	0
P1_16:30610211_30610351:-:1:141	uORF	46	1
P1_16:30650992_30651111:+:1:120	uORF	39	0
P1_16:30700709_30704082:+:2:189	uoORF	62	1
P1_16:30775469_30776053:+:1:585	dORF	194	1
P1_16:31094729_31094887:-:1:159	uoORF	52	0
P1_16:46763086_46763142:-:1:57	uORF	18	0
P1_16:46737817_46738134:-:1:318	intORF	105	0
P1_16:46973500_46973619:-:1:120	uoORF	39	0
P1_16:54919087_54925136:-:4:255	lncRNA-ORF	84	1
P1_16:54920396_54923683:-:2:114	lncRNA-ORF	37	1
P1_16:55479385_55479492:+:1:108	uoORF	35	0
P1_16:55479542_55483018:+:2:201	intORF	66	0
P1_16:57186340_57186483:+:1:144	uORF	47	1
P1_16:58001474_58001533:+:1:60	ncRNA-ORF	19	1
P1_16:58025862_58026029:+:1:168	uORF	55	0
P1_16:58025923_58026483:+:1:561	uoORF	186	0
P1_16:58129156_58129308:-:1:153	uORF	50	0
P1_1:66534343_66625904:+:2:84	ncRNA-ORF	27	1
P1_16:65004961_65005026:-:1:66	uORF	21	0
P1_16:65053869_65121975:-:2:156	ncRNA-ORF	51	1
P1_16:65121976_65122044:-:1:69	uORF	22	0
P1_16:66934550_66934678:+:1:129	uORF	42	1
P1_16:67227149_67227879:+:2:120	uoORF	39	1
P1_16:67528913_67538502:+:2:81	uoORF	26	1
P1_16:67847256_67847303:+:1:48	uORF	15	1
P1_16:67893276_67908685:+:2:102	uORF	33	1
P1_16:67935446_67935632:-:2:84	ncRNA-ORF	27	0
P1_16:68266598_68274779:+:2:213	uoORF	70	1
P1_16:68645308_68646083:-:2:537	lncRNA-ORF	178	1
P1_16:70399326_70399433:-:1:108	uORF	35	1
P1_16:70526592_70526615:+:1:24	uORF	7	0
P1_1:68047290_68050585:-:2:111	uoORF	36	0
P1_16:72960167_73047966:-:2:243	uORF	80	1
P1_16:74296860_74300186:+:2:201	uoORF	66	0
P1_16:75566393_75566440:+:1:48	uORF	15	0
P1_16:79600197_79600319:-:1:123	uORF	40	1
P1_16:80976038_80976142:-:1:105	dORF	34	0
P1_16:81007042_81007221:+:1:180	uORF	59	1
P1_16:81007268_81011982:+:2:63	uoORF	20	1
P1_16:82627015_82627083:+:1:69	uORF	22	0
P1_16:84820045_84838467:+:2:135	uORF	44	0
P1_16:84995994_85011376:-:2:105	uORF	34	1
P1_16:89490471_89490551:-:1:81	uORF	26	0
P1_16:89653906_89657635:-:2:72	uoORF	23	0
P1_16:89954344_89955225:+:2:90	intORF	29	0
P1_17:1100708_1104220:-:2:120	ncRNA-ORF	39	1
P1_17:1517804_1517899:+:1:96	lncRNA-ORF	31	1
P1_17:1558530_1562684:-:2:174	uoORF	57	0
P1_17:1684791_1684856:-:1:66	uORF	21	0
P1_17:1712767_1713846:-:2:282	lncRNA-ORF	93	1
P1_17:2056675_2056869:+:1:195	ncRNA-ORF	64	0
P1_17:2337517_2337618:+:1:102	uORF	33	1
P1_17:2511821_2511883:-:1:63	uORF	20	1
P1_17:2593656_2593742:+:1:87	uORF	28	0
P1_17:2593955_2638121:+:2:75	uORF	24	1
P1_17:3723337_3723835:-:2:195	ncRNA-ORF	64	1
P1_17:4940572_4940823:+:1:252	uORF	83	0
P1_1:74724800_74733034:-:2:114	uoORF	37	0
P1_17:4999873_5000223:+:2:102	uORF	33	0
P1_1:74733177_74733233:+:1:57	uORF	18	1
P1_17:5282290_5282421:+:1:132	uORF	43	1
P1_17:5486646_5488270:+:2:114	uORF	37	0
P1_17:5486673_5486714:+:1:42	uORF	13	1
P1_17:6650377_6651578:-:2:135	uoORF	44	0
P1_17:7240730_7241367:-:2:216	uoORF	71	0
P1_17:7455656_7455805:+:1:150	uORF	49	0
P1_17:8288690_8288764:+:1:75	uORF	24	0
P1_17:8376416_8376550:-:1:135	uORF	44	1
P1_1:76699789_76700538:+:1:750	pseudogene	249	1
P1_17:16438953_16440252:+:3:264	lncRNA-ORF	87	1
P1_17:18183866_18183976:+:1:111	uORF	36	0
P1_17:18183973_18184056:+:1:84	ncRNA-ORF	27	1
P1_17:19237510_19282073:+:2:141	uORF	46	0
P1_17:19283021_19283047:+:1:27	uORF	8	0
P1_17:19343459_19362640:-:7:546	uoORF	181	0
P1_1:77888694_77916099:+:2:111	uORF	36	0
P1_1:78005044_78005094:+:1:51	uORF	16	0
P1_1:78013084_78013221:+:1:138	intORF	45	0
P1_17:21042781_21042927:-:1:147	uoORF	48	0
P1_17:21284833_21284889:+:1:57	uORF	18	0
P1_17:21535300_21551422:-:2:666	lncRNA-ORF	221	1
P1_17:27294283_27301922:+:2:195	uoORF	64	0
P1_17:27294289_27301790:+:2:150	uoORF	49	0
P1_17:27294385_27301787:+:2:72	ncRNA-ORF	23	0
P1_17:28331937_28335408:-:2:120	uoORF	39	0
P1_17:28332278_28335429:-:2:195	uORF	64	0
P1_17:28643178_28644095:-:3:222	uORF	73	1
P1_17:28575460_28576814:-:2:99	uoORF	32	0
P1_17:29390954_29451515:+:2:132	uORF	43	0
P1_17:35147838_35147906:+:1:69	uORF	22	0
P1_17:35735043_35735105:+:1:63	uORF	20	0
P1_17:35735124_35740485:+:2:354	uoORF	117	1
P1_17:38752794_38752814:+:1:21	uORF	6	0
P1_17:39729563_39729686:-:2:45	intORF	14	0
P1_1:84078195_84179179:+:2:180	uoORF	59	0
P1_1:84144525_84179179:+:2:27	intORF	8	0
P1_17:40443505_40443558:+:1:54	uORF	17	1
P1_17:40818261_40818326:-:1:66	ncRNA-ORF	21	1
P1_17:40818376_40819039:-:2:360	doORF	119	0
P1_17:40818462_40818970:-:2:225	ncRNA-ORF	74	0
P1_17:42021565_42022447:+:2:156	uoORF	51	0
P1_17:42130435_42130527:-:1:93	uoORF	30	0
P1_17:42423100_42423252:-:1:153	uORF	50	0
P1_17:42554273_42554494:-:1:222	lncRNA-ORF	73	1
P1_17:42659312_42659461:+:1:150	ncRNA-ORF	49	1
P1_17:42824189_42824248:-:1:60	uORF	19	1
P1_17:42833550_42834348:+:2:129	ncRNA-ORF	42	0
P1_17:44117683_44123643:-:2:162	uORF	53	1
P1_17:44187268_44187363:+:1:96	uORF	31	0
P1_17:44216638_44219453:-:3:201	uoORF	66	0
P1_17:44324717_44324764:-:1:48	uORF	15	1
P1_17:44805678_44830131:-:3:306	uoORF	101	1
P1_17:45622015_45629939:+:2:63	pseudogene	20	1
P1_17:46171960_46192876:-:2:327	uoORF	108	0
P1_17:46193604_46196379:+:2:147	lncRNA-ORF	48	1
P1_1:85496166_85578020:-:2:153	uORF	50	0
P1_17:47072515_47100185:-:2:396	lncRNA-ORF	131	1
P1_17:47209125_47209555:+:2:198	uoORF	65	0
P1_17:47891379_47891528:-:1:150	lncRNA-ORF	49	1
P1_17:48048837_48050656:+:2:78	ncRNA-ORF	25	1
P1_17:48050904_48051083:+:1:180	uORF	59	1
P1_17:48543550_48543747:-:1:198	ncRNA-ORF	65	1
P1_17:48997538_48999145:+:2:420	uoORF	139	0
P1_1:86387032_86387076:-:1:45	ncRNA-ORF	14	1
P1_17:50056173_50056277:+:1:105	uORF	34	0
P1_17:50150900_50150980:-:1:81	uORF	26	1
P1_17:50194177_50194625:-:3:159	intORF	52	0
P1_17:50199831_50201452:-:2:159	intORF	52	0
P1_17:50200082_50200159:-:1:78	ncRNA-ORF	25	0
P1_17:50719665_50719736:+:1:72	uoORF	23	0
P1_17:50864143_50866168:-:2:132	uORF	43	0
P1_17:51153585_51153650:+:1:66	uORF	21	0
P1_1:87329220_87332242:+:2:255	uoORF	84	0
P1_17:58007073_58007240:-:1:168	uoORF	55	0
P1_17:58083629_58087098:+:2:72	uoORF	23	0
P1_17:58089316_58089435:+:1:120	dORF	39	1
P1_17:59620020_59644337:+:2:216	uoORF	71	0
P1_17:59731457_59731486:+:1:30	intORF	9	1
P1_17:59893144_59893188:+:1:45	uoORF	14	1
P1_17:63550641_63550718:+:1:78	uoORF	25	0
P1_17:63766172_63773559:-:2:171	uoORF	56	0
P1_17:63773528_63773542:-:1:15	uORF	4	0
P1_17:64506124_64506240:-:1:117	uORF	38	0
P1_1:3856992_3857192:-:1:201	uORF	66	1
P1_17:68101908_68103034:+:2:144	lncRNA-ORF	47	1
P1_17:73286555_73286608:-:1:54	uORF	17	1
P1_17:75393709_75405623:-:2:192	uORF	63	0
P1_17:75514061_75514171:-:1:111	uORF	36	0
P1_17:75979281_75979424:+:1:144	uORF	47	1
P1_17:76557791_76558949:+:2:72	lncRNA-ORF	23	0
P1_17:76557800_76561331:+:2:102	lncRNA-ORF	33	1
P1_17:76726975_76732993:+:2:255	uORF	84	0
P1_17:76738189_76738314:+:1:126	uORF	41	0
P1_17:76738209_76738346:+:1:138	uORF	45	0
P1_17:76737157_76737240:-:1:84	uoORF	27	0
P1_17:76737237_76737290:-:1:54	uORF	17	0
P1_17:77141024_77141101:+:1:78	uORF	25	0
P1_17:77958718_77958804:+:1:87	uORF	28	1
P1_17:78359059_78359906:-:2:282	uoORF	93	0
P1_17:78997622_78997939:-:2:123	uoORF	40	1
P1_17:78997820_78997900:-:1:81	uORF	26	0
P1_17:80101848_80104562:+:2:51	uORF	16	0
P1_17:80220481_80220941:+:2:42	uORF	13	0
P1_17:80545042_80545134:+:1:93	uORF	30	0
P1_17:81295142_81295216:-:1:75	uORF	24	0
P1_17:81891807_81894494:+:3:126	uoORF	41	0
P1_17:81893567_81893587:+:1:21	uORF	6	1
P1_18:2571602_2573062:+:2:168	uoORF	55	1
P1_18:3215145_3219833:-:2:138	uoORF	45	0
P1_18:3247903_3253324:+:2:99	uoORF	32	0
P1_18:3252257_3252319:+:1:63	ncRNA-ORF	20	1
P1_18:3594131_3596583:+:3:180	lncRNA-ORF	59	1
P1_18:3596601_3596687:+:1:87	lncRNA-ORF	28	1
P1_18:5238142_5238159:+:1:18	lncRNA-ORF	5	0
P1_18:5238179_5238301:+:1:123	lncRNA-ORF	40	1
P1_18:7567461_7774164:+:2:447	uoORF	148	0
P1_1:92876306_92961442:-:2:192	uoORF	63	1
P1_18:8609810_8609902:+:1:93	intORF	30	0
P1_18:9475568_9475636:+:1:69	uORF	22	1
P1_18:9708369_9775333:+:2:132	uoORF	43	1
P1_18:12657917_12657958:-:1:42	uORF	13	1
P1_18:21111432_21111536:-:1:105	uORF	34	0
P1_18:21612359_21612433:+:1:75	uoORF	24	0
P1_18:22168159_22168760:-:3:171	lncRNA-ORF	56	1
P1_18:22168708_22168878:-:1:171	lncRNA-ORF	56	1
P1_18:22168307_22168691:-:2:102	lncRNA-ORF	33	0
P1_18:22169453_22169494:+:1:42	uORF	13	0
P1_18:22169514_22171154:+:2:216	uoORF	71	0
P1_18:22169606_22171114:+:2:84	uORF	27	0
P1_18:25322175_25352151:-:3:201	uoORF	66	1
P1_18:32470657_32470860:-:1:204	uORF	67	1
P1_18:34593363_34593470:+:1:108	uORF	35	0
P1_18:35291037_35291165:+:1:129	pseudogene	42	0
P1_18:35306176_35306439:+:1:264	pseudogene	87	1
P1_18:35306793_35307896:+:1:1104	pseudogene	367	1
P1_18:46174267_46215866:+:2:120	uORF	39	0
P1_1:94903508_94927021:-:2:201	uoORF	66	0
P1_18:48951391_48951837:-:1:447	uORF	148	0
P1_18:49430403_49460598:-:2:246	uORF	81	0
P1_18:49491552_49492403:-:2:162	ncRNA-ORF	53	0
P1_1:95117468_95117533:+:1:66	uORF	21	0
P1_18:61606418_61606865:-:2:252	lncRNA-ORF	83	1
P1_18:62186860_62186916:-:1:57	uORF	18	1
P1_18:70324563_70324655:+:1:93	uORF	30	1
P1_18:74291848_74291961:-:1:114	uoORF	37	1
P1_1:99646118_99646165:+:1:48	uORF	15	1
P1_19:893136_893162:-:1:27	uORF	8	1
P1_19:1250140_1251603:+:2:432	uoORF	143	0
P1_19:1269371_1270886:+:2:60	uORF	19	0
P1_19:1407698_1417523:+:2:129	uoORF	42	0
P1_19:1599453_1605446:-:2:195	uoORF	64	0
P1_19:2163960_2163992:+:1:33	uORF	10	1
P1_19:2476197_2476262:+:1:66	uORF	21	0
P1_19:2520718_2646259:-:3:84	uORF	27	0
P1_19:2737154_2737249:-:1:96	intORF	31	0
P1_19:3062197_3062325:-:1:129	uoORF	42	0
P1_19:3062466_3062477:-:1:12	uORF	3	0
P1_19:4791748_4791798:+:1:51	uORF	16	1
P1_19:5896992_5903746:-:2:141	uoORF	46	0
P1_19:5901377_5903668:-:2:135	ncRNA-ORF	44	1
P1_19:6362468_6364463:+:2:87	intORF	28	0
P1_19:6372859_6374589:+:3:465	intORF	154	0
P1_19:7293920_7294057:-:1:138	uORF	45	0
P1_19:7294088_7294165:-:1:78	uORF	25	0
P1_1:100894690_100894779:-:1:90	uORF	29	0
P1_19:8514134_8514142:-:1:9	uORF	2	0
P1_19:9140444_9156000:+:2:225	uORF	74	1
P1_19:9435160_9435486:-:2:237	ncRNA-ORF	78	1
P1_19:9764976_9765023:-:1:48	ncRNA-ORF	15	0
P1_19:9827952_9828341:+:2:48	uoORF	15	0
P1_19:9827955_9828336:+:2:120	uORF	39	0
P1_19:10379648_10379710:-:1:63	uORF	20	0
P1_19:10379760_10380464:-:2:105	uORF	34	0
P1_19:10500011_10502725:-:2:99	uoORF	32	0
P1_19:10654412_10670529:+:2:90	uORF	29	0
P1_1:101237038_101237094:+:1:57	uORF	18	1
P1_19:11194540_11195690:-:2:120	uORF	39	0
P1_19:11345585_11346157:-:2:75	uoORF	24	0
P1_19:11346047_11346163:-:1:117	uORF	38	0
P1_19:11356880_11356963:+:1:84	uORF	27	1
P1_19:11435660_11436071:+:2:78	uORF	25	0
P1_19:11529066_11529122:-:1:57	uORF	18	1
P1_19:12092468_12111304:+:3:189	ncRNA-ORF	62	1
P1_19:12797065_12797100:-:1:36	ncRNA-ORF	11	0
P1_19:15273066_15273116:-:1:51	ncRNA-ORF	16	0
P1_19:17101693_17102163:+:1:471	uoORF	156	1
P1_19:17309597_17314069:+:2:108	uoORF	35	0
P1_19:18153260_18155565:+:2:144	uORF	47	0
P1_19:18557879_18562105:+:2:141	uoORF	46	0
P1_19:18588891_18589047:+:2:63	ncRNA-ORF	20	0
P1_19:19193017_19194097:+:2:243	uoORF	80	0
P1_1:108950395_108963444:-:2:138	uoORF	45	0
P1_1:108962416_108963474:-:2:168	uORF	55	1
P1_19:20424799_20424945:-:1:147	pseudogene	48	1
P1_19:24033592_24046213:+:2:60	lncRNA-ORF	19	1
P1_19:27793801_27793881:-:1:81	lncRNA-ORF	26	1
P1_19:29942370_29942531:+:1:162	uORF	53	1
P1_1:109656214_109656399:+:1:186	uoORF	61	0
P1_19:32959972_32971914:-:3:273	uoORF	90	1
P1_19:34172590_34172646:+:1:57	uoORF	18	0
P1_19:35138889_35142489:+:6:234	uoORF	77	0
P1_19:35505723_35510221:-:4:180	intORF	59	0
P1_19:35508207_35510372:-:4:156	intORF	51	0
P1_19:35545154_35545489:-:1:336	lncRNA-ORF	111	1
P1_19:35648347_35648403:+:1:57	uORF	18	0
P1_19:36140121_36141025:+:2:66	uoORF	21	0
P1_19:36235729_36235818:+:1:90	uORF	29	1
P1_19:36236034_36236153:+:1:120	uORF	39	1
P1_19:36331485_36331907:-:1:423	lncRNA-ORF	140	1
P1_19:36525203_36525298:-:1:96	uORF	31	0
P1_19:37317921_37318148:+:1:228	ncRNA-ORF	75	1
P1_19:38264605_38264670:+:1:66	uORF	21	0
P1_19:38264718_38264885:+:1:168	uORF	55	0
P1_19:38264804_38264914:+:1:111	uoORF	36	0
P1_19:38252999_38253208:-:1:210	uORF	69	1
P1_19:38619244_38619282:+:1:39	uoORF	12	0
P1_19:39125808_39125852:+:1:45	uORF	14	1
P1_19:39390263_39391039:-:2:249	uoORF	82	0
P1_19:39445624_39453359:+:3:180	uoORF	59	0
P1_19:39830482_39831848:-:3:246	intORF	81	1
P1_19:40285184_40285231:-:1:48	uORF	15	1
P1_19:40366450_40366494:+:1:45	uoORF	14	0
P1_19:40425886_40425939:-:1:54	uORF	17	1
P1_19:40613973_40619352:+:5:462	intORF	153	0
P1_19:40799196_40800370:+:2:99	uORF	32	1
P1_19:40800478_40800603:+:1:126	uoORF	41	0
P1_1:111139634_111139705:-:1:72	uORF	23	1
P1_1:111476021_111477347:+:3:129	uoORF	42	1
P1_1:111473978_111476024:+:2:60	uORF	19	1
P1_19:45782408_45782455:-:1:48	uORF	15	1
P1_19:46470917_46471396:-:2:258	uoORF	85	0
P1_19:46601322_46605839:+:2:129	uoORF	42	0
P1_19:46788095_46788478:-:1:384	uORF	127	0
P1_19:47352815_47352889:+:1:75	uORF	24	1
P1_19:47713502_47716628:+:2:108	uoORF	35	0
P1_19:48241045_48255807:-:3:132	uORF	43	0
P1_19:48325565_48327609:+:3:228	uoORF	75	0
P1_19:48389665_48391377:-:3:258	uoORF	85	0
P1_19:48872455_48872523:+:1:69	uORF	22	1
P1_19:48872493_48872546:+:1:54	uORF	17	0
P1_19:48872554_48872634:+:1:81	uORF	26	1
P1_19:48993706_48993768:+:1:63	ncRNA-ORF	20	1
P1_19:49085529_49086464:+:2:168	uoORF	55	0
P1_19:49155224_49155310:-:1:87	uoORF	28	0
P1_1:112703681_112707098:-:2:147	uoORF	48	0
P1_19:49451693_49451767:-:1:75	uORF	24	0
P1_19:49767045_49782051:+:3:330	uoORF	109	0
P1_19:49929396_49930906:+:3:345	ncRNA-ORF	114	1
P1_19:50376776_50377598:+:2:63	uORF	20	1
P1_19:50486956_50487186:-:1:231	lncRNA-ORF	76	1
P1_19:50487183_50487562:-:2:177	lncRNA-ORF	58	0
P1_19:50487405_50487494:-:1:90	lncRNA-ORF	29	0
P1_19:50507677_50511158:-:3:228	uoORF	75	1
P1_19:50659039_50659275:+:1:237	ncRNA-ORF	78	0
P1_19:50723422_50723526:+:1:105	uoORF	34	0
P1_19:50798925_50804579:-:4:147	uORF	48	1
P1_1:112929239_112956076:-:2:156	uoORF	51	0
P1_19:52190061_52190075:+:1:15	uORF	4	0
P1_19:52619053_52660824:-:4:288	uoORF	95	1
P1_19:53204109_53212509:+:2:1563	pseudogene	520	1
P1_19:53253117_53253134:-:1:18	uORF	5	0
P1_19:53867939_53873539:+:3:102	uoORF	33	0
P1_19:54188481_54189405:-:2:99	uoORF	32	0
P1_19:54473084_54473179:-:1:96	uORF	31	0
P1_1:6785566_6820212:+:2:42	intORF	13	0
P1_19:55280064_55280108:-:1:45	uORF	14	1
P1_19:55456422_55461623:-:2:180	uoORF	59	0
P1_19:55654475_55654927:+:1:453	uORF	150	0
P1_19:56146312_56146933:+:2:153	uoORF	50	0
P1_19:56314700_56314768:-:1:69	ncRNA-ORF	22	1
P1_19:56373250_56377180:+:4:513	pseudogene	170	1
P1_19:56478193_56478291:+:1:99	lncRNA-ORF	32	1
P1_19:57614245_57620172:+:3:369	uoORF	122	0
P1_1:114716157_114716735:-:2:99	uoORF	32	1
P1_1:114757934_114757969:-:1:36	uORF	11	0
P1_19:58314875_58326846:-:2:186	lncRNA-ORF	61	1
P1_19:58325302_58326846:-:2:84	lncRNA-ORF	27	1
P1_19:58544631_58545023:+:1:393	uoORF	130	0
P1_19:58554070_58554889:-:2:192	ncRNA-ORF	63	0
P1_19:58581628_58581768:+:1:141	pseudogene	46	1
P1_1:115768538_115768615:-:1:78	uoORF	25	0
P1_1:115768471_115768722:-:1:252	uoORF	83	0
P1_1:116373410_116373466:+:1:57	ncRNA-ORF	18	0
P1_2:12717300_12717470:+:1:171	uORF	56	0
P1_2:20051486_20051581:-:1:96	uoORF	31	0
P1_2:24074178_24076368:-:2:186	uoORF	61	0
P1_2:24076308_24076328:-:1:21	dORF	6	1
P1_1:116666736_116666852:-:1:117	uORF	38	1
P1_1:116666827_116666952:-:1:126	uORF	41	0
P1_2:26034263_26034328:+:1:66	uORF	21	0
P1_2:26034300_26034551:+:1:252	uORF	83	0
P1_2:26034325_26034468:+:1:144	uORF	47	0
P1_1:116910118_116941738:+:2:159	uoORF	52	0
P1_2:27078936_27079034:+:1:99	uORF	32	0
P1_2:27134486_27134584:-:1:99	uORF	32	0
P1_2:27211486_27212205:-:2:234	uORF	77	1
P1_2:27282518_27282550:+:1:33	uORF	10	0
P1_2:27661296_27662208:-:2:123	uoORF	40	0
P1_2:28752112_28776890:+:2:105	ncRNA-ORF	34	0
P1_2:30146979_30147017:+:1:39	uORF	12	0
P1_2:30231563_30234418:+:2:216	uoORF	71	0
P1_2:30231627_30234437:+:2:171	uoORF	56	0
P1_2:30346802_30346918:+:1:117	lncRNA-ORF	38	1
P1_2:30525698_30533255:+:2:198	intORF	65	0
P1_2:31234386_31234499:+:1:114	uORF	37	0
P1_2:31234487_31234516:+:1:30	uORF	9	1
P1_2:32197365_32197756:+:2:78	intORF	25	0
P1_2:32277913_32277981:+:1:69	uORF	22	1
P1_2:32948922_33021007:+:2:123	intORF	40	0
P1_2:33511769_33515031:+:2:96	uORF	31	1
P1_2:36355878_36356414:+:1:537	uoORF	178	0
P1_2:36355940_36396688:+:2:759	uoORF	252	0
P1_2:37646755_37646811:-:1:57	uORF	18	0
P1_2:37671830_37671916:-:1:87	uORF	28	0
P1_2:38075912_38076163:-:1:252	uORF	83	1
P1_2:38750173_38751326:-:2:120	uoORF	39	0
P1_2:40430174_40512388:-:2:171	uoORF	56	0
P1_2:40453228_40512379:-:2:153	ncRNA-ORF	50	1
P1_2:43225722_43226398:-:2:165	uoORF	54	0
P1_2:44169014_44169133:+:1:120	uORF	39	1
P1_2:46297508_46297654:+:1:147	uORF	48	1
P1_2:55050216_55050317:-:1:102	uoORF	33	0
P1_2:60553414_60553467:-:1:54	uORF	17	1
P1_2:61145128_61157894:+:2:102	lncRNA-ORF	33	1
P1_2:61145131_61163120:+:2:135	uoORF	44	0
P1_2:61177539_61177856:+:1:318	pseudogene	105	1
P1_2:61533882_61537644:-:2:105	uoORF	34	0
P1_2:62196236_62196268:+:1:33	uORF	10	1
P1_2:63842068_63842184:+:1:117	uORF	38	0
P1_2:64019174_64019263:-:1:90	uORF	29	1
P1_2:65048114_65056064:-:2:249	lncRNA-ORF	82	1
P1_2:65056478_65069426:+:2:75	uORF	24	1
P1_2:68217124_68252218:-:2:102	uoORF	33	0
P1_2:69794206_69798916:-:2:162	lncRNA-ORF	53	1
P1_2:69829721_69829798:+:1:78	uORF	25	0
P1_2:70236147_70248495:-:2:120	uoORF	39	0
P1_2:84905706_84906013:+:2:24	uORF	7	0
P1_2:85601081_85602051:-:3:243	uoORF	80	1
P1_2:85602128_85602280:-:1:153	uORF	50	1
P1_2:88028538_88034172:-:2:87	uoORF	28	1
P1_2:91636980_91655448:-:3:213	pseudogene	70	1
P1_2:96208544_96208630:-:1:87	uORF	28	1
P1_2:96208699_96208797:-:1:99	uORF	32	0
P1_2:96265141_96265894:-:2:375	uoORF	124	0
P1_2:96265293_96265885:-:2:237	uoORF	78	0
P1_2:96266259_96266291:+:1:33	uORF	10	0
P1_1:7961701_7962778:+:2:51	uORF	16	0
P1_1:7961729_7962778:+:2:81	uORF	26	0
P1_2:102762609_102764388:+:2:138	intORF	45	1
P1_2:105361154_105361282:-:1:129	dORF	42	0
P1_2:105386533_105438450:-:2:60	uORF	19	0
P1_2:105396654_105396677:-:1:24	uORF	7	0
P1_2:105816435_105816530:+:1:96	uORF	31	1
P1_2:110211548_110212454:-:2:315	doORF	104	0
P1_2:112584462_112584503:+:1:42	uORF	13	1
P1_2:112645945_112645989:+:1:45	uORF	14	1
P1_2:112646001_112646670:+:2:237	uORF	78	0
P1_2:113756464_113756511:-:1:48	uORF	15	0
P1_2:113890118_113890198:+:1:81	uORF	26	0
P1_2:113890183_113916896:+:3:210	uoORF	69	0
P1_2:119366985_119368192:+:2:81	uoORF	26	0
P1_1:145957843_145957965:-:1:123	uoORF	40	0
P1_1:145996260_145996355:-:1:96	uoORF	31	0
P1_1:145996362_145996388:-:1:27	uORF	8	0
P1_2:119760213_119760281:+:1:69	uORF	22	1
P1_2:126656242_126690261:+:2:78	uoORF	25	0
P1_1:146020284_146021633:-:2:102	ncRNA-ORF	33	1
P1_2:127294087_127294107:-:1:21	uORF	6	0
P1_2:127388923_127389220:+:2:186	lncRNA-ORF	61	1
P1_2:130190533_130190691:+:1:159	ncRNA-ORF	52	0
P1_2:131082651_131093347:-:2:141	uORF	46	0
P1_2:134120287_134254310:+:2:54	uORF	17	0
P1_2:144517364_144519990:-:2:108	uORF	35	1
P1_2:149437687_149449073:+:2:165	uoORF	54	1
P1_2:151828233_151828403:-:1:171	uORF	56	1
P1_2:158968713_159001174:+:2:165	uORF	54	0
P1_2:161179616_161179744:+:1:129	uoORF	42	0
P1_2:161308582_161318842:+:3:177	uoORF	58	0
P1_2:169572071_169572136:-:1:66	uORF	21	1
P1_2:169573742_169573798:-:1:57	uORF	18	1
P1_2:169798930_169798974:+:1:45	uORF	14	0
P1_2:169824578_169824640:-:1:63	uoORF	20	0
P1_2:171160428_171160895:-:1:468	uoORF	155	1
P1_2:171687582_171690172:+:2:72	uoORF	23	0
P1_2:173091045_173091164:+:1:120	ncRNA-ORF	39	0
P1_2:174585591_174682821:-:2:69	uORF	22	1
P1_2:175178221_175178271:-:1:51	dORF	16	1
P1_2:175180178_175181464:-:2:111	uoORF	36	0
P1_2:175995588_176002205:-:2:105	uORF	34	0
P1_2:176002658_176002849:+:1:192	lncRNA-ORF	63	1
P1_2:176269525_176269584:+:1:60	uORF	19	0
P1_2:178480487_178480711:+:1:225	uORF	74	1
P1_2:180980815_180982032:+:2:174	uORF	57	1
P1_2:182716311_182717034:+:2:192	ncRNA-ORF	63	0
P1_2:183038144_183038356:-:1:213	uORF	70	0
P1_2:186590074_186602104:+:2:534	uoORF	177	0
P1_2:186590142_186590213:+:1:72	uORF	23	0
P1_2:187387750_187436600:-:3:78	ncRNA-ORF	25	1
P1_2:187503765_187554322:-:2:129	uoORF	42	0
P1_2:188383769_188383831:+:1:63	uORF	20	1
P1_2:188974563_188984876:+:2:123	intORF	40	0
P1_2:188994298_188995788:+:5:348	intORF	115	0
P1_2:189179677_189179754:-:1:78	uORF	25	0
P1_2:196163414_196171474:-:2:156	uORF	51	0
P1_2:200861859_200864622:-:2:63	uoORF	20	0
P1_2:201116444_201129810:+:2:120	uORF	39	0
P1_2:201407403_201407498:-:1:96	intORF	31	1
P1_2:201420645_201451365:-:2:78	uORF	25	1
P1_2:202376574_202376660:+:1:87	uORF	28	0
P1_2:202376869_202376934:+:1:66	uORF	21	1
P1_2:202377210_202377284:+:1:75	uORF	24	1
P1_2:205682707_205682724:+:1:18	uORF	5	0
P1_2:206132991_206133062:-:1:72	intORF	23	0
P1_2:206159700_206159825:+:1:126	uORF	41	1
P1_2:207165699_207166174:-:2:270	uORF	89	1
P1_2:207165872_207165958:-:1:87	uORF	28	0
P1_2:207530052_207530114:+:1:63	uORF	20	0
P1_2:208253909_208254977:-:2:90	uORF	29	0
P1_1:149190525_149266996:-:7:675	pseudogene	224	1
P1_2:216694604_216694984:-:1:381	uoORF	126	0
P1_2:216694988_216695080:-:1:93	uORF	30	0
P1_2:216695112_216695192:-:1:81	uORF	26	0
P1_2:216695215_216695322:-:1:108	uORF	35	0
P1_2:218400155_218402355:+:4:264	intORF	87	0
P1_2:219245897_219245980:+:1:84	uORF	27	1
P1_2:219543393_219543767:-:1:375	uoORF	124	0
P1_2:219627698_219627959:+:2:108	ncRNA-ORF	35	1
P1_2:222861141_222900763:+:3:267	uORF	88	0
P1_2:224001755_224039224:-:2:294	uoORF	97	0
P1_2:224585288_224585335:-:1:48	uORF	15	1
P1_2:226799329_226799523:-:1:195	uORF	64	1
P1_1:150010511_150010633:-:1:123	uORF	40	0
P1_2:227472208_227472543:+:1:336	uoORF	111	0
P1_2:229880063_229880125:-:1:63	ncRNA-ORF	20	1
P1_2:230713149_230760050:+:2:174	uoORF	57	0
P1_2:234952076_234995351:+:2:144	uORF	47	0
P1_2:240435825_240459033:+:2:264	uoORF	87	0
P1_1:150294032_150294163:+:1:132	uORF	43	1
P1_2:241266829_241268527:-:2:129	ncRNA-ORF	42	0
P1_2:241266884_241315118:-:3:105	uORF	34	0
P1_2:241687289_241687420:+:1:132	ncRNA-ORF	43	1
P1_20:408241_408705:+:1:465	uORF	154	1
P1_20:448024_462428:-:2:144	uoORF	47	0
P1_20:2873611_2873673:+:1:63	uORF	20	1
P1_20:3149114_3149230:-:1:117	uORF	38	0
P1_1:8874871_8878679:-:2:147	uoORF	48	0
P1_20:6006126_6006206:+:1:81	uORF	26	1
P1_20:6767959_6768081:+:1:123	uORF	40	0
P1_20:10420619_10420753:-:1:135	uORF	44	0
P1_20:10673488_10673706:-:1:219	uoORF	72	0
P1_20:10673639_10673842:-:1:204	uORF	67	0
P1_20:17570113_17570139:+:1:27	uORF	8	0
P1_20:17570136_17600760:+:2:99	uoORF	32	0
P1_20:23353984_23354094:+:1:111	uoORF	36	0
P1_1:151008611_151017846:+:2:96	uoORF	31	0
P1_1:151056691_151056786:-:1:96	uORF	31	1
P1_20:31722271_31723800:-:2:126	ncRNA-ORF	41	0
P1_1:151060530_151060547:+:1:18	uORF	5	0
P1_20:31739416_31739616:+:1:201	uORF	66	0
P1_1:151142659_151146545:-:3:180	uORF	59	0
P1_20:32202273_32207740:-:2:120	uORF	39	1
P1_20:32819964_32825937:+:2:78	uoORF	25	0
P1_20:33993991_34031554:+:2:174	ncRNA-ORF	57	0
P1_20:34369399_34369449:+:1:51	uORF	16	1
P1_20:35147274_35147315:-:1:42	uORF	13	1
P1_20:35632908_35664878:-:2:93	uoORF	30	0
P1_20:35655234_35664875:-:3:270	ncRNA-ORF	89	0
P1_20:35740858_35741973:-:2:63	uoORF	20	0
P1_20:35772048_35801542:+:2:84	uoORF	27	0
P1_20:35774558_35774647:+:1:90	ncRNA-ORF	29	0
P1_20:35954302_35954508:-:2:99	uORF	32	0
P1_1:151346508_151346558:-:1:51	ncRNA-ORF	16	1
P1_1:151327333_151327407:-:1:75	uORF	24	0
P1_20:38426436_38434513:-:4:237	lncRNA-ORF	78	1
P1_20:38472909_38473001:+:1:93	uORF	30	0
P1_20:43457905_43457931:+:1:27	uORF	8	0
P1_20:44186811_44186906:-:1:96	uORF	31	1
P1_20:44186975_44187091:-:1:117	uORF	38	0
P1_20:44521994_44522038:-:1:45	uORF	14	1
P1_20:44582706_44589833:+:2:63	uORF	20	0
P1_20:49278711_49279205:+:2:108	lncRNA-ORF	35	0
P1_20:49279135_49279212:+:1:78	lncRNA-ORF	25	0
P1_20:49279183_49280527:+:2:69	lncRNA-ORF	22	0
P1_20:50190940_50191098:+:1:159	uoORF	52	0
P1_20:50903960_50930878:-:3:270	uoORF	89	0
P1_20:50928746_50931048:-:2:303	uORF	100	0
P1_20:52973172_52973183:+:1:12	uORF	3	0
P1_20:57266215_57266592:-:1:378	uORF	125	0
P1_20:57391532_57391564:+:1:33	uORF	10	1
P1_20:59942206_59942229:+:1:24	ncRNA-ORF	7	0
P1_20:64255750_64256253:+:1:504	ncRNA-ORF	167	1
P1_20:64259944_64259991:+:1:48	uoORF	15	0
P1_1:153634101_153634193:+:1:93	uORF	30	0
P1_21:25734860_25734877:-:1:18	uORF	5	0
P1_21:26112136_26170675:-:2:123	uoORF	40	0
P1_21:26845123_26845332:-:1:210	uORF	69	0
P1_21:29130802_29130918:+:1:117	uORF	38	0
P1_1:153967923_153968048:+:1:126	uORF	41	1
P1_21:32612137_32612334:-:1:198	uoORF	65	0
P1_21:33324991_33325029:+:1:39	uORF	12	1
P1_21:34073666_34073725:+:1:60	uoORF	19	0
P1_21:37072282_37072302:-:1:21	uORF	6	0
P1_21:37367447_37420353:+:2:237	uORF	78	0
P1_21:39452029_39452139:+:1:111	intORF	36	0
P1_21:39792058_39929130:+:4:321	ncRNA-ORF	106	1
P1_21:45405200_45405214:+:1:15	uORF	4	0
P1_21:45981816_45981854:+:1:39	uoORF	12	0
P1_21:46636512_46636913:+:2:54	uORF	17	0
P1_21:46643539_46644318:+:2:114	intORF	37	0
P1_22:17613299_17628664:-:2:84	uoORF	27	0
P1_22:18078020_18078121:+:1:102	uORF	33	1
P1_22:18078271_18078348:+:1:78	uORF	25	1
P1_22:19718295_19718639:+:1:345	uORF	114	1
P1_1:155240699_155241156:-:2:90	uoORF	29	0
P1_22:19961262_19962684:+:2:186	ncRNA-ORF	61	0
P1_22:20917577_20918149:+:1:573	uoORF	190	0
P1_22:20917653_20917871:+:1:219	uORF	72	0
P1_22:21000771_21000884:-:1:114	ncRNA-ORF	37	1
P1_22:21000771_21002150:-:4:318	uoORF	105	1
P1_22:21001224_21001940:-:2:297	ncRNA-ORF	98	0
P1_22:21001460_21001609:-:1:150	uORF	49	1
P1_1:155308976_155309074:+:1:99	uORF	32	1
P1_22:22321745_22323123:+:2:588	lncRNA-ORF	195	1
P1_22:23894384_23894410:+:1:27	uORF	8	0
P1_22:24548047_24555016:-:3:180	uoORF	59	1
P1_22:26510618_26512432:-:3:201	uORF	66	1
P1_22:26512559_26512750:+:1:192	lncRNA-ORF	63	1
P1_1:155910733_155911323:-:2:153	uoORF	50	0
P1_22:27800971_27801474:-:1:504	uORF	167	0
P1_22:29603842_29603943:+:1:102	uORF	33	1
P1_22:30664023_30667598:-:2:195	uORF	64	1
P1_22:31105245_31107416:-:4:153	ncRNA-ORF	50	0
P1_1:156082379_156082450:-:1:72	uORF	23	0
P1_22:32059186_32059254:+:1:69	uORF	22	1
P1_22:32059340_32068502:+:4:177	ncRNA-ORF	58	1
P1_1:156114902_156115204:+:1:303	uoORF	100	0
P1_22:32801862_32802005:+:1:144	uoORF	47	0
P1_22:35617196_35617291:-:1:96	uoORF	31	0
P1_22:35623249_35623350:-:1:102	uORF	33	1
P1_1:156282709_156282801:-:1:93	uORF	30	1
P1_22:36149137_36160746:-:2:84	ncRNA-ORF	27	1
P1_22:36157001_36160707:-:2:45	ncRNA-ORF	14	0
P1_1:156483358_156500592:-:2:180	uORF	59	0
P1_1:156483398_156500599:-:2:147	uORF	48	0
P1_22:37566187_37566228:+:1:42	uORF	13	1
P1_22:37746381_37754980:+:3:201	intORF	66	0
P1_22:37805462_37805548:+:1:87	uoORF	28	0
P1_1:156594987_156595190:-:1:204	dORF	67	0
P1_22:38303227_38317283:-:3:234	uoORF	77	0
P1_22:38665644_38670941:+:3:216	intORF	71	0
P1_22:38779598_38782706:-:3:144	intORF	47	1
P1_22:40400701_40400757:+:1:57	uORF	18	1
P1_22:41092620_41092703:+:1:84	uORF	27	0
P1_1:156728643_156728873:+:1:231	uORF	76	1
P1_1:156701047_156705529:-:2:159	uoORF	52	0
P1_22:41437336_41437392:-:1:57	ncRNA-ORF	18	0
P1_22:41446629_41446760:-:1:132	ncRNA-ORF	43	0
P1_22:41680364_41682390:-:2:36	uoORF	11	0
P1_22:42070546_42070629:-:1:84	uORF	27	0
P1_22:42087130_42090631:-:2:72	intORF	23	0
P1_22:42693791_42720808:-:3:276	uoORF	91	0
P1_22:42912139_43015073:-:2:72	uORF	23	0
P1_22:44702271_44702381:+:1:111	uORF	36	1
P1_1:9942631_9942735:-:1:105	ncRNA-ORF	34	1
P1_22:46244814_46245236:-:1:423	doORF	140	1
P1_22:46762774_46792558:+:2:114	uoORF	37	1
P1_22:49913705_49918345:-:2:222	uoORF	73	0
P1_22:49913781_49918310:-:2:111	uORF	36	0
P1_22:50343433_50372117:+:2:216	uORF	71	1
P1_22:50474911_50475012:-:1:102	uORF	33	1
P1_22:50482896_50483405:+:1:510	doORF	169	1
P1_22:50785238_50798718:+:2:120	pseudogene	39	1
P1_3:4979492_4980011:+:2:357	uoORF	118	0
P1_3:8501916_8537231:+:3:201	ncRNA-ORF	66	0
P1_3:10026044_10026157:-:1:114	pseudogene	37	0
P1_3:12663906_12664010:-:1:105	uORF	34	0
P1_3:14125066_14129487:+:2:216	uoORF	71	0
P1_3:14945918_14946085:-:1:168	lncRNA-ORF	55	1
P1_3:14947210_14947392:-:1:183	lncRNA-ORF	60	1
P1_3:15099106_15099132:-:1:27	uORF	8	1
P1_3:15427734_15429916:+:2:153	uoORF	50	0
P1_3:15601391_15601516:-:1:126	uoORF	41	1
P1_3:16174819_16174917:+:1:99	uORF	32	1
P1_3:16265486_16269201:+:2:96	uORF	31	0
P1_3:16493871_16513524:-:2:93	uORF	30	1
P1_3:16770378_16771847:+:1:1470	lncRNA-ORF	489	1
P1_3:16885014_16885124:+:1:111	uoORF	36	0
P1_3:18425037_18425201:-:1:165	uORF	54	1
P1_3:17508513_17623884:-:2:129	uORF	42	1
P1_3:19947332_19947385:+:1:54	uORF	17	0
P1_3:21750916_21751203:-:1:288	uoORF	95	1
P1_3:23807256_23807384:+:1:129	ncRNA-ORF	42	0
P1_3:25428529_25428591:+:1:63	uORF	20	1
P1_3:28348697_28348783:-:1:87	uORF	28	1
P1_3:30606768_30644761:+:2:225	uoORF	74	0
P1_3:30606829_30644750:+:2:153	uoORF	50	0
P1_3:30606862_30623226:+:2:144	uoORF	47	1
P1_3:30606879_30623267:+:2:168	uoORF	55	0
P1_1:160205449_160211552:+:2:84	uoORF	27	0
P1_1:160262315_160262509:-:1:195	uORF	64	0
P1_3:33439970_33440104:-:1:135	ncRNA-ORF	44	1
P1_3:37243318_37243461:+:1:144	uORF	47	1
P1_3:38630414_38633330:-:2:312	uoORF	103	0
P1_3:39189496_39192508:-:2:93	uORF	30	0
P1_3:40309775_40310961:+:2:267	ncRNA-ORF	88	0
P1_3:40312086_40312214:+:1:129	dORF	42	1
P1_3:40525111_40525785:+:2:171	uORF	56	1
P1_3:41199517_41199669:+:1:153	uORF	50	0
P1_3:41199627_41224534:+:3:114	uoORF	37	0
P1_3:41224210_41224242:+:1:33	ncRNA-ORF	10	0
P1_3:42014094_42087214:+:2:135	uORF	44	0
P1_3:42568979_42569065:-:1:87	uoORF	28	1
P1_3:44354745_44354798:+:1:54	uoORF	17	1
P1_3:44959433_44976117:-:2:213	uoORF	70	1
P1_3:45985004_45995804:-:2:102	uORF	33	1
P1_3:46882274_46882366:+:1:93	uORF	30	1
P1_3:47805345_47805419:+:1:75	uORF	24	1
P1_3:47998830_48088833:-:2:111	uoORF	36	0
P1_1:161118169_161119198:+:3:171	uoORF	56	0
P1_3:48424614_48425315:-:2:39	uORF	12	1
P1_3:48473029_48473076:-:1:48	ncRNA-ORF	15	0
P1_3:48695182_48715499:-:2:351	uoORF	116	1
P1_3:49132561_49132943:-:2:255	uoORF	84	0
P1_3:49171638_49172734:+:2:147	uORF	48	0
P1_3:49375562_49411846:-:2:57	uoORF	18	0
P1_1:161177444_161177485:-:1:42	ncRNA-ORF	13	1
P1_3:49470323_49510517:+:2:210	uORF	69	0
P1_3:49470373_49510459:+:2:102	uORF	33	0
P1_3:49470395_49487292:+:2:78	ncRNA-ORF	25	0
P1_3:49492954_49510500:+:2:102	ncRNA-ORF	33	0
P1_3:49747826_49748086:-:1:261	uoORF	86	1
P1_3:50236245_50236385:+:1:141	uoORF	46	0
P1_3:50236262_50236351:+:1:90	uoORF	29	0
P1_3:50292304_50292408:-:1:105	uORF	34	1
P1_3:50328142_50328177:-:1:36	uORF	11	0
P1_3:50617534_50617683:+:1:150	uoORF	49	0
P1_3:51961304_51967431:-:3:255	uORF	84	1
P1_3:51975078_51975101:+:1:24	uORF	7	1
P1_3:52278583_52278624:-:1:42	uORF	13	1
P1_3:52409875_52409907:-:1:33	uoORF	10	1
P1_3:52452533_52452658:-:1:126	ncRNA-ORF	41	0
P1_3:57584425_57597354:-:2:321	uoORF	106	0
P1_3:57597363_57597416:-:1:54	uORF	17	0
P1_3:57757217_57757402:+:1:186	uORF	61	0
P1_3:57757264_57757524:+:1:261	uORF	86	0
P1_3:57890021_57896538:+:2:108	ncRNA-ORF	35	0
P1_3:57896565_57896899:+:2:54	ncRNA-ORF	17	0
P1_3:61561795_61561839:+:1:45	uORF	14	1
P1_3:61561828_61561839:+:1:12	uORF	3	0
P1_3:64687786_64687935:-:1:150	uORF	49	1
P1_3:66221016_66221072:+:1:57	uORF	18	1
P1_3:66370545_66377907:+:2:276	doORF	91	0
P1_3:66500733_66500981:-:1:249	uORF	82	0
P1_3:66500785_66500916:-:1:132	uORF	43	0
P1_3:72378385_72446518:-:4:552	ncRNA-ORF	183	0
P1_3:73625748_73625891:+:1:144	lncRNA-ORF	47	1
P1_3:75783313_75783342:-:1:30	intORF	9	0
P1_3:79019100_79019312:-:1:213	uORF	70	0
P1_3:88058139_88059047:-:2:318	uORF	105	1
P1_3:89107715_89107834:+:1:120	uoORF	39	0
P1_3:98732386_98732475:+:1:90	ncRNA-ORF	29	1
P1_3:98901305_98901475:-:1:171	uoORF	56	0
P1_3:99638580_99744991:+:2:180	uORF	59	1
P1_3:99931024_100114327:-:2:282	uORF	93	1
P1_3:100400936_100401001:-:1:66	uoORF	21	0
P1_3:100401780_100401890:+:1:111	uORF	36	1
P1_3:100709556_100713653:+:2:177	uORF	58	0
P1_3:107240742_107240816:+:1:75	lncRNA-ORF	24	1
P1_3:107240822_107240953:+:1:132	lncRNA-ORF	43	1
P1_1:163202863_163202892:-:1:30	uORF	9	0
P1_3:107526338_107645906:+:2:132	uORF	43	1
P1_3:112562063_112562236:+:1:174	uORF	57	1
P1_3:112639817_112640616:-:2:153	ncRNA-ORF	50	0
P1_3:112640370_112640891:-:1:522	uORF	173	0
P1_3:112640560_112640622:-:1:63	uORF	20	1
P1_3:112640738_112640836:-:1:99	uORF	32	0
P1_3:112641060_112641101:-:1:42	uORF	13	1
P1_3:113724093_113746010:-:2:72	uoORF	23	0
P1_3:113745946_113746170:-:1:225	uoORF	74	0
P1_3:114801131_114900337:-:2:78	uORF	25	1
P1_3:119236964_119237056:-:1:93	uORF	30	1
P1_3:119294688_119294828:+:1:141	uORF	46	0
P1_3:119498623_119498691:+:1:69	uORF	22	0
P1_3:119642310_119648400:-:2:393	doORF	130	0
P1_3:119660009_119660605:-:2:141	ncRNA-ORF	46	0
P1_3:119660516_119660608:-:1:93	uORF	30	1
P1_3:119660690_119660743:-:1:54	ncRNA-ORF	17	1
P1_3:119660759_119660842:-:1:84	uORF	27	0
P1_3:119660811_119660855:-:1:45	ncRNA-ORF	14	1
P1_3:119666316_119666351:+:1:36	lncRNA-ORF	11	1
P1_3:120410970_120415966:-:3:189	intORF	62	0
P1_3:120415924_120450933:-:3:204	uoORF	67	0
P1_3:120602233_120602328:+:1:96	ncRNA-ORF	31	0
P1_3:122384191_122384256:+:1:66	uORF	21	0
P1_3:123448524_123448868:-:1:345	uoORF	114	0
P1_3:123448978_123449124:-:1:147	uORF	48	0
P1_1:165631251_165649887:+:2:90	uoORF	29	0
P1_3:126983119_126988543:+:2:192	uoORF	63	1
P1_3:127576994_127590705:-:4:654	uoORF	217	0
P1_3:128726187_128795378:+:2:192	uoORF	63	0
P1_1:165768775_165768873:-:1:99	intORF	32	0
P1_1:165768197_165768785:-:2:177	intORF	58	0
P1_3:129171744_129183858:-:2:111	uoORF	36	0
P1_3:129183855_129183896:-:1:42	uORF	13	0
P1_3:129439766_129440011:-:1:246	uoORF	81	1
P1_3:129880506_129893589:-:2:150	lncRNA-ORF	49	1
P1_3:130746545_130746790:-:1:246	uORF	81	0
P1_3:130850771_130850905:+:1:135	ncRNA-ORF	44	1
P1_3:130894590_130894739:+:1:150	uORF	49	1
P1_1:10430850_10431044:+:1:195	uORF	64	1
P1_3:133573730_133573930:+:1:201	uORF	66	0
P1_3:134371354_134374419:-:2:219	uoORF	72	0
P1_3:134482862_134485333:-:2:84	uoORF	27	0
P1_3:134485362_134485406:-:1:45	uORF	14	0
P1_3:134485631_134485906:-:1:276	uORF	91	1
P1_3:136022842_136022943:+:1:102	uORF	33	1
P1_3:136196200_136196331:-:1:132	uORF	43	1
P1_3:139383405_139389582:-:2:66	ncRNA-ORF	21	0
P1_3:139385188_139389579:-:2:45	ncRNA-ORF	14	0
P1_3:139389855_139389926:+:1:72	lncRNA-ORF	23	0
P1_3:139538890_139539554:-:2:165	intORF	54	0
P1_3:141051990_141066068:+:2:120	uORF	39	1
P1_3:141403930_141404010:+:1:81	ncRNA-ORF	26	0
P1_3:143120063_143120200:+:1:138	uORF	45	1
P1_3:143972251_143972493:+:1:243	uoORF	80	0
P1_3:150408960_150408989:+:1:30	uORF	9	0
P1_3:150408986_150409096:+:1:111	uORF	36	0
P1_3:150567021_150603133:-:2:276	ncRNA-ORF	91	1
P1_3:152269026_152269076:+:1:51	ncRNA-ORF	16	1
P1_3:152299843_152299980:+:1:138	ncRNA-ORF	45	1
P1_3:152269024_152269050:-:1:27	lncRNA-ORF	8	0
P1_3:156674612_156677672:+:2:201	uORF	66	0
P1_3:157089944_157090048:+:1:105	lncRNA-ORF	34	1
P1_3:157090035_157099529:+:2:135	lncRNA-ORF	44	1
P1_1:167935786_167935947:-:1:162	uoORF	53	0
P1_1:167936704_167936784:+:1:81	uORF	26	0
P1_3:159840112_159840183:+:1:72	uORF	23	1
P1_3:159853286_159853360:+:1:75	uORF	24	1
P1_3:161103515_161104816:-:3:123	uORF	40	0
P1_3:167720158_167720211:-:1:54	uoORF	17	1
P1_3:170172709_170181729:-:3:198	uoORF	65	1
P1_3:177079904_177098519:-:2:96	ncRNA-ORF	31	0
P1_3:177098520_177197179:-:2:81	uORF	26	0
P1_3:179148566_179198792:+:2:81	uORF	26	1
P1_1:169106725_169106817:+:1:93	uORF	30	0
P1_3:183447623_183452294:+:2:360	pseudogene	119	1
P1_3:183635650_183635760:+:1:111	uORF	36	0
P1_3:183635721_183643492:+:3:177	uORF	58	0
P1_3:183643508_183650341:+:2:81	uORF	26	0
P1_3:184014434_184017851:-:2:36	uORF	11	0
P1_3:184176949_184176984:+:1:36	uORF	11	0
P1_3:184178862_184179047:+:1:186	intORF	61	0
P1_3:184314669_184315780:+:3:81	uORF	26	0
P1_3:184561988_184571344:+:2:393	uoORF	130	0
P1_1:10665568_10760745:-:4:141	uoORF	46	0
P1_3:185926607_185937897:-:2:201	uoORF	66	0
P1_3:185931848_185937912:-:2:93	uoORF	30	0
P1_3:186564299_186564349:-:1:51	uoORF	16	0
P1_3:186930713_186963863:+:2:201	uORF	66	0
P1_3:187285934_187291690:-:2:207	ncRNA-ORF	68	0
P1_3:192360515_192727318:-:2:162	uoORF	53	0
P1_3:192727221_192727551:-:2:171	uORF	56	1
P1_3:192567104_192604470:+:3:210	lncRNA-ORF	69	1
P1_3:193241379_193255678:+:2:183	intORF	60	1
P1_3:193593226_193614742:+:2:204	uoORF	67	1
P1_3:195543049_195543213:-:1:165	uORF	54	0
P1_3:196503549_196503614:-:1:66	uORF	21	1
P1_4:1241335_1241433:-:1:99	uORF	32	1
P1_1:171781837_171781932:+:1:96	uORF	31	1
P1_4:1721084_1721245:-:1:162	ncRNA-ORF	53	1
P1_4:2469171_2490395:+:2:147	uORF	48	0
P1_1:172452960_172453034:+:1:75	ncRNA-ORF	24	1
P1_1:172533150_172533230:+:1:81	uORF	26	1
P1_4:6640724_6640759:+:1:36	uORF	11	0
P1_4:6640774_6640794:+:1:21	uORF	6	0
P1_4:6709647_6709706:-:1:60	uORF	19	0
P1_4:6709803_6709841:-:1:39	uORF	12	0
P1_4:6824257_6824277:+:1:21	uORF	6	0
P1_4:13832885_13833160:+:1:276	lncRNA-ORF	91	1
P1_4:15655233_15655310:-:1:78	uoORF	25	0
P1_4:15681961_15686266:+:2:39	ncRNA-ORF	12	0
P1_4:20252020_20252109:+:1:90	uORF	29	0
P1_4:20253094_20253189:+:1:96	uORF	31	1
P1_4:22515827_22515931:-:1:105	uORF	34	1
P1_4:23889979_23890020:-:1:42	uORF	13	0
P1_4:25026925_25030859:-:3:450	uoORF	149	1
P1_4:39527315_39527500:-:1:186	uORF	61	1
P1_4:39698248_39698379:+:1:132	uoORF	43	0
P1_1:174022122_174022298:-:1:177	ncRNA-ORF	58	1
P1_4:41990504_41990632:+:1:129	uORF	42	1
P1_4:44678571_44678603:+:1:33	uORF	10	1
P1_4:44831187_44871848:+:2:198	lncRNA-ORF	65	1
P1_4:47837946_47837987:-:1:42	uoORF	13	0
P1_4:47831358_47831429:+:1:72	lncRNA-ORF	23	1
P1_4:47875224_47882253:+:2:120	lncRNA-ORF	39	1
P1_4:48904582_48906750:-:2:123	uORF	40	0
P1_4:52712897_52713586:+:2:156	lncRNA-ORF	51	0
P1_4:53377807_53377866:+:1:60	uoORF	19	0
P1_4:54229297_54229401:+:1:105	uORF	34	0
P1_4:55125358_55125564:-:1:207	uORF	68	1
P1_4:55396055_55396075:+:1:21	uORF	6	1
P1_1:175177633_175177671:-:1:39	uORF	12	0
P1_4:57020932_57020964:+:1:33	intORF	10	0
P1_4:62133815_62134027:+:1:213	lncRNA-ORF	70	1
P1_4:63466220_63529750:-:3:366	lncRNA-ORF	121	1
P1_4:64277013_64277042:-:1:30	doORF	9	0
P1_4:64409266_64409379:-:1:114	uoORF	37	1
P1_4:68349849_68349902:-:1:54	uORF	17	0
P1_4:75661952_75673235:-:2:126	ncRNA-ORF	41	0
P1_4:75724643_75724714:+:1:72	uORF	23	0
P1_4:75724717_75752389:+:2:186	uoORF	61	0
P1_4:76195839_76213688:-:2:288	uoORF	95	0
P1_4:76213556_76213795:-:1:240	uORF	79	0
P1_4:76949764_76949844:+:1:81	uORF	26	0
P1_4:77075702_77075863:-:1:162	uORF	53	0
P1_4:78057505_78057681:+:1:177	uORF	58	0
P1_4:78554455_78573220:+:2:75	uoORF	24	0
P1_4:82373710_82373883:-:1:174	uORF	57	0
P1_4:82900167_82900435:-:2:159	lncRNA-ORF	52	1
P1_4:86594356_86594451:+:1:96	uORF	31	1
P1_4:87422692_87422751:+:1:60	uORF	19	1
P1_4:87499571_87529107:-:2:78	ncRNA-ORF	25	0
P1_4:87529152_87529220:-:1:69	uORF	22	0
P1_4:87529293_87529307:-:1:15	uORF	4	0
P1_4:88278447_88284425:-:2:216	uoORF	71	0
P1_4:88284444_88284503:-:1:60	uORF	19	0
P1_4:89250206_89250235:-:1:30	uORF	9	0
P1_4:89835609_89836997:-:2:120	uoORF	39	0
P1_4:94657545_94662472:+:2:54	ncRNA-ORF	17	0
P1_1:179865548_179865682:-:1:135	uORF	44	0
P1_1:179865721_179865783:-:1:63	uORF	20	1
P1_4:102826552_102826599:-:1:48	ncRNA-ORF	15	0
P1_4:102826609_102826617:-:1:9	uORF	2	0
P1_4:102826609_102826656:-:1:48	uORF	15	0
P1_4:102827609_102827701:-:1:93	uORF	30	0
P1_4:102868747_102868794:-:1:48	uORF	15	0
P1_4:103076264_103076593:-:1:330	uORF	109	1
P1_1:179882193_179882393:+:1:201	uORF	66	1
P1_4:104491978_104492040:-:1:63	uORF	20	1
P1_1:179954825_179954854:+:1:30	ncRNA-ORF	9	1
P1_4:108620591_108620677:+:1:87	uORF	28	0
P1_1:180502169_180502273:-:1:105	uoORF	34	0
P1_1:180502435_180502554:-:1:120	uORF	39	0
P1_4:109729883_109729996:-:1:114	uORF	37	0
P1_1:180562215_180565300:+:2:180	lncRNA-ORF	59	1
P1_1:180562227_180565544:+:2:417	lncRNA-ORF	138	1
P1_4:112231823_112231903:+:1:81	uORF	26	1
P1_1:180632183_180632269:+:1:87	uoORF	28	0
P1_4:113759395_113761184:-:2:201	uoORF	66	0
P1_4:118278820_118278978:+:1:159	lncRNA-ORF	52	1
P1_4:118279427_118279714:+:2:96	lncRNA-ORF	31	0
P1_1:181022643_181022723:-:1:81	uoORF	26	0
P1_4:119135861_119135884:+:1:24	uORF	7	1
P1_4:119212658_119217576:+:2:243	uORF	80	1
P1_4:121696599_121696866:-:2:30	uORF	9	0
P1_4:121823628_121823798:-:1:171	uoORF	56	0
P1_4:124711255_124712665:-:2:228	uORF	75	0
P1_4:127880937_127881026:+:1:90	uORF	29	1
P1_4:139137802_139139439:-:2:93	uORF	30	1
P1_4:139295087_139302429:-:3:303	uoORF	100	0
P1_4:139301047_139301124:-:1:78	ncRNA-ORF	25	1
P1_4:139301108_139301170:-:1:63	uORF	20	0
P1_4:139665943_139666014:+:1:72	uORF	23	0
P1_4:140413026_140427585:-:2:111	uoORF	36	0
P1_4:140426744_140427609:-:2:117	uORF	38	0
P1_4:141220984_141221058:+:1:75	uORF	24	0
P1_4:143185300_143185578:+:1:279	uoORF	92	1
P1_4:145098401_145104453:+:2:87	uoORF	28	0
P1_4:145902901_145903179:-:1:279	intORF	92	0
P1_4:147481112_147485634:+:2:288	uORF	95	0
P1_4:147481132_147485615:+:2:249	uORF	82	0
P1_4:147617489_147617659:+:1:171	uORF	56	0
P1_4:147617726_147617833:+:1:108	uORF	35	1
P1_4:151176552_151176617:-:1:66	uORF	21	1
P1_1:183636269_183636466:+:1:198	uORF	65	1
P1_1:183636121_183636192:+:1:72	uORF	23	1
P1_4:153204452_153270384:+:2:159	uoORF	52	1
P1_4:153222530_153222598:+:1:69	uORF	22	1
P1_4:153222668_153222778:+:1:111	uORF	36	1
P1_4:155666963_155696785:+:4:201	uORF	66	1
P1_4:155667206_155696780:+:3:114	uORF	37	1
P1_1:184477394_184507629:+:2:252	uoORF	83	0
P1_4:158171372_158171443:-:1:72	uoORF	23	1
P1_4:158171430_158171495:-:1:66	uORF	21	0
P1_1:184754676_184754699:-:1:24	uORF	7	1
P1_4:169612101_169612487:-:1:387	uORF	128	0
P1_4:169620834_169620935:+:1:102	uORF	33	1
P1_4:173529286_173529792:-:1:507	uoORF	168	0
P1_4:173529489_173529755:-:1:267	uORF	88	0
P1_4:173530021_173530221:-:1:201	uORF	66	1
P1_4:173530463_173530908:+:2:186	lncRNA-ORF	61	1
P1_4:173530880_173531035:+:1:156	lncRNA-ORF	51	0
P1_4:173536870_173537112:+:1:243	lncRNA-ORF	80	1
P1_4:173536926_173582743:+:2:84	lncRNA-ORF	27	0
P1_4:173536936_173582717:+:2:48	lncRNA-ORF	15	0
P1_4:173537938_173538360:+:1:423	lncRNA-ORF	140	1
P1_4:173582762_173583037:+:1:276	lncRNA-ORF	91	1
P1_4:174283527_174283598:-:1:72	uORF	23	0
P1_4:176320040_176322199:+:2:210	ncRNA-ORF	69	0
P1_1:185311281_185317009:-:2:99	uORF	32	0
P1_4:184652027_184659373:+:2:108	uORF	35	0
P1_4:185143319_185143354:+:1:36	uORF	11	0
P1_4:185535461_185535487:-:1:27	uORF	8	0
P1_4:185811713_185811844:-:1:132	uORF	43	1
P1_5:471908_472935:-:2:315	lncRNA-ORF	104	1
P1_5:1344935_1345018:-:1:84	uORF	27	1
P1_5:1589271_1594454:-:3:327	pseudogene	108	1
P1_5:1880824_1887220:-:4:567	uoORF	188	0
P1_5:1883483_1884568:+:2:153	lncRNA-ORF	50	1
P1_5:9545720_9545860:-:1:141	uORF	46	0
P1_5:9546498_9549091:+:2:135	lncRNA-ORF	44	0
P1_5:9549741_9550010:+:1:270	lncRNA-ORF	89	1
P1_5:10353867_10378763:+:3:153	uoORF	50	0
P1_5:15500346_15500444:+:1:99	uORF	32	1
P1_5:16129285_16141097:+:2:96	lncRNA-ORF	31	0
P1_5:17217647_17217781:+:1:135	uORF	44	0
P1_5:31532313_31532396:+:1:84	uoORF	27	0
P1_5:32174131_32174184:-:1:54	uORF	17	1
P1_5:33891901_33891957:-:1:57	uORF	18	1
P1_5:34914855_34915521:-:2:213	uoORF	70	0
P1_5:36151691_36151807:-:1:117	uORF	38	0
P1_5:36608367_36608420:+:1:54	uORF	17	0
P1_5:36876432_36876557:-:1:126	lncRNA-ORF	41	1
P1_1:193059633_193069042:+:2:153	uORF	50	0
P1_5:42423503_42423625:+:1:123	uORF	40	1
P1_1:193186207_193186416:-:1:210	uORF	69	0
P1_5:43298898_43313407:-:3:189	uoORF	62	0
P1_5:43575896_43602814:-:3:177	lncRNA-ORF	58	1
P1_5:43579182_43583516:-:2:69	lncRNA-ORF	22	0
P1_5:43602739_43609248:+:2:258	uoORF	85	0
P1_5:52800238_52800285:+:1:48	uORF	15	1
P1_5:55982809_55994843:-:2:63	uORF	20	0
P1_5:55994785_55994907:-:1:123	uORF	40	0
P1_5:57175682_57175792:+:1:111	uORF	36	0
P1_5:58460007_58460033:-:1:27	uORF	8	0
P1_5:59356887_59356961:-:1:75	uORF	24	1
P1_5:60928936_60945048:-:2:141	uoORF	46	1
P1_5:61161110_61161196:-:1:87	uORF	28	1
P1_1:197672113_197715047:-:3:111	intORF	36	0
P1_5:68215817_68226345:+:2:189	uORF	62	0
P1_5:68215869_68226379:+:2:171	uORF	56	0
P1_5:68226481_68226618:+:1:138	uORF	45	0
P1_5:73562978_73565432:-:2:309	uORF	102	0
P1_5:73565584_73565601:-:1:18	uORF	5	1
P1_5:74640342_74640683:-:1:342	uORF	113	0
P1_5:74766944_74767042:-:1:99	uORF	32	0
P1_5:77030517_77030723:+:1:207	uORF	68	0
P1_5:78510255_78510326:-:1:72	uORF	23	1
P1_5:81233337_81251160:+:2:93	uoORF	30	0
P1_5:83673477_83720823:-:2:108	uoORF	35	0
P1_5:84106693_84106749:-:1:57	intORF	18	0
P1_5:87267984_87268064:+:1:81	uORF	26	1
P1_5:87412778_87412846:-:1:69	uoORF	22	1
P1_1:201373247_201377672:-:2:72	ncRNA-ORF	23	0
P1_1:201373288_201377658:-:2:150	uORF	49	0
P1_5:90529457_90529525:-:1:69	uORF	22	1
P1_5:100535462_100535512:+:1:51	uORF	16	1
P1_5:102865935_102866099:+:1:165	uORF	54	0
P1_5:102866017_102866223:+:1:207	uoORF	68	0
P1_5:103019791_103019811:+:1:21	ncRNA-ORF	6	0
P1_1:201465948_201468376:-:2:267	dORF	88	1
P1_1:201468783_201468941:-:1:159	uoORF	52	0
P1_5:111755783_111757213:-:2:126	uORF	41	1
P1_5:111757158_111757671:-:2:132	uORF	43	0
P1_1:11847681_11847710:-:1:30	uoORF	9	0
P1_5:114056317_114056463:+:1:147	ncRNA-ORF	48	1
P1_5:115544581_115544676:-:1:96	uORF	31	0
P1_5:115625686_115625841:-:1:156	uoORF	51	0
P1_5:115625854_115625901:-:1:48	uORF	15	0
P1_5:115625873_115625917:-:1:45	uORF	14	0
P1_5:120464305_120464463:+:1:159	uORF	52	1
P1_1:202135780_202144543:-:4:270	intORF	89	0
P1_5:126918195_127030454:-:2:138	uORF	45	1
P1_5:127030472_127030537:-:1:66	uORF	21	0
P1_1:202463031_202463051:+:1:21	uORF	6	1
P1_1:202488622_202493126:+:2:15	uORF	4	0
P1_1:202462930_202462968:+:1:39	uORF	12	0
P1_5:128537691_128538134:-:1:444	uORF	147	0
P1_5:128537972_128538136:-:1:165	uORF	54	0
P1_5:131165195_131165233:-:1:39	uoORF	12	0
P1_5:131264164_131315999:+:2:27	uORF	8	0
P1_5:132419893_132475932:+:3:354	lncRNA-ORF	117	1
P1_5:133052123_133052242:+:1:120	uORF	39	0
P1_5:134225810_134226019:-:1:210	uoORF	69	0
P1_5:134846092_134846211:+:1:120	uORF	39	0
P1_1:202811345_202811818:+:2:270	lncRNA-ORF	89	1
P1_5:136153603_136153722:+:1:120	uORF	39	1
P1_5:137735894_137736025:-:1:132	uORF	43	1
P1_5:137754126_137754179:-:1:54	uORF	17	0
P1_5:137754268_137754330:-:1:63	uORF	20	0
P1_5:138021110_138032948:-:2:255	uORF	84	0
P1_5:138341195_138341263:+:1:69	uORF	22	1
P1_5:138543097_138543204:-:1:108	uORF	35	1
P1_5:138753440_138781971:+:2:120	uoORF	39	0
P1_1:202950968_202954286:-:2:243	uoORF	80	1
P1_5:139341915_139363788:+:2:96	ncRNA-ORF	31	0
P1_5:139341919_139363813:+:2:117	ncRNA-ORF	38	0
P1_5:139482555_139482677:-:1:123	uORF	40	0
P1_5:139482659_139482709:-:1:51	uORF	16	0
P1_5:139648588_139680567:+:2:462	uoORF	153	0
P1_5:140346325_140346384:-:1:60	uoORF	19	0
P1_1:203128315_203129005:+:2:339	uoORF	112	1
P1_5:140647857_140647904:+:1:48	uORF	15	0
P1_5:141245456_141245530:+:1:75	uORF	24	1
P1_5:141320037_141320102:-:1:66	uoORF	21	0
P1_5:141320514_141320738:-:1:225	uORF	74	0
P1_5:141923889_141924619:+:2:123	uoORF	40	0
P1_5:141970732_141970848:+:1:117	uORF	38	1
P1_5:142108958_142132268:+:3:225	uoORF	74	0
P1_1:203626931_203682791:+:2:339	uORF	112	0
P1_1:203627107_203627190:+:1:84	uORF	27	0
P1_1:203627197_203627211:+:1:15	uORF	4	0
P1_5:148394745_148394801:+:1:57	uoORF	18	0
P1_5:149551195_149551254:-:1:60	uORF	19	0
P1_5:150449602_150449631:-:1:30	uORF	9	0
P1_5:150520878_150520895:+:1:18	uORF	5	0
P1_5:150520918_150521025:+:1:108	uORF	35	0
P1_5:150640716_150640787:+:1:72	uORF	23	1
P1_5:150778781_150795543:+:2:306	uoORF	101	0
P1_5:151065011_151080896:-:2:138	uoORF	45	0
P1_1:204411487_204411642:-:1:156	uORF	51	1
P1_1:204411664_204411690:-:1:27	uORF	8	1
P1_5:151674655_151686912:-:3:138	uoORF	45	0
P1_1:11980447_11980482:+:1:36	uORF	11	0
P1_5:154863250_154863339:+:1:90	uoORF	29	0
P1_5:156327030_156327113:+:1:84	uORF	27	1
P1_5:159209354_159209461:-:1:108	uORF	35	0
P1_5:160009165_160010632:+:2:162	uoORF	53	0
P1_5:160036535_160036621:+:1:87	ncRNA-ORF	28	1
P1_5:168486515_168488623:+:2:51	ncRNA-ORF	16	0
P1_5:169300847_169301032:-:1:186	uORF	61	0
P1_5:170383815_170385469:-:2:192	uoORF	63	1
P1_5:171420016_171436172:+:3:333	uoORF	110	1
P1_5:172770219_172770986:-:2:489	uoORF	162	0
P1_5:173235029_173235235:-:1:207	uoORF	68	0
P1_5:173235100_173235162:-:1:63	uORF	20	1
P1_5:173244328_173244672:-:1:345	lncRNA-ORF	114	1
P1_5:173328205_173328423:-:1:219	uORF	72	0
P1_5:175682787_175682951:+:1:165	uORF	54	1
P1_5:176361648_176361728:-:1:81	uORF	26	0
P1_1:205631705_205631815:-:1:111	uORF	36	1
P1_5:177303379_177303507:-:1:129	uORF	42	0
P1_5:177492631_177497559:-:3:186	uoORF	61	0
P1_1:205723956_205749990:-:4:216	uoORF	71	0
P1_1:205729616_205750016:-:2:66	uoORF	21	0
P1_5:178153836_178153880:-:1:45	uORF	14	1
P1_5:178204669_178205864:+:3:327	uoORF	108	0
P1_1:205811033_205812896:-:2:144	uORF	47	1
P1_5:179623057_179623597:-:2:111	uoORF	36	0
P1_5:179801906_179806767:-:2:345	uoORF	114	0
P1_1:205917288_205917341:-:1:54	intORF	17	0
P1_5:180808914_180810059:-:2:183	uORF	60	0
P1_5:180831226_180831414:-:1:189	lncRNA-ORF	62	1
P1_5:181223339_181223509:+:1:171	ncRNA-ORF	56	1
P1_5:181243797_181243892:-:1:96	uoORF	31	0
P1_6:3000004_3006484:+:2:99	uORF	32	0
P1_6:3751495_3751692:-:1:198	uoORF	65	0
P1_6:4344580_4344756:-:1:177	lncRNA-ORF	58	1
P1_6:4344799_4345797:-:2:138	lncRNA-ORF	45	1
P1_6:4346815_4347065:-:2:111	lncRNA-ORF	36	1
P1_6:4347006_4347074:-:1:69	lncRNA-ORF	22	0
P1_6:5216694_5260791:-:2:189	uoORF	62	0
P1_6:7313117_7313143:-:1:27	uoORF	8	0
P1_6:7541187_7541327:-:1:141	lncRNA-ORF	46	1
P1_6:10521391_10527509:+:2:63	uORF	20	0
P1_6:13013808_13053368:+:2:336	ncRNA-ORF	111	1
P1_6:13328298_13328543:-:1:246	uORF	81	1
P1_6:13487450_13487536:-:1:87	uORF	28	1
P1_6:14431753_14431833:+:1:81	lncRNA-ORF	26	1
P1_6:16328342_16328431:-:1:90	uORF	29	1
P1_6:16522628_16585814:-:2:96	uORF	31	1
P1_6:16657793_16761358:-:3:285	uORF	94	0
P1_6:17290026_17290124:+:1:99	ncRNA-ORF	32	1
P1_6:20152684_20212517:-:2:468	uORF	155	1
P1_1:12342961_12343044:+:1:84	intORF	27	1
P1_6:24403001_24405171:+:2:240	uoORF	79	1
P1_6:24720332_24720439:-:1:108	uORF	35	1
P1_6:25081862_25113731:-:11:1308	pseudogene	435	1
P1_6:25115094_25138150:-:3:288	pseudogene	95	1
P1_1:207752091_207752192:+:1:102	ncRNA-ORF	33	1
P1_6:26224267_26224937:+:2:75	uORF	24	0
P1_6:26538452_26545238:+:2:162	uoORF	53	0
P1_1:208243914_208244039:-:1:126	uORF	41	1
P1_1:208244164_208244271:-:1:108	uORF	35	0
P1_6:27388827_27389051:+:1:225	uORF	74	1
P1_6:28141645_28148365:+:2:435	uORF	144	1
P1_6:28359540_28359602:+:1:63	uoORF	20	0
P1_6:28923532_28923816:-:1:285	ncRNA-ORF	94	0
P1_6:28923551_28923769:-:1:219	uoORF	72	0
P1_6:30067302_30067451:+:1:150	uoORF	49	0
P1_6:30294853_30296139:-:2:120	lncRNA-ORF	39	1
P1_6:30326539_30326778:-:1:240	lncRNA-ORF	79	1
P1_1:12617964_12618146:-:1:183	uORF	60	1
P1_1:12617911_12617985:-:1:75	uORF	24	0
P1_6:31412364_31415139:+:2:225	doORF	74	1
P1_6:31538840_31540450:-:3:273	intORF	90	0
P1_6:31622774_31622860:+:1:87	uoORF	28	1
P1_6:31664857_31665621:-:2:195	uORF	64	0
P1_6:31729218_31730204:-:2:162	uORF	53	1
P1_6:31834948_31837240:+:3:156	lncRNA-ORF	51	1
P1_6:32968616_32968708:+:1:93	uORF	30	1
P1_6:32971918_32972229:+:1:312	uORF	103	1
P1_6:33189418_33192313:-:2:207	uoORF	68	0
P1_6:33277180_33277341:+:1:162	uORF	53	1
P1_6:33321932_33322914:-:2:99	uORF	32	1
P1_6:34696455_34696721:+:1:267	lncRNA-ORF	88	1
P1_6:34696986_34697305:+:2:159	lncRNA-ORF	52	1
P1_6:35347128_35411008:+:2:45	uORF	14	1
P1_6:35475044_35486467:-:12:1113	ncRNA-ORF	370	1
P1_6:36678746_36684205:+:2:162	uoORF	53	0
P1_6:36678758_36678802:+:1:45	uORF	14	0
P1_6:36678868_36684192:+:2:168	uoORF	55	0
P1_6:36842993_36844207:-:2:99	uORF	32	1
P1_6:37170319_37171164:+:4:537	uoORF	178	0
P1_6:37354079_37354141:+:1:63	uORF	20	1
P1_6:37819858_38061593:+:3:201	uoORF	66	0
P1_6:38686931_38703109:-:2:183	uoORF	60	0
P1_1:212285530_212285577:+:1:48	uORF	15	0
P1_6:41073040_41079118:+:2:135	uoORF	44	0
P1_6:43014288_43017177:+:2:105	uORF	34	0
P1_6:43516073_43516895:-:2:192	uoORF	63	0
P1_6:43770246_43770356:+:1:111	uORF	36	0
P1_6:46491231_46491320:-:1:90	uORF	29	0
P1_6:47309696_47309842:-:1:147	uORF	48	1
P1_1:212796524_212797194:+:2:150	intORF	49	0
P1_6:52577476_52577640:+:1:165	lncRNA-ORF	54	1
P1_6:53041266_53041385:-:1:120	uORF	39	1
P1_6:53065404_53065673:+:1:270	uORF	89	1
P1_6:53295686_53348857:-:2:63	uoORF	20	0
P1_6:53655218_53665650:-:2:138	uoORF	45	0
P1_6:55875103_55875183:-:1:81	uORF	26	1
P1_6:55875335_55875421:-:1:87	uORF	28	0
P1_6:56077540_56091540:-:2:78	ncRNA-ORF	25	1
P1_6:63572554_63572688:+:1:135	uoORF	44	1
P1_6:75202782_75205937:-:2:207	uoORF	68	0
P1_6:75241210_75243792:-:2:132	ncRNA-ORF	43	0
P1_6:75284622_75284771:-:1:150	uoORF	49	0
P1_6:75493516_75493566:-:1:51	uORF	16	0
P1_6:82247568_82247642:-:1:75	uORF	24	0
P1_6:83512598_83523432:+:2:108	uORF	35	0
P1_6:85640559_85642943:-:2:153	uORF	50	0
P1_6:87702051_87702149:-:1:99	uORF	32	0
P1_6:89080777_89080806:+:1:30	uORF	9	1
P1_6:89846590_89871448:+:8:5952	ncRNA-ORF	1983	1
P1_6:89853177_89873817:+:8:5838	ncRNA-ORF	1945	0
P1_6:95577576_95586428:+:2:90	uORF	29	1
P1_6:98926882_98934770:-:3:306	uoORF	101	1
P1_6:99425220_99425249:-:1:30	uORF	9	0
P1_6:99562928_99568588:-:2:114	uoORF	37	1
P1_6:105133519_105137051:-:2:153	uoORF	50	0
P1_6:106629204_106629263:-:1:60	ncRNA-ORF	19	1
P1_6:107028493_107028651:+:1:159	uORF	52	1
P1_1:219174994_219179167:+:2:48	ncRNA-ORF	15	0
P1_6:107957981_107958052:-:1:72	uoORF	23	0
P1_6:108260902_108261150:-:1:249	uoORF	82	0
P1_6:109094388_109094438:-:1:51	uORF	16	0
P1_6:112254141_112254478:-:2:171	uoORF	56	0
P1_6:116279827_116279877:-:1:51	uoORF	16	0
P1_6:116571561_116571644:+:1:84	uORF	27	1
P1_1:220089713_220089811:-:1:99	uORF	32	1
P1_6:118548375_118558833:+:2:27	uORF	8	1
P1_1:220094173_220094436:+:1:264	uoORF	87	0
P1_6:121435806_121446855:+:2:51	uoORF	16	0
P1_6:122445040_122445057:-:1:18	doORF	5	0
P1_6:122458609_122471772:-:2:147	uoORF	48	0
P1_6:122471748_122471783:-:1:36	uORF	11	0
P1_6:123439753_123468903:+:2:129	lncRNA-ORF	42	0
P1_6:123439763_123462312:+:2:81	lncRNA-ORF	26	0
P1_6:123439763_123468868:+:2:84	lncRNA-ORF	27	0
P1_6:123468900_123469734:+:2:129	lncRNA-ORF	42	1
P1_6:123470242_123509451:+:3:207	lncRNA-ORF	68	1
P1_6:123489558_123489632:+:1:75	lncRNA-ORF	24	0
P1_6:123468879_123509510:+:2:117	lncRNA-ORF	38	0
P1_6:125153902_125220125:+:2:117	ncRNA-ORF	38	0
P1_6:125300566_125300646:-:1:81	intORF	26	0
P1_6:125749716_125751812:+:2:156	uoORF	51	0
P1_6:127280239_127280289:+:1:51	uORF	16	1
P1_6:135054746_135054796:-:1:51	uORF	16	1
P1_6:136279847_136282604:-:2:51	uoORF	16	0
P1_6:136289742_136289801:-:1:60	uORF	19	1
P1_6:140079532_140086704:+:2:90	lncRNA-ORF	29	1
P1_6:142836991_142946099:-:2:213	uORF	70	1
P1_6:144008115_144008153:-:1:39	uORF	12	1
P1_6:145806359_145814644:-:2:105	uoORF	34	0
P1_6:149317907_149369955:+:2:156	uORF	51	0
P1_6:150143102_150143128:+:1:27	uORF	8	1
P1_6:155107047_155127564:+:2:192	uORF	63	1
P1_6:157823358_157867595:+:2:138	uoORF	45	0
P1_6:159693184_159693237:-:1:54	uORF	17	0
P1_6:159727602_159736269:+:2:114	uoORF	37	0
P1_6:159788111_159789587:-:2:216	uoORF	71	0
P1_6:161232257_161273963:-:2:72	uORF	23	1
P1_6:163415187_163455285:+:2:156	uoORF	51	0
P1_6:169724235_169724336:-:1:102	uORF	33	0
P1_7:192856_193149:+:1:294	uORF	97	1
P1_7:518998_519093:-:1:96	uoORF	31	1
P1_7:522517_525053:+:2:387	lncRNA-ORF	128	1
P1_7:832565_838970:+:2:210	intORF	69	0
P1_7:1158247_1160132:-:2:180	uORF	59	1
P1_7:1160023_1160085:-:1:63	uORF	20	0
P1_7:5190279_5190353:+:1:75	uORF	24	1
P1_7:6578549_6578698:+:1:150	uORF	49	0
P1_7:8262612_8262710:+:1:99	lncRNA-ORF	32	1
P1_7:13989073_13989621:-:2:126	uORF	41	1
P1_7:17940325_17940483:-:1:159	ncRNA-ORF	52	1
P1_1:225879269_225879355:-:1:87	uORF	28	1
P1_7:22220104_22220172:-:1:69	ncRNA-ORF	22	1
P1_7:23246755_23246832:+:1:78	uORF	25	0
P1_7:24573478_24573519:+:1:42	uORF	13	0
P1_7:25124112_25125255:-:2:72	uoORF	23	0
P1_7:25125196_25125249:-:1:54	uORF	17	0
P1_7:26200594_26200716:-:1:123	uORF	40	0
P1_7:26202597_26206452:+:3:150	ncRNA-ORF	49	0
P1_7:27458163_27458849:-:1:687	pseudogene	228	1
P1_7:27740204_27740236:+:1:33	uORF	10	0
P1_7:28409783_28410619:+:1:837	ncRNA-ORF	278	1
P1_7:32879822_32879866:-:1:45	uORF	14	0
P1_7:32957543_32974622:+:2:258	uoORF	85	0
P1_7:33129737_33129895:+:1:159	uORF	52	1
P1_1:226364130_226364198:-:1:69	ncRNA-ORF	22	0
P1_7:35253792_35253938:-:1:147	ncRNA-ORF	48	1
P1_7:35694434_35694613:-:1:180	uORF	59	0
P1_7:37920692_37920934:+:1:243	uORF	80	0
P1_7:38178389_38207492:+:2:78	uORF	25	0
P1_1:227318174_227318266:-:1:93	uORF	30	1
P1_7:43650551_43729464:-:2:198	uORF	65	1
P1_7:44122043_44123536:-:2:93	intORF	30	0
P1_7:44122177_44123536:-:2:132	uORF	43	0
P1_7:44140733_44141064:-:2:159	intORF	52	0
P1_7:44201090_44204630:+:2:213	ncRNA-ORF	70	0
P1_7:44986076_44986562:-:2:60	lncRNA-ORF	19	0
P1_7:45920788_45921261:-:1:474	uoORF	157	0
P1_7:45921101_45921226:-:1:126	uoORF	41	0
P1_7:48089347_48090259:+:2:144	uORF	47	0
P1_1:227728657_227731685:+:2:231	uORF	76	1
P1_7:56031949_56034085:-:2:231	uORF	76	0
P1_1:228082720_228082764:+:1:45	uORF	14	0
P1_7:66205369_66240404:+:2:234	uORF	77	0
P1_7:66993411_66994228:-:2:24	intORF	7	0
P1_7:66995563_66995577:-:1:15	uORF	4	0
P1_7:67302668_67302769:+:1:102	pseudogene	33	1
P1_1:228406344_228406811:-:1:468	uoORF	155	0
P1_7:77695947_77696126:-:1:180	lncRNA-ORF	59	1
P1_7:77794288_77798348:-:2:231	uoORF	76	1
P1_7:80638705_80646102:+:2:57	uORF	18	0
P1_7:80624148_80646149:+:2:105	ncRNA-ORF	34	0
P1_7:82443669_82443740:-:1:72	uORF	23	0
P1_7:87152520_87163617:+:2:159	uORF	52	0
P1_7:87858732_87876195:-:3:189	uORF	62	1
P1_7:90591803_90597316:-:2:219	lncRNA-ORF	72	1
P1_7:91264691_91264888:+:1:198	uoORF	65	1
P1_7:93921913_93922113:+:1:201	uORF	66	0
P1_7:94656499_94663350:+:2:99	uORF	32	0
P1_7:96709705_96709818:-:1:114	uoORF	37	0
P1_7:97969813_97972254:-:2:153	lncRNA-ORF	50	1
P1_7:98251446_98251541:-:1:96	uORF	31	1
P1_7:99410097_99410168:+:1:72	uORF	23	0
P1_7:99410123_99411100:+:2:84	uoORF	27	0
P1_7:99500056_99500166:-:1:111	uoORF	36	1
P1_7:99548407_99551984:-:2:231	uoORF	76	1
P1_7:99560535_99560633:+:1:99	ncRNA-ORF	32	1
P1_7:100119325_100119345:-:1:21	uORF	6	1
P1_7:100177066_100177344:-:1:279	uoORF	92	0
P1_7:100478035_100478157:-:1:123	uoORF	40	0
P1_7:100479015_100479137:-:1:123	uORF	40	0
P1_7:100824240_100827427:-:2:483	uoORF	160	0
P1_7:101217412_101217579:-:1:168	uORF	55	1
P1_7:101245037_101245057:-:1:21	uORF	6	1
P1_7:103344698_103344754:-:1:57	uORF	18	1
P1_7:107470134_107470217:+:1:84	uORF	27	1
P1_7:107891214_107901741:+:3:159	ncRNA-ORF	52	0
P1_7:108515368_108526110:-:2:162	uORF	53	1
P1_7:108515546_108518250:-:2:90	uORF	29	1
P1_7:108515571_108526134:-:3:156	uORF	51	0
P1_7:108569968_108570012:+:1:45	uORF	14	0
P1_7:112450487_112450645:+:1:159	uORF	52	1
P1_7:112954666_112954755:-:1:90	lncRNA-ORF	29	1
P1_7:112956541_112977170:-:2:129	lncRNA-ORF	42	1
P1_7:112977180_112986644:-:2:129	lncRNA-ORF	42	1
P1_7:113918714_113918893:-:1:180	intORF	59	0
P1_7:116210649_116210696:+:1:48	uORF	15	0
P1_7:116525784_116526664:+:2:162	uoORF	53	0
P1_7:123748833_123748916:-:1:84	uORF	27	0
P1_7:124898355_124928937:-:3:216	uORF	71	1
P1_1:231241226_231241339:+:1:114	uORF	37	1
P1_7:128455938_128457255:+:2:141	uORF	46	0
P1_7:128830431_128830469:+:1:39	uORF	12	0
P1_7:129054850_129054906:-:1:57	uORF	18	0
P1_7:129880919_129952728:-:2:279	uoORF	92	0
P1_7:132576856_132577233:-:1:378	uORF	125	0
P1_7:133034607_133035920:-:1:1314	pseudogene	437	1
P1_1:231822740_231847537:-:2:114	lncRNA-ORF	37	1
P1_1:231847642_231847671:-:1:30	lncRNA-ORF	9	0
P1_7:134646854_134661464:+:2:102	uORF	33	1
P1_7:135166342_135166521:-:1:180	dORF	59	1
P1_7:135510040_135510078:-:1:39	uORF	12	1
P1_7:135977051_135977116:-:1:66	uoORF	21	0
P1_7:135977100_135977189:-:1:90	uoORF	29	0
P1_7:137343467_137343583:-:1:117	uORF	38	0
P1_7:138001736_138001909:-:1:174	uORF	57	0
P1_7:138001954_138002025:-:1:72	uORF	23	0
P1_7:139345508_139345738:+:1:231	doORF	76	0
P1_7:141738403_141739148:+:2:33	ncRNA-ORF	10	0
P1_7:141738462_141739141:+:2:132	ncRNA-ORF	43	0
P1_7:143901979_143902050:-:1:72	uORF	23	0
P1_1:232629896_232629970:-:1:75	ncRNA-ORF	24	1
P1_1:232950649_232950732:+:1:84	uoORF	27	0
P1_7:150974840_150978149:-:2:414	uoORF	137	0
P1_7:151059670_151061978:+:2:147	uORF	48	0
P1_7:156640004_156640621:-:1:618	lncRNA-ORF	205	1
P1_7:156893000_156893047:-:1:48	uORF	15	1
P1_7:158693470_158701925:-:2:132	uoORF	43	1
P1_8:8381726_8386385:-:2:174	uoORF	57	1
P1_8:9141648_9151427:-:2:102	uoORF	33	0
P1_8:9151849_9155062:+:2:165	lncRNA-ORF	54	1
P1_8:11770235_11771536:+:2:192	uoORF	63	1
P1_8:11852665_11853471:-:2:174	uoORF	57	0
P1_8:11853369_11868057:-:2:168	uoORF	55	0
P1_8:11864408_11868031:-:2:87	uORF	28	0
P1_1:235328582_235328719:+:1:138	uORF	45	1
P1_8:15540307_15540462:+:1:156	uoORF	51	0
P1_8:15540366_15623089:+:2:213	uoORF	70	0
P1_8:17245236_17246782:-:2:120	uORF	39	1
P1_8:17697451_17697507:-:1:57	uORF	18	0
P1_8:17697495_17697587:-:1:93	uORF	30	0
P1_8:18854165_18854263:-:1:99	ncRNA-ORF	32	1
P1_8:19505966_19506091:-:1:126	uORF	41	1
P1_1:841344_852067:+:3:324	lncRNA-ORF	107	1
P1_8:22999652_22999819:+:1:168	uORF	55	1
P1_8:23000040_23004445:+:2:87	uoORF	28	1
P1_8:23368269_23404048:-:2:261	uoORF	86	0
P1_1:236142570_236142626:+:1:57	uoORF	18	0
P1_8:26291797_26293710:+:2:75	uoORF	24	0
P1_1:236686600_236686677:+:1:78	uoORF	25	0
P1_8:28502751_28502867:+:1:117	uORF	38	0
P1_8:28701520_28701648:+:1:129	uORF	42	1
P1_8:28701650_28713509:+:2:63	uORF	20	0
P1_8:28715649_28715732:+:1:84	uORF	27	0
P1_8:28715822_28715902:+:1:81	uORF	26	0
P1_8:30385080_30474855:+:2:156	uoORF	51	0
P1_8:30558925_30566302:+:2:78	doORF	25	0
P1_1:236795321_236803436:+:2:426	uoORF	141	1
P1_8:30812360_30812629:-:1:270	uoORF	89	0
P1_8:30812370_30812471:-:1:102	uoORF	33	0
P1_8:33599690_33599734:-:1:45	uORF	14	1
P1_8:37796887_37797054:+:1:168	uORF	55	1
P1_8:38231707_38231787:+:1:81	uORF	26	0
P1_8:38468284_38468523:-:1:240	uORF	79	0
P1_8:38787315_38788715:+:2:441	uoORF	146	0
P1_8:41308693_41309460:-:1:768	uoORF	255	0
P1_8:41309048_41309320:-:1:273	uoORF	90	0
P1_8:41598376_41598468:+:1:93	uORF	30	0
P1_8:42049693_42051975:-:2:90	uORF	29	1
P1_8:42472541_42535177:-:2:120	ncRNA-ORF	39	1
P1_8:42542062_42546494:+:2:120	uoORF	39	0
P1_8:42843240_42843287:-:1:48	uORF	15	1
P1_8:48920439_48921351:-:2:168	ncRNA-ORF	55	0
P1_8:56211799_56212815:+:2:93	uORF	30	0
P1_8:56993689_56993799:-:1:111	uORF	36	0
P1_8:63168701_63168874:+:1:174	uORF	57	0
P1_8:65634010_65634045:-:1:36	uORF	11	0
P1_8:66127142_66127177:+:1:36	uORF	11	1
P1_8:66667009_66667056:-:1:48	uORF	15	0
P1_8:66922703_66925491:-:2:78	lncRNA-ORF	25	1
P1_8:69466772_69495822:+:2:237	uORF	78	1
P1_8:69501907_69563584:+:2:108	uORF	35	0
P1_8:73294808_73294939:+:1:132	uORF	43	0
P1_1:241848810_241848917:+:1:108	uORF	35	1
P1_8:73959808_73972131:-:2:66	uORF	21	0
P1_8:74320953_74321390:-:1:438	uoORF	145	0
P1_8:74603288_74603848:-:1:561	pseudogene	186	1
P1_8:76984108_76986284:-:2:186	uoORF	61	1
P1_8:76986281_76988311:-:2:21	uORF	6	0
P1_8:76988308_77000039:-:2:81	uORF	26	1
P1_8:78598389_78598499:+:1:111	intORF	36	0
P1_8:91069522_91069680:-:1:159	lncRNA-ORF	52	1
P1_8:91069718_91069771:-:1:54	lncRNA-ORF	17	1
P1_8:92017354_92103146:-:2:300	uoORF	99	0
P1_8:92076128_92103113:-:2:267	uORF	88	0
P1_1:244653169_244653210:+:1:42	ncRNA-ORF	13	1
P1_8:94262201_94262236:-:1:36	uORF	11	0
P1_8:96493860_96593499:+:2:492	uoORF	163	0
P1_8:97644221_97644307:+:1:87	uORF	28	0
P1_8:97644325_97644495:+:1:171	uORF	56	0
P1_8:97775976_97805399:+:2:180	intORF	59	0
P1_1:244864341_244864475:-:1:135	uORF	44	0
P1_8:98045060_98045428:-:2:111	uoORF	36	0
P1_8:98064572_98064646:+:1:75	uORF	24	0
P1_8:99891909_99893655:-:2:156	uoORF	51	0
P1_8:100309869_100309940:-:1:72	uORF	23	0
P1_8:101205552_101205587:-:1:36	uORF	11	0
P1_8:102843731_102858014:-:3:165	uORF	54	1
P1_8:102858046_102863860:-:2:159	uORF	52	0
P1_8:102863863_102864078:-:1:216	uORF	71	0
P1_1:245155116_245155151:+:1:36	uORF	11	0
P1_8:106726185_106726211:+:1:27	uORF	8	1
P1_8:109334328_109334372:+:1:45	uORF	14	1
P1_8:109334425_109334469:+:1:45	uoORF	14	0
P1_8:109540191_109540424:+:1:234	uORF	77	1
P1_8:118111229_118111342:-:1:114	uORF	37	1
P1_8:118111544_118111753:-:1:210	uORF	69	0
P1_8:120125235_120147846:+:2:147	uoORF	48	0
P1_8:120125315_120147827:+:2:48	uORF	15	0
P1_1:246566184_246566222:-:1:39	uORF	12	1
P1_8:122781892_122951347:+:3:174	uORF	57	0
P1_8:124728174_124728275:-:1:102	uORF	33	0
P1_8:124728248_124728313:-:1:66	ncRNA-ORF	21	1
P1_8:125083952_125084014:-:1:63	uORF	20	1
P1_8:126557408_126558054:-:2:99	uORF	32	0
P1_8:126558094_126558246:-:1:153	uORF	50	0
P1_8:126558254_126558304:-:1:51	uORF	16	0
P1_8:132758898_132760574:-:2:117	uORF	38	0
P1_8:133545868_133571732:-:2:99	uORF	32	1
P1_8:133571794_133571892:-:1:99	uORF	32	1
P1_8:141254467_141254613:-:1:147	ncRNA-ORF	48	1
P1_8:141417990_141421484:+:2:126	ncRNA-ORF	41	1
P1_8:143990169_143991234:+:2:66	uoORF	21	0
P1_1:16017812_16018009:-:1:198	ncRNA-ORF	65	0
P1_8:144104625_144104747:+:1:123	uORF	40	1
P1_8:144291613_144291699:+:1:87	ncRNA-ORF	28	1
P1_8:144326786_144326878:-:1:93	uORF	30	1
P1_8:144358581_144358781:+:1:201	uORF	66	1
P1_8:144462785_144462850:-:1:66	uORF	21	1
P1_8:144501251_144501562:+:2:87	ncRNA-ORF	28	1
P1_8:144509020_144509445:+:1:426	uORF	141	1
P1_8:144522746_144523162:+:1:417	dORF	138	1
P1_8:144851359_144852948:-:2:147	uORF	48	1
P1_1:247330021_247331619:-:2:249	uORF	82	0
P1_9:547178_547312:+:1:135	lncRNA-ORF	44	0
P1_9:2621843_2639861:+:3:552	uoORF	183	0
P1_9:4679643_4684928:+:2:309	uoORF	102	0
P1_9:5044429_5050716:+:2:123	intORF	40	0
P1_1:248825093_248825839:-:2:279	uORF	92	0
P1_1:248844624_248847193:+:3:252	uORF	83	1
P1_9:14910147_14910820:-:2:141	uORF	46	1
P1_9:14910266_14910349:-:1:84	uORF	27	0
P1_9:20622329_20622397:-:1:69	uORF	22	0
P1_9:22113711_22113776:+:1:66	lncRNA-ORF	21	1
P1_9:27109424_27109477:+:1:54	ncRNA-ORF	17	1
P1_9:33817546_33817776:+:1:231	uoORF	76	0
P1_9:34126412_34126528:-:1:117	uoORF	38	0
P1_9:34179061_34179147:+:1:87	uORF	28	1
P1_9:35068351_35072474:-:2:150	uoORF	49	0
P1_9:35115724_35115768:-:1:45	uORF	14	1
P1_9:35161997_35162113:+:1:117	uORF	38	1
P1_9:35539107_35546529:+:2:102	uoORF	33	0
P1_9:35725636_35732204:-:2:222	uoORF	73	0
P1_9:35732232_35732357:-:1:126	uORF	41	0
P1_9:35732636_35732824:+:1:189	uoORF	62	1
P1_9:35749393_35749759:+:2:39	uoORF	12	0
P1_9:36190983_36197568:+:2:309	uoORF	102	0
P1_9:36249205_36249315:-:1:111	intORF	36	0
P1_9:37904250_37904339:-:1:90	ncRNA-ORF	29	1
P1_9:38068785_38068904:-:1:120	uORF	39	1
P1_10:3785111_3785125:-:1:15	uORF	4	0
P1_9:68705727_68742536:+:2:72	uORF	23	0
P1_9:68957160_68975887:-:2:276	lncRNA-ORF	91	1
P1_9:69306907_69307020:-:1:114	lncRNA-ORF	37	1
P1_9:69325261_69371605:+:3:627	uoORF	208	0
P1_10:4243597_4243674:-:1:78	lncRNA-ORF	25	1
P1_9:71768395_71768460:-:1:66	uORF	21	1
P1_9:72363586_72364902:-:2:228	uORF	75	0
P1_9:73151919_73158704:+:3:96	uoORF	31	0
P1_9:83707663_83707824:-:1:162	uoORF	53	0
P1_9:83978242_83980534:-:3:150	uoORF	49	0
P1_9:86282506_86282520:-:1:15	uORF	4	1
P1_9:87010092_87041961:-:2:210	lncRNA-ORF	69	1
P1_9:87498044_87498989:+:2:84	uORF	27	0
P1_9:87726153_87727668:+:2:321	uoORF	106	0
P1_9:87726174_87727600:+:2:87	uORF	28	0
P1_9:88388492_88426466:+:2:132	uORF	43	0
P1_9:89405540_89455895:-:2:168	uORF	55	1
P1_10:5446639_5446719:+:1:81	uORF	26	1
P1_9:91410826_91410903:-:1:78	uORF	25	0
P1_10:5813251_5813343:-:1:93	uoORF	30	0
P1_9:93453255_93453491:-:1:237	ncRNA-ORF	78	1
P1_9:97501794_97524223:+:2:93	uoORF	30	0
P1_9:101487095_101487151:-:1:57	uORF	18	1
P1_9:107283290_107283313:+:1:24	uORF	7	1
P1_9:107283396_107283494:+:1:99	uORF	32	0
P1_9:108931061_108933929:-:2:207	uoORF	68	0
P1_9:110579667_110579720:-:1:54	uORF	17	0
P1_9:111897143_111914634:+:2:201	uoORF	66	0
P1_9:112380130_112404153:+:2:210	uoORF	69	0
P1_9:112487093_112574177:+:2:147	uoORF	48	1
P1_9:120788162_120793252:-:2:129	uORF	42	1
P1_9:121192210_121201702:-:3:138	uoORF	45	0
P1_9:121286728_121302150:+:2:222	uoORF	73	0
P1_9:121455837_121467922:-:5:303	pseudogene	100	1
P1_9:122159628_122159729:-:1:102	uoORF	33	0
P1_9:122270903_122270998:+:1:96	intORF	31	0
P1_9:124658543_124658710:+:1:168	lncRNA-ORF	55	1
P1_9:125240818_125241202:-:2:288	uoORF	95	0
P1_9:127452020_127454562:+:2:132	uoORF	43	0
P1_9:127916880_127916984:-:1:105	uORF	34	1
P1_10:12069009_12081475:+:2:183	uoORF	60	1
P1_9:128702573_128702839:+:1:267	uORF	88	1
P1_9:129036670_129040535:+:2:96	uORF	31	1
P1_9:129111421_129111471:+:1:51	uORF	16	1
P1_9:129147825_129148178:+:1:354	dORF	117	0
P1_9:129336977_129341873:+:3:276	lncRNA-ORF	91	1
P1_9:129488971_129489090:+:1:120	lncRNA-ORF	39	0
P1_9:129493488_129493553:+:1:66	lncRNA-ORF	21	1
P1_9:129849881_129852543:+:2:48	uORF	15	1
P1_9:131096601_131114600:+:4:213	uoORF	70	0
P1_9:131277794_131277892:-:1:99	uORF	32	1
P1_9:131289799_131290059:+:1:261	uoORF	86	0
P1_9:133346596_133347939:-:2:123	uoORF	40	0
P1_9:134053493_134068023:-:2:177	uORF	58	1
P1_1:16305914_16352305:-:3:324	uoORF	107	0
P1_9:136050551_136095278:-:2:120	uORF	39	1
P1_9:136116981_136118602:-:2:162	uORF	53	1
P1_9:136677013_136687439:-:3:522	uoORF	173	0
P1_9:136726357_136727983:-:3:204	lncRNA-ORF	67	1
P1_1:16391386_16393278:+:2:90	intORF	29	0
P1_9:136944026_136944304:-:1:279	uORF	92	1
P1_9:137041154_137043063:-:2:171	intORF	56	0
[truncated: 264 more rows]

## Sheet: Counterpart RNA-sq
age2	sp1	variable	fraction with RNA support
de novo	human	exp_syn_chimp	0.666667
de novo	human	exp_syn_macaque	0.333333
de novo	human	exp_syn_mouse_lv	0.2
de novo	human	exp_syn_human	0
de novo	chimp	exp_syn_chimp	0
de novo	chimp	exp_syn_macaque	0.377778
de novo	chimp	exp_syn_mouse_lv	0.422222
de novo	chimp	exp_syn_human	0.955556
de novo	macaque	exp_syn_chimp	0.571429
de novo	macaque	exp_syn_macaque	0
de novo	macaque	exp_syn_mouse_lv	0.371429
de novo	macaque	exp_syn_human	0.671429
intact structure	human	exp_syn_chimp	0.855422
intact structure	human	exp_syn_macaque	0.465863
intact structure	human	exp_syn_mouse_lv	0.522088
intact structure	human	exp_syn_human	0
intact structure	chimp	exp_syn_chimp	0
intact structure	chimp	exp_syn_macaque	0.560284
intact structure	chimp	exp_syn_mouse_lv	0.751773
intact structure	chimp	exp_syn_human	0.978723
intact structure	macaque	exp_syn_chimp	0.688312
intact structure	macaque	exp_syn_macaque	0
intact structure	macaque	exp_syn_mouse_lv	0.753247
intact structure	macaque	exp_syn_human	0.857143
preserved	human	exp_syn_chimp	0.942767
preserved	human	exp_syn_macaque	0.787263
preserved	human	exp_syn_mouse_lv	0.94263
preserved	human	exp_syn_human	0
preserved	chimp	exp_syn_chimp	0
preserved	chimp	exp_syn_macaque	0.784004
preserved	chimp	exp_syn_mouse_lv	0.949585
preserved	chimp	exp_syn_human	0.995113
preserved	macaque	exp_syn_chimp	0.907198
preserved	macaque	exp_syn_macaque	0
preserved	macaque	exp_syn_mouse_lv	0.959074
preserved	macaque	exp_syn_human	0.988332

## Sheet: Pairwise TEvar
sp1	sp2	value
human	chimp	1016
human	gorilla_cm	778
human	macaque	969
human	mouse_lv	417
human	rat_lv	305
chimp	human	512
chimp	macaque	397
chimp	mouse_lv	197
chimp	rat_lv	158
macaque	human	731
macaque	chimp	578
macaque	mouse_lv	322
macaque	rat_lv	224

## Sheet: TEvar after uORF emergence
	Tevar	age	other_species
P1_1:100873942_100888757:-:4:993	0.0180915	conserved	chimp
P1_1:101238985_101240133:+:1:1149	0.533573	conserved	chimp
P1_1:10433908_10442405:+:4:300	0.0441817	conserved	chimp
P1_1:108934670_108950437:-:10:1656	0.0626844	conserved	chimp
P1_1:109656390_109674836:+:8:657	1.05556	conserved	chimp
P1_1:111118160_111131554:-:7:801	0.429367	conserved	chimp
P1_1:112913891_112929308:-:4:1503	0.445083	conserved	chimp
P1_1:114708535_114716160:-:4:570	0.408271	conserved	chimp
P1_1:115701241_115768541:-:11:1200	0.0533885	conserved	chimp
P1_1:116577312_116666326:-:11:3645	0.783793	conserved	chimp
P1_1:116910204_116986967:+:9:2640	1.53687	conserved	chimp
P1_1:11846009_11847684:-:3:456	0.783556	conserved	chimp
P1_1:11989169_12011565:+:17:2274	0.000789491	conserved	chimp
P1_1:12568340_12617348:-:6:909	0.250189	conserved	chimp
P1_1:1373801_1374756:-:3:600	0.992611	conserved	chimp
P1_1:1402083_1407217:-:4:450	0.720844	conserved	chimp
P1_1:145936310_145957927:-:6:1014	0.903797	conserved	chimp
P1_1:151008633_151034234:+:9:1365	0.220592	conserved	chimp
P1_1:151054247_151055730:-:3:240	1.17317	conserved	chimp
P1_1:151132484_151142600:-:18:2868	0.461804	conserved	chimp
P1_1:151292852_151326179:-:12:2487	0.217142	conserved	chimp
P1_1:151342186_151346320:-:9:1851	0.00093087	conserved	chimp
P1_1:155234995_155241112:-:11:1611	0.0362797	conserved	chimp
P1_1:155309790_155320609:+:10:1260	0.131886	conserved	chimp
P1_1:155900388_155910761:-:5:660	0.000835885	conserved	chimp
P1_1:156114919_156139106:+:12:1995	0.294185	conserved	chimp
P1_1:156467645_156483292:-:11:1566	0.988034	conserved	chimp
P1_1:156729105_156736753:+:8:1428	0.20875	conserved	chimp
P1_1:160211545_160213486:+:3:393	0.0109031	conserved	chimp
P1_1:160217592_160244008:-:12:1794	0.0068054	conserved	chimp
P1_1:161118177_161120765:+:7:984	0.290677	conserved	chimp
P1_1:16250670_16315418:-:9:2154	0.523738	conserved	chimp
P1_1:163147342_163202835:-:5:558	0.0976251	conserved	chimp
P1_1:167936912_168075435:+:22:2856	0.614714	conserved	chimp
P1_1:169106830_169131555:+:6:912	3.52368e-05	conserved	chimp
P1_1:16986221_17005493:-:27:3360	0.484297	conserved	chimp
P1_1:171781968_171796756:+:8:2100	0.598801	conserved	chimp
P1_1:172533436_172610259:+:24:3765	0.278309	conserved	chimp
P1_1:175160714_175161013:-:1:300	0.0455915	conserved	chimp
P1_1:179882503_179918239:+:10:1755	0.527408	conserved	chimp
P1_1:180288363_180502266:-:8:849	0.0024273	conserved	chimp
P1_1:180976570_181022667:-:8:762	0.57599	conserved	chimp
P1_1:183742158_183926292:+:18:2412	0.566252	conserved	chimp
P1_1:184694063_184754646:-:20:2799	2.56611	conserved	chimp
P1_1:185298035_185309493:-:13:1929	0.444338	conserved	chimp
P1_1:201359210_201373254:-:16:897	1.73217	conserved	chimp
P1_1:202348852_202580560:+:24:2946	0.739412	conserved	chimp
P1_1:202941573_202951070:-:7:1128	0.0406548	conserved	chimp
P1_1:205616546_205623882:-:4:1296	0.119089	conserved	chimp
P1_1:205791533_205810441:-:10:1542	0.0154437	conserved	chimp
P1_1:208027243_208217967:-:31:5730	0.194402	conserved	chimp
P1_1:21219955_21290414:-:19:2313	0.759597	conserved	chimp
P1_1:220058844_220079846:-:8:927	0.529138	conserved	chimp
P1_1:220094217_220147635:+:23:3039	0.308424	conserved	chimp
P1_1:225847040_225877580:-:22:2424	0.39223	conserved	chimp
P1_1:226994268_227317182:-:37:5265	0.00211608	conserved	chimp
P1_1:228394705_228406561:-:6:1407	0.150456	conserved	chimp
P1_1:231241379_231277542:+:16:2043	0.357809	conserved	chimp
P1_1:232950711_232978231:+:5:573	1.03741	conserved	chimp
P1_1:235335265_235342772:+:3:903	0.312264	conserved	chimp
P1_1:236142623_236208158:+:7:1200	0.0340867	conserved	chimp
P1_1:236686674_236762619:+:21:2685	0.553026	conserved	chimp
P1_1:236795704_236897644:+:33:3798	0.662534	conserved	chimp
P1_1:24419548_24469185:+:11:1221	0.184611	conserved	chimp
P1_1:244854450_244864307:-:14:2478	0.10678	conserved	chimp
P1_1:247300519_247329578:-:7:1764	0.103356	conserved	chimp
P1_1:248811900_248824935:-:6:1182	0.222634	conserved	chimp
P1_1:248847275_248848633:+:1:1359	0.831535	conserved	chimp
P1_1:26022647_26035347:+:11:2031	0.5878	conserved	chimp
P1_1:27547304_27552115:-:1:4812	1.59697	conserved	chimp
P1_1:27666381_27669314:-:4:417	0.740904	conserved	chimp
P1_1:31908852_31919065:-:5:504	0.0840758	conserved	chimp
P1_1:35603267_35641432:-:6:606	0.0447235	conserved	chimp
P1_1:35931427_36055745:+:19:2583	0.0158697	conserved	chimp
P1_1:36158246_36180258:+:17:2538	0.138878	conserved	chimp
P1_1:37808405_37809073:+:3:333	0.0717113	conserved	chimp
P1_1:3815402_3852407:-:21:2778	1.09721	conserved	chimp
P1_1:42927041_42958651:-:10:1479	1.92195	conserved	chimp
P1_1:43653176_43704370:+:21:3195	0.243888	conserved	chimp
P1_1:43949222_43967682:+:19:3003	0.203389	conserved	chimp
P1_1:44850951_44981168:-:11:1359	0.728931	conserved	chimp
P1_1:45628256_45659087:-:10:1425	0.0402796	conserved	chimp
P1_1:46309982_46316584:+:3:258	2.03269	conserved	chimp
P1_1:46678461_46718087:-:11:1488	0.148686	conserved	chimp
P1_1:53860064_53888937:-:8:921	0.0429346	conserved	chimp
P1_1:56496551_56579016:-:6:936	1.06844	conserved	chimp
P1_1:62439868_62450981:+:8:2358	0.255537	conserved	chimp
P1_1:74706296_74724821:-:8:990	0.340964	conserved	chimp
P1_1:74733245_74764113:+:6:780	0.000285936	conserved	chimp
P1_1:78005111_78016247:+:3:1014	0.1807	conserved	chimp
P1_1:95143902_95191868:+:6:792	0.65713	conserved	chimp
P1_1:99646318_99694062:+:8:1656	0.193683	conserved	chimp
P1_10:100913111_100961912:+:20:3522	0.214589	conserved	chimp
P1_10:102258939_102382336:+:40:5667	0.000310935	conserved	chimp
P1_10:102744054_102813331:+:4:1092	0.26822	conserved	chimp
P1_10:103601816_103855266:-:15:3402	1.85103	conserved	chimp
P1_10:103882684_103917594:-:9:1107	0.7188	conserved	chimp
P1_10:110900360_110901583:-:2:213	0.646916	conserved	chimp
P1_10:113588975_113663882:-:42:5196	0.0135448	conserved	chimp
P1_10:119036039_119080676:-:22:4149	0.00150861	conserved	chimp
P1_10:12069034_12120888:+:17:2760	0.0521822	conserved	chimp
P1_10:125788868_125816499:-:10:879	1.8178	conserved	chimp
P1_10:17229423_17237271:+:9:1401	0.000783923	conserved	chimp
P1_10:18659638_18675216:+:6:540	0.945818	conserved	chimp
P1_10:28533586_28619606:+:14:1938	0.0230766	conserved	chimp
P1_10:28677898_28682401:+:3:783	0.174535	conserved	chimp
P1_10:32015529_32055973:-:25:2892	0.0645532	conserved	chimp
P1_10:3779539_3785014:-:4:852	0.462677	conserved	chimp
P1_10:37831615_37832922:-:1:1308	0.818473	conserved	chimp
P1_10:43644050_43646133:-:2:822	1.93037	conserved	chimp
P1_10:50307142_50344114:-:5:1242	0.65148	conserved	chimp
P1_10:5412693_5456994:+:12:1791	0.0395765	conserved	chimp
P1_10:5766006_5813258:-:11:1338	0.306043	conserved	chimp
P1_10:58385548_58395074:+:7:741	0.0219108	conserved	chimp
P1_10:60871482_60911542:-:9:2091	0.472549	conserved	chimp
P1_10:73243400_73247189:-:5:783	0.018725	conserved	chimp
P1_10:80155853_80172861:-:14:1518	0.0153235	conserved	chimp
P1_10:87864470_87965472:+:9:1212	0.00428365	conserved	chimp
P1_10:96522263_96586835:-:15:1770	0.00136151	conserved	chimp
P1_10:97616263_97619653:-:4:441	1.16475	conserved	chimp
P1_11:102110849_102229940:+:9:1527	0.9957	conserved	chimp
P1_11:108009349_108104384:+:19:2343	0.196616	conserved	chimp
P1_11:111908764_111911724:-:3:528	0.472169	conserved	chimp
P1_11:111912830_111913895:+:2:549	0.202579	conserved	chimp
P1_11:112025473_112062535:+:14:1944	0.114751	conserved	chimp
P1_11:114063301_114250555:+:6:2022	0.837639	conserved	chimp
P1_11:114296557_114312477:+:3:795	0.027458	conserved	chimp
P1_11:117203014_117204359:+:4:606	0.00109333	conserved	chimp
P1_11:117289566_117315795:-:9:1506	0.136527	conserved	chimp
P1_11:118573658_118600714:+:10:1659	0.241293	conserved	chimp
P1_11:118898415_118909939:-:8:4500	0.0948997	conserved	chimp
P1_11:124623084_124626932:+:4:483	0.111491	conserved	chimp
P1_11:130069978_130143448:+:18:2292	0.177962	conserved	chimp
P1_11:19182670_19192448:-:5:585	0.00357512	conserved	chimp
P1_11:33286415_33353568:+:16:3648	0.751499	conserved	chimp
P1_11:45805841_45811335:+:2:1056	0.0631131	conserved	chimp
P1_11:46644292_46672332:+:17:1653	1.0603	conserved	chimp
P1_11:532636_534322:-:4:570	0.390008	conserved	chimp
P1_11:60891166_60906382:-:16:1515	0.0590567	conserved	chimp
P1_11:63574945_63614100:-:4:525	1.39746	conserved	chimp
P1_11:64854333_64878464:-:5:1605	0.073622	conserved	chimp
P1_11:6604272_6610611:+:11:1452	0.660769	conserved	chimp
P1_11:66337882_66342234:-:9:741	0.208558	conserved	chimp
P1_11:66436007_66438754:-:5:579	0.0141793	conserved	chimp
P1_11:67492033_67504180:-:23:3735	0.230858	conserved	chimp
P1_11:68261645_68263767:-:2:1350	0.1541	conserved	chimp
P1_11:72109881_72111276:-:4:378	0.58429	conserved	chimp
P1_11:73677898_73760635:-:8:627	0.0090232	conserved	chimp
P1_11:73975007_73978378:-:6:930	2.24001	conserved	chimp
P1_11:75566350_75572083:+:4:1257	0.0167687	conserved	chimp
P1_11:78436670_78574488:-:14:1434	0.213881	conserved	chimp
P1_11:83261911_83285972:-:9:765	0.567094	conserved	chimp
P1_11:869858_904816:-:12:1182	0.441758	conserved	chimp
P1_11:9139671_9265069:-:23:3864	0.0463457	conserved	chimp
P1_11:93148537_93197832:-:11:1515	2.05424	conserved	chimp
P1_11:96353646_96384747:-:7:1635	0.207768	conserved	chimp
P1_12:10213130_10221852:+:4:354	0.0438911	conserved	chimp
P1_12:107734210_107760515:-:11:2406	0.155673	conserved	chimp
P1_12:109483552_109534782:+:26:3207	0.0136454	conserved	chimp
P1_12:110281790_110346470:+:20:3129	0.0146838	conserved	chimp
P1_12:110911077_110920529:-:7:501	2.02364	conserved	chimp
P1_12:119179313_119193858:+:3:591	0.150969	conserved	chimp
P1_12:120534812_120576666:+:17:2436	0.643793	conserved	chimp
P1_12:120687297_120696545:+:5:879	0.0754693	conserved	chimp
P1_12:121400213_121423576:+:6:1119	0.0655228	conserved	chimp
P1_12:12330027_12343314:-:3:1296	1.14084	conserved	chimp
P1_12:14882139_14905187:-:5:450	0.125334	conserved	chimp
P1_12:15882708_15902978:+:11:1092	0.335656	conserved	chimp
P1_12:285456_389091:-:28:5073	0.101255	conserved	chimp
P1_12:2890948_2940726:+:12:1506	0.503447	conserved	chimp
P1_12:47964237_47968229:+:7:753	0.351801	conserved	chimp
P1_12:49097672_49105997:-:15:1353	0.00133864	conserved	chimp
P1_12:49127958_49131300:-:4:1356	0.247652	conserved	chimp
P1_12:49558643_49566186:-:13:1350	0.241715	conserved	chimp
P1_12:49742137_49762896:+:10:888	0.167679	conserved	chimp
P1_12:51095241_51172422:-:15:1509	0.239538	conserved	chimp
P1_12:52073651_52077190:+:2:657	0.559326	conserved	chimp
P1_12:55725561_55728341:-:7:717	0.000518658	conserved	chimp
P1_12:57096572_57108278:-:21:2544	0.191821	conserved	chimp
P1_12:6329312_6330640:-:4:672	0.0089789	conserved	chimp
P1_12:6492271_6493136:-:3:387	1.63072	conserved	chimp
P1_12:6556993_6567918:-:15:2439	0.191067	conserved	chimp
P1_12:6748795_6752334:-:7:747	0.209079	conserved	chimp
P1_12:68648725_68657187:+:6:555	1.09674	conserved	chimp
P1_12:6965685_6970543:-:10:900	0.545704	conserved	chimp
P1_12:6970924_6975809:+:6:735	0.404948	conserved	chimp
P1_12:69755409_69815446:+:10:1383	1.39196	conserved	chimp
P1_12:7061913_7070651:+:11:2067	0.217217	conserved	chimp
P1_12:71755130_71785673:+:7:678	0.200112	conserved	chimp
P1_12:7921413_7936034:-:10:1491	0.393508	conserved	chimp
P1_12:8039833_8052850:+:10:1725	0.796122	conserved	chimp
P1_12:88049184_88141307:-:53:7440	1.80524	conserved	chimp
P1_12:88148316_88195649:+:13:2745	0.215568	conserved	chimp
P1_12:88505196_88580278:-:9:822	1.43651	conserved	chimp
P1_12:8941818_8946404:-:6:834	0.00273131	conserved	chimp
P1_12:9067823_9115849:-:36:4425	0.421178	conserved	chimp
P1_12:91146058_91178552:-:7:1080	0.402838	conserved	chimp
P1_12:92144080_92145535:-:2:516	0.410709	conserved	chimp
P1_12:93678775_93850271:+:2:600	0.0472622	conserved	chimp
P1_13:102784495_102798670:-:10:1509	0.122192	conserved	chimp
P1_13:106493040_106534964:-:5:1002	0.323457	conserved	chimp
P1_13:110307904_110512191:+:47:5139	0.10937	conserved	chimp
P1_13:113495582_113549538:+:12:2034	0.980744	conserved	chimp
P1_13:20974870_21046026:-:7:3267	1.22184	conserved	chimp
P1_13:25301774_25340134:+:16:1800	0.14239	conserved	chimp
P1_13:29024699_29503206:+:14:4110	0.020772	conserved	chimp
P1_13:29767255_29849538:-:5:354	0.100467	conserved	chimp
P1_13:30631240_30659356:+:6:2646	0.0872631	conserved	chimp
P1_13:44434626_44575996:-:3:3144	0.263288	conserved	chimp
P1_13:45120656_45283561:+:8:750	0.369534	conserved	chimp
P1_13:45957127_46045507:-:18:5010	0.694025	conserved	chimp
P1_13:75286792_75481767:-:20:3873	0.0177989	conserved	chimp
P1_13:80336758_80337705:-:1:948	0.00369368	conserved	chimp
P1_13:97276236_97391336:+:8:1122	1.54942	conserved	chimp
P1_13:98453173_98576786:-:11:1296	0.066056	conserved	chimp
P1_14:100727069_100734896:+:5:1152	0.00484398	conserved	chimp
P1_14:103335912_103341052:+:10:1245	0.00617293	conserved	chimp
P1_14:103386030_103503227:+:19:2331	1.33809	conserved	chimp
P1_14:103563002_103574175:+:3:390	0.499066	conserved	chimp
P1_14:22872304_22877527:+:7:2142	0.242793	conserved	chimp
P1_14:22946525_22955154:-:9:1092	0.380127	conserved	chimp
P1_14:22951522_22951647:-:1:126	0.0775949	conserved	chimp
P1_14:23307768_23308965:+:2:582	0.252078	conserved	chimp
P1_14:23382040_23409612:-:39:5940	0.169373	conserved	chimp
P1_14:23412854_23433732:-:38:5808	0.745303	conserved	chimp
P1_14:24139010_24141304:-:5:627	0.0377098	conserved	chimp
P1_14:24147699_24160573:+:21:3219	0.0281739	conserved	chimp
P1_14:24162145_24166255:+:9:1368	0.244351	conserved	chimp
P1_14:24239797_24242332:-:9:1356	0.0157157	conserved	chimp
P1_14:39033239_39096118:-:19:2298	0.0934117	conserved	chimp
P1_14:44962422_45073561:+:20:5322	0.248273	conserved	chimp
P1_14:50635183_50667967:-:5:1152	0.0565115	conserved	chimp
P1_14:51689837_51728029:+:13:1869	0.0585218	conserved	chimp
P1_14:52643570_52695481:-:16:1407	0.122403	conserved	chimp
P1_14:53950032_53952222:-:2:1227	0.0444471	conserved	chimp
P1_14:57208609_57268648:-:18:2127	0.055198	conserved	chimp
P1_14:57269315_57288884:+:8:1473	0.283801	conserved	chimp
P1_14:59485071_59504072:+:7:978	0.188763	conserved	chimp
P1_14:67729742_67769787:-:14:2067	0.694076	conserved	chimp
P1_14:68789533_68792938:-:2:1017	0.831321	conserved	chimp
P1_14:68874859_68979020:-:21:2757	0.698448	conserved	chimp
P1_14:69380538_69398233:-:4:315	0.242183	conserved	chimp
P1_14:69399370_69458593:+:6:855	2.36737	conserved	chimp
P1_14:69768157_69771461:+:7:819	0.289875	conserved	chimp
P1_14:72970882_73024508:-:11:2334	0.0630964	conserved	chimp
P1_14:73148020_73219289:+:10:1404	0.105736	conserved	chimp
P1_14:73276578_73355751:-:9:1812	1.44912	conserved	chimp
P1_14:74663720_74685615:-:18:2472	0.403288	conserved	chimp
P1_14:76762822_76779018:+:7:1098	0.749837	conserved	chimp
P1_14:77105709_77114318:+:3:1200	0.0025703	conserved	chimp
P1_14:77458190_77469249:+:9:1017	0.360793	conserved	chimp
P1_14:88468137_88550417:-:18:3525	0.203177	conserved	chimp
P1_14:92130985_92161744:+:14:2349	0.00342976	conserved	chimp
P1_14:92704319_92732786:-:13:1302	0.108059	conserved	chimp
P1_14:93183187_93184242:-:1:1056	0.148813	conserved	chimp
P1_14:93934656_93964539:-:9:1908	0.863617	conserved	chimp
P1_14:99492678_99510782:+:10:1743	0.0629178	conserved	chimp
P1_15:22851732_22866847:+:5:1083	0.0037479	conserved	chimp
P1_15:24955049_24968037:+:3:216	0.182604	conserved	chimp
P1_15:24974943_24978444:+:7:735	1.52672	conserved	chimp
P1_15:34790412_34794808:-:6:1134	0.16503	conserved	chimp
P1_15:34981359_34983431:-:1:2073	0.267132	conserved	chimp
P1_15:36892173_37099466:-:12:1434	0.174971	conserved	chimp
P1_15:39581858_39595369:+:21:3513	0.214089	conserved	chimp
P1_15:43335108_43351945:+:9:987	0.00010177	conserved	chimp
P1_15:43407383_43493043:-:28:5934	0.000351222	conserved	chimp
P1_15:48331516_48342078:+:7:759	0.015844	conserved	chimp
P1_15:50561678_50648830:-:36:5418	0.383921	conserved	chimp
P1_15:52046461_52065000:+:5:2166	0.106363	conserved	chimp
P1_15:64072931_64093672:-:5:387	0.00075727	conserved	chimp
P1_15:65150823_65185153:-:14:1902	0.0845448	conserved	chimp
P1_15:65869586_65887840:+:5:651	0.127862	conserved	chimp
P1_15:66703259_66704293:+:1:1035	0.0125304	conserved	chimp
P1_15:72199650_72230987:-:11:1701	0.000408157	conserved	chimp
P1_15:77046835_77070954:-:6:687	0.0207359	conserved	chimp
P1_15:78541928_78548944:+:8:786	0.3245	conserved	chimp
P1_15:79896854_79896988:-:1:135	0.0651614	conserved	chimp
P1_15:84669943_84716075:-:5:558	0.0306041	conserved	chimp
P1_15:92901241_93024705:+:38:5484	0.0775214	conserved	chimp
P1_15:96332106_96337622:+:3:1245	8.01718e-05	conserved	chimp
P1_16:14644347_14667827:+:7:1353	0.0881359	conserved	chimp
P1_16:21161183_21179556:+:5:558	2.40169	conserved	chimp
P1_16:21953424_21983171:+:14:1362	0.155534	conserved	chimp
P1_16:22225730_22283996:+:17:2178	0.763026	conserved	chimp
P1_16:29859189_29862857:-:6:642	0.0342029	conserved	chimp
P1_16:30067255_30070212:+:8:1107	0.176082	conserved	chimp
P1_16:3024327_3027657:+:13:1026	0.0482176	conserved	chimp
P1_16:30651646_30656311:+:11:1758	0.699283	conserved	chimp
P1_16:31091134_31094729:-:3:492	0.165972	conserved	chimp
P1_16:3384409_3397557:-:5:1284	9.70246	conserved	chimp
P1_16:46957029_46973572:-:9:1239	0.1024	conserved	chimp
P1_16:53990_57143:+:5:399	1.60987	conserved	chimp
P1_16:57204659_57238975:+:14:1731	0.346675	conserved	chimp
P1_16:58114025_58129115:-:6:582	0.403241	conserved	chimp
P1_16:64947603_65004869:-:11:2391	0.534485	conserved	chimp
P1_16:66935636_66944025:+:12:1680	2.57256	conserved	chimp
P1_16:67227219_67229113:+:6:522	0.0515502	conserved	chimp
P1_16:67537579_67546463:+:22:3702	0.122359	conserved	chimp
P1_16:67865131_67870913:+:4:384	0.0452044	conserved	chimp
P1_16:67908750_67927642:+:2:1275	0.115575	conserved	chimp
P1_16:68274727_68297328:+:9:1548	0.0261552	conserved	chimp
P1_16:70381689_70398530:-:6:1053	0.877459	conserved	chimp
P1_16:70526657_70571813:+:25:3654	1.39331e-05	conserved	chimp
P1_16:74296915_74305733:+:7:975	0.218865	conserved	chimp
P1_16:75566487_75577369:+:4:354	0.57294	conserved	chimp
P1_16:84976343_84990618:-:7:1038	0.0202734	conserved	chimp
P1_16:9092045_9116912:+:4:828	0.00303689	conserved	chimp
P1_17:1650802_1684571:-:42:7008	0.0166892	conserved	chimp
P1_17:18184244_18208396:+:4:1185	0.103578	conserved	chimp
P1_17:21003031_21042835:-:13:1578	0.593222	conserved	chimp
P1_17:21284921_21314230:+:12:1044	0.0651108	conserved	chimp
P1_17:2337689_2379520:+:24:3156	0.119315	conserved	chimp
P1_17:2638289_2681802:+:10:1233	0.130532	conserved	chimp
P1_17:28573526_28575532:-:8:1095	0.201194	conserved	chimp
P1_17:28615064_28645056:-:39:6708	0.017235	conserved	chimp
P1_17:35148264_35186559:+:19:2790	0.0149828	conserved	chimp
P1_17:38752827_38764167:+:6:618	0.188511	conserved	chimp
P1_17:40443736_40456583:+:4:777	0.811298	conserved	chimp
P1_17:42113649_42121304:-:18:2514	0.0215182	conserved	chimp
P1_17:42404687_42423097:-:2:1173	0.575215	conserved	chimp
P1_17:42810760_42823877:-:11:1353	0.0649811	conserved	chimp
P1_17:44187709_44190864:+:3:966	0.251129	conserved	chimp
P1_17:44207242_44218229:-:20:2295	0.295148	conserved	chimp
P1_17:44320001_44323562:-:11:1080	0.0906155	conserved	chimp
P1_17:44804627_44805817:-:1:1191	0.00163887	conserved	chimp
P1_17:46031476_46172143:-:14:3318	0.0630382	conserved	chimp
P1_17:48051119_48059641:+:5:2319	0.0943038	conserved	chimp
P1_17:5000247_5024151:+:21:3312	0.386675	conserved	chimp
P1_17:50056440_50088335:+:25:3156	0.43821	conserved	chimp
P1_17:50135331_50150513:-:10:2454	0.112692	conserved	chimp
P1_17:50719733_50750937:+:11:1470	0.0407766	conserved	chimp
P1_17:51154374_51171604:+:8:879	0.174099	conserved	chimp
P1_17:5282487_5383223:+:18:2589	0.0632936	conserved	chimp
P1_17:58087091_58089279:+:2:270	0.16131	conserved	chimp
P1_17:59620132_59693852:+:33:5049	0.431434	conserved	chimp
P1_17:59893185_59946788:+:15:1578	0.000351845	conserved	chimp
P1_17:63703599_63728369:-:12:1296	0.167508	conserved	chimp
P1_17:63746881_63766175:-:12:1452	0.023222	conserved	chimp
P1_17:6644467_6651510:-:4:378	1.19574	conserved	chimp
P1_17:7240854_7242330:-:4:354	0.205903	conserved	chimp
P1_17:73285430_73286500:-:1:1071	1.95432	conserved	chimp
P1_17:75320368_75393628:-:5:654	0.0596634	conserved	chimp
P1_17:75501080_75513804:-:19:3609	0.139335	conserved	chimp
P1_17:76726759_76736949:+:6:1518	0.00448496	conserved	chimp
P1_17:76736161_76737160:-:2:666	1.99437	conserved	chimp
P1_17:76738353_76778352:+:13:1350	0.000634171	conserved	chimp
P1_17:80545630_80964330:+:34:4008	0.193388	conserved	chimp
P1_17:81894478_81900065:+:2:255	0.0845559	conserved	chimp
P1_17:8288789_8289936:+:5:561	1.45128	conserved	chimp
P1_18:12449638_12657866:-:17:2403	0.459615	conserved	chimp
P1_18:22171145_22200823:+:6:1788	0.307339	conserved	chimp
P1_18:25062712_25350946:-:7:3936	0.364643	conserved	chimp
P1_18:3067262_3215223:-:37:5058	0.0236488	conserved	chimp
P1_18:3252323_3255918:+:4:534	0.0878556	conserved	chimp
P1_18:34755977_34890440:+:18:2175	0.0138738	conserved	chimp
P1_18:49044055_49430394:-:16:2010	0.31875	conserved	chimp
P1_18:9513046_9535937:+:9:1968	0.00047354	conserved	chimp
P1_19:10350834_10378406:-:23:3564	0.0930216	conserved	chimp
P1_19:10486652_10500033:-:5:1875	0.00844553	conserved	chimp
P1_19:11166558_11194511:-:11:2580	0.278338	conserved	chimp
P1_19:11325398_11337399:-:4:660	0.000811781	conserved	chimp
P1_19:11342815_11345619:-:3:570	0.189017	conserved	chimp
P1_19:11346607_11354877:+:11:894	0.567157	conserved	chimp
P1_19:11357674_11364690:+:8:1359	0.343302	conserved	chimp
P1_19:11483682_11505786:-:9:1848	0.720805	conserved	chimp
P1_19:11506184_11519170:-:7:1296	1.15828	conserved	chimp
P1_19:1578340_1585156:-:5:708	0.44017	conserved	chimp
P1_19:1599440_1605409:-:2:171	0.0937246	conserved	chimp
P1_19:17101718_17212310:+:39:6474	0.254082	conserved	chimp
P1_19:18562108_18568631:+:5:537	0.0960693	conserved	chimp
P1_19:2164185_2229792:+:28:4614	2.59642	conserved	chimp
P1_19:29942548_30015069:+:11:1608	0.36833	conserved	chimp
P1_19:35651244_35658647:+:3:261	1.62499	conserved	chimp
P1_19:36141012_36149839:+:10:837	0.253405	conserved	chimp
P1_19:36236441_36237319:+:1:879	0.0147031	conserved	chimp
P1_19:38264893_38292006:+:7:759	0.85371	conserved	chimp
P1_19:38619269_38636920:+:8:657	0.357373	conserved	chimp
P1_19:39385991_39390864:-:14:1596	0.541511	conserved	chimp
P1_19:40233872_40265267:-:13:1446	0.257776	conserved	chimp
P1_19:40366484_40378173:+:11:1473	0.121011	conserved	chimp
P1_19:40422836_40423546:-:1:711	0.42294	conserved	chimp
P1_19:45770481_45782352:-:15:1893	0.601052	conserved	chimp
P1_19:45790761_45792711:-:2:723	0.281307	conserved	chimp
P1_19:46775510_46787965:-:8:1626	1.28039	conserved	chimp
P1_19:47716613_47741432:+:5:1632	1.0827	conserved	chimp
P1_19:48326845_48330470:+:4:492	0.00608572	conserved	chimp
P1_19:48383293_48391358:-:5:639	0.0220072	conserved	chimp
P1_19:48873234_48875973:+:2:2025	1.21909	conserved	chimp
P1_19:49446382_49451574:-:9:873	0.0155626	conserved	chimp
P1_19:50377606_50382602:+:8:1383	0.0813858	conserved	chimp
P1_19:50506173_50510431:-:4:567	0.0134023	conserved	chimp
P1_19:52190097_52225981:+:15:1770	0.121741	conserved	chimp
P1_19:52613014_52614438:-:1:1425	3.88187	conserved	chimp
P1_19:55262608_55279608:-:7:1080	0.0281126	conserved	chimp
P1_19:55453308_55456486:-:5:666	0.153831	conserved	chimp
P1_19:57619469_57621403:+:2:1284	0.134225	conserved	chimp
P1_19:57633347_57642181:+:5:1890	1.38519	conserved	chimp
P1_19:58544758_58550553:+:17:2508	0.000821895	conserved	chimp
P1_19:8510691_8514046:-:8:1173	0.0228343	conserved	chimp
P1_19:868101_891131:-:15:2634	0.0861745	conserved	chimp
P1_19:9156017_9161433:+:6:1788	0.0428402	conserved	chimp
P1_2:105361283_105399096:-:7:1170	0.131426	conserved	chimp
P1_2:105855064_105893176:+:3:1143	0.1596	conserved	chimp
P1_2:112584648_112588889:+:4:333	0.321164	conserved	chimp
P1_2:112646829_112663025:+:10:2040	0.178037	conserved	chimp
P1_2:113717775_113756409:-:15:1572	0.0256872	conserved	chimp
P1_2:119367052_119372318:+:5:390	2.46783	conserved	chimp
P1_2:126656264_126696142:+:4:387	0.00195755	conserved	chimp
P1_2:12718308_12740794:+:3:1032	0.0628621	conserved	chimp
P1_2:131052903_131082646:-:5:588	2.43041	conserved	chimp
P1_2:134254404_134448847:+:16:2226	0.638409	conserved	chimp
P1_2:144389451_144517350:-:9:3645	0.425068	conserved	chimp
P1_2:151803276_151828176:-:6:540	0.746921	conserved	chimp
P1_2:161179663_161235518:+:7:1278	0.0564772	conserved	chimp
P1_2:161318826_161411400:+:10:933	0.080496	conserved	chimp
P1_2:169800961_169811756:+:11:1227	0.249114	conserved	chimp
P1_2:170993780_171160428:-:21:2301	0.411435	conserved	chimp
P1_2:171690156_171747889:+:17:1914	0.000709652	conserved	chimp
P1_2:176269630_176337664:+:10:792	1.49883	conserved	chimp
P1_2:178480870_178503887:+:8:903	0.302525	conserved	chimp
P1_2:180982043_181062888:+:5:624	0.0603379	conserved	chimp
P1_2:182925702_183038099:-:32:3405	0.0200128	conserved	chimp
P1_2:186590339_186677292:+:30:3147	1.05977	conserved	chimp
P1_2:189034070_189179604:-:54:4500	0.064954	conserved	chimp
P1_2:20033205_20051520:-:7:702	0.197647	conserved	chimp
P1_2:201129866_201163973:+:9:1443	0.0873405	conserved	chimp
P1_2:201380543_201420507:-:15:2745	0.008334	conserved	chimp
P1_2:205683291_205795058:+:17:2781	0.551677	conserved	chimp
P1_2:206159980_206162883:+:6:678	4.17481	conserved	chimp
P1_2:208237079_208251551:-:8:1245	0.0146465	conserved	chimp
P1_2:216676751_216694775:-:4:819	3.084	conserved	chimp
P1_2:219246000_219248559:+:7:918	0.34612	conserved	chimp
P1_2:219539383_219543538:-:4:2328	0.044479	conserved	chimp
P1_2:219550825_219551784:-:2:300	1.2914	conserved	chimp
P1_2:224474245_224585009:-:16:2307	0.227527	conserved	chimp
P1_2:226795010_226798738:-:1:3729	0.0323875	conserved	chimp
P1_2:227472422_227554495:+:14:1761	0.00100273	conserved	chimp
P1_2:230760002_230818704:+:8:1026	0.0119427	conserved	chimp
P1_2:24067762_24076229:-:4:378	0.539418	conserved	chimp
P1_2:27079066_27086015:+:8:3051	0.0937846	conserved	chimp
P1_2:27131367_27134421:-:9:1299	0.0252525	conserved	chimp
P1_2:27200436_27207650:-:15:1908	0.513075	conserved	chimp
P1_2:27653485_27662192:-:5:1245	0.110496	conserved	chimp
P1_2:31234622_31266704:+:6:1608	0.0175955	conserved	chimp
P1_2:32278156_32305626:+:6:735	0.0609066	conserved	chimp
P1_2:33515137_33562737:+:16:2073	3.03402e-05	conserved	chimp
P1_2:36356293_36548701:+:17:3111	1.97846	conserved	chimp
P1_2:37645823_37646587:-:1:765	0.150787	conserved	chimp
P1_2:38070722_38075388:-:2:1632	13.148	conserved	chimp
P1_2:43224319_43226315:-:2:1485	0.652272	conserved	chimp
P1_2:44201200_44230718:+:5:1440	0.106879	conserved	chimp
P1_2:54973156_55050300:-:9:3579	0.0550289	conserved	chimp
P1_2:62222221_62223414:+:1:1194	0.0462148	conserved	chimp
P1_2:63842392_63891227:+:10:1554	0.157895	conserved	chimp
P1_2:65069445_65082705:+:5:2274	0.206784	conserved	chimp
P1_2:68131238_68157443:-:8:1074	0.413196	conserved	chimp
P1_2:68180963_68252127:-:6:513	0.00522932	conserved	chimp
P1_2:96186730_96208434:-:8:1113	1.58346e-05	conserved	chimp
P1_2:96253808_96265381:-:3:717	0.252623	conserved	chimp
P1_2:96266351_96271351:+:7:1020	0.00876187	conserved	chimp
P1_20:10639498_10673530:-:26:3657	0.862212	conserved	chimp
P1_20:17570209_17607146:+:4:498	0.305848	conserved	chimp
P1_20:2840775_2866574:+:24:2520	0.672708	conserved	chimp
P1_20:2964278_3038133:+:21:2409	0.486024	conserved	chimp
P1_20:3110106_3123365:-:4:1626	0.193502	conserved	chimp
P1_20:32196452_32202178:-:2:1491	9.04397	conserved	chimp
P1_20:34393842_34507794:+:24:2682	0.230823	conserved	chimp
P1_20:34516775_34540624:+:4:390	2.83082	conserved	chimp
P1_20:35115433_35147258:-:11:1737	0.00890669	conserved	chimp
P1_20:35953745_35954581:-:2:729	0.188818	conserved	chimp
P1_20:38488433_38574967:+:29:4488	0.438227	conserved	chimp
P1_20:408758_430430:+:12:1533	0.0254715	conserved	chimp
P1_20:43458034_43461063:+:6:1035	0.0169919	conserved	chimp
P1_20:438586_462405:-:8:1212	0.0430311	conserved	chimp
P1_20:44114796_44186705:-:5:2091	0.977957	conserved	chimp
P1_20:44500296_44521951:-:10:1422	0.173161	conserved	chimp
P1_20:6006247_6037158:+:7:906	1.39326	conserved	chimp
P1_20:64259966_64273600:+:5:1086	0.0234831	conserved	chimp
P1_21:25724640_25734955:-:4:351	0.328401	conserved	chimp
P1_21:25881670_26170620:-:18:2313	0.16725	conserved	chimp
P1_21:26837579_26844954:-:9:2904	0.0298419	conserved	chimp
P1_21:46636952_46664327:+:10:1302	0.831898	conserved	chimp
P1_22:17592674_17628635:-:9:681	0.0715747	conserved	chimp
P1_22:18078377_18088075:+:5:918	0.187633	conserved	chimp
P1_22:18121404_18131136:+:4:1422	1.03757	conserved	chimp
P1_22:19714589_19722311:+:11:1014	0.485048	conserved	chimp
P1_22:19723570_19724464:+:2:621	2.07781	conserved	chimp
P1_22:20917935_20949845:+:3:912	0.839486	conserved	chimp
P1_22:23858000_23882642:+:6:729	0.103092	conserved	chimp
P1_22:23883829_23884849:+:3:525	0.305064	conserved	chimp
P1_22:24543006_24555825:-:6:888	0.281722	conserved	chimp
P1_22:29603999_29683055:+:16:1773	0.0572478	conserved	chimp
P1_22:32802002_32859377:+:5:636	0.234947	conserved	chimp
P1_22:41093005_41178956:+:31:7245	0.0220501	conserved	chimp
P1_22:41674933_41682358:-:3:387	0.182324	conserved	chimp
P1_22:42692890_42693951:-:1:1062	0.522236	conserved	chimp
P1_22:46762787_46891342:+:5:714	0.128128	conserved	chimp
P1_22:49903838_49913765:-:9:1467	0.0284935	conserved	chimp
P1_22:50393909_50444247:+:22:2880	0.0445533	conserved	chimp
P1_3:100365564_100400949:-:12:1827	0.0997927	conserved	chimp
P1_3:100713686_100748531:+:7:1203	0.421706	conserved	chimp
P1_3:107710461_107805457:+:15:2826	1.55124	conserved	chimp
P1_3:112563404_112582736:+:6:1275	0.734783	conserved	chimp
P1_3:112605417_112639905:-:7:2853	0.197576	conserved	chimp
P1_3:113721760_113745949:-:5:510	0.192223	conserved	chimp
P1_3:119294905_119416264:+:12:4335	1.95614	conserved	chimp
P1_3:119498734_119523756:+:7:858	1.10999	conserved	chimp
P1_3:119642476_119660300:-:4:972	0.108149	conserved	chimp
P1_3:119675149_119677310:-:3:297	0.176064	conserved	chimp
P1_3:122384266_122409831:+:5:465	1.91281	conserved	chimp
P1_3:12584514_12618721:-:17:2007	0.0743689	conserved	chimp
P1_3:129170453_129171757:-:4:537	0.152085	conserved	chimp
P1_3:129431501_129439833:-:8:1743	0.0736919	conserved	chimp
P1_3:130850821_131016247:+:28:2952	0.275104	conserved	chimp
P1_3:134478590_134482904:-:2:225	0.120925	conserved	chimp
P1_3:136001499_136145166:+:13:3453	0.0265509	conserved	chimp
P1_3:14125194_14141795:+:12:1203	0.602297	conserved	chimp
P1_3:150409351_150458636:+:4:2343	1.15785	conserved	chimp
P1_3:156677698_156705131:+:5:1974	0.386918	conserved	chimp
P1_3:159764461_159896774:+:7:1383	0.00934066	conserved	chimp
P1_3:16316828_16493869:-:9:1737	0.0581278	conserved	chimp
P1_3:170097230_170181715:-:15:2988	0.215714	conserved	chimp
P1_3:17160963_17508570:-:20:2388	0.221441	conserved	chimp
P1_3:18349170_18420967:-:11:2388	0.0823524	conserved	chimp
P1_3:183650357_183679286:+:6:1803	0.295481	conserved	chimp
P1_3:184176994_184183616:+:11:1308	0.29553	conserved	chimp
P1_3:185917715_185937860:-:9:867	0.0283277	conserved	chimp
P1_3:186551150_186564329:-:6:1674	0.0026265	conserved	chimp
P1_3:192144009_192727193:-:5:546	0.379837	conserved	chimp
P1_3:193593378_193692127:+:30:3048	0.0251632	conserved	chimp
P1_3:195516896_195543025:-:6:618	0.106599	conserved	chimp
P1_3:196471819_196503173:-:6:1716	1.68521	conserved	chimp
P1_3:19950899_19983823:+:5:648	0.0997232	conserved	chimp
P1_3:25428732_25596616:+:8:1347	0.238373	conserved	chimp
P1_3:28324042_28340617:-:7:1179	0.728189	conserved	chimp
P1_3:30606884_30691599:+:8:1779	0.549194	conserved	chimp
P1_3:37243551_37366103:+:25:6852	0.443996	conserved	chimp
P1_3:38550321_38633307:-:27:6051	1.07078	conserved	chimp
P1_3:41224069_41239342:+:14:2346	0.331433	conserved	chimp
P1_3:42091470_42223737:+:16:2862	0.0402785	conserved	chimp
P1_3:42553248_42569046:-:6:912	0.0290956	conserved	chimp
P1_3:44354783_44407682:+:10:1491	0.709899	conserved	chimp
P1_3:44926689_44959433:-:7:999	0.0528654	conserved	chimp
P1_3:45921765_45984910:-:17:4437	0.335241	conserved	chimp
P1_3:47825040_47850120:+:19:3669	0.0173272	conserved	chimp
P1_3:48404486_48424611:-:36:6408	0.0136235	conserved	chimp
P1_3:49172770_49175801:+:5:1065	0.0876429	conserved	chimp
P1_3:49360209_49375589:-:4:582	1.62682e-06	conserved	chimp
P1_3:49727122_49748040:-:5:1326	0.0185043	conserved	chimp
P1_3:4979719_4983692:+:5:1239	0.214773	conserved	chimp
P1_3:50236336_50257690:+:8:1068	1.65148e-05	conserved	chimp
P1_3:50288191_50288916:-:4:423	0.0300971	conserved	chimp
P1_3:50296603_50299214:-:2:927	0.0115611	conserved	chimp
P1_3:50617566_50648046:+:10:1149	0.14133	conserved	chimp
P1_3:51958061_51960678:-:8:1275	1.11357	conserved	chimp
P1_3:52257490_52278361:-:9:942	0.490784	conserved	chimp
P1_3:52406825_52407990:-:4:321	0.0375725	conserved	chimp
P1_3:64522171_64687657:-:39:5808	1.2585	conserved	chimp
P1_3:66380263_66500407:-:19:3282	0.37652	conserved	chimp
P1_3:88055473_88055976:-:1:504	0.0304506	conserved	chimp
P1_3:98799372_98901326:-:16:2370	0.0233521	conserved	chimp
P1_4:102797415_102868744:-:7:450	5.43118	conserved	chimp
P1_4:103026370_103067550:-:11:1614	0.0107578	conserved	chimp
P1_4:103079702_103096254:-:9:738	0.486577	conserved	chimp
P1_4:119136526_119186200:+:5:795	1.0242	conserved	chimp
P1_4:119248859_119293211:+:13:2874	0.0206074	conserved	chimp
P1_4:1212240_1248955:-:9:1323	0.0509518	conserved	chimp
P1_4:121668468_121696589:-:12:963	0.0528557	conserved	chimp
P1_4:121825860_121870313:-:19:2148	0.0229789	conserved	chimp
P1_4:124668987_124710511:-:3:4290	0.671968	conserved	chimp
P1_4:139058983_139137701:-:8:1782	0.0110981	conserved	chimp
P1_4:139266599_139280158:-:4:723	0.0248389	conserved	chimp
P1_4:139292550_139295798:-:3:231	1.44455	conserved	chimp
P1_4:141222372_141233989:+:9:963	0.233031	conserved	chimp
P1_4:143185451_143220456:+:10:3129	0.195465	conserved	chimp
P1_4:147485682_147542618:+:7:1284	0.129084	conserved	chimp
P1_4:147617957_147634434:+:10:1317	0.010089	conserved	chimp
P1_4:153270386_153334966:+:11:2235	1.30374	conserved	chimp
P1_4:15605723_15655287:-:11:2076	0.160835	conserved	chimp
P1_4:158127407_158171375:-:5:1584	0.840988	conserved	chimp
P1_4:169394510_169602630:-:34:3861	0.0383235	conserved	chimp
P1_4:169635929_169720065:+:13:2601	0.279972	conserved	chimp
P1_4:173388341_173391414:-:2:297	0.737038	conserved	chimp
P1_4:173528591_173529289:-:1:699	0.119811	conserved	chimp
P1_4:185143373_185146971:+:4:897	0.313373	conserved	chimp
P1_4:185502294_185535434:-:8:1095	0.138376	conserved	chimp
P1_4:185587627_185677488:-:21:3033	0.493251	conserved	chimp
P1_4:22387705_22515784:-:19:3966	0.242059	conserved	chimp
P1_4:39500143_39521512:-:11:1485	0.169235	conserved	chimp
P1_4:39698328_39778434:+:7:603	0.0103224	conserved	chimp
P1_4:41990652_42086126:+:18:1707	0.00861329	conserved	chimp
P1_4:48885531_48904549:-:5:300	0.0179561	conserved	chimp
P1_4:53377839_53459449:+:18:1785	0.0253778	conserved	chimp
P1_4:55079941_55125293:-:30:4071	0.401441	conserved	chimp
P1_4:55396190_55425452:+:6:975	0.0582338	conserved	chimp
P1_4:64280072_64409351:-:11:1047	0.0250553	conserved	chimp
P1_4:6824454_6880966:+:9:4260	0.0308055	conserved	chimp
P1_4:75724820_75813295:+:26:2922	0.146057	conserved	chimp
P1_4:76161713_76213543:-:12:1437	0.311228	conserved	chimp
P1_4:77048219_77066362:-:6:1134	1.64197	conserved	chimp
P1_4:78058010_78541124:+:73:11811	0.0888654	conserved	chimp
P1_4:82355334_82373678:-:8:1068	0.273784	conserved	chimp
P1_4:86635257_86814551:+:47:7473	0.154725	conserved	chimp
P1_4:88271029_88278583:-:3:702	0.383348	conserved	chimp
P1_5:100535531_100586184:+:3:573	0.303872	conserved	chimp
P1_5:102866196_103029065:+:25:2925	0.218306	conserved	chimp
P1_5:10353899_10433684:+:26:2733	0.035062	conserved	chimp
P1_5:115524308_115543493:-:2:1854	0.233958	conserved	chimp
P1_5:115616209_115625792:-:3:675	0.513883	conserved	chimp
P1_5:126870633_126918171:-:4:762	0.00383829	conserved	chimp
P1_5:131159447_131165205:-:3:381	0.122534	conserved	chimp
P1_5:1318369_1344841:-:17:1617	0.499333	conserved	chimp
P1_5:133052251_133104436:+:19:2523	0.0394042	conserved	chimp
P1_5:134758939_134828706:+:23:3096	0.00124979	conserved	chimp
P1_5:134854901_134855467:+:1:567	0.810002	conserved	chimp
P1_5:136153761_136177480:+:6:1398	0.807166	conserved	chimp
P1_5:137940225_138019111:-:20:2664	1.84523	conserved	chimp
P1_5:138508305_138542918:-:10:1314	0.00414368	conserved	chimp
P1_5:139476261_139481704:-:6:1140	0.00803503	conserved	chimp
P1_5:140334676_140346328:-:5:627	0.266191	conserved	chimp
P1_5:141923942_141938759:+:12:1548	0.0774748	conserved	chimp
P1_5:141973589_141987790:+:7:1425	0.00073537	conserved	chimp
P1_5:142108975_142144674:+:7:666	0.154963	conserved	chimp
P1_5:149496853_149550964:-:11:1098	0.0408998	conserved	chimp
P1_5:150444286_150447733:-:4:456	0.0808231	conserved	chimp
P1_5:150521255_150553332:+:14:2649	1.03333	conserved	chimp
P1_5:151030642_151064966:-:17:1779	0.0580278	conserved	chimp
P1_5:151663571_151676188:-:9:912	0.145661	conserved	chimp
P1_5:159158670_159207896:-:11:2043	0.0756345	conserved	chimp
P1_5:15927904_15937186:+:2:1335	0.0317875	conserved	chimp
P1_5:160010529_160065065:+:7:879	0.0382015	conserved	chimp
P1_5:168666454_169300709:-:36:4572	2.68546e-06	conserved	chimp
P1_5:170378704_170385447:-:3:576	1.56413	conserved	chimp
P1_5:171449224_171456805:+:2:297	0.0870054	conserved	chimp
P1_5:172768762_172770952:-:4:1104	1.09447	conserved	chimp
P1_5:173232569_173235083:-:2:975	0.508629	conserved	chimp
P1_5:175683234_175707971:+:2:1269	0.0156652	conserved	chimp
P1_5:176347600_176359508:-:7:918	0.0152063	conserved	chimp
P1_5:177301743_177303288:-:8:612	1.35605	conserved	chimp
P1_5:177483644_177496512:-:12:1374	0.0423155	conserved	chimp
P1_5:178149713_178153817:-:4:462	0.00144904	conserved	chimp
P1_5:178204838_178210623:+:7:999	0.00179998	conserved	chimp
P1_5:179798045_179802111:-:14:1692	0.193624	conserved	chimp
P1_5:180791634_180792971:-:1:1338	0.535783	conserved	chimp
P1_5:1877969_1882647:-:6:1638	0.00106126	conserved	chimp
P1_5:32126212_32174034:-:4:897	0.0538389	conserved	chimp
P1_5:36608424_36686269:+:9:1629	0.30795	conserved	chimp
P1_5:43609196_43704404:+:21:3261	0.158449	conserved	chimp
P1_5:57214131_57262752:+:11:1443	0.156401	conserved	chimp
P1_5:60874615_60922154:-:10:1017	0.0916081	conserved	chimp
P1_5:61159947_61160171:-:1:225	0.00218623	conserved	chimp
P1_5:68226676_68297601:+:15:2175	0.0847244	conserved	chimp
P1_5:73552797_73562881:-:8:942	2.05377	conserved	chimp
P1_5:74721655_74763742:-:20:2340	0.0233055	conserved	chimp
P1_5:77030767_77063252:+:14:2145	0.0431579	conserved	chimp
P1_5:87268452_87390883:+:25:3144	0.170383	conserved	chimp
P1_5:87392860_87412794:-:9:978	0.395396	conserved	chimp
P1_6:105101089_105133577:-:7:1083	0.0740481	conserved	chimp
P1_6:107871704_107958009:-:21:2283	0.014451	conserved	chimp
P1_6:108212149_108260921:-:4:489	0.204062	conserved	chimp
P1_6:116571583_116593101:+:7:732	2.40409	conserved	chimp
P1_6:118558922_118559080:+:1:159	0.288756	conserved	chimp
P1_6:122445044_122471737:-:10:1362	0.676598	conserved	chimp
P1_6:13305101_13326898:-:7:882	0.404191	conserved	chimp
P1_6:134965279_135054691:-:18:2055	0.0130558	conserved	chimp
P1_6:136261110_136279866:-:11:2763	0.276697	conserved	chimp
P1_6:143941424_143948136:-:2:1392	0.000411254	conserved	chimp
P1_6:145800106_145806405:-:2:2238	1.06918	conserved	chimp
P1_6:149369998_149409719:+:6:2082	0.00803628	conserved	chimp
P1_6:150143193_150248820:+:4:498	0.206548	conserved	chimp
P1_6:157867556_157942838:+:18:1857	0.139319	conserved	chimp
P1_6:163415194_163570710:+:8:1026	0.0204314	conserved	chimp
P1_6:24403089_24423694:+:11:1290	0.0690398	conserved	chimp
P1_6:28904070_28923632:-:8:1542	0.239206	conserved	chimp
P1_6:3006553_3019655:+:6:696	0.608353	conserved	chimp
P1_6:31622790_31637586:+:30:6474	0.154449	conserved	chimp
P1_6:31662266_31664478:-:2:1071	0.00044056	conserved	chimp
P1_6:32972899_32980718:+:12:2406	0.253034	conserved	chimp
P1_6:33318743_33321925:-:7:2223	0.0641767	conserved	chimp
P1_6:3723619_3751492:-:5:657	0.0291763	conserved	chimp
P1_6:41079090_41097410:+:9:1044	0.592947	conserved	chimp
P1_6:43512167_43516071:-:8:948	0.117522	conserved	chimp
P1_6:43771247_43784562:+:8:699	0.0748708	conserved	chimp
P1_6:47232765_47309511:-:6:1968	0.466995	conserved	chimp
P1_6:53005149_53041236:-:13:1899	0.0966794	conserved	chimp
P1_6:55755533_55874865:-:7:1365	0.281334	conserved	chimp
P1_6:7269130_7313120:-:9:882	0.372707	conserved	chimp
P1_6:75256102_75284638:-:7:1086	0.204688	conserved	chimp
P1_6:82171425_82240486:-:28:4062	0.656227	conserved	chimp
P1_6:87675597_87701684:-:5:612	0.0734588	conserved	chimp
P1_6:89080895_89084196:+:2:984	0.0569202	conserved	chimp
P1_6:95586440_95606405:+:4:1389	1.31352	conserved	chimp
P1_6:98874278_98926988:-:7:1866	0.0188808	conserved	chimp
P1_6:99543555_99568527:-:12:852	0.0329629	conserved	chimp
P1_7:100107246_100114209:-:14:2034	0.129938	conserved	chimp
P1_7:100466959_100478038:-:4:1188	0.115226	conserved	chimp
P1_7:100803461_100827030:-:17:2964	0.00230091	conserved	chimp
P1_7:101206281_101217274:-:19:2217	0.156277	conserved	chimp
P1_7:101239806_101245004:-:5:459	1.52406	conserved	chimp
P1_7:103312569_103344622:-:17:1866	0.0064811	conserved	chimp
P1_7:108472401_108515491:-:9:2349	0.00154664	conserved	chimp
P1_7:108564191_108569569:-:3:1188	0.0826781	conserved	chimp
P1_7:108571727_108573353:+:2:672	0.0980081	conserved	chimp
P1_7:112450689_112475519:+:12:1356	0.173764	conserved	chimp
P1_7:116210708_116257482:+:7:1266	0.011181	conserved	chimp
P1_7:116525063_116559287:+:3:537	0.134989	conserved	chimp
P1_7:123684519_123748734:-:11:1518	0.127126	conserved	chimp
P1_7:124823962_124897173:-:15:1905	0.0498685	conserved	chimp
P1_7:128830638_128858523:+:48:8178	1.47999	conserved	chimp
P1_7:128957255_129054770:-:22:2772	0.337778	conserved	chimp
P1_7:129834937_129952555:-:7:552	0.00370242	conserved	chimp
P1_7:134661508_134679031:+:2:780	0.0478877	conserved	chimp
P1_7:135362885_135438331:-:11:2133	0.000192099	conserved	chimp
P1_7:135929926_135977100:-:4:357	1.32965	conserved	chimp
P1_7:13895866_13989052:-:11:1365	0.021941	conserved	chimp
P1_7:143854133_143876608:-:8:2766	2.00847	conserved	chimp
P1_7:24649678_24687614:+:9:1287	2.50086	conserved	chimp
P1_7:26192516_26200577:-:11:1062	0.0375593	conserved	chimp
P1_7:27748525_27828829:+:17:2442	0.0336157	conserved	chimp
P1_7:32869345_32879604:-:3:1872	0.0871816	conserved	chimp
P1_7:33146253_33605226:+:22:2664	0.283201	conserved	chimp
P1_7:35633690_35694330:-:8:1221	0.0716599	conserved	chimp
P1_7:43639582_43648614:-:5:441	0.614501	conserved	chimp
P1_7:45914820_45921140:-:4:876	2.10195	conserved	chimp
P1_7:5190420_5230947:+:13:1365	0.015231	conserved	chimp
P1_7:56011762_56021212:-:5:678	0.421915	conserved	chimp
P1_7:87164942_87195140:+:16:2283	4.90472e-05	conserved	chimp
P1_7:91264881_91266824:+:1:1944	1.30016	conserved	chimp
P1_7:96673760_96709763:-:3:270	0.723889	conserved	chimp
P1_7:98217390_98246146:-:24:3498	3.24113e-05	conserved	chimp
P1_7:99411093_99419441:+:4:435	0.1981	conserved	chimp
P1_8:101200002_101201741:-:2:231	0.387617	conserved	chimp
P1_8:102828567_102843652:-:10:1347	0.119052	conserved	chimp
P1_8:106657987_106750941:+:15:2601	0.0178613	conserved	chimp
P1_8:109336047_109343481:+:4:381	1.11304	conserved	chimp
P1_8:109550825_109564559:+:6:642	0.148276	conserved	chimp
P1_8:120147843_120371231:+:47:5391	2.48602	conserved	chimp
P1_8:122951511_122954024:+:1:2514	0.0831302	conserved	chimp
P1_8:125024617_125083898:-:28:3480	0.0313218	conserved	chimp
P1_8:132710967_132758879:-:9:888	0.87046	conserved	chimp
P1_8:133459764_133476024:-:6:1023	0.706099	conserved	chimp
P1_8:144105684_144107109:+:6:861	0.0936759	conserved	chimp
P1_8:144359294_144361015:+:4:1338	0.0861762	conserved	chimp
P1_8:144450379_144462654:-:4:1215	0.557074	conserved	chimp
P1_8:144850664_144851338:-:1:675	0.347983	conserved	chimp
P1_8:15540431_15757809:+:10:1047	0.442107	conserved	chimp
P1_8:19405780_19505828:-:7:1593	0.746068	conserved	chimp
P1_8:23004435_23017469:+:9:2184	0.903991	conserved	chimp
P1_8:26291820_26370413:+:10:1344	0.0568073	conserved	chimp
P1_8:28716060_28750866:+:5:2760	0.896951	conserved	chimp
P1_8:30385093_30544771:+:6:675	0.291656	conserved	chimp
P1_8:30786235_30812421:-:7:930	0.101495	conserved	chimp
P1_8:33592013_33597515:-:3:636	0.18111	conserved	chimp
P1_8:37797269_37842355:+:19:4017	0.162132	conserved	chimp
P1_8:38232995_38260121:+:16:2136	0.616433	conserved	chimp
P1_8:38413628_38457446:-:17:2457	0.00673247	conserved	chimp
P1_8:38787583_38848023:+:13:2418	0.853226	conserved	chimp
P1_8:41265167_41309159:-:3:945	0.0922438	conserved	chimp
P1_8:41599140_41621001:+:12:1371	0.0222191	conserved	chimp
P1_8:41932205_42048977:-:16:6015	0.561583	conserved	chimp
P1_8:56212851_56217435:+:4:333	0.396353	conserved	chimp
P1_8:56963793_56993585:-:5:1080	0.0509088	conserved	chimp
P1_8:63172741_63209706:+:4:1767	0.596826	conserved	chimp
P1_8:65604394_65627398:-:6:849	0.380919	conserved	chimp
P1_8:66127269_66174593:+:10:1647	0.310571	conserved	chimp
P1_8:69563976_69658535:+:19:2616	1.96329	conserved	chimp
P1_8:74237223_74321287:-:5:1986	0.22791	conserved	chimp
P1_8:8318154_8381708:-:5:4182	1.57892	conserved	chimp
P1_8:92005112_92017340:-:4:633	0.00179866	conserved	chimp
P1_8:94250310_94260503:-:4:891	0.384503	conserved	chimp
P1_8:96494272_96609548:+:5:606	0.49379	conserved	chimp
P1_8:97644507_97724670:+:12:1749	0.089079	conserved	chimp
P1_8:98041801_98045367:-:4:348	0.933788	conserved	chimp
P1_9:101475881_101477092:-:1:1212	1.14815	conserved	chimp
P1_9:107283630_107329656:+:10:1230	0.156231	conserved	chimp
P1_9:108869115_108931146:-:36:3999	0.0483903	conserved	chimp
P1_9:110366539_110579543:-:48:10716	0.0644414	conserved	chimp
P1_9:112380164_112470544:+:11:1257	0.338746	conserved	chimp
P1_9:120764559_120787871:-:6:978	0.296066	conserved	chimp
P1_9:127908392_127916419:-:5:909	0.0506807	conserved	chimp
P1_9:128702916_128720606:+:22:2670	0.0062059	conserved	chimp
P1_9:129040595_129070453:+:15:1782	0.337112	conserved	chimp
P1_9:129852556_129880273:+:23:2745	0.00527684	conserved	chimp
P1_9:131096630_131120322:+:6:453	0.0338964	conserved	chimp
P1_9:133331869_133336132:-:5:1086	1.55139	conserved	chimp
P1_9:133341505_133346662:-:4:603	0.051581	conserved	chimp
P1_9:134033590_134053477:-:11:2181	0.0387881	conserved	chimp
P1_9:136011516_136050521:-:5:1764	0.511099	conserved	chimp
P1_9:136673752_136687357:-:6:837	0.00179282	conserved	chimp
P1_9:136940928_136944083:-:8:1701	0.351727	conserved	chimp
P1_9:2622190_2653868:+:19:2622	0.0106893	conserved	chimp
P1_9:34088350_34126431:-:9:1362	0.142004	conserved	chimp
P1_9:34179015_34251532:+:6:1701	0.0639939	conserved	chimp
P1_9:35057117_35072353:-:17:2421	0.00269625	conserved	chimp
P1_9:35105221_35108274:-:7:1617	0.607577	conserved	chimp
P1_9:35546522_35561382:+:11:4551	0.164326	conserved	chimp
P1_9:35697791_35725694:-:57:7629	0.874903	conserved	chimp
P1_9:35732773_35736726:+:9:1116	0.00332336	conserved	chimp
P1_9:35749756_35750749:+:3:345	0.645118	conserved	chimp
P1_9:36191057_36211774:+:6:711	0.296084	conserved	chimp
P1_9:69325310_69391804:+:11:1812	0.965191	conserved	chimp
P1_9:73158536_73170107:+:12:1041	0.249492	conserved	chimp
P1_9:83661787_83707679:-:11:1770	0.038342	conserved	chimp
P1_9:87499078_87707364:+:25:4293	0.000319595	conserved	chimp
P1_9:87727604_87731107:+:7:1002	0.495511	conserved	chimp
P1_9:89362402_89405450:-:17:2211	0.338008	conserved	chimp
P1_9:91409346_91410734:-:1:1389	0.51038	conserved	chimp
P1_9:97524189_97599698:+:9:1080	0.364533	conserved	chimp
P1_X:101010581_101042289:-:12:1515	0.0413298	conserved	chimp
P1_X:10185051_10233584:+:11:2265	0.309619	conserved	chimp
P1_X:103062897_103063274:-:1:378	4.10161	conserved	chimp
P1_X:103377492_103377827:+:1:336	0.0440975	conserved	chimp
P1_X:103676161_103677027:-:1:867	0.00287367	conserved	chimp
P1_X:10449368_10567547:-:9:2004	0.606818	conserved	chimp
P1_X:115610251_115649561:+:15:1893	0.0240881	conserved	chimp
P1_X:129806370_129841945:-:9:1095	0.072869	conserved	chimp
P1_X:134377618_134425330:+:9:1101	0.367254	conserved	chimp
P1_X:153504632_153508445:+:7:1107	0.293934	conserved	chimp
P1_X:19344038_19359653:+:12:1287	0.284305	conserved	chimp
P1_X:21737563_21754290:-:3:267	0.370681	conserved	chimp
P1_X:40581066_40605755:+:9:1053	0.299098	conserved	chimp
P1_X:41123629_41232524:+:44:7713	0.000891866	conserved	chimp
P1_X:47562968_47569062:+:11:1329	0.132208	conserved	chimp
P1_X:53082499_53087939:+:7:2082	0.083088	conserved	chimp
P1_X:54532567_54560602:+:15:1749	1.49927	conserved	chimp
P1_X:54809332_54815682:+:11:1821	0.00286944	conserved	chimp
P1_X:68048424_68433020:-:23:2409	0.157782	conserved	chimp
P1_X:68829777_68840654:+:5:1041	0.160203	conserved	chimp
P1_1:10638942_10694345:-:20:5652	0.334902	not conserved	chimp
P1_1:112701540_112702571:-:2:183	0.155335	not conserved	chimp
P1_1:112702817_112703799:-:2:459	0.856651	not conserved	chimp
P1_1:114718169_114741664:-:19:2535	0.00593068	not conserved	chimp
P1_1:116577312_116666326:-:11:36451	0.783793	not conserved	chimp
P1_1:1217512_1228793:-:6:1089	0.162529	not conserved	chimp
P1_1:149943857_149977510:-:11:2532	0.128373	not conserved	chimp
P1_1:153636589_153645269:+:5:750	0.00642149	not conserved	chimp
P1_1:165632240_165655504:+:6:501	0.223512	not conserved	chimp
P1_1:1787331_1825453:-:9:1023	0.00956132	not conserved	chimp
P1_1:180288363_180502266:-:8:8491	0.0024273	not conserved	chimp
P1_1:180632202_180884066:+:15:2091	1.58141	not conserved	chimp
P1_1:183742158_183926292:+:18:24121	0.566252	not conserved	chimp
P1_1:202348852_202580560:+:24:29461	0.739412	not conserved	chimp
P1_1:203683206_203739854:+:20:3618	1.73845	not conserved	chimp
P1_1:205718280_205749973:-:7:732	0.230344	not conserved	chimp
P1_1:21679417_21782957:-:27:3144	0.396397	not conserved	chimp
P1_1:228097115_228098013:+:4:546	0.000143262	not conserved	chimp
P1_1:23088895_23094261:-:2:3231	2.70758	not conserved	chimp
P1_1:2393258_2403124:+:7:696	0.00759334	not conserved	chimp
P1_1:246541031_246566138:-:8:1191	0.0259784	not conserved	chimp
P1_1:27100307_27154334:-:12:2448	0.0150131	not conserved	chimp
P1_1:27547304_27552115:-:1:48121	1.59697	not conserved	chimp
P1_1:43164443_43172421:-:10:1086	0.0453956	not conserved	chimp
P1_1:45561795_45569956:+:8:978	0.0190119	not conserved	chimp
P1_1:46043673_46131952:-:10:1386	0.530333	not conserved	chimp
P1_1:46309982_46316584:+:3:2581	2.03269	not conserved	chimp
P1_1:50441440_50959811:-:19:1953	0.809594	not conserved	chimp
P1_1:51236757_51271322:+:3:465	0.00812658	not conserved	chimp
P1_1:54227131_54406008:-:17:1086	0.480397	not conserved	chimp
P1_1:58782075_58783070:-:1:996	0.0554527	not conserved	chimp
P1_1:63774418_64178855:+:9:2814	0.691281	not conserved	chimp
P1_1:77916107_77942913:+:13:2031	0.0162337	not conserved	chimp
P1_1:84078326_84235305:+:10:1056	0.031295	not conserved	chimp
P1_1:87332016_87344796:+:4:498	0.23705	not conserved	chimp
P1_1:8861360_8874908:-:11:1305	0.0517163	not conserved	chimp
P1_10:102644618_102657354:+:6:1656	0.0010562	not conserved	chimp
P1_10:103392194_103392457:-:2:177	3.24504	not conserved	chimp
P1_10:19817080_20279819:+:14:1590	0.122549	not conserved	chimp
P1_10:28677898_28682401:+:3:7831	0.174535	not conserved	chimp
P1_10:43386637_43387884:-:1:1248	0.0694656	not conserved	chimp
P1_10:50307142_50344114:-:5:12421	0.65148	not conserved	chimp
P1_10:69088158_69104120:+:3:477	0.00399961	not conserved	chimp
P1_10:72005843_72008471:+:2:1440	1.93838	not conserved	chimp
P1_10:72223915_72233116:+:3:333	0.357055	not conserved	chimp
P1_10:72274217_72275188:+:2:699	0.201939	not conserved	chimp
P1_10:79201633_79312749:+:21:3222	2.35291	not conserved	chimp
P1_10:86668692_86732976:+:13:2199	0.329008	not conserved	chimp
P1_10:88935223_88948930:-:8:1134	0.0469322	not conserved	chimp
P1_10:91222872_91278316:+:9:771	0.054729	not conserved	chimp
P1_10:97677869_97679905:-:2:444	0.24356	not conserved	chimp
P1_11:100687679_100988801:+:24:2625	0.00567765	not conserved	chimp
P1_11:103062359_103091872:-:8:714	0.969573	not conserved	chimp
P1_11:111908764_111911724:-:3:5281	0.472169	not conserved	chimp
P1_11:11271144_11621593:-:11:1824	0.0273316	not conserved	chimp
P1_11:117839802_117842776:-:6:288	0.959929	not conserved	chimp
P1_11:12162156_12262520:+:25:3375	0.00288581	not conserved	chimp
P1_11:125572528_125583683:+:10:1023	0.305324	not conserved	chimp
P1_11:125595916_125620810:+:17:2118	0.0433593	not conserved	chimp
P1_11:2377550_2396866:+:8:711	0.0922593	not conserved	chimp
P1_11:2445099_2848003:+:16:2031	0.0624395	not conserved	chimp
P1_11:34152387_34357583:-:17:3078	0.162064	not conserved	chimp
P1_11:3856271_4091798:+:13:2151	0.266999	not conserved	chimp
P1_11:44107713_44244287:+:13:2157	0.0133523	not conserved	chimp
P1_11:44594663_44619126:+:8:804	0.500489	not conserved	chimp
P1_11:57712619_57789098:+:3:312	0.272132	not conserved	chimp
P1_11:57791479_57816308:+:18:2820	0.0333412	not conserved	chimp
P1_11:6211506_6224507:-:11:2952	0.979988	not conserved	chimp
P1_11:62516744_62536098:-:3:17673	0.347819	not conserved	chimp
P1_11:62761649_62761750:+:1:102	0.0110111	not conserved	chimp
P1_11:63574945_63614100:-:4:5251	1.39746	not conserved	chimp
P1_11:65616312_65636978:+:35:6105	1.03561	not conserved	chimp
P1_11:65855336_65857949:-:4:816	0.139144	not conserved	chimp
P1_11:65860754_65866052:+:16:1656	0.232031	not conserved	chimp
P1_11:67607005_67612458:+:10:1395	0.105313	not conserved	chimp
P1_11:68537665_68613117:+:22:2622	0.0273629	not conserved	chimp
P1_11:72216899_72221762:+:5:819	2.78283	not conserved	chimp
P1_11:73873115_73873378:-:1:264	0.188009	not conserved	chimp
P1_11:75151382_75204580:+:14:2130	2.28235	not conserved	chimp
P1_11:78069987_78079744:-:3:360	1.21159	not conserved	chimp
P1_12:103930516_103947662:+:18:2412	0.132513	not conserved	chimp
P1_12:106314396_106346530:+:8:1365	0.0410235	not conserved	chimp
P1_12:106977557_106978714:-:1:1158	1.59155	not conserved	chimp
P1_12:109483552_109534782:+:26:32071	0.0136454	not conserved	chimp
P1_12:120496422_120498210:+:2:270	0.135925	not conserved	chimp
P1_12:123584637_123596729:+:5:627	0.171546	not conserved	chimp
P1_12:124911714_124913771:-:1:2058	0.0151049	not conserved	chimp
P1_12:12717840_12718946:+:2:597	0.02368	not conserved	chimp
P1_12:15621317_15682951:-:20:2469	0.0427791	not conserved	chimp
P1_12:15882708_15902978:+:11:10921	0.335656	not conserved	chimp
P1_12:21501924_21515707:+:5:417	0.396779	not conserved	chimp
P1_12:21801044_21936674:-:38:4650	0.00736664	not conserved	chimp
P1_12:30630860_30695647:-:25:3114	0.0224739	not conserved	chimp
P1_12:460377_561451:+:20:2997	0.856916	not conserved	chimp
P1_12:46188970_46239800:-:15:1464	1.56311	not conserved	chimp
P1_12:46361111_46371293:-:15:1521	0.683855	not conserved	chimp
P1_12:48830469_48845782:-:16:2463	0.0154444	not conserved	chimp
P1_12:50104051_50109519:+:8:1050	1.48618	not conserved	chimp
P1_12:50120044_50120217:+:1:174	0.106578	not conserved	chimp
P1_12:54241755_54257650:-:4:576	0.197283	not conserved	chimp
P1_12:55986961_55992212:+:5:648	0.125361	not conserved	chimp
P1_12:56002222_56005027:+:3:1638	0.825984	not conserved	chimp
P1_12:57755550_57758897:+:4:1020	0.441279	not conserved	chimp
P1_12:57823602_57846435:-:8:834	0.0140138	not conserved	chimp
P1_12:67269718_67312830:+:15:3693	0.0573209	not conserved	chimp
P1_12:7080532_7092388:-:11:2118	0.242169	not conserved	chimp
P1_12:7479891_7503690:-:16:3366	0.160525	not conserved	chimp
P1_12:753566_908792:+:31:8502	1.60564	not conserved	chimp
P1_12:91104165_91108979:-:2:1017	0.145049	not conserved	chimp
P1_12:98593979_98601528:+:7:1089	1.04254	not conserved	chimp
P1_13:100604994_100668740:-:17:2226	0.0242002	not conserved	chimp
P1_13:110150363_110307027:-:52:5010	0.653096	not conserved	chimp
P1_13:19703175_19782757:-:9:1572	0.00991645	not conserved	chimp
P1_13:23203695_23324541:+:7:876	0.173399	not conserved	chimp
P1_13:25249232_25287247:-:14:1866	1.14959	not conserved	chimp
P1_13:27435675_27440448:-:3:837	0.862085	not conserved	chimp
P1_13:29514480_29536188:-:11:1890	1.99487	not conserved	chimp
P1_13:32688487_32775052:+:23:2955	0.0334931	not conserved	chimp
P1_13:39011365_39037242:-:13:2835	0.00759069	not conserved	chimp
P1_13:80336758_80337705:-:1:9481	0.00369368	not conserved	chimp
P1_14:100334875_100369185:-:10:1416	0.495476	not conserved	chimp
P1_14:20801598_20802068:-:1:471	0.68982	not conserved	chimp
P1_14:24115595_24123309:+:14:1641	0.0250708	not conserved	chimp
P1_14:34996710_35029152:+:15:1515	0.00406153	not conserved	chimp
P1_14:35127561_35273566:+:5:636	0.252235	not conserved	chimp
P1_14:49893737_49894264:+:1:528	0.0193974	not conserved	chimp
P1_14:54774989_54784554:+:3:489	3.39651	not conserved	chimp
P1_14:61695805_61747085:+:15:2484	0.0496641	not conserved	chimp
P1_14:61762461_61794983:+:10:1107	0.518769	not conserved	chimp
P1_14:63376009_63539685:-:13:1404	0.00601062	not conserved	chimp
P1_14:65076476_65102339:-:5:483	0.0461146	not conserved	chimp
P1_14:69209471_69241100:+:8:1866	0.62096	not conserved	chimp
P1_14:69658593_69710979:+:5:912	0.850422	not conserved	chimp
P1_14:70326333_70359524:-:4:258	0.134406	not conserved	chimp
P1_14:91458759_91509647:-:15:2502	0.00538321	not conserved	chimp
P1_15:25339137_25409107:-:11:2619	0.0190891	not conserved	chimp
P1_15:34341968_34343073:-:2:195	1.29777	not conserved	chimp
P1_15:36892173_37099466:-:12:14341	0.174971	not conserved	chimp
P1_15:41668895_41767280:+:23:9198	0.472577	not conserved	chimp
P1_15:41775276_41825436:+:30:4527	0.429342	not conserved	chimp
P1_15:43873885_44195054:-:14:1713	0.0511902	not conserved	chimp
P1_15:45362109_45378453:-:9:1272	0.0780554	not conserved	chimp
P1_15:45658924_45691030:+:9:1353	0.0496796	not conserved	chimp
P1_15:48410990_48644769:-:65:8616	0.0545249	not conserved	chimp
P1_15:55356220_55389424:-:8:2424	0.000132533	not conserved	chimp
P1_15:58771396_58854610:+:9:1866	1.02695	not conserved	chimp
P1_15:74632612_74675124:-:6:1527	0.0135009	not conserved	chimp
P1_15:74902619_74906800:-:5:597	0.307037	not conserved	chimp
P1_15:80120345_80137628:+:5:627	0.171178	not conserved	chimp
P1_15:98649582_98957442:+:21:4104	0.569912	not conserved	chimp
P1_16:10532905_10547617:-:4:504	0.199208	not conserved	chimp
P1_16:11751317_11782354:-:22:2916	0.0146549	not conserved	chimp
P1_16:1534276_1555026:+:3:681	0.241064	not conserved	chimp
P1_16:20859886_20862538:-:2:915	0.246655	not conserved	chimp
P1_16:22346965_22374309:-:5:1365	0.333602	not conserved	chimp
P1_16:29977773_29991568:+:18:3150	0.0913272	not conserved	chimp
P1_16:4192153_4242067:-:7:2574	0.00203257	not conserved	chimp
P1_16:4609633_4614797:-:3:534	0.172904	not conserved	chimp
P1_16:46707704_46748193:-:13:2460	1.52907	not conserved	chimp
P1_16:64947603_65004869:-:11:23911	0.534485	not conserved	chimp
P1_16:79585908_79599902:-:2:1152	0.827207	not conserved	chimp
P1_16:82627093_83795030:+:14:2142	0.0393466	not conserved	chimp
P1_16:84838496_84906642:+:14:1494	0.00513363	not conserved	chimp
P1_16:8625666_8635271:+:3:618	0.0714214	not conserved	chimp
P1_16:8735740_8781430:+:15:1503	5.40657	not conserved	chimp
P1_16:89268478_89316959:-:11:7932	0.0484324	not conserved	chimp
P1_16:89646066_89657588:-:7:591	0.419609	not conserved	chimp
P1_17:1521601_1562560:-:11:813	0.394682	not conserved	chimp
P1_17:19283120_19334254:+:9:1926	0.0669027	not conserved	chimp
P1_17:19341238_19357872:-:5:342	0.24114	not conserved	chimp
P1_17:27294396_27312369:+:9:1266	0.0370588	not conserved	chimp
P1_17:28328652_28332221:-:5:477	1.09918	not conserved	chimp
P1_17:42021578_42023893:+:3:576	1.22619	not conserved	chimp
P1_17:44078376_44117515:-:26:3372	0.132205	not conserved	chimp
P1_17:47209423_47223042:+:6:594	0.0770197	not conserved	chimp
P1_17:50862980_50864017:-:1:1038	0.426034	not conserved	chimp
P1_17:5488863_5489480:+:1:618	3.9721e-06	not conserved	chimp
P1_17:57974473_57988111:-:6:1566	0.0846984	not conserved	chimp
P1_17:58005019_58007137:-:5:762	0.174489	not conserved	chimp
P1_17:63550678_63589172:+:7:1029	0.185179	not conserved	chimp
P1_17:64499923_64506119:-:13:1845	0.0193103	not conserved	chimp
P1_17:7445149_7456723:+:11:1485	0.450333	not conserved	chimp
P1_17:76726759_76736949:+:6:15181	0.00448496	not conserved	chimp
P1_17:76736161_76737160:-:2:6661	1.99437	not conserved	chimp
P1_17:76738353_76778352:+:13:13501	0.000634171	not conserved	chimp
P1_17:77143597_77216564:+:16:2160	0.115695	not conserved	chimp
P1_17:78358418_78359095:-:1:678	4.44476	not conserved	chimp
P1_17:78993550_78997622:-:3:1206	2.1115	not conserved	chimp
P1_17:80104587_80119331:+:19:2859	0.0372383	not conserved	chimp
P1_17:80221561_80252716:+:16:1821	0.489332	not conserved	chimp
P1_17:81251215_81294921:-:14:2343	0.0351793	not conserved	chimp
P1_17:81894478_81900065:+:2:2551	0.0845559	not conserved	chimp
P1_17:8369134_8371534:-:2:1479	0.281945	not conserved	chimp
P1_18:20951384_21110910:-:33:4065	0.0896692	not conserved	chimp
P1_18:21612430_21629138:+:4:360	0.862922	not conserved	chimp
P1_18:22171145_22200823:+:6:17881	0.307339	not conserved	chimp
P1_18:46215881_46263118:+:4:1215	0.379348	not conserved	chimp
P1_18:70324669_70326276:+:1:1608	0.0604114	not conserved	chimp
P1_18:7567819_8406162:+:33:4398	0.00354171	not conserved	chimp
P1_19:10350834_10378406:-:23:35641	0.0930216	not conserved	chimp
P1_19:10670606_10689312:+:19:2697	0.0446309	not conserved	chimp
P1_19:11436118_11449412:+:16:1608	0.0468304	not conserved	chimp
P1_19:1250297_1257272:+:8:1536	0.521846	not conserved	chimp
P1_19:1270934_1272443:+:5:894	0.395497	not conserved	chimp
P1_19:1407774_1434912:+:12:1224	0.00514909	not conserved	chimp
P1_19:18155880_18169294:+:15:2187	0.215677	not conserved	chimp
P1_19:18173842_18177911:+:7:753	0.522211	not conserved	chimp
P1_19:19193947_19201719:+:8:783	0.0380111	not conserved	chimp
P1_19:2476359_2477601:+:4:483	0.281933	not conserved	chimp
P1_19:2515022_2520688:-:2:207	2.09433	not conserved	chimp
P1_19:3053856_3062927:-:6:837	0.00552644	not conserved	chimp
P1_19:34172643_34227388:+:10:1392	0.276278	not conserved	chimp
P1_19:35140026_35142742:+:6:333	0.835574	not conserved	chimp
P1_19:36236441_36237319:+:1:8791	0.0147031	not conserved	chimp
P1_19:38251318_38256339:-:4:444	0.00829839	not conserved	chimp
P1_19:39169554_39178579:+:8:1776	0.1341	not conserved	chimp
P1_19:39445891_39476399:+:29:3264	0.0195007	not conserved	chimp
P1_19:46468539_46471023:-:2:1125	0.203668	not conserved	chimp
P1_19:46601435_46609153:+:6:450	0.17603	not conserved	chimp
P1_19:48211710_48238389:-:9:1371	1.6254	not conserved	chimp
P1_19:48873234_48875973:+:2:20251	1.21909	not conserved	chimp
P1_19:49086415_49108443:+:9:1314	0.054489	not conserved	chimp
P1_19:49151296_49155237:-:6:2100	0.0297581	not conserved	chimp
P1_19:49767134_49806758:+:24:2934	0.016178	not conserved	chimp
P1_19:50723526_50725467:+:4:972	1.74623	not conserved	chimp
P1_19:53873530_53874498:+:1:969	1.78409	not conserved	chimp
P1_19:54174044_54188508:-:7:1419	0.35474	not conserved	chimp
P1_19:54465101_54465547:-:1:447	1.18447	not conserved	chimp
P1_19:55655105_55674068:+:12:1428	0.664399	not conserved	chimp
P1_19:7117056_7293891:-:22:4149	0.601883	not conserved	chimp
P1_19:9828338_9830008:+:4:222	0.937501	not conserved	chimp
P1_2:105361283_105399096:-:7:11701	0.131426	not conserved	chimp
P1_2:112646829_112663025:+:10:20401	0.178037	not conserved	chimp
P1_2:113890280_113957455:+:12:1257	0.195135	not conserved	chimp
P1_2:119809854_119977070:+:26:2781	0.354925	not conserved	chimp
P1_2:127257596_127294081:-:15:2349	0.44202	not conserved	chimp
P1_2:159065911_159231012:+:25:5586	0.503474	not conserved	chimp
P1_2:169529825_169572029:-:14:2544	0.547693	not conserved	chimp
P1_2:169812313_169824597:-:6:735	1.42707	not conserved	chimp
P1_2:174562547_174585573:-:7:1512	0.722102	not conserved	chimp
P1_2:175929967_175995584:-:12:1287	0.167796	not conserved	chimp
P1_2:200853306_200864740:-:13:1632	0.433939	not conserved	chimp
P1_2:202377475_202559946:+:13:3117	0.00513102	not conserved	chimp
P1_2:207081213_207165568:-:4:339	0.496692	not conserved	chimp
P1_2:207555636_207597058:+:8:1026	0.0451801	not conserved	chimp
P1_2:222908773_222941654:+:14:2163	0.0709317	not conserved	chimp
P1_2:235035003_235053816:+:4:2892	0.48397	not conserved	chimp
P1_2:240435919_240466290:+:9:1677	0.114906	not conserved	chimp
P1_2:241229601_241266869:-:26:3807	0.0510343	not conserved	chimp
P1_2:26034609_26135021:+:6:603	0.0368145	not conserved	chimp
P1_2:27282732_27306541:+:9:1203	0.000968618	not conserved	chimp
P1_2:30156652_30158843:+:2:366	0.0742288	not conserved	chimp
P1_2:37645823_37646587:-:1:7651	0.150787	not conserved	chimp
P1_2:38745133_38751256:-:8:717	1.6066e-07	not conserved	chimp
P1_2:40115253_40430280:-:10:2922	1.17905	not conserved	chimp
P1_2:46297912_46384660:+:16:2613	0.646951	not conserved	chimp
P1_2:61478820_61533897:-:24:3216	0.085993	not conserved	chimp
P1_2:63893430_63983999:-:22:2934	0.00955138	not conserved	chimp
P1_2:70150356_70181985:-:8:1725	0.0751795	not conserved	chimp
P1_2:70212719_70248430:-:13:1161	0.179902	not conserved	chimp
P1_2:88027784_88028563:-:1:780	2.82038	not conserved	chimp
P1_2:96186730_96208434:-:8:11131	1.58346e-05	not conserved	chimp
P1_20:10405247_10413514:-:4:1713	0.599028	not conserved	chimp
P1_20:10413735_10413887:-:1:153	0.00132659	not conserved	chimp
P1_20:10639498_10673530:-:26:36571	0.862212	not conserved	chimp
P1_20:32825928_32848728:+:6:807	0.0041549	not conserved	chimp
P1_20:35626149_35626794:-:2:465	2.2926	not conserved	chimp
P1_20:35626241_35653542:-:16:1629	0.00336389	not conserved	chimp
P1_20:35704481_35740874:-:16:1593	0.00735379	not conserved	chimp
P1_20:35801523_35947627:+:17:3039	0.793186	not conserved	chimp
P1_20:44614557_44618364:+:2:231	0.555919	not conserved	chimp
P1_20:50891405_50903996:-:3:3309	0.0107741	not conserved	chimp
P1_20:57170959_57266122:-:7:1296	0.000342352	not conserved	chimp
P1_21:32601863_32612834:-:7:1464	0.297685	not conserved	chimp
P1_21:33325056_33355549:+:11:1674	6.97941e-05	not conserved	chimp
P1_21:34073701_34142600:+:3:378	0.00191371	not conserved	chimp
P1_21:37065582_37072515:-:4:405	0.973302	not conserved	chimp
P1_21:37420375_37512531:+:11:2292	0.30677	not conserved	chimp
P1_21:45455531_45512398:+:41:5265	0.648046	not conserved	chimp
P1_21:45981851_46004013:+:35:3087	1.55155	not conserved	chimp
P1_22:20917935_20949845:+:3:9121	0.839486	not conserved	chimp
P1_22:26492013_26510272:-:12:2514	0.00397014	not conserved	chimp
P1_22:35607297_35617257:-:3:465	0.076516	not conserved	chimp
P1_22:37566350_37568820:+:2:1176	0.629824	not conserved	chimp
P1_22:38293287_38314157:-:9:1251	0.0751142	not conserved	chimp
P1_22:40346559_40366522:+:13:1455	0.889056	not conserved	chimp
P1_22:42060279_42070297:-:9:1236	0.751897	not conserved	chimp
P1_22:42798985_42857182:-:15:1587	0.134225	not conserved	chimp
P1_22:42871357_42912080:-:10:1461	0.263999	not conserved	chimp
P1_22:50447142_50474840:-:41:5682	0.013058	not conserved	chimp
P1_3:112605417_112639905:-:7:28531	0.197576	not conserved	chimp
P1_3:119212549_119230099:-:6:1035	0.155481	not conserved	chimp
P1_3:119642476_119660300:-:4:9721	0.108149	not conserved	chimp
P1_3:119675149_119677310:-:3:2971	0.176064	not conserved	chimp
P1_3:120396952_120450746:-:10:927	0.119753	not conserved	chimp
P1_3:123284608_123448545:-:21:3786	0.0108264	not conserved	chimp
P1_3:126988543_127034017:+:31:5742	0.792099	not conserved	chimp
P1_3:127573521_127580146:-:10:1122	0.0378055	not conserved	chimp
P1_3:128795368_128813422:+:5:624	0.191797	not conserved	chimp
P1_3:129170453_129171757:-:4:5371	0.152085	not conserved	chimp
P1_3:130679315_130745218:-:19:4077	0.0153088	not conserved	chimp
P1_3:133574045_133587174:+:5:642	0.41091	not conserved	chimp
P1_3:134357705_134371433:-:9:2343	0.867814	not conserved	chimp
P1_3:134478590_134482904:-:2:2251	0.120925	not conserved	chimp
P1_3:143120958_143122409:+:1:1452	0.078064	not conserved	chimp
P1_3:143972333_143989841:+:3:1293	0.726391	not conserved	chimp
P1_3:15073782_15096120:-:11:2355	0.113003	not conserved	chimp
P1_3:15427780_15439155:+:6:807	0.574169	not conserved	chimp
P1_3:15560865_15601463:-:17:1737	0.00289132	not conserved	chimp
P1_3:159764461_159896774:+:7:13831	0.00934066	not conserved	chimp
P1_3:161085759_161086754:-:1:996	0.284071	not conserved	chimp
P1_3:16270953_16303562:+:7:939	0.0228795	not conserved	chimp
P1_3:167684308_167720157:-:7:639	0.00910753	not conserved	chimp
P1_3:16885040_17089912:+:6:3384	0.328419	not conserved	chimp
P1_3:17160963_17508570:-:20:23881	0.221441	not conserved	chimp
P1_3:177025498_177064977:-:14:1545	0.933233	not conserved	chimp
P1_3:179198826_179234364:+:20:3207	0.0580468	not conserved	chimp
P1_3:18349170_18420967:-:11:23881	0.0823524	not conserved	chimp
P1_3:183650357_183679286:+:6:18031	0.295481	not conserved	chimp
P1_3:183921300_184014392:-:29:4314	0.00408881	not conserved	chimp
P1_3:184315797_184334908:+:31:4803	0.466519	not conserved	chimp
P1_3:187042704_187075803:+:5:1221	0.0867707	not conserved	chimp
P1_3:192144009_192727193:-:5:5461	0.379837	not conserved	chimp
P1_3:30606884_30691599:+:8:17791	0.549194	not conserved	chimp
P1_3:39183914_39189445:-:1:5532	0.855907	not conserved	chimp
P1_3:47852934_47912413:-:10:4626	1.29221	not conserved	chimp
P1_3:48688273_48695291:-:5:1281	0.00173976	not conserved	chimp
P1_3:49121226_49132867:-:32:5397	0.0695304	not conserved	chimp
P1_3:49510535_49533199:+:2:2688	0.57531	not conserved	chimp
P1_3:50318129_50320489:-:3:1422	0.035565	not conserved	chimp
P1_3:50326121_50328099:-:3:333	0.0901612	not conserved	chimp
P1_3:51975136_51981018:+:5:816	0.0840825	not conserved	chimp
P1_3:57757652_57925928:+:23:2529	0.00016611	not conserved	chimp
P1_3:61562288_62293307:+:30:4338	0.0813435	not conserved	chimp
P1_3:99833235_99930930:-:5:3318	0.0223127	not conserved	chimp
P1_4:112232092_112268409:+:10:909	0.137663	not conserved	chimp
P1_4:139266599_139280158:-:4:7231	0.0248389	not conserved	chimp
P1_4:139292550_139295798:-:3:2311	1.44455	not conserved	chimp
P1_4:140389224_140413078:-:14:1833	0.333124	not conserved	chimp
P1_4:151122091_151325352:-:20:3144	0.0214342	not conserved	chimp
P1_4:173388341_173391414:-:2:2971	0.737038	not conserved	chimp
P1_4:173528591_173529289:-:1:6991	0.119811	not conserved	chimp
P1_4:174237412_174263092:-:5:960	0.211598	not conserved	chimp
P1_4:184657141_184694779:+:12:1683	0.262589	not conserved	chimp
P1_4:23795822_23889957:-:13:2397	0.588792	not conserved	chimp
P1_4:2490494_2513819:+:7:573	0.00190507	not conserved	chimp
P1_4:2536916_2731868:+:21:4548	0.108762	not conserved	chimp
P1_4:44678623_44698681:+:17:2010	0.0574068	not conserved	chimp
P1_4:47595721_47837949:-:22:3129	0.434645	not conserved	chimp
P1_4:53377839_53459449:+:18:17851	0.0253778	not conserved	chimp
P1_4:6640863_6641246:+:1:384	0.00307513	not conserved	chimp
P1_4:6709246_6709629:-:1:384	0.105173	not conserved	chimp
P1_4:68314099_68349753:-:17:2208	0.0952058	not conserved	chimp
P1_4:75724820_75813295:+:26:29221	0.146057	not conserved	chimp
P1_4:76949904_77034512:+:10:1290	0.0634075	not conserved	chimp
P1_4:78554474_78610115:+:12:972	0.331085	not conserved	chimp
P1_4:87422906_87458021:+:8:1053	0.994365	not conserved	chimp
P1_4:87473775_87499574:-:10:1995	0.581575	not conserved	chimp
P1_4:88271029_88278583:-:3:7021	0.383348	not conserved	chimp
P1_5:111730921_111755772:-:3:207	0.712439	not conserved	chimp
P1_5:115616209_115625792:-:3:6751	0.513883	not conserved	chimp
P1_5:126870633_126918171:-:4:7621	0.00383829	not conserved	chimp
P1_5:131359494_131391091:+:3:255	1.03418	not conserved	chimp
P1_5:138341336_138346959:+:4:1179	0.576018	not conserved	chimp
P1_5:138781925_138934089:+:17:2721	0.0978889	not conserved	chimp
P1_5:139476261_139481704:-:6:11401	0.00803503	not conserved	chimp
P1_5:139561792_139626801:+:7:444	0.514867	not conserved	chimp
P1_5:139680524_139682907:+:2:969	0.0650979	not conserved	chimp
P1_5:148394777_148442147:+:21:3567	4.72974e-08	not conserved	chimp
P1_5:150521255_150553332:+:14:26491	1.03333	not conserved	chimp
P1_5:150618368_150650333:+:2:2790	0.403314	not conserved	chimp
P1_5:150795441_150795623:+:1:183	0.181181	not conserved	chimp
P1_5:154863279_154875439:+:6:879	0.000214727	not conserved	chimp
P1_5:156329577_156759390:+:8:873	0.363296	not conserved	chimp
P1_5:173317847_173328193:-:4:909	0.0028499	not conserved	chimp
P1_5:179614841_179623133:-:12:1419	0.0501034	not conserved	chimp
P1_5:31532393_31552902:+:9:1329	0.0235154	not conserved	chimp
P1_5:34913970_34914892:-:2:255	0.799605	not conserved	chimp
P1_5:36104046_36143349:-:17:2088	1.1383	not conserved	chimp
P1_5:42565875_42719424:+:9:1917	8.30236e-05	not conserved	chimp
P1_5:43291131_43298965:-:9:1563	0.782182	not conserved	chimp
P1_5:52849412_52893896:+:8:1038	1.45771	not conserved	chimp
P1_5:55941082_55976278:-:15:2757	0.602744	not conserved	chimp
P1_5:58458283_58459068:-:3:447	0.862422	not conserved	chimp
P1_5:58974664_59356846:-:15:2064	0.00341075	not conserved	chimp
P1_5:68226676_68297601:+:15:21751	0.0847244	not conserved	chimp
P1_5:81251133_81266258:+:9:1260	0.136222	not conserved	chimp
P1_5:9042897_9379946:-:21:3225	2.08393	not conserved	chimp
P1_6:10528915_10626607:+:3:1206	1.03872	not conserved	chimp
P1_6:107030105_107051236:+:4:738	2.04761	not conserved	chimp
P1_6:108987544_109094073:-:10:1656	0.0170577	not conserved	chimp
P1_6:112109437_112254150:-:38:5472	0.404274	not conserved	chimp
P1_6:121446848_121447996:+:1:1149	0.054414	not conserved	chimp
P1_6:125749777_125759802:+:5:1014	2.33574	not conserved	chimp
P1_6:142753107_142774738:-:6:7341	1.14272	not conserved	chimp
P1_6:154733901_154833395:+:20:3816	0.0513848	not conserved	chimp
P1_6:159682493_159693167:-:5:669	0.000158036	not conserved	chimp
P1_6:159736266_159755611:+:7:1191	0.00677528	not conserved	chimp
P1_6:169704003_169724129:-:12:1695	0.0298924	not conserved	chimp
P1_6:26545207_26545479:+:1:273	0.118749	not conserved	chimp
P1_6:28148408_28154017:+:5:1737	0.817832	not conserved	chimp
P1_6:30067411_30069306:+:3:381	0.401301	not conserved	chimp
P1_6:31727237_31729161:-:6:858	0.00197533	not conserved	chimp
P1_6:31730842_31736300:-:6:726	0.29217	not conserved	chimp
P1_6:32972899_32980718:+:12:24061	0.253034	not conserved	chimp
P1_6:35411088_35426079:+:6:1326	0.122726	not conserved	chimp
P1_6:36684102_36684704:+:1:603	1.76127	not conserved	chimp
P1_6:37354165_37390758:+:8:1458	1.22622	not conserved	chimp
P1_6:37819946_38152389:+:6:684	0.248263	not conserved	chimp
P1_6:38677295_38703054:-:6:555	0.164972	not conserved	chimp
P1_6:43017193_43020733:+:10:1149	0.392488	not conserved	chimp
P1_6:46223141_46456976:-:4:732	0.130416	not conserved	chimp
P1_6:5186795_5260733:-:3:393	0.0896489	not conserved	chimp
P1_6:53269127_53295699:-:8:981	1.44145	not conserved	chimp
P1_6:53651598_53655272:-:2:1905	0.166032	not conserved	chimp
P1_6:63576881_63580174:+:5:522	0.146069	not conserved	chimp
P1_6:75085190_75119136:-:21:2097	4.52671	not conserved	chimp
P1_6:75308691_75414972:-:5:3642	1.27125	not conserved	chimp
P1_6:83523442_83524683:+:1:1242	5.73676	not conserved	chimp
P1_6:85614756_85641439:-:10:1872	0.00373434	not conserved	chimp
P1_6:99400281_99414659:-:11:2445	0.133743	not conserved	chimp
P1_7:100466959_100478038:-:4:11881	0.115226	not conserved	chimp
P1_7:107474061_107475362:+:1:1302	0.428877	not conserved	chimp
P1_7:128457269_128457460:+:1:192	0.239065	not conserved	chimp
P1_7:128476766_128501916:+:9:1137	1.16543	not conserved	chimp
P1_7:132130479_132508684:-:31:5676	0.132608	not conserved	chimp
P1_7:137228020_137254973:-:4:507	0.375189	not conserved	chimp
P1_7:137880476_138001705:-:12:1563	1.57015	not conserved	chimp
P1_7:156684078_156892993:-:17:1473	0.00379167	not conserved	chimp
P1_7:158631666_158701899:-:27:3432	0.00496468	not conserved	chimp
P1_7:23246858_23274224:+:12:1767	0.0573745	not conserved	chimp
P1_7:32957574_33005351:+:10:1713	0.221278	not conserved	chimp
P1_7:37920940_37950396:+:3:675	0.451229	not conserved	chimp
P1_7:38207505_38228854:+:7:705	0.00538635	not conserved	chimp
P1_7:77793972_77794373:-:1:402	0.226473	not conserved	chimp
P1_7:80646741_80674147:+:12:1419	0.227106	not conserved	chimp
P1_7:81950392_82443459:-:39:3276	0.397436	not conserved	chimp
P1_7:93922138_93926216:+:2:222	1.45831	not conserved	chimp
P1_8:100258556_100288174:-:9:2517	0.0343302	not conserved	chimp
P1_8:11771448_11786273:+:4:999	0.0519563	not conserved	chimp
P1_8:117799712_118111046:-:11:2241	0.896161	not conserved	chimp
P1_8:11845125_11853454:-:9:1020	0.849284	not conserved	chimp
P1_8:124552992_124727955:-:14:2268	0.557677	not conserved	chimp
P1_8:133459764_133476024:-:6:10231	0.706099	not conserved	chimp
P1_8:144316554_144326636:-:17:1467	0.0270331	not conserved	chimp
P1_8:15540431_15757809:+:10:10471	0.442107	not conserved	chimp
P1_8:17645926_17755807:-:14:3813	0.0205987	not conserved	chimp
P1_8:23298043_23368351:-:13:2325	0.170085	not conserved	chimp
P1_8:23432926_23449900:-:12:1851	0.258049	not conserved	chimp
P1_8:28716060_28750866:+:5:27601	0.896951	not conserved	chimp
P1_8:30786235_30812421:-:7:9301	0.101495	not conserved	chimp
P1_8:41265167_41309159:-:3:9451	0.0922438	not conserved	chimp
P1_8:42546473_42552608:+:3:324	0.203319	not conserved	chimp
P1_8:42837962_42843094:-:3:642	0.033927	not conserved	chimp
P1_8:73295290_73323036:+:6:1026	0.360949	not conserved	chimp
P1_8:99887505_99892021:-:2:228	3.84918	not conserved	chimp
P1_9:111897246_111932997:+:9:1155	0.33833	not conserved	chimp
P1_9:121181396_121193412:-:7:648	0.265965	not conserved	chimp
P1_9:121299862_121332603:+:17:2349	0.278258	not conserved	chimp
P1_9:122144241_122159677:-:4:519	1.06308	not conserved	chimp
P1_9:125236592_125241126:-:8:1965	0.443275	not conserved	chimp
P1_9:127454528_127502899:+:24:2172	0.324613	not conserved	chimp
P1_9:129111012_129147464:+:11:1122	0.384509	not conserved	chimp
P1_9:137087000_137108591:+:13:2100	0.317834	not conserved	chimp
P1_9:137192112_137192691:-:3:411	0.0107549	not conserved	chimp
P1_9:137552082_137552495:+:1:414	1.48471	not conserved	chimp
P1_9:14737396_14868977:-:36:6540	0.0374296	not conserved	chimp
P1_9:20346443_20622256:-:11:1707	2.22638	not conserved	chimp
P1_9:33817758_33917237:+:5:717	0.543912	not conserved	chimp
P1_9:35162284_35404033:+:39:4776	0.0987207	not conserved	chimp
P1_9:4679768_4706112:+:7:1014	0.350741	not conserved	chimp
P1_9:68822615_69008449:+:13:1623	0.03492	not conserved	chimp
P1_9:71685197_71750373:-:23:4152	0.0031321	not conserved	chimp
P1_9:72355953_72360778:-:5:642	0.0901941	not conserved	chimp
P1_9:83969407_83978252:-:15:1395	0.306741	not conserved	chimp
P1_9:88426540_88475277:+:5:789	0.028672	not conserved	chimp
P1_X:101615718_101616620:-:1:903	0.00516183	not conserved	chimp
P1_X:101624980_101626119:+:1:1140	0.0020473	not conserved	chimp
P1_X:101655690_101657588:-:1:1899	0.0442875	not conserved	chimp
P1_X:103357685_103357999:+:1:315	0.432189	not conserved	chimp
P1_X:103377492_103377827:+:1:3361	0.0440975	not conserved	chimp
P1_X:103586676_103587323:+:1:648	2.54698	not conserved	chimp
P1_X:103676161_103677027:-:1:8671	0.00287367	not conserved	chimp
P1_X:119871912_119876534:+:3:213	2.50451	not conserved	chimp
P1_X:130625314_130703216:-:12:1746	0.346529	not conserved	chimp
P1_X:153700937_153723664:-:8:942	0.0491953	not conserved	chimp
P1_X:154487507_154488940:-:1:1434	0.0427044	not conserved	chimp
P1_X:16845035_16869641:-:12:1410	0.00093374	not conserved	chimp
P1_X:23785021_23785856:+:3:621	0.0685396	not conserved	chimp
P1_X:24172743_24211376:+:8:2535	0.250267	not conserved	chimp
P1_X:2691361_2740804:+:10:558	0.821637	not conserved	chimp
P1_X:38804947_38805498:+:1:552	0.437548	not conserved	chimp
P1_X:41123629_41232524:+:44:77131	0.000891866	not conserved	chimp
P1_X:41334253_41347719:+:17:2151	0.0748699	not conserved	chimp
P1_X:50596695_50638229:-:7:4134	1.08173	not conserved	chimp
P1_X:53533309_53654107:-:82:13374	0.145259	not conserved	chimp
P1_X:63638028_63785145:-:10:1572	0.0764698	not conserved	chimp
P1_1:101238985_101240133:+:1:11491	0.210661	conserved	rhesus
P1_1:108934670_108950437:-:10:16561	0.00136019	conserved	rhesus
P1_1:109656390_109674836:+:8:6571	1.06044	conserved	rhesus
P1_1:112701540_112702571:-:2:1831	2.70178	conserved	rhesus
P1_1:112702817_112703799:-:2:4591	0.104995	conserved	rhesus
P1_1:112913891_112929308:-:4:15031	0.0418299	conserved	rhesus
P1_1:114718169_114741664:-:19:25351	2.90038	conserved	rhesus
P1_1:115701241_115768541:-:11:12002	0.166318	conserved	rhesus
P1_1:116577312_116666326:-:11:36452	0.0634354	conserved	rhesus
P1_1:116910204_116986967:+:9:26401	0.0420919	conserved	rhesus
P1_1:11989169_12011565:+:17:22741	0.148147	conserved	rhesus
P1_1:1217512_1228793:-:6:10892	0.359096	conserved	rhesus
P1_1:12568340_12617348:-:6:9091	0.00139927	conserved	rhesus
P1_1:145936310_145957927:-:6:10141	0.204603	conserved	rhesus
P1_1:151132484_151142600:-:18:28681	0.458891	conserved	rhesus
P1_1:151292852_151326179:-:12:24871	0.158326	conserved	rhesus
P1_1:151342186_151346320:-:9:18511	0.369356	conserved	rhesus
P1_1:153636589_153645269:+:5:7501	0.757497	conserved	rhesus
P1_1:155900388_155910761:-:5:6601	0.174043	conserved	rhesus
P1_1:156114919_156139106:+:12:19951	0.984671	conserved	rhesus
P1_1:156467645_156483292:-:11:15661	0.00650264	conserved	rhesus
P1_1:156729105_156736753:+:8:14281	0.0308202	conserved	rhesus
P1_1:160211545_160213486:+:3:3931	0.0710005	conserved	rhesus
P1_1:160217592_160244008:-:12:17941	0.00653314	conserved	rhesus
P1_1:161118177_161120765:+:7:9841	0.384596	conserved	rhesus
P1_1:16250670_16315418:-:9:21541	0.0130648	conserved	rhesus
P1_1:163147342_163202835:-:5:5581	0.233944	conserved	rhesus
P1_1:165632240_165655504:+:6:5011	0.399328	conserved	rhesus
P1_1:167936912_168075435:+:22:28561	2.29788	conserved	rhesus
P1_1:169106830_169131555:+:6:9121	0.1566	conserved	rhesus
P1_1:16986221_17005493:-:27:33601	0.019903	conserved	rhesus
P1_1:1787331_1825453:-:9:10231	1.58396e-05	conserved	rhesus
P1_1:179882503_179918239:+:10:17551	0.139697	conserved	rhesus
P1_1:180288363_180502266:-:8:8492	0.210373	conserved	rhesus
P1_1:183742158_183926292:+:18:24122	0.461306	conserved	rhesus
P1_1:184694063_184754646:-:20:27991	0.641991	conserved	rhesus
P1_1:185298035_185309493:-:13:19291	0.290958	conserved	rhesus
P1_1:202348852_202580560:+:24:29462	0.451556	conserved	rhesus
P1_1:202941573_202951070:-:7:11281	0.27888	conserved	rhesus
P1_1:203683206_203739854:+:20:36181	0.00126372	conserved	rhesus
P1_1:205616546_205623882:-:4:12961	1.47816	conserved	rhesus
P1_1:205718280_205749973:-:7:7322	0.000188017	conserved	rhesus
P1_1:205791533_205810441:-:10:15421	0.257436	conserved	rhesus
P1_1:208027243_208217967:-:31:57302	0.482182	conserved	rhesus
P1_1:21679417_21782957:-:27:31441	0.196	conserved	rhesus
P1_1:220058844_220079846:-:8:9271	0.064009	conserved	rhesus
P1_1:226994268_227317182:-:37:52651	1.21561	conserved	rhesus
P1_1:228097115_228098013:+:4:5461	0.00343022	conserved	rhesus
P1_1:228394705_228406561:-:6:14071	0.88568	conserved	rhesus
P1_1:23088895_23094261:-:2:32311	0.159638	conserved	rhesus
P1_1:231241379_231277542:+:16:20431	1.11145	conserved	rhesus
P1_1:232950711_232978231:+:5:5731	0.00175209	conserved	rhesus
P1_1:235335265_235342772:+:3:9031	0.0960763	conserved	rhesus
P1_1:236795704_236897644:+:33:37981	0.0636574	conserved	rhesus
P1_1:2393258_2403124:+:7:6961	0.00147537	conserved	rhesus
P1_1:24419548_24469185:+:11:12211	0.0593911	conserved	rhesus
P1_1:244854450_244864307:-:14:24781	0.0144942	conserved	rhesus
P1_1:247300519_247329578:-:7:17641	0.174932	conserved	rhesus
P1_1:248811900_248824935:-:6:11821	0.0322779	conserved	rhesus
P1_1:248847275_248848633:+:1:13591	0.831717	conserved	rhesus
P1_1:26022647_26035347:+:11:20311	0.642209	conserved	rhesus
P1_1:27100307_27154334:-:12:24481	0.549277	conserved	rhesus
P1_1:27547304_27552115:-:1:48122	0.449935	conserved	rhesus
P1_1:27666381_27669314:-:4:4171	0.949172	conserved	rhesus
P1_1:31908852_31919065:-:5:5042	1.36752	conserved	rhesus
P1_1:35603267_35641432:-:6:6061	0.0150879	conserved	rhesus
P1_1:35931427_36055745:+:19:25831	0.179686	conserved	rhesus
P1_1:36158246_36180258:+:17:25381	0.00113408	conserved	rhesus
P1_1:37808405_37809073:+:3:3331	0.963347	conserved	rhesus
P1_1:43949222_43967682:+:19:30031	0.0434906	conserved	rhesus
P1_1:45628256_45659087:-:10:14251	0.112212	conserved	rhesus
P1_1:46043673_46131952:-:10:13861	0.235693	conserved	rhesus
P1_1:46678461_46718087:-:11:14881	1.67244	conserved	rhesus
P1_1:51236757_51271322:+:3:4651	0.340845	conserved	rhesus
P1_1:53860064_53888937:-:8:9211	0.207419	conserved	rhesus
P1_1:56496551_56579016:-:6:9361	0.82407	conserved	rhesus
P1_1:58782075_58783070:-:1:9961	1.44867	conserved	rhesus
P1_1:62439868_62450981:+:8:23581	0.305663	conserved	rhesus
P1_1:74706296_74724821:-:8:9901	0.520765	conserved	rhesus
P1_1:78005111_78016247:+:3:10141	0.000344044	conserved	rhesus
P1_1:87332016_87344796:+:4:4981	0.797731	conserved	rhesus
P1_10:100913111_100961912:+:20:35221	0.00870289	conserved	rhesus
P1_10:102258939_102382336:+:40:56671	0.0166779	conserved	rhesus
P1_10:102744054_102813331:+:4:10921	0.668099	conserved	rhesus
P1_10:103601816_103855266:-:15:34021	0.11663	conserved	rhesus
P1_10:103882684_103917594:-:9:11071	0.0822188	conserved	rhesus
P1_10:113588975_113663882:-:42:51961	0.0368894	conserved	rhesus
P1_10:119036039_119080676:-:22:41491	0.237998	conserved	rhesus
P1_10:18659638_18675216:+:6:5401	0.11364	conserved	rhesus
P1_10:19817080_20279819:+:14:15901	0.384697	conserved	rhesus
P1_10:28533586_28619606:+:14:19381	1.0611	conserved	rhesus
P1_10:28677898_28682401:+:3:7832	0.0134404	conserved	rhesus
P1_10:43386637_43387884:-:1:12481	0.0936535	conserved	rhesus
P1_10:43644050_43646133:-:2:8221	0.0692886	conserved	rhesus
P1_10:50307142_50344114:-:5:12422	0.0142249	conserved	rhesus
P1_10:5412693_5456994:+:12:17911	0.118008	conserved	rhesus
P1_10:5766006_5813258:-:11:13381	0.775391	conserved	rhesus
P1_10:58385548_58395074:+:7:7411	0.0892828	conserved	rhesus
P1_10:60871482_60911542:-:9:20911	1.41767	conserved	rhesus
P1_10:72005843_72008471:+:2:14401	0.174291	conserved	rhesus
P1_10:72223915_72233116:+:3:3332	0.268211	conserved	rhesus
P1_10:73243400_73247189:-:5:7831	0.0964338	conserved	rhesus
P1_10:79201633_79312749:+:21:32221	0.00582941	conserved	rhesus
P1_10:80155853_80172861:-:14:15181	0.515657	conserved	rhesus
P1_10:88935223_88948930:-:8:11341	0.169038	conserved	rhesus
P1_10:91222872_91278316:+:9:7712	0.738645	conserved	rhesus
P1_10:96522263_96586835:-:15:17701	0.886565	conserved	rhesus
P1_10:97616263_97619653:-:4:4411	3.89242	conserved	rhesus
P1_10:97677869_97679905:-:2:4441	2.04363	conserved	rhesus
P1_11:100687679_100988801:+:24:26251	0.493844	conserved	rhesus
P1_11:102110849_102229940:+:9:15271	0.0285256	conserved	rhesus
P1_11:103062359_103091872:-:8:7141	0.0105336	conserved	rhesus
P1_11:108009349_108104384:+:19:23431	0.251261	conserved	rhesus
P1_11:111908764_111911724:-:3:5282	0.296222	conserved	rhesus
P1_11:111912830_111913895:+:2:5491	0.86437	conserved	rhesus
P1_11:112025473_112062535:+:14:19441	0.00355737	conserved	rhesus
P1_11:11271144_11621593:-:11:18241	0.386122	conserved	rhesus
P1_11:114063301_114250555:+:6:20221	0.12575	conserved	rhesus
P1_11:114296557_114312477:+:3:7951	0.0597813	conserved	rhesus
P1_11:117203014_117204359:+:4:6061	0.191724	conserved	rhesus
P1_11:117289566_117315795:-:9:15061	0.015976	conserved	rhesus
P1_11:118573658_118600714:+:10:16591	0.0943441	conserved	rhesus
P1_11:118898415_118909939:-:8:45001	0.0294813	conserved	rhesus
P1_11:12162156_12262520:+:25:33751	0.0957205	conserved	rhesus
P1_11:124623084_124626932:+:4:4831	0.0179415	conserved	rhesus
P1_11:19182670_19192448:-:5:5851	0.708587	conserved	rhesus
P1_11:33286415_33353568:+:16:36481	0.556605	conserved	rhesus
P1_11:34152387_34357583:-:17:30781	0.00596829	conserved	rhesus
P1_11:3856271_4091798:+:13:21511	0.0109121	conserved	rhesus
P1_11:44107713_44244287:+:13:21571	0.203702	conserved	rhesus
P1_11:45805841_45811335:+:2:10561	0.0433738	conserved	rhesus
P1_11:46644292_46672332:+:17:16531	0.165805	conserved	rhesus
P1_11:532636_534322:-:4:5701	0.998162	conserved	rhesus
P1_11:57712619_57789098:+:3:3121	0.507671	conserved	rhesus
P1_11:57791479_57816308:+:18:28201	0.00333552	conserved	rhesus
P1_11:60891166_60906382:-:16:15151	0.0993134	conserved	rhesus
P1_11:6211506_6224507:-:11:29521	0.189286	conserved	rhesus
P1_11:62761649_62761750:+:1:1021	0.329866	conserved	rhesus
P1_11:64854333_64878464:-:5:16051	0.0185411	conserved	rhesus
P1_11:66337882_66342234:-:9:7411	0.708222	conserved	rhesus
P1_11:67492033_67504180:-:23:37351	1.44314	conserved	rhesus
P1_11:67607005_67612458:+:10:13951	0.948082	conserved	rhesus
P1_11:68261645_68263767:-:2:13501	0.37471	conserved	rhesus
P1_11:68537665_68613117:+:22:26221	0.189925	conserved	rhesus
P1_11:72109881_72111276:-:4:3781	1.3685	conserved	rhesus
P1_11:72216899_72221762:+:5:8191	1.83656	conserved	rhesus
P1_11:73677898_73760635:-:8:6271	1.65188e-05	conserved	rhesus
P1_11:73873115_73873378:-:1:2641	0.336516	conserved	rhesus
P1_11:73975007_73978378:-:6:9301	7.83698	conserved	rhesus
P1_11:75151382_75204580:+:14:21301	0.281177	conserved	rhesus
P1_11:75566350_75572083:+:4:12571	0.354512	conserved	rhesus
P1_11:78069987_78079744:-:3:3601	0.0742803	conserved	rhesus
P1_11:83261911_83285972:-:9:7651	0.180224	conserved	rhesus
P1_11:93148537_93197832:-:11:15151	0.0450295	conserved	rhesus
P1_12:10213130_10221852:+:4:3542	0.0202719	conserved	rhesus
P1_12:103930516_103947662:+:18:24121	0.0196677	conserved	rhesus
P1_12:106314396_106346530:+:8:13651	1.41444	conserved	rhesus
P1_12:106977557_106978714:-:1:11581	0.0157848	conserved	rhesus
P1_12:107734210_107760515:-:11:24061	0.490788	conserved	rhesus
P1_12:109483552_109534782:+:26:32072	0.00100643	conserved	rhesus
P1_12:110281790_110346470:+:20:31292	0.0630865	conserved	rhesus
P1_12:110911077_110920529:-:7:5011	1.33144	conserved	rhesus
P1_12:119179313_119193858:+:3:5912	0.719111	conserved	rhesus
P1_12:120496422_120498210:+:2:2701	0.00336658	conserved	rhesus
P1_12:120534812_120576666:+:17:24361	3.01246	conserved	rhesus
P1_12:121400213_121423576:+:6:11191	0.0092962	conserved	rhesus
P1_12:12330027_12343314:-:3:12961	0.733796	conserved	rhesus
P1_12:123584637_123596729:+:5:6271	0.0454104	conserved	rhesus
P1_12:14882139_14905187:-:5:4501	1.0624	conserved	rhesus
P1_12:15882708_15902978:+:11:10922	9.2744e-05	conserved	rhesus
P1_12:21501924_21515707:+:5:4171	0.101755	conserved	rhesus
P1_12:21801044_21936674:-:38:46501	0.0271702	conserved	rhesus
P1_12:285456_389091:-:28:50731	0.00942219	conserved	rhesus
P1_12:2890948_2940726:+:12:15061	1.35195	conserved	rhesus
P1_12:30630860_30695647:-:25:31141	0.32708	conserved	rhesus
P1_12:460377_561451:+:20:29971	0.551144	conserved	rhesus
P1_12:46188970_46239800:-:15:14642	0.643079	conserved	rhesus
P1_12:46361111_46371293:-:15:15212	0.0415597	conserved	rhesus
P1_12:47964237_47968229:+:7:7531	0.000377002	conserved	rhesus
P1_12:48830469_48845782:-:16:24631	0.00253286	conserved	rhesus
P1_12:49097672_49105997:-:15:13531	0.0716386	conserved	rhesus
P1_12:49127958_49131300:-:4:13562	6.10795	conserved	rhesus
P1_12:49558643_49566186:-:13:13501	0.133902	conserved	rhesus
P1_12:51095241_51172422:-:15:15091	0.423751	conserved	rhesus
P1_12:52073651_52077190:+:2:6571	0.00114819	conserved	rhesus
P1_12:54241755_54257650:-:4:5761	0.454202	conserved	rhesus
P1_12:55986961_55992212:+:5:6481	0.0209752	conserved	rhesus
P1_12:56002222_56005027:+:3:16381	0.419875	conserved	rhesus
P1_12:57096572_57108278:-:21:25441	0.378178	conserved	rhesus
P1_12:57823602_57846435:-:8:8341	0.255923	conserved	rhesus
P1_12:6329312_6330640:-:4:6721	0.832478	conserved	rhesus
P1_12:6556993_6567918:-:15:24391	0.0993917	conserved	rhesus
P1_12:6748795_6752334:-:7:7471	0.134837	conserved	rhesus
P1_12:68648725_68657187:+:6:5551	0.556034	conserved	rhesus
P1_12:6970924_6975809:+:6:7351	0.0696648	conserved	rhesus
P1_12:69755409_69815446:+:10:13831	1.23075	conserved	rhesus
P1_12:7061913_7070651:+:11:20671	0.626352	conserved	rhesus
P1_12:7479891_7503690:-:16:33661	0.238351	conserved	rhesus
P1_12:7921413_7936034:-:10:14911	0.0191206	conserved	rhesus
P1_12:8039833_8052850:+:10:17251	0.00822319	conserved	rhesus
P1_12:88049184_88141307:-:53:74401	2.42061	conserved	rhesus
P1_12:88148316_88195649:+:13:27451	1.10416	conserved	rhesus
P1_12:88505196_88580278:-:9:8221	0.025502	conserved	rhesus
P1_12:8941818_8946404:-:6:8341	0.574411	conserved	rhesus
P1_12:91104165_91108979:-:2:10171	1.61123	conserved	rhesus
P1_12:91146058_91178552:-:7:10801	1.93244	conserved	rhesus
P1_12:92144080_92145535:-:2:5161	1.0985	conserved	rhesus
P1_12:93678775_93850271:+:2:6001	0.182554	conserved	rhesus
P1_12:98593979_98601528:+:7:10891	0.0139965	conserved	rhesus
P1_13:102784495_102798670:-:10:15091	0.052483	conserved	rhesus
P1_13:106493040_106534964:-:5:10021	0.0573115	conserved	rhesus
P1_13:110307904_110512191:+:47:51391	0.0990401	conserved	rhesus
P1_13:113495582_113549538:+:12:20341	2.26955	conserved	rhesus
P1_13:20974870_21046026:-:7:32671	0.168387	conserved	rhesus
P1_13:23203695_23324541:+:7:8761	0.0894647	conserved	rhesus
P1_13:29024699_29503206:+:14:41101	0.463457	conserved	rhesus
P1_13:29767255_29849538:-:5:3541	0.483132	conserved	rhesus
P1_13:30631240_30659356:+:6:26461	0.136374	conserved	rhesus
P1_13:32688487_32775052:+:23:29551	0.0213544	conserved	rhesus
P1_13:45120656_45283561:+:8:7501	0.119407	conserved	rhesus
P1_13:75286792_75481767:-:20:38731	0.273627	conserved	rhesus
P1_13:80336758_80337705:-:1:9482	0.0980981	conserved	rhesus
P1_13:97276236_97391336:+:8:11221	0.00478289	conserved	rhesus
P1_14:103335912_103341052:+:10:12451	0.157768	conserved	rhesus
P1_14:103386030_103503227:+:19:23311	0.170721	conserved	rhesus
P1_14:103563002_103574175:+:3:3901	0.754677	conserved	rhesus
P1_14:20801598_20802068:-:1:4711	0.856621	conserved	rhesus
P1_14:23307768_23308965:+:2:5821	1.5185	conserved	rhesus
P1_14:23382040_23409612:-:39:59401	0.416488	conserved	rhesus
P1_14:23412854_23433732:-:38:58081	0.145861	conserved	rhesus
P1_14:34996710_35029152:+:15:15151	0.0548558	conserved	rhesus
P1_14:44962422_45073561:+:20:53221	0.0376742	conserved	rhesus
P1_14:49893737_49894264:+:1:5281	0.0392571	conserved	rhesus
P1_14:51689837_51728029:+:13:18691	0.000229511	conserved	rhesus
P1_14:52643570_52695481:-:16:14071	0.202947	conserved	rhesus
P1_14:53950032_53952222:-:2:12271	2.0138	conserved	rhesus
P1_14:54774989_54784554:+:3:4891	0.134493	conserved	rhesus
P1_14:57208609_57268648:-:18:21271	0.617337	conserved	rhesus
P1_14:57269315_57288884:+:8:14731	0.297311	conserved	rhesus
P1_14:59485071_59504072:+:7:9781	0.00836751	conserved	rhesus
P1_14:63376009_63539685:-:13:14041	0.239299	conserved	rhesus
P1_14:65076476_65102339:-:5:4831	0.103129	conserved	rhesus
P1_14:67729742_67769787:-:14:20671	0.00150453	conserved	rhesus
P1_14:68789533_68792938:-:2:10171	0.148378	conserved	rhesus
P1_14:68874859_68979020:-:21:27571	0.488638	conserved	rhesus
P1_14:69399370_69458593:+:6:8551	0.0510512	conserved	rhesus
P1_14:69658593_69710979:+:5:9121	0.00790202	conserved	rhesus
P1_14:69768157_69771461:+:7:8191	0.0264527	conserved	rhesus
P1_14:73148020_73219289:+:10:14041	0.147797	conserved	rhesus
P1_14:73276578_73355751:-:9:18121	0.659805	conserved	rhesus
P1_14:74663720_74685615:-:18:24721	0.0918636	conserved	rhesus
P1_14:76762822_76779018:+:7:10981	0.776881	conserved	rhesus
P1_14:77105709_77114318:+:3:12001	0.212574	conserved	rhesus
P1_14:88468137_88550417:-:18:35251	0.0281114	conserved	rhesus
P1_14:91458759_91509647:-:15:25021	0.744197	conserved	rhesus
P1_14:92130985_92161744:+:14:23491	0.231285	conserved	rhesus
P1_14:92704319_92732786:-:13:13021	0.535812	conserved	rhesus
P1_14:93183187_93184242:-:1:10561	0.181438	conserved	rhesus
P1_14:93934656_93964539:-:9:19081	1.1475	conserved	rhesus
P1_15:22851732_22866847:+:5:10831	0.483002	conserved	rhesus
P1_15:24955049_24968037:+:3:2161	0.578636	conserved	rhesus
P1_15:24974943_24978444:+:7:7351	0.00676224	conserved	rhesus
P1_15:25339137_25409107:-:11:26191	0.298403	conserved	rhesus
P1_15:34341968_34343073:-:2:1951	0.0190895	conserved	rhesus
P1_15:34790412_34794808:-:6:11341	0.595145	conserved	rhesus
P1_15:34981359_34983431:-:1:20732	0.51401	conserved	rhesus
P1_15:39581858_39595369:+:21:35131	0.312803	conserved	rhesus
P1_15:41668895_41767280:+:23:91981	0.181675	conserved	rhesus
P1_15:41775276_41825436:+:30:45271	0.000493402	conserved	rhesus
P1_15:43335108_43351945:+:9:9871	0.238299	conserved	rhesus
P1_15:43407383_43493043:-:28:59341	0.0266999	conserved	rhesus
P1_15:43873885_44195054:-:14:17131	0.0231738	conserved	rhesus
P1_15:45362109_45378453:-:9:12721	0.588619	conserved	rhesus
P1_15:45658924_45691030:+:9:13531	0.174134	conserved	rhesus
P1_15:48331516_48342078:+:7:7591	4.48828	conserved	rhesus
P1_15:48410990_48644769:-:65:86161	0.760636	conserved	rhesus
P1_15:50561678_50648830:-:36:54181	0.486957	conserved	rhesus
P1_15:52046461_52065000:+:5:21661	2.98958	conserved	rhesus
P1_15:55356220_55389424:-:8:24241	0.162532	conserved	rhesus
P1_15:58771396_58854610:+:9:18661	0.278236	conserved	rhesus
P1_15:64072931_64093672:-:5:3871	0.527207	conserved	rhesus
P1_15:65150823_65185153:-:14:19021	0.000338027	conserved	rhesus
P1_15:65869586_65887840:+:5:6511	0.301352	conserved	rhesus
P1_15:77046835_77070954:-:6:6871	0.0470585	conserved	rhesus
P1_15:80120345_80137628:+:5:6271	0.0865209	conserved	rhesus
P1_15:92901241_93024705:+:38:54841	0.0207385	conserved	rhesus
P1_16:10532905_10547617:-:4:5041	0.652694	conserved	rhesus
P1_16:11751317_11782354:-:22:29161	0.245184	conserved	rhesus
P1_16:14644347_14667827:+:7:13531	0.0504205	conserved	rhesus
P1_16:20859886_20862538:-:2:9151	0.42573	conserved	rhesus
P1_16:21161183_21179556:+:5:5581	0.0335944	conserved	rhesus
P1_16:22225730_22283996:+:17:21781	0.605205	conserved	rhesus
P1_16:29859189_29862857:-:6:6422	0.707876	conserved	rhesus
P1_16:29977773_29991568:+:18:31501	0.0476693	conserved	rhesus
P1_16:30651646_30656311:+:11:17581	0.229143	conserved	rhesus
P1_16:3384409_3397557:-:5:12841	4.80904	conserved	rhesus
P1_16:46957029_46973572:-:9:12391	0.138876	conserved	rhesus
P1_16:57204659_57238975:+:14:17311	0.476584	conserved	rhesus
P1_16:58114025_58129115:-:6:5821	0.000606185	conserved	rhesus
P1_16:66935636_66944025:+:12:16801	0.758222	conserved	rhesus
P1_16:67227219_67229113:+:6:5221	0.231539	conserved	rhesus
P1_16:67537579_67546463:+:22:37021	0.411717	conserved	rhesus
P1_16:67908750_67927642:+:2:12751	0.098365	conserved	rhesus
P1_16:68274727_68297328:+:9:15481	0.0225737	conserved	rhesus
P1_16:70381689_70398530:-:6:10531	0.274798	conserved	rhesus
P1_16:75566487_75577369:+:4:3541	0.130829	conserved	rhesus
P1_16:82627093_83795030:+:14:21421	0.175975	conserved	rhesus
P1_16:84838496_84906642:+:14:14941	1.89499	conserved	rhesus
P1_17:1521601_1562560:-:11:8131	1.08184	conserved	rhesus
P1_17:1650802_1684571:-:42:70081	0.0063917	conserved	rhesus
P1_17:18184244_18208396:+:4:11851	0.199402	conserved	rhesus
P1_17:19283120_19334254:+:9:19262	0.00818423	conserved	rhesus
P1_17:2337689_2379520:+:24:31561	0.626746	conserved	rhesus
P1_17:2638289_2681802:+:10:12332	0.0232269	conserved	rhesus
P1_17:28573526_28575532:-:8:10951	0.598537	conserved	rhesus
P1_17:28615064_28645056:-:39:67081	0.252731	conserved	rhesus
P1_17:35148264_35186559:+:19:27901	0.0456916	conserved	rhesus
P1_17:38752827_38764167:+:6:6181	0.604558	conserved	rhesus
P1_17:42021578_42023893:+:3:5761	0.0294352	conserved	rhesus
P1_17:42113649_42121304:-:18:25141	0.0151703	conserved	rhesus
P1_17:42404687_42423097:-:2:11731	0.92696	conserved	rhesus
P1_17:42810760_42823877:-:11:13531	1.35157	conserved	rhesus
P1_17:44078376_44117515:-:26:33721	0.533533	conserved	rhesus
P1_17:44207242_44218229:-:20:22951	0.27766	conserved	rhesus
P1_17:44320001_44323562:-:11:10801	0.340045	conserved	rhesus
P1_17:44804627_44805817:-:1:11911	0.0218518	conserved	rhesus
P1_17:46031476_46172143:-:14:33181	0.1014	conserved	rhesus
P1_17:48051119_48059641:+:5:23191	0.105523	conserved	rhesus
P1_17:5282487_5383223:+:18:25891	0.954644	conserved	rhesus
P1_17:58087091_58089279:+:2:2701	0.00133368	conserved	rhesus
P1_17:59620132_59693852:+:33:50491	0.00473927	conserved	rhesus
P1_17:63550678_63589172:+:7:10291	0.315003	conserved	rhesus
P1_17:63703599_63728369:-:12:12962	5.8138e-05	conserved	rhesus
P1_17:63746881_63766175:-:12:14522	0.136856	conserved	rhesus
P1_17:64499923_64506119:-:13:18451	0.00368496	conserved	rhesus
P1_17:6644467_6651510:-:4:3781	0.000337293	conserved	rhesus
P1_17:7240854_7242330:-:4:3541	0.169254	conserved	rhesus
P1_17:73285430_73286500:-:1:10711	2.24901	conserved	rhesus
P1_17:75320368_75393628:-:5:6541	0.158885	conserved	rhesus
P1_17:75501080_75513804:-:19:36091	0.016941	conserved	rhesus
P1_17:76726759_76736949:+:6:15182	0.937892	conserved	rhesus
P1_17:76736161_76737160:-:2:6662	1.93681	conserved	rhesus
P1_17:76738353_76778352:+:13:13502	0.0390346	conserved	rhesus
P1_17:77143597_77216564:+:16:21601	0.0450677	conserved	rhesus
P1_17:78358418_78359095:-:1:6781	3.59654	conserved	rhesus
P1_17:80545630_80964330:+:34:40081	0.00632285	conserved	rhesus
P1_17:81894478_81900065:+:2:2552	0.118127	conserved	rhesus
P1_17:8288789_8289936:+:5:5611	0.000203863	conserved	rhesus
P1_18:20951384_21110910:-:33:40651	0.910394	conserved	rhesus
P1_18:22171145_22200823:+:6:17882	0.421938	conserved	rhesus
P1_18:25062712_25350946:-:7:39361	0.177489	conserved	rhesus
P1_18:3067262_3215223:-:37:50581	0.0178672	conserved	rhesus
P1_18:3252323_3255918:+:4:5341	1.16196	conserved	rhesus
P1_18:34755977_34890440:+:18:21751	0.250939	conserved	rhesus
P1_18:46215881_46263118:+:4:12151	0.0294535	conserved	rhesus
P1_18:70324669_70326276:+:1:16081	0.122633	conserved	rhesus
P1_18:7567819_8406162:+:33:43981	0.379033	conserved	rhesus
P1_18:9513046_9535937:+:9:19681	0.146792	conserved	rhesus
P1_19:10350834_10378406:-:23:35642	0.0235841	conserved	rhesus
P1_19:10486652_10500033:-:5:18751	0.0350606	conserved	rhesus
P1_19:11166558_11194511:-:11:25801	0.0991555	conserved	rhesus
P1_19:11346607_11354877:+:11:8941	0.354001	conserved	rhesus
P1_19:11357674_11364690:+:8:13591	0.00373052	conserved	rhesus
P1_19:11436118_11449412:+:16:16081	0.00330338	conserved	rhesus
P1_19:11483682_11505786:-:9:18481	0.88099	conserved	rhesus
P1_19:11506184_11519170:-:7:12961	0.1305	conserved	rhesus
P1_19:1250297_1257272:+:8:15361	0.398061	conserved	rhesus
P1_19:1270934_1272443:+:5:8941	0.0441075	conserved	rhesus
P1_19:1578340_1585156:-:5:7081	0.0258321	conserved	rhesus
P1_19:1599440_1605409:-:2:1711	0.751916	conserved	rhesus
P1_19:17101718_17212310:+:39:64741	0.033863	conserved	rhesus
P1_19:18155880_18169294:+:15:21871	1.77731	conserved	rhesus
P1_19:18173842_18177911:+:7:7531	0.00306054	conserved	rhesus
P1_19:18562108_18568631:+:5:5371	0.00140139	conserved	rhesus
P1_19:19193947_19201719:+:8:7831	0.312957	conserved	rhesus
P1_19:2515022_2520688:-:2:2071	0.695621	conserved	rhesus
P1_19:29942548_30015069:+:11:16081	2.40231	conserved	rhesus
P1_19:3053856_3062927:-:6:8371	0.178089	conserved	rhesus
P1_19:35140026_35142742:+:6:3331	0.0647485	conserved	rhesus
P1_19:36236441_36237319:+:1:8792	0.0255933	conserved	rhesus
P1_19:38264893_38292006:+:7:7592	0.112558	conserved	rhesus
P1_19:38619269_38636920:+:8:6571	0.239983	conserved	rhesus
P1_19:39169554_39178579:+:8:17761	0.03643	conserved	rhesus
P1_19:39385991_39390864:-:14:15961	0.0244979	conserved	rhesus
P1_19:39445891_39476399:+:29:32641	0.265458	conserved	rhesus
P1_19:40233872_40265267:-:13:14461	0.736246	conserved	rhesus
P1_19:40366484_40378173:+:11:14731	0.0586847	conserved	rhesus
P1_19:40422836_40423546:-:1:7111	0.989162	conserved	rhesus
P1_19:45770481_45782352:-:15:18931	0.223184	conserved	rhesus
P1_19:45790761_45792711:-:2:7231	0.376346	conserved	rhesus
P1_19:46601435_46609153:+:6:4501	0.03542	conserved	rhesus
P1_19:46775510_46787965:-:8:16261	1.11248	conserved	rhesus
P1_19:47716613_47741432:+:5:16321	0.328279	conserved	rhesus
P1_19:48326845_48330470:+:4:4921	0.735716	conserved	rhesus
P1_19:48383293_48391358:-:5:6391	0.00644637	conserved	rhesus
P1_19:48873234_48875973:+:2:20252	0.780406	conserved	rhesus
P1_19:49086415_49108443:+:9:13141	0.0725658	conserved	rhesus
P1_19:49151296_49155237:-:6:21001	0.00395603	conserved	rhesus
P1_19:49446382_49451574:-:9:8731	0.20092	conserved	rhesus
P1_19:49767134_49806758:+:24:29341	0.0268111	conserved	rhesus
P1_19:50377606_50382602:+:8:13831	0.783105	conserved	rhesus
P1_19:50506173_50510431:-:4:5671	0.0446188	conserved	rhesus
P1_19:52190097_52225981:+:15:17701	0.277394	conserved	rhesus
P1_19:53873530_53874498:+:1:9691	0.551193	conserved	rhesus
P1_19:54174044_54188508:-:7:14191	0.0389477	conserved	rhesus
P1_19:54465101_54465547:-:1:4471	11.2503	conserved	rhesus
P1_19:55262608_55279608:-:7:10801	0.403256	conserved	rhesus
P1_19:57619469_57621403:+:2:12841	0.615647	conserved	rhesus
P1_19:57633347_57642181:+:5:18901	0.104548	conserved	rhesus
P1_19:9156017_9161433:+:6:17881	0.0500975	conserved	rhesus
P1_19:9828338_9830008:+:4:2221	0.0642393	conserved	rhesus
P1_2:105361283_105399096:-:7:11702	0.449859	conserved	rhesus
P1_2:105855064_105893176:+:3:11431	0.20308	conserved	rhesus
P1_2:112646829_112663025:+:10:20402	0.0645308	conserved	rhesus
P1_2:113890280_113957455:+:12:12572	0.144036	conserved	rhesus
P1_2:119367052_119372318:+:5:3901	5.81321e-07	conserved	rhesus
P1_2:126656264_126696142:+:4:3871	0.00735899	conserved	rhesus
P1_2:12718308_12740794:+:3:10321	0.657068	conserved	rhesus
P1_2:134254404_134448847:+:16:22261	0.41957	conserved	rhesus
P1_2:144389451_144517350:-:9:36451	0.0371518	conserved	rhesus
P1_2:151803276_151828176:-:6:5401	0.113216	conserved	rhesus
P1_2:161179663_161235518:+:7:12781	0.0971324	conserved	rhesus
P1_2:161318826_161411400:+:10:9331	0.0393861	conserved	rhesus
P1_2:169529825_169572029:-:14:25441	0.995754	conserved	rhesus
P1_2:169800961_169811756:+:11:12271	1.26446	conserved	rhesus
P1_2:170993780_171160428:-:21:23011	1.16947	conserved	rhesus
P1_2:174562547_174585573:-:7:15121	0.0706501	conserved	rhesus
P1_2:175929967_175995584:-:12:12871	1.25876	conserved	rhesus
P1_2:180982043_181062888:+:5:6241	0.563608	conserved	rhesus
P1_2:182925702_183038099:-:32:34051	1.10461	conserved	rhesus
P1_2:186590339_186677292:+:30:31472	0.00108608	conserved	rhesus
P1_2:200853306_200864740:-:13:16321	0.165335	conserved	rhesus
P1_2:201380543_201420507:-:15:27451	0.478336	conserved	rhesus
P1_2:202377475_202559946:+:13:31172	0.364275	conserved	rhesus
P1_2:206159980_206162883:+:6:6781	0.759295	conserved	rhesus
P1_2:208237079_208251551:-:8:12451	0.123245	conserved	rhesus
P1_2:216676751_216694775:-:4:8192	2.10779	conserved	rhesus
P1_2:219246000_219248559:+:7:9181	0.451712	conserved	rhesus
P1_2:219539383_219543538:-:4:23281	1.08119	conserved	rhesus
P1_2:219550825_219551784:-:2:3001	1.41909	conserved	rhesus
P1_2:222908773_222941654:+:14:21631	0.46241	conserved	rhesus
P1_2:226795010_226798738:-:1:37291	0.0836275	conserved	rhesus
P1_2:227472422_227554495:+:14:17611	0.203437	conserved	rhesus
P1_2:230760002_230818704:+:8:10261	1.13244	conserved	rhesus
P1_2:235035003_235053816:+:4:28921	0.0916076	conserved	rhesus
P1_2:24067762_24076229:-:4:3781	0.0688934	conserved	rhesus
P1_2:26034609_26135021:+:6:6031	0.152614	conserved	rhesus
P1_2:27079066_27086015:+:8:30511	1.22959	conserved	rhesus
P1_2:27131367_27134421:-:9:12991	0.0509878	conserved	rhesus
P1_2:27200436_27207650:-:15:19081	0.452625	conserved	rhesus
P1_2:32278156_32305626:+:6:7351	0.125835	conserved	rhesus
P1_2:33515137_33562737:+:16:20731	0.0177724	conserved	rhesus
P1_2:36356293_36548701:+:17:31111	0.0515741	conserved	rhesus
P1_2:38745133_38751256:-:8:7171	0.226889	conserved	rhesus
P1_2:44201200_44230718:+:5:14401	0.415008	conserved	rhesus
P1_2:46297912_46384660:+:16:26131	0.310906	conserved	rhesus
P1_2:54973156_55050300:-:9:35791	0.49352	conserved	rhesus
P1_2:62222221_62223414:+:1:11941	0.492691	conserved	rhesus
P1_2:65069445_65082705:+:5:22741	0.0529419	conserved	rhesus
P1_2:70150356_70181985:-:8:17251	0.0056538	conserved	rhesus
P1_2:70212719_70248430:-:13:11611	0.0302869	conserved	rhesus
P1_2:96186730_96208434:-:8:11132	0.243265	conserved	rhesus
P1_2:96253808_96265381:-:3:7171	0.080213	conserved	rhesus
P1_20:10405247_10413514:-:4:17131	0.581213	conserved	rhesus
P1_20:10413735_10413887:-:1:1531	1.76166	conserved	rhesus
P1_20:17570209_17607146:+:4:4982	0.00137529	conserved	rhesus
P1_20:2840775_2866574:+:24:25201	0.286861	conserved	rhesus
P1_20:2964278_3038133:+:21:24091	0.00405237	conserved	rhesus
P1_20:32196452_32202178:-:2:14911	1.30897	conserved	rhesus
P1_20:32825928_32848728:+:6:8071	0.0172132	conserved	rhesus
P1_20:34393842_34507794:+:24:26821	0.00166715	conserved	rhesus
P1_20:34516775_34540624:+:4:3901	0.998178	conserved	rhesus
P1_20:35115433_35147258:-:11:17371	0.27816	conserved	rhesus
P1_20:35626149_35626794:-:2:4651	5.3598	conserved	rhesus
P1_20:35626241_35653542:-:16:16291	0.560609	conserved	rhesus
P1_20:35953745_35954581:-:2:7291	2.33595	conserved	rhesus
P1_20:38488433_38574967:+:29:44881	0.285593	conserved	rhesus
P1_20:408758_430430:+:12:15331	0.453338	conserved	rhesus
P1_20:43458034_43461063:+:6:10351	0.460691	conserved	rhesus
P1_20:44114796_44186705:-:5:20911	0.246255	conserved	rhesus
P1_20:44614557_44618364:+:2:2311	3.25677	conserved	rhesus
P1_20:64259966_64273600:+:5:10861	0.00113249	conserved	rhesus
P1_21:25724640_25734955:-:4:3511	0.0259742	conserved	rhesus
P1_21:25881670_26170620:-:18:23131	0.00335559	conserved	rhesus
P1_21:37420375_37512531:+:11:22921	1.33668	conserved	rhesus
P1_22:17592674_17628635:-:9:6811	1.64145	conserved	rhesus
P1_22:18078377_18088075:+:5:9181	0.0622239	conserved	rhesus
P1_22:18121404_18131136:+:4:14221	0.116655	conserved	rhesus
P1_22:20917935_20949845:+:3:9122	0.166072	conserved	rhesus
P1_22:24543006_24555825:-:6:8881	0.537987	conserved	rhesus
P1_22:29603999_29683055:+:16:17731	1.81555	conserved	rhesus
P1_22:32802002_32859377:+:5:6361	0.0854725	conserved	rhesus
P1_22:35607297_35617257:-:3:4652	0.180879	conserved	rhesus
P1_22:37566350_37568820:+:2:11761	0.0391493	conserved	rhesus
P1_22:38293287_38314157:-:9:12511	0.254584	conserved	rhesus
P1_22:40346559_40366522:+:13:14551	0.232068	conserved	rhesus
P1_22:41674933_41682358:-:3:3871	0.351983	conserved	rhesus
P1_22:42692890_42693951:-:1:10621	0.0667571	conserved	rhesus
P1_22:46762787_46891342:+:5:7141	1.11851	conserved	rhesus
P1_22:49903838_49913765:-:9:14672	0.0267984	conserved	rhesus
P1_22:50393909_50444247:+:22:28801	0.780724	conserved	rhesus
P1_3:100365564_100400949:-:12:18271	0.107218	conserved	rhesus
P1_3:100713686_100748531:+:7:12031	0.21838	conserved	rhesus
P1_3:107710461_107805457:+:15:28261	0.0148315	conserved	rhesus
P1_3:112563404_112582736:+:6:12751	0.0126223	conserved	rhesus
P1_3:112605417_112639905:-:7:28532	0.728094	conserved	rhesus
P1_3:113721760_113745949:-:5:5101	0.0864464	conserved	rhesus
P1_3:119294905_119416264:+:12:43351	0.000907738	conserved	rhesus
P1_3:119642476_119660300:-:4:9722	0.254398	conserved	rhesus
P1_3:119675149_119677310:-:3:2972	0.000207999	conserved	rhesus
P1_3:122384266_122409831:+:5:4651	0.18842	conserved	rhesus
P1_3:12584514_12618721:-:17:20071	0.822145	conserved	rhesus
P1_3:126988543_127034017:+:31:57421	0.61726	conserved	rhesus
P1_3:128795368_128813422:+:5:6241	0.280267	conserved	rhesus
P1_3:129170453_129171757:-:4:5372	0.0931615	conserved	rhesus
P1_3:130679315_130745218:-:19:40771	0.000630801	conserved	rhesus
P1_3:134357705_134371433:-:9:23431	0.111641	conserved	rhesus
P1_3:134478590_134482904:-:2:2252	0.339936	conserved	rhesus
P1_3:143120958_143122409:+:1:14521	0.401836	conserved	rhesus
P1_3:143972333_143989841:+:3:12931	0.00471975	conserved	rhesus
P1_3:15427780_15439155:+:6:8071	0.025836	conserved	rhesus
P1_3:156677698_156705131:+:5:19741	0.167747	conserved	rhesus
P1_3:159764461_159896774:+:7:13832	0.0822485	conserved	rhesus
P1_3:161085759_161086754:-:1:9961	0.194709	conserved	rhesus
P1_3:170097230_170181715:-:15:29881	0.803573	conserved	rhesus
P1_3:177025498_177064977:-:14:15451	0.0781279	conserved	rhesus
P1_3:179198826_179234364:+:20:32071	0.84934	conserved	rhesus
P1_3:183650357_183679286:+:6:18032	0.0715172	conserved	rhesus
P1_3:183921300_184014392:-:29:43141	0.608711	conserved	rhesus
P1_3:184176994_184183616:+:11:13081	0.123489	conserved	rhesus
P1_3:185917715_185937860:-:9:8671	0.0165213	conserved	rhesus
P1_3:186551150_186564329:-:6:16741	0.108192	conserved	rhesus
P1_3:187042704_187075803:+:5:12211	0.102016	conserved	rhesus
P1_3:192144009_192727193:-:5:5462	0.0221761	conserved	rhesus
P1_3:193593378_193692127:+:30:30481	0.0486631	conserved	rhesus
P1_3:195516896_195543025:-:6:6181	0.2916	conserved	rhesus
P1_3:19950899_19983823:+:5:6481	0.0120514	conserved	rhesus
P1_3:25428732_25596616:+:8:13471	0.0270861	conserved	rhesus
P1_3:37243551_37366103:+:25:68521	0.918661	conserved	rhesus
P1_3:38550321_38633307:-:27:60511	0.264271	conserved	rhesus
P1_3:39183914_39189445:-:1:55321	0.170891	conserved	rhesus
P1_3:41224069_41239342:+:14:23461	0.0748381	conserved	rhesus
P1_3:42091470_42223737:+:16:28621	0.29447	conserved	rhesus
P1_3:42553248_42569046:-:6:9121	0.0237418	conserved	rhesus
P1_3:44354783_44407682:+:10:14911	0.333979	conserved	rhesus
P1_3:45921765_45984910:-:17:44371	0.598255	conserved	rhesus
P1_3:47825040_47850120:+:19:36691	0.00773706	conserved	rhesus
P1_3:47852934_47912413:-:10:46261	0.611215	conserved	rhesus
P1_3:48688273_48695291:-:5:12811	0.870948	conserved	rhesus
P1_3:49121226_49132867:-:32:53971	0.00807783	conserved	rhesus
P1_3:49172770_49175801:+:5:10651	1.27078	conserved	rhesus
P1_3:49360209_49375589:-:4:5821	0.191589	conserved	rhesus
P1_3:49727122_49748040:-:5:13261	0.103074	conserved	rhesus
P1_3:4979719_4983692:+:5:12391	0.321224	conserved	rhesus
P1_3:50288191_50288916:-:4:4231	0.574684	conserved	rhesus
P1_3:50296603_50299214:-:2:9271	0.57691	conserved	rhesus
P1_3:50617566_50648046:+:10:11491	0.0801875	conserved	rhesus
P1_3:51958061_51960678:-:8:12751	0.0157505	conserved	rhesus
P1_3:57757652_57925928:+:23:25291	0.0541819	conserved	rhesus
P1_3:88055473_88055976:-:1:5041	0.0805343	conserved	rhesus
P1_3:98799372_98901326:-:16:23701	0.75517	conserved	rhesus
P1_3:99817980_100178388:+:10:840	0.500843	conserved	rhesus
P1_4:102797415_102868744:-:7:4502	0.0117494	conserved	rhesus
P1_4:112232092_112268409:+:10:9091	0.416373	conserved	rhesus
P1_4:119136526_119186200:+:5:7951	0.451612	conserved	rhesus
P1_4:119248859_119293211:+:13:28741	0.753785	conserved	rhesus
P1_4:1212240_1248955:-:9:13231	0.00776419	conserved	rhesus
P1_4:124668987_124710511:-:3:42901	0.29982	conserved	rhesus
P1_4:139058983_139137701:-:8:17821	0.130095	conserved	rhesus
P1_4:141222372_141233989:+:9:9631	0.0901248	conserved	rhesus
P1_4:147485682_147542618:+:7:12841	0.0134045	conserved	rhesus
P1_4:147617957_147634434:+:10:13171	0.0274988	conserved	rhesus
P1_4:153270386_153334966:+:11:22351	0.198829	conserved	rhesus
P1_4:15605723_15655287:-:11:20761	0.219352	conserved	rhesus
P1_4:158127407_158171375:-:5:15841	0.234403	conserved	rhesus
P1_4:169635929_169720065:+:13:26011	0.104607	conserved	rhesus
P1_4:173388341_173391414:-:2:2972	3.27723	conserved	rhesus
P1_4:173528591_173529289:-:1:6992	0.00343353	conserved	rhesus
P1_4:174237412_174263092:-:5:9601	0.104333	conserved	rhesus
P1_4:184657141_184694779:+:12:16831	0.00433973	conserved	rhesus
P1_4:185143373_185146971:+:4:8971	0.000341371	conserved	rhesus
P1_4:185587627_185677488:-:21:30331	0.023074	conserved	rhesus
P1_4:23795822_23889957:-:13:23971	0.313321	conserved	rhesus
P1_4:2490494_2513819:+:7:5731	0.00231238	conserved	rhesus
P1_4:2536916_2731868:+:21:45481	0.00117234	conserved	rhesus
P1_4:39500143_39521512:-:11:14851	0.169675	conserved	rhesus
P1_4:39698328_39778434:+:7:6031	0.0471948	conserved	rhesus
P1_4:47595721_47837949:-:22:31291	0.42499	conserved	rhesus
P1_4:48885531_48904549:-:5:3001	1.52435	conserved	rhesus
P1_4:53377839_53459449:+:18:17852	0.378778	conserved	rhesus
P1_4:64280072_64409351:-:11:10471	0.0112322	conserved	rhesus
P1_4:6709246_6709629:-:1:3842	0.377176	conserved	rhesus
P1_4:6824454_6880966:+:9:42601	0.902786	conserved	rhesus
P1_4:75724820_75813295:+:26:29222	0.00499122	conserved	rhesus
P1_4:76161713_76213543:-:12:14371	0.00252231	conserved	rhesus
P1_4:76949904_77034512:+:10:12901	0.0438563	conserved	rhesus
P1_4:82355334_82373678:-:8:10681	0.39571	conserved	rhesus
P1_4:87422906_87458021:+:8:10531	0.163135	conserved	rhesus
P1_4:87473775_87499574:-:10:19951	1.50076	conserved	rhesus
P1_4:88271029_88278583:-:3:7022	0.0353692	conserved	rhesus
P1_5:102866196_103029065:+:25:29251	1.74456	conserved	rhesus
P1_5:111730921_111755772:-:3:2072	0.0100405	conserved	rhesus
P1_5:115524308_115543493:-:2:18541	0.262181	conserved	rhesus
P1_5:115616209_115625792:-:3:6752	0.402902	conserved	rhesus
P1_5:126870633_126918171:-:4:7622	0.0372263	conserved	rhesus
P1_5:131159447_131165205:-:3:3811	0.00424174	conserved	rhesus
P1_5:131359494_131391091:+:3:2551	0.0279718	conserved	rhesus
P1_5:133052251_133104436:+:19:25231	0.0440363	conserved	rhesus
P1_5:136153761_136177480:+:6:13981	0.0819347	conserved	rhesus
P1_5:137940225_138019111:-:20:26641	0.017372	conserved	rhesus
P1_5:138341336_138346959:+:4:11791	0.203312	conserved	rhesus
P1_5:138508305_138542918:-:10:13141	0.88632	conserved	rhesus
P1_5:138781925_138934089:+:17:27211	0.165229	conserved	rhesus
P1_5:139476261_139481704:-:6:11402	0.725645	conserved	rhesus
P1_5:139561792_139626801:+:7:4441	0.559192	conserved	rhesus
P1_5:139680524_139682907:+:2:9691	0.115208	conserved	rhesus
P1_5:141923942_141938759:+:12:15481	0.0328691	conserved	rhesus
P1_5:141973589_141987790:+:7:14251	0.00528203	conserved	rhesus
P1_5:142108975_142144674:+:7:6661	0.00450745	conserved	rhesus
P1_5:149496853_149550964:-:11:10981	0.115503	conserved	rhesus
P1_5:150521255_150553332:+:14:26492	0.0371599	conserved	rhesus
P1_5:151663571_151676188:-:9:9121	0.730666	conserved	rhesus
P1_5:154863279_154875439:+:6:8791	0.0138854	conserved	rhesus
P1_5:156329577_156759390:+:8:8731	0.00101029	conserved	rhesus
P1_5:159158670_159207896:-:11:20431	0.130065	conserved	rhesus
P1_5:160010529_160065065:+:7:8791	0.105605	conserved	rhesus
P1_5:170378704_170385447:-:3:5761	0.0452982	conserved	rhesus
P1_5:171449224_171456805:+:2:2971	0.839595	conserved	rhesus
P1_5:173232569_173235083:-:2:9751	0.0345768	conserved	rhesus
P1_5:175683234_175707971:+:2:12691	0.615157	conserved	rhesus
P1_5:176347600_176359508:-:7:9181	0.42776	conserved	rhesus
P1_5:177483644_177496512:-:12:13741	0.0816667	conserved	rhesus
P1_5:178149713_178153817:-:4:4621	0.328048	conserved	rhesus
P1_5:178204838_178210623:+:7:9991	0.228296	conserved	rhesus
P1_5:179614841_179623133:-:12:14191	0.0569294	conserved	rhesus
P1_5:179798045_179802111:-:14:16921	0.0740924	conserved	rhesus
P1_5:180791634_180792971:-:1:13381	0.0582043	conserved	rhesus
P1_5:1877969_1882647:-:6:16381	0.129727	conserved	rhesus
P1_5:31532393_31552902:+:9:13291	0.0801801	conserved	rhesus
P1_5:32126212_32174034:-:4:8971	0.218982	conserved	rhesus
P1_5:36608424_36686269:+:9:16291	1.25633	conserved	rhesus
P1_5:42565875_42719424:+:9:19171	0.147223	conserved	rhesus
P1_5:43609196_43704404:+:21:32611	0.0367679	conserved	rhesus
P1_5:55941082_55976278:-:15:27571	0.664634	conserved	rhesus
P1_5:57214131_57262752:+:11:14431	0.432513	conserved	rhesus
P1_5:60874615_60922154:-:10:10171	0.695854	conserved	rhesus
P1_5:68226676_68297601:+:15:21752	0.740278	conserved	rhesus
P1_5:73552797_73562881:-:8:9422	1.32525	conserved	rhesus
P1_5:77030767_77063252:+:14:21451	0.493816	conserved	rhesus
P1_5:81251133_81266258:+:9:12601	0.432195	conserved	rhesus
P1_5:87392860_87412794:-:9:9781	0.181077	conserved	rhesus
P1_6:105101089_105133577:-:7:10831	1.97935	conserved	rhesus
P1_6:107871704_107958009:-:21:22831	0.218963	conserved	rhesus
P1_6:108987544_109094073:-:10:16561	0.106413	conserved	rhesus
P1_6:116571583_116593101:+:7:7321	0.997003	conserved	rhesus
P1_6:118558922_118559080:+:1:1591	0.329383	conserved	rhesus
P1_6:121446848_121447996:+:1:11491	0.490946	conserved	rhesus
P1_6:122445044_122471737:-:10:13621	0.0139776	conserved	rhesus
P1_6:125749777_125759802:+:5:10141	0.0316094	conserved	rhesus
P1_6:13305101_13326898:-:7:8821	0.00136883	conserved	rhesus
P1_6:134965279_135054691:-:18:20551	1.4252	conserved	rhesus
P1_6:136261110_136279866:-:11:27632	4.68496e-05	conserved	rhesus
P1_6:150143193_150248820:+:4:4981	0.645602	conserved	rhesus
P1_6:157867556_157942838:+:18:18571	0.30486	conserved	rhesus
P1_6:159682493_159693167:-:5:6691	0.00206861	conserved	rhesus
P1_6:159736266_159755611:+:7:11911	0.0463214	conserved	rhesus
P1_6:163415194_163570710:+:8:10261	0.325706	conserved	rhesus
P1_6:169704003_169724129:-:12:16951	0.248344	conserved	rhesus
P1_6:24403089_24423694:+:11:12901	0.0609211	conserved	rhesus
P1_6:26545207_26545479:+:1:2731	0.498743	conserved	rhesus
P1_6:28148408_28154017:+:5:17371	0.00680363	conserved	rhesus
P1_6:28904070_28923632:-:8:15421	0.010242	conserved	rhesus
P1_6:3006553_3019655:+:6:6961	10.4298	conserved	rhesus
P1_6:30067411_30069306:+:3:3811	0.0382654	conserved	rhesus
[truncated: 658 more rows]

## Sheet: CRISPR screens
orf	gene	class	age	sp1	ko
P1_11:95067531_95067974:+:1:444	STRG-HSA-10029	intORF	2	human	not_tested
P1_11:96384750_96387543:-:3:66	STRG-HSA-10053	uORF	2	human	tested
P1_11:100687407_100687502:+:1:96	STRG-HSA-10075	uORF	2	human	not_tested
P1_11:102110568_102110720:+:1:153	STRG-HSA-10099	uORF	2	human	not_tested
P1_11:103091863_103092162:-:1:300	STRG-HSA-10119	uoORF	2	human	not_tested
P1_11:108008967_108009362:+:1:396	STRG-HSA-10225	uoORF	2	human	not_tested
P1_11:108009032_108009148:+:1:117	STRG-HSA-10225	uORF	2	human	positive_hit
P1_11:111910376_111910755:-:2:159	STRG-HSA-10279	uoORF	2	human	not_tested
P1_11:111910588_111910635:-:1:48	STRG-HSA-10279	uORF	0.5	human	not_tested
P1_11:111910663_111910725:-:1:63	STRG-HSA-10279	uORF	2	human	not_tested
P1_11:111911849_111911896:-:1:48	STRG-HSA-10279	uORF	2	human	not_tested
P1_11:111911865_111911948:-:1:84	STRG-HSA-10279	uORF	2	human	positive_hit
P1_11:111912747_111913464:+:2:201	STRG-HSA-10283	uoORF	2	human	not_tested
P1_11:112025375_112025509:+:1:135	STRG-HSA-10289	uoORF	2	human	not_tested
P1_11:114059726_114059782:+:1:57	STRG-HSA-10353	uORF	2	human	not_tested
P1_11:117199411_117203081:+:2:102	STRG-HSA-10403	uoORF	2	human	not_tested
P1_11:117229844_117232316:-:3:423	STRG-HSA-10405	ncRNA-ORF	2	human	positive_hit
P1_11:117316027_117316098:-:1:72	STRG-HSA-10409	uORF	2	human	not_tested
P1_1:31361135_31361350:-:1:216	STRG-HSA-1041	lncRNA-ORF	0.5	human	not_tested
P1_11:117841851_117876609:-:4:135	STRG-HSA-10417	uoORF	2	human	not_tested
P1_11:118572507_118581315:+:2:114	STRG-HSA-10453	uoORF	2	human	not_tested
P1_11:118925720_118925932:-:1:213	STRG-HSA-10472	uORF	2	human	not_tested
P1_11:119018046_119018420:-:2:147	STRG-HSA-10482	uoORF	2	human	not_tested
P1_11:119029333_119029530:-:1:198	STRG-HSA-10486	ncRNA-ORF	2	human	positive_hit
P1_11:119334867_119335034:+:1:168	STRG-HSA-10507	uORF	2	human	tested
P1_11:119728752_119728853:-:1:102	STRG-HSA-10519	uORF	0.5	human	positive_hit
P1_11:122091646_122091732:-:1:87	STRG-HSA-10547	lncRNA-ORF	2	human	not_tested
P1_11:124622914_124622991:+:1:78	STRG-HSA-10586	uORF	2	human	not_tested
P1_11:125572468_125572509:+:1:42	STRG-HSA-10623	uORF	2	human	tested
P1_11:125592880_125595919:+:2:78	STRG-HSA-10626	uoORF	2	human	not_tested
P1_11:126290568_126290949:+:2:165	STRG-HSA-10655	uoORF	2	human	tested
P1_1:31919563_31938010:-:2:120	STRG-HSA-1066	uORF	2	human	tested
P1_1:31938056_31938217:-:1:162	STRG-HSA-1066	uORF	2	human	positive_hit
P1_11:126342203_126355549:-:2:228	STRG-HSA-10661	lncRNA-ORF	0.5	human	not_tested
P1_11:130069902_130069961:+:1:60	STRG-HSA-10708	uORF	2	human	tested
P1_12:389168_389197:-:1:30	STRG-HSA-10793	uORF	2	human	not_tested
P1_12:460214_460270:+:1:57	STRG-HSA-10798	uORF	2	human	not_tested
P1_12:752837_753226:+:1:390	STRG-HSA-10809	uORF	2	human	not_tested
P1_12:1970909_1971004:+:1:96	STRG-HSA-10843	ncRNA-ORF	2	human	positive_hit
P1_12:2885285_2885512:+:1:228	STRG-HSA-10881	uoORF	2	human	not_tested
P1_12:2994852_3011018:+:2:156	STRG-HSA-10886	ncRNA-ORF	2	human	positive_hit
P1_12:6341824_6341961:-:1:138	STRG-HSA-10975	uORF	2	human	tested
P1_12:6450964_6451493:-:2:42	STRG-HSA-10979	lncRNA-ORF	0.5	human	positive_hit
P1_12:6493209_6493238:-:1:30	STRG-HSA-10984	uORF	2	human	not_tested
P1_12:6606327_6607342:-:2:168	STRG-HSA-10993	uoORF	2	human	not_tested
P1_12:6752319_6753059:-:2:165	STRG-HSA-11011	uoORF	2	human	not_tested
P1_12:6752342_6753022:-:2:105	STRG-HSA-11011	uORF	2	human	positive_hit
P1_12:6969545_6970625:-:3:327	STRG-HSA-11043	uoORF	2	human	not_tested
P1_12:7060699_7060875:+:1:177	STRG-HSA-11044	uORF	2	human	not_tested
P1_12:7061798_7062516:+:2:162	STRG-HSA-11044	ncRNA-ORF	2	human	not_tested
P1_12:7091595_7092462:-:2:162	STRG-HSA-11050	uoORF	2	human	not_tested
P1_12:7503662_7503715:-:1:54	STRG-HSA-11059	uoORF	2	human	not_tested
P1_12:7936125_7936175:-:1:51	STRG-HSA-11076	uORF	2	human	not_tested
P1_12:8032775_8032894:+:1:120	STRG-HSA-11083	uORF	2	human	not_tested
P1_1:1374358_1375053:-:3:231	STRG-HSA-111	uoORF	2	human	not_tested
P1_12:8949517_8949729:-:1:213	STRG-HSA-11130	uORF	2	human	tested
P1_12:9115894_9115932:-:1:39	STRG-HSA-11139	uORF	2	human	not_tested
P1_12:10212924_10213037:+:1:114	STRG-HSA-11185	uORF	2	human	not_tested
P1_12:10212980_10213048:+:1:69	STRG-HSA-11185	uORF	2	human	not_tested
P1_12:11047148_11171599:-:2:219	STRG-HSA-11215	ncRNA-ORF	2	human	positive_hit
P1_12:12343341_12350117:-:2:114	STRG-HSA-11259	uORF	2	human	not_tested
P1_12:12717669_12717767:+:1:99	STRG-HSA-11276	uORF	2	human	tested
P1_12:12717821_12717862:+:1:42	STRG-HSA-11276	uoORF	2	human	not_tested
P1_12:14774407_14774457:+:1:51	STRG-HSA-11328	uORF	2	human	not_tested
P1_12:14885788_14885835:-:1:48	STRG-HSA-11338	uoORF	2	human	not_tested
P1_12:15682960_15789183:-:2:36	STRG-HSA-11348	uORF	0.5	human	not_tested
P1_12:15882405_15882425:+:1:21	STRG-HSA-11352	uORF	2	human	not_tested
P1_12:15882619_15882717:+:1:99	STRG-HSA-11352	uoORF	2	human	not_tested
P1_1:1407246_1407275:-:1:30	STRG-HSA-114	uORF	2	human	not_tested
P1_12:20105683_20109776:-:2:162	STRG-HSA-11409	lncRNA-ORF	0.5	human	positive_hit
P1_12:21501878_21506951:+:2:138	STRG-HSA-11431	uoORF	2	human	not_tested
P1_12:21531137_21531217:+:1:81	STRG-HSA-11432	ncRNA-ORF	0.5	human	not_tested
P1_12:21941288_21941404:-:1:117	STRG-HSA-11446	uORF	2	human	not_tested
P1_12:26938526_26938597:+:1:72	STRG-HSA-11510	ncRNA-ORF	2	human	tested
P1_12:30695747_30695803:-:1:57	STRG-HSA-11567	uORF	2	human	tested
P1_12:42325972_42326073:-:1:102	STRG-HSA-11710	uORF	2	human	positive_hit
P1_12:42325983_42326018:-:1:36	STRG-HSA-11710	uORF	2	human	positive_hit
P1_12:46243230_46268932:-:2:153	STRG-HSA-11769	uORF	2	human	not_tested
P1_12:46268861_46268905:-:1:45	STRG-HSA-11769	uORF	2	human	not_tested
P1_12:46372526_46372561:-:1:36	STRG-HSA-11774	uORF	2	human	not_tested
P1_12:46372680_46372712:-:1:33	STRG-HSA-11774	uORF	2	human	not_tested
P1_12:47963631_47964298:+:2:93	STRG-HSA-11815	uoORF	2	human	not_tested
P1_12:47964250_47965290:+:2:183	STRG-HSA-11815	intORF	2	human	not_tested
P1_12:48852114_48852131:-:1:18	STRG-HSA-11870	uORF	2	human	not_tested
P1_12:49106994_49110569:-:2:138	STRG-HSA-11887	uoORF	2	human	not_tested
P1_12:49131306_49131368:-:1:63	STRG-HSA-11888	uORF	2	human	positive_hit
P1_12:49189040_49189066:-:1:27	STRG-HSA-11888	uORF	2	human	not_tested
P1_12:49566198_49568050:-:3:141	STRG-HSA-11911	uoORF	2	human	positive_hit
P1_12:49752465_49752497:+:1:33	STRG-HSA-11921	uoORF	2	human	not_tested
P1_12:50112284_50120065:+:2:48	STRG-HSA-11943	uoORF	2	human	positive_hit
P1_12:51172952_51173104:-:1:153	STRG-HSA-11988	uORF	2	human	tested
P1_12:52070090_52070389:+:2:189	STRG-HSA-12023	uORF	2	human	not_tested
P1_1:35636426_35641490:-:2:156	STRG-HSA-1207	uoORF	2	human	not_tested
P1_12:54257572_54280027:-:2:141	STRG-HSA-12102	uoORF	2	human	not_tested
P1_12:55729435_55729455:-:1:21	STRG-HSA-12144	uORF	2	human	not_tested
P1_12:55833524_55834988:+:2:156	STRG-HSA-12157	pseudogene	2	human	not_tested
P1_12:55974110_55986877:+:2:39	STRG-HSA-12166	uORF	2	human	positive_hit
P1_12:56116664_56116747:+:1:84	STRG-HSA-12179	uORF	2	human	tested
P1_12:56158904_56158924:+:1:21	STRG-HSA-12188	ncRNA-ORF	2	human	not_tested
P1_12:56267334_56267384:+:1:51	STRG-HSA-12197	ncRNA-ORF	2	human	not_tested
P1_1:1434049_1434378:-:1:330	STRG-HSA-122	lncRNA-ORF	0.5	human	tested
P1_1:35931294_35945764:+:2:225	STRG-HSA-1221	uoORF	2	human	positive_hit
P1_12:56688130_56688171:-:1:42	STRG-HSA-12226	uORF	2	human	not_tested
P1_12:57108184_57111213:-:2:201	STRG-HSA-12255	uoORF	2	human	not_tested
P1_1:36156307_36156387:+:1:81	STRG-HSA-1229	uORF	2	human	positive_hit
P1_12:57726325_57727189:+:2:279	STRG-HSA-12290	lncRNA-ORF	0.5	human	not_tested
P1_12:57754970_57755227:+:1:258	STRG-HSA-12295	uORF	2	human	not_tested
P1_12:57846687_57846701:-:1:15	STRG-HSA-12304	uORF	2	human	not_tested
P1_12:57931610_57935536:-:2:195	STRG-HSA-12313	lncRNA-ORF	2	human	tested
P1_12:57935798_57935902:-:1:105	STRG-HSA-12313	lncRNA-ORF	0.5	human	not_tested
P1_1:36259388_36259483:+:1:96	STRG-HSA-1233	ncRNA-ORF	2	human	tested
P1_12:65825191_65825253:+:1:63	STRG-HSA-12441	uORF	0.5	human	not_tested
P1_12:65825073_65825123:+:1:51	STRG-HSA-12441	uORF	0.5	human	positive_hit
P1_12:67269642_67269785:+:1:144	STRG-HSA-12468	uoORF	2	human	not_tested
P1_12:68611009_68611032:+:1:24	STRG-HSA-12492	uORF	2	human	not_tested
P1_12:69755392_69755445:+:1:54	STRG-HSA-12533	uoORF	2	human	not_tested
P1_12:71686586_71686684:+:1:99	STRG-HSA-12570	uoORF	2	human	positive_hit
P1_12:71754925_71755263:+:1:339	STRG-HSA-12572	uoORF	2	human	positive_hit
P1_12:71754942_71755046:+:1:105	STRG-HSA-12572	uORF	2	human	not_tested
P1_12:76031288_76031464:-:1:177	STRG-HSA-12604	uoORF	2	human	not_tested
P1_12:76074206_76084607:-:2:75	STRG-HSA-12608	uoORF	2	human	positive_hit
P1_12:88141900_88142064:-:1:165	STRG-HSA-12718	uORF	2	human	tested
P1_12:88142404_88142460:+:1:57	STRG-HSA-12720	uORF	2	human	positive_hit
P1_12:88580275_88580388:-:1:114	STRG-HSA-12722	uoORF	2	human	positive_hit
P1_12:91108976_91111468:-:2:96	STRG-HSA-12765	uoORF	2	human	not_tested
P1_12:91178476_91179443:-:2:192	STRG-HSA-12768	uoORF	2	human	not_tested
P1_12:91178561_91182689:-:2:60	STRG-HSA-12768	uORF	2	human	not_tested
P1_12:92145757_92145828:-:1:72	STRG-HSA-12772	uORF	2	human	positive_hit
P1_12:93677388_93677414:+:1:27	STRG-HSA-12813	uORF	2	human	not_tested
P1_1:37808294_37809134:+:3:372	STRG-HSA-1282	uoORF	2	human	not_tested
P1_12:95859012_95861168:+:2:66	STRG-HSA-12881	uoORF	2	human	not_tested
P1_12:98515689_98515820:+:1:132	STRG-HSA-12922	uORF	2	human	not_tested
P1_12:98593725_98595534:+:3:279	STRG-HSA-12925	uoORF	2	human	not_tested
P1_12:103930436_103930519:+:1:84	STRG-HSA-13012	uoORF	2	human	not_tested
P1_12:106304100_106312373:+:3:405	STRG-HSA-13073	uORF	2	human	not_tested
P1_12:106955988_106957105:+:2:102	STRG-HSA-13086	uORF	2	human	not_tested
P1_12:106985161_106987158:-:2:255	STRG-HSA-13087	uORF	2	human	tested
P1_12:107760611_107761008:-:2:213	STRG-HSA-13102	uORF	2	human	tested
P1_12:109477651_109477710:+:1:60	STRG-HSA-13146	uORF	2	human	tested
P1_12:109478002_109478103:+:1:102	STRG-HSA-13146	uORF	2	human	not_tested
P1_12:110281629_110281862:+:1:234	STRG-HSA-13172	uoORF	2	human	not_tested
P1_12:110281316_110281336:+:1:21	STRG-HSA-13172	uORF	2	human	not_tested
P1_12:110742695_110742787:-:1:93	STRG-HSA-13197	uoORF	2	human	not_tested
P1_12:110919186_110920572:-:2:54	STRG-HSA-13204	uoORF	2	human	not_tested
P1_12:110937200_110937430:+:1:231	STRG-HSA-13205	lncRNA-ORF	0.5	human	positive_hit
P1_12:111839851_111840356:-:2:177	STRG-HSA-13233	lncRNA-ORF	0.5	human	not_tested
P1_12:113185884_113186211:+:2:165	STRG-HSA-13284	uORF	2	human	not_tested
P1_12:114409475_114409714:+:1:240	STRG-HSA-13315	lncRNA-ORF	2	human	positive_hit
P1_12:119178974_119178988:+:1:15	STRG-HSA-13403	uORF	2	human	not_tested
P1_12:119179001_119179063:+:1:63	STRG-HSA-13403	uORF	2	human	positive_hit
P1_12:119179027_119179221:+:1:195	STRG-HSA-13403	uORF	2	human	not_tested
P1_12:119179047_119179214:+:1:168	STRG-HSA-13403	uORF	2	human	not_tested
P1_12:120496101_120496169:+:1:69	STRG-HSA-13454	uORF	2	human	not_tested
P1_12:120534697_120534957:+:1:261	STRG-HSA-13465	uoORF	2	human	positive_hit
P1_12:120687180_120687227:+:1:48	STRG-HSA-13472	uORF	2	human	positive_hit
P1_12:121400163_121400216:+:1:54	STRG-HSA-13498	uoORF	2	human	positive_hit
P1_12:123584593_123584643:+:1:51	STRG-HSA-13596	uoORF	2	human	not_tested
P1_12:123973624_123973992:+:1:369	STRG-HSA-13618	uORF	2	human	tested
P1_12:124011735_124011851:+:1:117	STRG-HSA-13618	uORF	2	human	not_tested
P1_12:124913774_124914597:-:2:12	STRG-HSA-13642	ncRNA-ORF	2	human	not_tested
P1_12:124914583_124914606:-:1:24	STRG-HSA-13642	uORF	2	human	not_tested
P1_12:133130942_133130992:+:1:51	STRG-HSA-13779	ncRNA-ORF	2	human	not_tested
P1_13:19782843_19782896:-:1:54	STRG-HSA-13801	uORF	2	human	not_tested
P1_13:20160965_20161024:-:1:60	STRG-HSA-13818	uORF	2	human	positive_hit
P1_13:21061361_21061504:-:1:144	STRG-HSA-13841	uORF	2	human	positive_hit
P1_13:23181008_23181067:+:1:60	STRG-HSA-13877	uORF	2	human	not_tested
P1_13:25274165_25287344:-:2:144	STRG-HSA-13918	uoORF	2	human	not_tested
P1_13:25301687_25301713:+:1:27	STRG-HSA-13920	uORF	2	human	not_tested
P1_13:27251365_27253780:+:2:237	STRG-HSA-13948	uoORF	2	human	not_tested
P1_13:27440430_27450533:-:3:114	STRG-HSA-13954	uoORF	2	human	positive_hit
P1_13:29428724_29428807:+:1:84	STRG-HSA-13980	ncRNA-ORF	2	human	positive_hit
P1_13:29428811_29440001:+:2:105	STRG-HSA-13980	uoORF	2	human	tested
P1_13:29553792_29553833:-:1:42	STRG-HSA-13988	uORF	2	human	not_tested
P1_13:29849926_29850012:-:1:87	STRG-HSA-13989	uORF	2	human	tested
P1_13:30631043_30631321:+:1:279	STRG-HSA-14012	uoORF	2	human	not_tested
P1_13:32536976_32538637:-:2:72	STRG-HSA-14040	ncRNA-ORF	2	human	not_tested
P1_13:32648768_32648869:+:1:102	STRG-HSA-14044	uoORF	2	human	not_tested
P1_13:38687106_38687318:+:1:213	STRG-HSA-14122	uORF	2	human	not_tested
P1_13:39037786_39037938:-:1:153	STRG-HSA-14125	uORF	2	human	positive_hit
P1_1:41382346_41382681:+:1:336	STRG-HSA-1420	ncRNA-ORF	2	human	not_tested
P1_13:44436609_44436764:-:1:156	STRG-HSA-14240	uoORF	2	human	not_tested
P1_13:45120601_45136740:+:2:129	STRG-HSA-14251	uoORF	2	human	not_tested
P1_13:46052562_46052627:-:1:66	STRG-HSA-14277	uORF	2	human	not_tested
P1_13:75481521_75482066:-:1:546	STRG-HSA-14576	uoORF	2	human	not_tested
P1_13:75760999_75795426:+:2:66	STRG-HSA-14582	intORF	2	human	not_tested
P1_13:80337647_80340724:-:2:213	STRG-HSA-14633	uoORF	2	human	positive_hit
P1_13:80337724_80340627:-:2:39	STRG-HSA-14633	uORF	2	human	not_tested
P1_13:80337738_80340752:-:2:150	STRG-HSA-14633	uORF	2	human	tested
P1_13:97222443_97222526:+:1:84	STRG-HSA-14723	uORF	2	human	not_tested
P1_13:98576946_98576987:-:1:42	STRG-HSA-14743	uORF	0.5	human	not_tested
P1_13:100668668_100668778:-:1:111	STRG-HSA-14797	uoORF	2	human	not_tested
P1_1:42943315_42958785:-:2:159	STRG-HSA-1481	uoORF	2	human	not_tested
P1_13:102394672_102394896:+:1:225	STRG-HSA-14817	lncRNA-ORF	2	human	not_tested
P1_13:102798846_102798974:-:1:129	STRG-HSA-14826	uORF	2	human	tested
P1_13:106535382_106535444:-:1:63	STRG-HSA-14834	uORF	2	human	not_tested
P1_13:110242700_110307127:-:2:219	STRG-HSA-14880	uoORF	2	human	not_tested
P1_13:110307088_110307114:-:1:27	STRG-HSA-14880	uORF	2	human	not_tested
P1_13:110307377_110357488:+:4:312	STRG-HSA-14884	uoORF	2	human	not_tested
P1_13:110307453_110307515:+:1:63	STRG-HSA-14884	uORF	2	human	not_tested
P1_13:112968212_112968640:-:1:429	STRG-HSA-14930	lncRNA-ORF	2	human	tested
P1_13:113491128_113495505:+:2:150	STRG-HSA-14962	uORF	2	human	not_tested
P1_14:20329247_20329366:-:1:120	STRG-HSA-15005	uORF	2	human	positive_hit
P1_14:20802023_20802321:-:2:144	STRG-HSA-15037	uoORF	2	human	not_tested
P1_14:20802076_20802811:-:2:33	STRG-HSA-15037	uORF	2	human	not_tested
P1_14:20802308_20802808:-:2:24	STRG-HSA-15037	uORF	2	human	not_tested
P1_1:43172215_43172274:-:1:60	STRG-HSA-1507	uORF	2	human	not_tested
P1_14:22501651_22550663:+:4:438	STRG-HSA-15095	lncRNA-ORF	2	human	not_tested
P1_14:22871855_22872004:+:1:150	STRG-HSA-15162	uORF	2	human	not_tested
P1_14:22982205_22982537:-:1:333	STRG-HSA-15169	uoORF	2	human	not_tested
P1_14:23307201_23307260:+:1:60	STRG-HSA-15199	uORF	2	human	not_tested
P1_14:23434203_23435632:-:2:60	STRG-HSA-15205	uORF	2	human	not_tested
P1_14:23941143_23953979:-:2:222	STRG-HSA-15222	lncRNA-ORF	2	human	positive_hit
P1_14:24115384_24115431:+:1:48	STRG-HSA-15234	uORF	2	human	not_tested
P1_14:24115475_24115549:+:1:75	STRG-HSA-15234	uORF	2	human	tested
P1_14:24115683_24116927:+:2:78	STRG-HSA-15234	intORF	2	human	not_tested
P1_14:24131629_24132444:+:2:435	STRG-HSA-15234	intORF	2	human	not_tested
P1_14:24131760_24132212:+:2:72	STRG-HSA-15234	intORF	2	human	not_tested
P1_14:24141268_24141523:-:2:135	STRG-HSA-15237	uoORF	2	human	positive_hit
P1_14:24147560_24147685:+:1:126	STRG-HSA-15240	uORF	2	human	positive_hit
P1_14:24172240_24172744:+:3:300	STRG-HSA-15242	uoORF	2	human	not_tested
P1_14:24172288_24172416:+:1:129	STRG-HSA-15242	uORF	2	human	not_tested
P1_14:24242405_24242488:-:1:84	STRG-HSA-15256	uORF	2	human	positive_hit
P1_14:24437914_24437922:+:1:9	STRG-HSA-15273	dORF	0.5	human	not_tested
P1_1:43707550_43736241:+:2:153	STRG-HSA-1533	uORF	2	human	not_tested
P1_14:34983108_34996688:+:2:120	STRG-HSA-15409	ncRNA-ORF	2	human	not_tested
P1_14:34983116_34996699:+:2:123	STRG-HSA-15409	uORF	2	human	tested
P1_14:35292349_35292552:+:1:204	STRG-HSA-15415	uORF	2	human	not_tested
P1_1:43947034_43947237:+:1:204	STRG-HSA-1545	uORF	2	human	not_tested
P1_14:37172386_37172661:+:1:276	STRG-HSA-15455	lncRNA-ORF	0.5	human	not_tested
P1_1:43970020_43970097:+:1:78	STRG-HSA-1547	ncRNA-ORF	2	human	positive_hit
P1_14:39096115_39103147:-:2:141	STRG-HSA-15486	uoORF	2	human	not_tested
P1_14:41605086_41605244:-:1:159	STRG-HSA-15512	lncRNA-ORF	0.5	human	tested
P1_14:44962385_44962525:+:1:141	STRG-HSA-15544	uoORF	2	human	positive_hit
P1_1:1839196_1890884:-:2:108	STRG-HSA-156	uORF	2	human	not_tested
P1_1:1825463_1890953:-:2:171	STRG-HSA-156	uORF	2	human	not_tested
P1_14:49633829_49634167:-:1:339	STRG-HSA-15614	intORF	2	human	not_tested
P1_14:49893732_49893836:+:1:105	STRG-HSA-15640	uoORF	2	human	not_tested
P1_14:50668149_50668271:-:1:123	STRG-HSA-15668	uORF	2	human	positive_hit
P1_1:44631977_44632003:+:1:27	STRG-HSA-1568	ncRNA-ORF	2	human	not_tested
P1_14:51094806_51094868:-:1:63	STRG-HSA-15695	intORF	2	human	not_tested
P1_14:51689720_51689743:+:1:24	STRG-HSA-15710	uORF	2	human	not_tested
P1_14:52695553_52695663:-:1:111	STRG-HSA-15742	uORF	2	human	positive_hit
P1_14:53953350_53956678:-:2:180	STRG-HSA-15759	uORF	2	human	positive_hit
P1_14:54567776_54567895:+:1:120	STRG-HSA-15771	uORF	2	human	not_tested
P1_14:54789157_54789405:+:1:249	STRG-HSA-15771	dORF	2	human	not_tested
P1_14:54684933_54687401:-:3:294	STRG-HSA-15772	lncRNA-ORF	0.5	human	not_tested
P1_14:55027413_55043015:+:2:123	STRG-HSA-15780	uORF	2	human	positive_hit
P1_14:57268709_57268816:-:1:108	STRG-HSA-15837	uORF	2	human	positive_hit
P1_14:57269196_57269291:+:1:96	STRG-HSA-15838	uORF	2	human	positive_hit
P1_14:58273955_58273999:-:1:45	STRG-HSA-15846	lncRNA-ORF	2	human	not_tested
P1_14:58274122_58291665:-:2:45	STRG-HSA-15846	lncRNA-ORF	2	human	not_tested
P1_14:58291680_58298079:-:2:153	STRG-HSA-15846	lncRNA-ORF	2	human	not_tested
P1_1:44981038_44986505:-:2:153	STRG-HSA-1585	uoORF	2	human	not_tested
P1_14:58200205_58202899:+:2:135	STRG-HSA-15853	ncRNA-ORF	2	human	not_tested
P1_14:58244886_58244924:+:1:39	STRG-HSA-15856	uoORF	2	human	not_tested
P1_14:58411968_58427063:-:3:102	STRG-HSA-15872	uORF	2	human	not_tested
P1_14:59484526_59486770:+:2:126	STRG-HSA-15898	uoORF	2	human	positive_hit
P1_14:60249400_60249474:+:1:75	STRG-HSA-15911	ncRNA-ORF	2	human	positive_hit
P1_14:61695761_61720386:+:2:84	STRG-HSA-15945	uoORF	2	human	not_tested
P1_14:63542992_63543156:-:1:165	STRG-HSA-15952	uORF	2	human	not_tested
P1_14:64214204_64214326:+:1:123	STRG-HSA-15968	ncRNA-ORF	2	human	not_tested
P1_14:65102329_65102364:-:1:36	STRG-HSA-16006	uoORF	2	human	not_tested
P1_14:67816003_67816567:-:2:78	STRG-HSA-16046	uORF	2	human	tested
P1_1:45551140_45561868:+:2:96	STRG-HSA-1606	uoORF	2	human	not_tested
P1_14:68790488_68793038:-:2:162	STRG-HSA-16074	uoORF	2	human	not_tested
P1_14:68979043_68979129:-:1:87	STRG-HSA-16080	uoORF	2	human	not_tested
P1_14:69203917_69203949:+:1:33	STRG-HSA-16089	uORF	0.5	human	not_tested
P1_14:69394854_69398279:-:2:108	STRG-HSA-16095	uoORF	2	human	not_tested
P1_14:69398714_69398821:+:1:108	STRG-HSA-16096	uORF	2	human	positive_hit
P1_14:69658513_69658611:+:1:99	STRG-HSA-16102	uoORF	2	human	tested
P1_14:69767149_69768147:+:2:117	STRG-HSA-16104	uORF	2	human	not_tested
P1_14:69767319_69768147:+:2:72	STRG-HSA-16104	ncRNA-ORF	2	human	tested
P1_14:69768806_69768904:+:1:99	STRG-HSA-16104	ncRNA-ORF	2	human	not_tested
P1_14:69768857_69769198:+:2:57	STRG-HSA-16104	ncRNA-ORF	2	human	not_tested
P1_14:70329226_70359627:-:2:120	STRG-HSA-16108	ncRNA-ORF	2	human	not_tested
P1_14:70342695_70359642:-:2:159	STRG-HSA-16108	uoORF	2	human	not_tested
P1_14:71400877_71529352:+:3:186	STRG-HSA-16149	ncRNA-ORF	2	human	tested
P1_14:71529355_71587635:+:2:81	STRG-HSA-16149	uORF	0.5	human	not_tested
P1_14:73026998_73027030:-:1:33	STRG-HSA-16176	uORF	0.5	human	not_tested
P1_1:45661165_45686470:-:2:120	STRG-HSA-1618	uORF	2	human	not_tested
P1_14:73147866_73148072:+:2:117	STRG-HSA-16182	uoORF	2	human	not_tested
P1_14:73355753_73409999:-:3:162	STRG-HSA-16189	uORF	2	human	positive_hit
P1_14:74692176_74712968:-:2:189	STRG-HSA-16266	uORF	2	human	tested
P1_1:45913682_45913804:+:1:123	STRG-HSA-1627	ncRNA-ORF	2	human	not_tested
P1_14:75657511_75660871:-:2:120	STRG-HSA-16316	ncRNA-ORF	2	human	not_tested
P1_1:46132252_46132389:-:1:138	STRG-HSA-1632	uORF	2	human	tested
P1_14:76761827_76761997:+:1:171	STRG-HSA-16346	uORF	2	human	not_tested
P1_14:77105667_77105705:+:1:39	STRG-HSA-16367	uORF	2	human	not_tested
P1_14:77458119_77458181:+:1:63	STRG-HSA-16389	uORF	2	human	not_tested
P1_14:88554696_88554827:-:1:132	STRG-HSA-16475	uORF	2	human	not_tested
P1_14:90397148_90400077:+:2:99	STRG-HSA-16511	ncRNA-ORF	2	human	not_tested
P1_1:46303702_46303746:+:1:45	STRG-HSA-1653	uORF	2	human	not_tested
P1_1:46303728_46303760:+:1:33	STRG-HSA-1653	uORF	2	human	not_tested
P1_14:91510261_91510359:-:1:99	STRG-HSA-16536	uORF	2	human	positive_hit
P1_14:92121988_92122041:+:1:54	STRG-HSA-16551	uORF	2	human	positive_hit
P1_14:92732722_92748505:-:2:111	STRG-HSA-16558	uoORF	2	human	not_tested
P1_14:93184269_93184923:-:2:459	STRG-HSA-16566	uORF	2	human	not_tested
P1_14:93964464_93964568:-:1:105	STRG-HSA-16585	uoORF	2	human	not_tested
P1_14:93976462_93976725:-:1:264	STRG-HSA-16585	uORF	2	human	not_tested
P1_14:99481426_99481458:+:1:33	STRG-HSA-16671	uORF	2	human	not_tested
P1_14:100369191_100375358:-:2:144	STRG-HSA-16697	ncRNA-ORF	2	human	not_tested
P1_14:100374249_100375331:-:2:66	STRG-HSA-16697	uORF	2	human	not_tested
P1_14:100726945_100728402:+:2:198	STRG-HSA-16711	uoORF	2	human	not_tested
P1_1:46718955_46719092:-:1:138	STRG-HSA-1673	uORF	2	human	not_tested
P1_14:103335604_103335924:+:1:321	STRG-HSA-16824	uoORF	2	human	not_tested
P1_14:103385546_103385662:+:1:117	STRG-HSA-16829	uORF	2	human	positive_hit
P1_14:103385828_103385887:+:1:60	STRG-HSA-16829	uORF	2	human	not_tested
P1_14:103629250_103629372:+:1:123	STRG-HSA-16839	uORF	2	human	not_tested
P1_14:104755678_104755773:+:1:96	STRG-HSA-16880	intORF	2	human	not_tested
P1_14:105643203_105643890:-:2:591	STRG-HSA-16937	lncRNA-ORF	2	human	not_tested
P1_14:105668249_105864605:-:6:1008	STRG-HSA-16937	lncRNA-ORF	2	human	not_tested
P1_14:105707168_105864605:-:4:1080	STRG-HSA-16937	lncRNA-ORF	2	human	not_tested
P1_14:105769237_105769924:-:2:591	STRG-HSA-16937	lncRNA-ORF	2	human	not_tested
P1_14:105854343_105855984:-:4:1128	STRG-HSA-16937	lncRNA-ORF	2	human	not_tested
P1_15:22838748_22838861:+:1:114	STRG-HSA-17061	uORF	2	human	positive_hit
P1_15:24955010_24955030:+:1:21	STRG-HSA-17088	uORF	2	human	not_tested
P1_15:25438626_25438709:-:1:84	STRG-HSA-17123	uORF	2	human	not_tested
P1_15:30904539_30904658:+:1:120	STRG-HSA-17237	ncRNA-ORF	2	human	not_tested
P1_1:50960008_50960073:-:1:66	STRG-HSA-1725	uORF	2	human	not_tested
P1_15:34163651_34209961:-:2:51	STRG-HSA-17291	uoORF	2	human	not_tested
P1_15:34225044_34225118:+:1:75	STRG-HSA-17292	uoORF	2	human	not_tested
P1_15:34343022_34343090:-:1:69	STRG-HSA-17296	uoORF	2	human	not_tested
P1_15:34794801_34795508:-:2:33	STRG-HSA-17313	uoORF	2	human	not_tested
P1_15:34983440_34987565:-:2:60	STRG-HSA-17320	uORF	2	human	not_tested
P1_15:34987642_34988197:-:2:114	STRG-HSA-17320	uORF	2	human	tested
P1_1:51236315_51236431:+:1:117	STRG-HSA-1734	uORF	2	human	positive_hit
P1_15:37099919_37100068:-:1:150	STRG-HSA-17376	uORF	2	human	not_tested
P1_15:37100379_37100483:-:1:105	STRG-HSA-17376	uORF	0.5	human	positive_hit
P1_15:39581155_39582220:+:3:198	STRG-HSA-17407	uoORF	2	human	not_tested
P1_15:40064580_40065342:+:2:144	STRG-HSA-17421	lncRNA-ORF	0.5	human	positive_hit
P1_15:40323756_40323863:+:1:108	STRG-HSA-17445	uORF	0.5	human	not_tested
P1_15:40340078_40340185:-:1:108	STRG-HSA-17446	pseudogene	2	human	not_tested
P1_15:41774564_41775224:+:2:105	STRG-HSA-17524	uORF	2	human	positive_hit
P1_15:43330784_43330831:+:1:48	STRG-HSA-17582	uORF	2	human	positive_hit
P1_15:43492400_43493105:-:2:138	STRG-HSA-17590	uoORF	2	human	not_tested
P1_15:43792336_43792380:+:1:45	STRG-HSA-17613	ncRNA-ORF	2	human	not_tested
P1_15:43879720_43879809:-:1:90	STRG-HSA-17622	uORF	2	human	not_tested
P1_15:44536401_44536661:-:1:261	STRG-HSA-17639	lncRNA-ORF	2	human	positive_hit
P1_15:44729246_44729389:+:1:144	STRG-HSA-17652	ncRNA-ORF	0.5	human	positive_hit
P1_15:44729373_44729501:+:1:129	STRG-HSA-17652	ncRNA-ORF	0	human	tested
P1_15:45376731_45378484:-:2:189	STRG-HSA-17679	uoORF	2	human	not_tested
P1_15:45587407_45592144:+:2:129	STRG-HSA-17692	uoORF	2	human	positive_hit
P1_1:52055023_52055166:-:1:144	STRG-HSA-1771	uoORF	2	human	not_tested
P1_1:52055509_52055691:-:1:183	STRG-HSA-1771	uORF	2	human	positive_hit
P1_15:48331463_48331519:+:1:57	STRG-HSA-17713	uoORF	2	human	positive_hit
P1_15:48644871_48645683:-:2:189	STRG-HSA-17714	uORF	2	human	not_tested
P1_15:50648802_50686717:-:4:390	STRG-HSA-17774	uoORF	2	human	positive_hit
P1_15:51919082_51930609:-:8:927	STRG-HSA-17821	pseudogene	2	human	not_tested
P1_15:52019251_52045844:+:2:141	STRG-HSA-17823	uORF	2	human	positive_hit
P1_15:55385702_55408279:-:3:141	STRG-HSA-17862	uoORF	2	human	not_tested
P1_15:56918223_56918447:-:1:225	STRG-HSA-17897	lncRNA-ORF	2	human	not_tested
P1_15:57599471_57599692:+:2:129	STRG-HSA-17929	ncRNA-ORF	0.5	human	not_tested
P1_15:58771326_58771373:+:1:48	STRG-HSA-17962	uORF	2	human	tested
P1_15:63062643_63066006:+:2:114	STRG-HSA-18056	ncRNA-ORF	2	human	not_tested
P1_15:64093701_64093811:-:1:111	STRG-HSA-18077	uoORF	2	human	not_tested
P1_15:64691589_64703067:-:2:42	STRG-HSA-18095	ncRNA-ORF	2	human	not_tested
P1_15:65185165_65185299:-:1:135	STRG-HSA-18144	uORF	2	human	positive_hit
P1_15:65869545_65877430:+:2:180	STRG-HSA-18169	uoORF	2	human	not_tested
P1_15:66702469_66702636:+:1:168	STRG-HSA-18195	uORF	2	human	not_tested
P1_15:66703085_66703195:+:1:111	STRG-HSA-18195	ncRNA-ORF	2	human	not_tested
P1_1:2391952_2397134:+:3:114	STRG-HSA-182	uoORF	2	human	not_tested
P1_15:68277997_68278110:+:1:114	STRG-HSA-18230	uORF	2	human	not_tested
P1_15:72231138_72231200:-:1:63	STRG-HSA-18305	uORF	2	human	not_tested
P1_1:53889353_53889463:-:1:111	STRG-HSA-1837	uORF	2	human	positive_hit
P1_15:74675128_74695984:-:2:120	STRG-HSA-18393	uORF	2	human	not_tested
P1_15:74906879_74907220:-:1:342	STRG-HSA-18406	uORF	0	human	not_tested
P1_15:75202004_75206014:+:2:72	STRG-HSA-18418	ncRNA-ORF	2	human	positive_hit
P1_15:77056153_77071019:-:2:231	STRG-HSA-18492	uoORF	2	human	not_tested
P1_1:54406200_54406262:-:1:63	STRG-HSA-1855	uORF	0.5	human	positive_hit
P1_15:78540506_78541915:+:2:45	STRG-HSA-18559	uORF	2	human	tested
P1_15:79923577_79923735:-:1:159	STRG-HSA-18598	uORF	2	human	not_tested
P1_15:79923362_79923604:+:1:243	STRG-HSA-18602	lncRNA-ORF	2	human	tested
P1_15:80059742_80098476:+:2:129	STRG-HSA-18604	uORF	2	human	not_tested
P1_15:84716284_84716349:-:1:66	STRG-HSA-18766	uORF	2	human	not_tested
P1_1:56579242_56579388:-:1:147	STRG-HSA-1897	uORF	2	human	tested
P1_15:92882843_92882968:+:1:126	STRG-HSA-18970	uORF	2	human	positive_hit
P1_15:96331346_96331495:+:1:150	STRG-HSA-18997	uORF	2	human	not_tested
P1_15:98648701_98649369:+:1:669	STRG-HSA-19026	uORF	2	human	positive_hit
P1_15:98648789_98649004:+:1:216	STRG-HSA-19026	uORF	2	human	not_tested
P1_15:101049445_101050713:-:2:300	STRG-HSA-19090	lncRNA-ORF	0.5	human	not_tested
P1_15:101164342_101164602:+:1:261	STRG-HSA-19093	lncRNA-ORF	0.5	human	not_tested
P1_16:53937_55489:+:2:153	STRG-HSA-19134	uoORF	2	human	positive_hit
P1_16:1533946_1534101:+:1:156	STRG-HSA-19267	uORF	2	human	not_tested
P1_1:58783392_58783712:-:1:321	STRG-HSA-1936	uORF	2	human	not_tested
P1_1:58783646_58783882:-:1:237	STRG-HSA-1936	uORF	2	human	not_tested
P1_1:58783241_58783432:-:1:192	STRG-HSA-1936	uORF	2	human	not_tested
P1_16:3024155_3024238:+:1:84	STRG-HSA-19424	uORF	2	human	positive_hit
P1_16:3397563_3397697:-:1:135	STRG-HSA-19467	uORF	2	human	positive_hit
P1_16:4242152_4242166:-:1:15	STRG-HSA-19500	uORF	0.5	human	not_tested
P1_16:4614850_4614864:-:1:15	STRG-HSA-19534	uORF	2	human	not_tested
P1_16:7332834_7332938:+:1:105	STRG-HSA-19559	ncRNA-ORF	2	human	not_tested
P1_16:8625522_8625608:+:1:87	STRG-HSA-19584	uORF	2	human	tested
P1_16:8854929_8855243:-:1:315	STRG-HSA-19596	doORF	2	human	not_tested
P1_16:9091791_9091919:+:1:129	STRG-HSA-19599	uORF	0.5	human	not_tested
P1_16:10387151_10387411:+:2:174	STRG-HSA-19612	ncRNA-ORF	2	human	tested
P1_16:10543641_10547666:-:2:147	STRG-HSA-19619	uoORF	2	human	not_tested
P1_16:10942340_10942432:-:1:93	STRG-HSA-19632	uORF	2	human	positive_hit
P1_1:61990222_61990284:+:1:63	STRG-HSA-1965	intORF	2	human	not_tested
P1_16:11779342_11782368:-:3:144	STRG-HSA-19666	uoORF	2	human	not_tested
P1_16:14632988_14644278:+:2:36	STRG-HSA-19731	uORF	2	human	positive_hit
P1_16:14644281_14644343:+:1:63	STRG-HSA-19731	uORF	2	human	tested
P1_1:62437124_62437186:+:1:63	STRG-HSA-1979	uORF	2	human	positive_hit
P1_16:19114391_19114510:+:1:120	STRG-HSA-19842	uoORF	2	human	not_tested
P1_16:20862558_20900279:-:2:162	STRG-HSA-19880	uORF	2	human	positive_hit
P1_16:21161101_21161160:+:1:60	STRG-HSA-19890	uORF	2	human	positive_hit
P1_16:21599613_21599708:+:1:96	STRG-HSA-19904	uORF	2	human	positive_hit
P1_16:21953395_21953427:+:1:33	STRG-HSA-19915	uoORF	2	human	not_tested
P1_16:22206351_22225681:+:2:357	STRG-HSA-19923	uORF	2	human	tested
P1_16:22206592_22225919:+:2:354	STRG-HSA-19923	uoORF	2	human	positive_hit
P1_16:22374565_22374579:-:1:15	STRG-HSA-19929	uORF	0.5	human	not_tested
P1_1:3068730_3068792:-:1:63	STRG-HSA-201	lncRNA-ORF	2	human	positive_hit
P1_16:29816545_29816598:+:1:54	STRG-HSA-20169	intORF	2	human	not_tested
P1_16:29862591_29862963:-:2:279	STRG-HSA-20172	uoORF	2	human	not_tested
P1_16:29862811_29862897:-:1:87	STRG-HSA-20172	ncRNA-ORF	2	human	not_tested
P1_16:29862929_29863342:-:1:414	STRG-HSA-20172	uORF	2	human	positive_hit
P1_16:29863080_29863196:-:1:117	STRG-HSA-20172	uORF	2	human	not_tested
P1_16:29974056_29977822:+:2:678	STRG-HSA-20181	uoORF	2	human	not_tested
P1_16:29974063_29974635:+:1:573	STRG-HSA-20181	uORF	2	human	positive_hit
P1_16:30065833_30065862:+:1:30	STRG-HSA-20188	uORF	2	human	not_tested
P1_16:30065900_30067307:+:2:102	STRG-HSA-20188	uoORF	2	human	not_tested
P1_1:63774046_63774177:+:1:132	STRG-HSA-2019	uORF	2	human	not_tested
P1_1:63774107_64009334:+:2:432	STRG-HSA-2019	uoORF	2	human	not_tested
P1_16:30610211_30610351:-:1:141	STRG-HSA-20248	uORF	2	human	positive_hit
P1_16:30650992_30651111:+:1:120	STRG-HSA-20251	uORF	2	human	positive_hit
P1_16:30700709_30704082:+:2:189	STRG-HSA-20254	uoORF	2	human	tested
P1_16:30775469_30776053:+:1:585	STRG-HSA-20257	dORF	2	human	not_tested
P1_16:31094729_31094887:-:1:159	STRG-HSA-20284	uoORF	2	human	not_tested
P1_16:46763086_46763142:-:1:57	STRG-HSA-20376	uORF	0.5	human	not_tested
P1_16:46737817_46738134:-:1:318	STRG-HSA-20376	intORF	2	human	not_tested
P1_16:46973500_46973619:-:1:120	STRG-HSA-20384	uoORF	2	human	not_tested
P1_16:54919087_54925136:-:4:255	STRG-HSA-20508	lncRNA-ORF	2	human	tested
P1_16:54920396_54923683:-:2:114	STRG-HSA-20508	lncRNA-ORF	2	human	tested
P1_16:55479385_55479492:+:1:108	STRG-HSA-20522	uoORF	2	human	not_tested
P1_16:55479542_55483018:+:2:201	STRG-HSA-20522	intORF	2	human	not_tested
P1_16:57186340_57186483:+:1:144	STRG-HSA-20577	uORF	2	human	positive_hit
P1_16:58001474_58001533:+:1:60	STRG-HSA-20607	ncRNA-ORF	2	human	not_tested
P1_16:58025862_58026029:+:1:168	STRG-HSA-20609	uORF	2	human	not_tested
P1_16:58025923_58026483:+:1:561	STRG-HSA-20609	uoORF	2	human	not_tested
P1_16:58129156_58129308:-:1:153	STRG-HSA-20616	uORF	2	human	not_tested
P1_1:66534343_66625904:+:2:84	STRG-HSA-2064	ncRNA-ORF	0.5	human	not_tested
P1_16:65004961_65005026:-:1:66	STRG-HSA-20681	uORF	2	human	positive_hit
P1_16:65053869_65121975:-:2:156	STRG-HSA-20681	ncRNA-ORF	2	human	positive_hit
P1_16:65121976_65122044:-:1:69	STRG-HSA-20681	uORF	0.5	human	not_tested
P1_16:66934550_66934678:+:1:129	STRG-HSA-20724	uORF	2	human	tested
P1_16:67227149_67227879:+:2:120	STRG-HSA-20746	uoORF	2	human	not_tested
P1_16:67528913_67538502:+:2:81	STRG-HSA-20772	uoORF	2	human	not_tested
P1_16:67847256_67847303:+:1:48	STRG-HSA-20800	uORF	2	human	not_tested
P1_16:67893276_67908685:+:2:102	STRG-HSA-20803	uORF	2	human	not_tested
P1_16:67935446_67935632:-:2:84	STRG-HSA-20804	ncRNA-ORF	2	human	not_tested
P1_16:68266598_68274779:+:2:213	STRG-HSA-20823	uoORF	2	human	not_tested
P1_16:68645308_68646083:-:2:537	STRG-HSA-20844	lncRNA-ORF	2	human	positive_hit
P1_16:70399326_70399433:-:1:108	STRG-HSA-20914	uORF	2	human	not_tested
P1_16:70526592_70526615:+:1:24	STRG-HSA-20919	uORF	0.5	human	not_tested
P1_1:68047290_68050585:-:2:111	STRG-HSA-2100	uoORF	0.5	human	not_tested
P1_16:72960167_73047966:-:2:243	STRG-HSA-21016	uORF	0.5	human	tested
P1_16:74296860_74300186:+:2:201	STRG-HSA-21044	uoORF	2	human	not_tested
P1_16:75566393_75566440:+:1:48	STRG-HSA-21092	uORF	2	human	not_tested
P1_16:79600197_79600319:-:1:123	STRG-HSA-21153	uORF	2	human	not_tested
P1_16:80976038_80976142:-:1:105	STRG-HSA-21167	dORF	2	human	not_tested
P1_16:81007042_81007221:+:1:180	STRG-HSA-21168	uORF	0.5	human	positive_hit
P1_16:81007268_81011982:+:2:63	STRG-HSA-21168	uoORF	2	human	not_tested
P1_16:82627015_82627083:+:1:69	STRG-HSA-21208	uORF	2	human	not_tested
P1_16:84820045_84838467:+:2:135	STRG-HSA-21264	uORF	2	human	not_tested
P1_16:84995994_85011376:-:2:105	STRG-HSA-21267	uORF	2	human	tested
P1_16:89490471_89490551:-:1:81	STRG-HSA-21442	uORF	2	human	positive_hit
P1_16:89653906_89657635:-:2:72	STRG-HSA-21470	uoORF	2	human	not_tested
P1_16:89954344_89955225:+:2:90	STRG-HSA-21484	intORF	2	human	not_tested
P1_17:1100708_1104220:-:2:120	STRG-HSA-21549	ncRNA-ORF	2	human	not_tested
P1_17:1517804_1517899:+:1:96	STRG-HSA-21568	lncRNA-ORF	0.5	human	not_tested
P1_17:1558530_1562684:-:2:174	STRG-HSA-21569	uoORF	2	human	not_tested
P1_17:1684791_1684856:-:1:66	STRG-HSA-21574	uORF	2	human	not_tested
P1_17:1712767_1713846:-:2:282	STRG-HSA-21578	lncRNA-ORF	2	human	not_tested
P1_17:2056675_2056869:+:1:195	STRG-HSA-21599	ncRNA-ORF	2	human	not_tested
P1_17:2337517_2337618:+:1:102	STRG-HSA-21621	uORF	2	human	positive_hit
P1_17:2511821_2511883:-:1:63	STRG-HSA-21629	uORF	2	human	tested
P1_17:2593656_2593742:+:1:87	STRG-HSA-21632	uORF	2	human	not_tested
P1_17:2593955_2638121:+:2:75	STRG-HSA-21632	uORF	2	human	positive_hit
P1_17:3723337_3723835:-:2:195	STRG-HSA-21675	ncRNA-ORF	2	human	not_tested
P1_17:4940572_4940823:+:1:252	STRG-HSA-21742	uORF	2	human	tested
P1_1:74724800_74733034:-:2:114	STRG-HSA-2175	uoORF	2	human	not_tested
P1_17:4999873_5000223:+:2:102	STRG-HSA-21754	uORF	2	human	tested
P1_1:74733177_74733233:+:1:57	STRG-HSA-2176	uORF	2	human	positive_hit
P1_17:5282290_5282421:+:1:132	STRG-HSA-21774	uORF	2	human	positive_hit
P1_17:5486646_5488270:+:2:114	STRG-HSA-21783	uORF	2	human	tested
P1_17:5486673_5486714:+:1:42	STRG-HSA-21783	uORF	0.5	human	not_tested
P1_17:6650377_6651578:-:2:135	STRG-HSA-21797	uoORF	2	human	not_tested
P1_17:7240730_7241367:-:2:216	STRG-HSA-21843	uoORF	2	human	not_tested
P1_17:7455656_7455805:+:1:150	STRG-HSA-21873	uORF	0.5	human	not_tested
P1_17:8288690_8288764:+:1:75	STRG-HSA-21931	uORF	2	human	tested
P1_17:8376416_8376550:-:1:135	STRG-HSA-21939	uORF	0.5	human	not_tested
P1_1:76699789_76700538:+:1:750	STRG-HSA-2196	pseudogene	2	human	not_tested
P1_17:16438953_16440252:+:3:264	STRG-HSA-22133	lncRNA-ORF	2	human	tested
P1_17:18183866_18183976:+:1:111	STRG-HSA-22209	uORF	2	human	not_tested
P1_17:18183973_18184056:+:1:84	STRG-HSA-22209	ncRNA-ORF	2	human	not_tested
P1_17:19237510_19282073:+:2:141	STRG-HSA-22258	uORF	2	human	positive_hit
P1_17:19283021_19283047:+:1:27	STRG-HSA-22258	uORF	2	human	not_tested
P1_17:19343459_19362640:-:7:546	STRG-HSA-22260	uoORF	2	human	not_tested
P1_1:77888694_77916099:+:2:111	STRG-HSA-2227	uORF	2	human	not_tested
P1_1:78005044_78005094:+:1:51	STRG-HSA-2233	uORF	2	human	not_tested
P1_1:78013084_78013221:+:1:138	STRG-HSA-2233	intORF	2	human	not_tested
P1_17:21042781_21042927:-:1:147	STRG-HSA-22342	uoORF	2	human	positive_hit
P1_17:21284833_21284889:+:1:57	STRG-HSA-22352	uORF	2	human	positive_hit
P1_17:21535300_21551422:-:2:666	STRG-HSA-22354	lncRNA-ORF	2	human	not_tested
P1_17:27294283_27301922:+:2:195	STRG-HSA-22373	uoORF	2	human	not_tested
P1_17:27294289_27301790:+:2:150	STRG-HSA-22373	uoORF	2	human	not_tested
P1_17:27294385_27301787:+:2:72	STRG-HSA-22373	ncRNA-ORF	2	human	not_tested
P1_17:28331937_28335408:-:2:120	STRG-HSA-22397	uoORF	2	human	not_tested
P1_17:28332278_28335429:-:2:195	STRG-HSA-22397	uORF	2	human	tested
P1_17:28643178_28644095:-:3:222	STRG-HSA-22410	uORF	2	human	not_tested
P1_17:28575460_28576814:-:2:99	STRG-HSA-22417	uoORF	2	human	not_tested
P1_17:29390954_29451515:+:2:132	STRG-HSA-22462	uORF	2	human	not_tested
P1_17:35147838_35147906:+:1:69	STRG-HSA-22688	uORF	2	human	not_tested
P1_17:35735043_35735105:+:1:63	STRG-HSA-22719	uORF	2	human	positive_hit
P1_17:35735124_35740485:+:2:354	STRG-HSA-22719	uoORF	2	human	not_tested
P1_17:38752794_38752814:+:1:21	STRG-HSA-22834	uORF	2	human	not_tested
P1_17:39729563_39729686:-:2:45	STRG-HSA-22878	intORF	2	human	not_tested
P1_1:84078195_84179179:+:2:180	STRG-HSA-2288	uoORF	2	human	not_tested
P1_1:84144525_84179179:+:2:27	STRG-HSA-2288	intORF	0.5	human	not_tested
P1_17:40443505_40443558:+:1:54	STRG-HSA-22915	uORF	2	human	not_tested
P1_17:40818261_40818326:-:1:66	STRG-HSA-22926	ncRNA-ORF	2	human	tested
P1_17:40818376_40819039:-:2:360	STRG-HSA-22926	doORF	2	human	tested
P1_17:40818462_40818970:-:2:225	STRG-HSA-22926	ncRNA-ORF	2	human	not_tested
P1_17:42021565_42022447:+:2:156	STRG-HSA-22951	uoORF	2	human	not_tested
P1_17:42130435_42130527:-:1:93	STRG-HSA-22957	uoORF	2	human	not_tested
P1_17:42423100_42423252:-:1:153	STRG-HSA-22969	uORF	2	human	not_tested
P1_17:42554273_42554494:-:1:222	STRG-HSA-22978	lncRNA-ORF	0.5	human	tested
P1_17:42659312_42659461:+:1:150	STRG-HSA-22988	ncRNA-ORF	2	human	positive_hit
P1_17:42824189_42824248:-:1:60	STRG-HSA-23006	uORF	2	human	positive_hit
P1_17:42833550_42834348:+:2:129	STRG-HSA-23007	ncRNA-ORF	2	human	not_tested
P1_17:44117683_44123643:-:2:162	STRG-HSA-23087	uORF	2	human	positive_hit
P1_17:44187268_44187363:+:1:96	STRG-HSA-23100	uORF	2	human	not_tested
P1_17:44216638_44219453:-:3:201	STRG-HSA-23103	uoORF	2	human	not_tested
P1_17:44324717_44324764:-:1:48	STRG-HSA-23112	uORF	2	human	positive_hit
P1_17:44805678_44830131:-:3:306	STRG-HSA-23137	uoORF	2	human	positive_hit
P1_17:45622015_45629939:+:2:63	STRG-HSA-23204	pseudogene	2	human	positive_hit
P1_17:46171960_46192876:-:2:327	STRG-HSA-23215	uoORF	2	human	not_tested
P1_17:46193604_46196379:+:2:147	STRG-HSA-23217	lncRNA-ORF	2	human	not_tested
P1_1:85496166_85578020:-:2:153	STRG-HSA-2322	uORF	2	human	not_tested
P1_17:47072515_47100185:-:2:396	STRG-HSA-23253	lncRNA-ORF	0	human	not_tested
P1_17:47209125_47209555:+:2:198	STRG-HSA-23261	uoORF	2	human	not_tested
P1_17:47891379_47891528:-:1:150	STRG-HSA-23301	lncRNA-ORF	2	human	tested
P1_17:48048837_48050656:+:2:78	STRG-HSA-23313	ncRNA-ORF	2	human	positive_hit
P1_17:48050904_48051083:+:1:180	STRG-HSA-23313	uORF	2	human	tested
P1_17:48543550_48543747:-:1:198	STRG-HSA-23332	ncRNA-ORF	2	human	not_tested
P1_17:48997538_48999145:+:2:420	STRG-HSA-23356	uoORF	2	human	not_tested
P1_1:86387032_86387076:-:1:45	STRG-HSA-2338	ncRNA-ORF	0.5	human	positive_hit
P1_17:50056173_50056277:+:1:105	STRG-HSA-23407	uORF	2	human	not_tested
P1_17:50150900_50150980:-:1:81	STRG-HSA-23417	uORF	2	human	not_tested
P1_17:50194177_50194625:-:3:159	STRG-HSA-23424	intORF	2	human	not_tested
P1_17:50199831_50201452:-:2:159	STRG-HSA-23424	intORF	2	human	not_tested
P1_17:50200082_50200159:-:1:78	STRG-HSA-23424	ncRNA-ORF	2	human	not_tested
P1_17:50719665_50719736:+:1:72	STRG-HSA-23466	uoORF	2	human	not_tested
P1_17:50864143_50866168:-:2:132	STRG-HSA-23469	uORF	2	human	not_tested
P1_17:51153585_51153650:+:1:66	STRG-HSA-23476	uORF	2	human	not_tested
P1_1:87329220_87332242:+:2:255	STRG-HSA-2353	uoORF	2	human	not_tested
P1_17:58007073_58007240:-:1:168	STRG-HSA-23547	uoORF	2	human	not_tested
P1_17:58083629_58087098:+:2:72	STRG-HSA-23553	uoORF	2	human	not_tested
P1_17:58089316_58089435:+:1:120	STRG-HSA-23553	dORF	2	human	not_tested
P1_17:59620020_59644337:+:2:216	STRG-HSA-23613	uoORF	2	human	not_tested
P1_17:59731457_59731486:+:1:30	STRG-HSA-23616	intORF	2	human	not_tested
P1_17:59893144_59893188:+:1:45	STRG-HSA-23622	uoORF	2	human	not_tested
P1_17:63550641_63550718:+:1:78	STRG-HSA-23725	uoORF	2	human	not_tested
P1_17:63766172_63773559:-:2:171	STRG-HSA-23732	uoORF	2	human	not_tested
P1_17:63773528_63773542:-:1:15	STRG-HSA-23732	uORF	2	human	not_tested
P1_17:64506124_64506240:-:1:117	STRG-HSA-23762	uORF	2	human	not_tested
P1_1:3856992_3857192:-:1:201	STRG-HSA-238	uORF	2	human	tested
P1_17:68101908_68103034:+:2:144	STRG-HSA-23842	lncRNA-ORF	2	human	positive_hit
P1_17:73286555_73286608:-:1:54	STRG-HSA-23925	uORF	2	human	not_tested
P1_17:75393709_75405623:-:2:192	STRG-HSA-23989	uORF	2	human	tested
P1_17:75514061_75514171:-:1:111	STRG-HSA-23995	uORF	2	human	tested
P1_17:75979281_75979424:+:1:144	STRG-HSA-24028	uORF	2	human	tested
P1_17:76557791_76558949:+:2:72	STRG-HSA-24058	lncRNA-ORF	2	human	positive_hit
P1_17:76557800_76561331:+:2:102	STRG-HSA-24058	lncRNA-ORF	2	human	positive_hit
P1_17:76726975_76732993:+:2:255	STRG-HSA-24076	uORF	2	human	positive_hit
P1_17:76738189_76738314:+:1:126	STRG-HSA-24076	uORF	2	human	not_tested
P1_17:76738209_76738346:+:1:138	STRG-HSA-24076	uORF	2	human	not_tested
P1_17:76737157_76737240:-:1:84	STRG-HSA-24077	uoORF	2	human	not_tested
P1_17:76737237_76737290:-:1:54	STRG-HSA-24077	uORF	2	human	not_tested
P1_17:77141024_77141101:+:1:78	STRG-HSA-24086	uORF	2	human	not_tested
P1_17:77958718_77958804:+:1:87	STRG-HSA-24118	uORF	0.5	human	not_tested
P1_17:78359059_78359906:-:2:282	STRG-HSA-24138	uoORF	2	human	positive_hit
P1_17:78997622_78997939:-:2:123	STRG-HSA-24172	uoORF	2	human	positive_hit
P1_17:78997820_78997900:-:1:81	STRG-HSA-24172	uORF	0	human	not_tested
P1_17:80101848_80104562:+:2:51	STRG-HSA-24205	uORF	2	human	not_tested
P1_17:80220481_80220941:+:2:42	STRG-HSA-24216	uORF	0.5	human	positive_hit
P1_17:80545042_80545134:+:1:93	STRG-HSA-24230	uORF	2	human	tested
P1_17:81295142_81295216:-:1:75	STRG-HSA-24273	uORF	2	human	positive_hit
P1_17:81891807_81894494:+:3:126	STRG-HSA-24339	uoORF	2	human	not_tested
P1_17:81893567_81893587:+:1:21	STRG-HSA-24339	uORF	2	human	not_tested
P1_18:2571602_2573062:+:2:168	STRG-HSA-24498	uoORF	2	human	not_tested
P1_18:3215145_3219833:-:2:138	STRG-HSA-24518	uoORF	2	human	not_tested
P1_18:3247903_3253324:+:2:99	STRG-HSA-24527	uoORF	2	human	not_tested
P1_18:3252257_3252319:+:1:63	STRG-HSA-24527	ncRNA-ORF	2	human	not_tested
P1_18:3594131_3596583:+:3:180	STRG-HSA-24541	lncRNA-ORF	0.5	human	tested
P1_18:3596601_3596687:+:1:87	STRG-HSA-24541	lncRNA-ORF	0	human	not_tested
P1_18:5238142_5238159:+:1:18	STRG-HSA-24557	lncRNA-ORF	2	human	not_tested
P1_18:5238179_5238301:+:1:123	STRG-HSA-24557	lncRNA-ORF	2	human	not_tested
P1_18:7567461_7774164:+:2:447	STRG-HSA-24604	uoORF	2	human	not_tested
P1_1:92876306_92961442:-:2:192	STRG-HSA-2461	uoORF	2	human	not_tested
P1_18:8609810_8609902:+:1:93	STRG-HSA-24616	intORF	2	human	not_tested
P1_18:9475568_9475636:+:1:69	STRG-HSA-24633	uORF	2	human	not_tested
P1_18:9708369_9775333:+:2:132	STRG-HSA-24641	uoORF	2	human	positive_hit
P1_18:12657917_12657958:-:1:42	STRG-HSA-24708	uORF	2	human	positive_hit
P1_18:21111432_21111536:-:1:105	STRG-HSA-24778	uORF	2	human	not_tested
P1_18:21612359_21612433:+:1:75	STRG-HSA-24785	uoORF	2	human	not_tested
P1_18:22168159_22168760:-:3:171	STRG-HSA-24805	lncRNA-ORF	2	human	positive_hit
P1_18:22168708_22168878:-:1:171	STRG-HSA-24805	lncRNA-ORF	2	human	not_tested
P1_18:22168307_22168691:-:2:102	STRG-HSA-24805	lncRNA-ORF	2	human	not_tested
P1_18:22169453_22169494:+:1:42	STRG-HSA-24806	uORF	2	human	not_tested
P1_18:22169514_22171154:+:2:216	STRG-HSA-24806	uoORF	2	human	not_tested
P1_18:22169606_22171114:+:2:84	STRG-HSA-24806	uORF	2	human	positive_hit
P1_18:25322175_25352151:-:3:201	STRG-HSA-24870	uoORF	2	human	not_tested
P1_18:32470657_32470860:-:1:204	STRG-HSA-24953	uORF	2	human	not_tested
P1_18:34593363_34593470:+:1:108	STRG-HSA-24976	uORF	2	human	tested
P1_18:35291037_35291165:+:1:129	STRG-HSA-24991	pseudogene	2	human	positive_hit
P1_18:35306176_35306439:+:1:264	STRG-HSA-24991	pseudogene	2	human	not_tested
P1_18:35306793_35307896:+:1:1104	STRG-HSA-24991	pseudogene	2	human	not_tested
P1_18:46174267_46215866:+:2:120	STRG-HSA-25120	uORF	2	human	not_tested
P1_1:94903508_94927021:-:2:201	STRG-HSA-2516	uoORF	2	human	not_tested
P1_18:48951391_48951837:-:1:447	STRG-HSA-25177	uORF	2	human	not_tested
P1_18:49430403_49460598:-:2:246	STRG-HSA-25180	uORF	2	human	not_tested
P1_18:49491552_49492403:-:2:162	STRG-HSA-25186	ncRNA-ORF	0.5	human	not_tested
P1_1:95117468_95117533:+:1:66	STRG-HSA-2522	uORF	2	human	positive_hit
P1_18:61606418_61606865:-:2:252	STRG-HSA-25332	lncRNA-ORF	0.5	human	tested
P1_18:62186860_62186916:-:1:57	STRG-HSA-25337	uORF	2	human	positive_hit
P1_18:70324563_70324655:+:1:93	STRG-HSA-25414	uORF	2	human	not_tested
P1_18:74291848_74291961:-:1:114	STRG-HSA-25431	uoORF	2	human	not_tested
P1_1:99646118_99646165:+:1:48	STRG-HSA-2558	uORF	2	human	not_tested
P1_19:893136_893162:-:1:27	STRG-HSA-25582	uORF	2	human	not_tested
P1_19:1250140_1251603:+:2:432	STRG-HSA-25616	uoORF	2	human	not_tested
P1_19:1269371_1270886:+:2:60	STRG-HSA-25618	uORF	2	human	not_tested
P1_19:1407698_1417523:+:2:129	STRG-HSA-25637	uoORF	2	human	not_tested
P1_19:1599453_1605446:-:2:195	STRG-HSA-25657	uoORF	2	human	not_tested
P1_19:2163960_2163992:+:1:33	STRG-HSA-25693	uORF	0.5	human	not_tested
P1_19:2476197_2476262:+:1:66	STRG-HSA-25712	uORF	2	human	not_tested
P1_19:2520718_2646259:-:3:84	STRG-HSA-25714	uORF	2	human	not_tested
P1_19:2737154_2737249:-:1:96	STRG-HSA-25722	intORF	2	human	not_tested
P1_19:3062197_3062325:-:1:129	STRG-HSA-25746	uoORF	2	human	not_tested
P1_19:3062466_3062477:-:1:12	STRG-HSA-25746	uORF	2	human	not_tested
P1_19:4791748_4791798:+:1:51	STRG-HSA-25878	uORF	2	human	positive_hit
P1_19:5896992_5903746:-:2:141	STRG-HSA-25911	uoORF	2	human	positive_hit
P1_19:5901377_5903668:-:2:135	STRG-HSA-25911	ncRNA-ORF	2	human	not_tested
P1_19:6362468_6364463:+:2:87	STRG-HSA-25928	intORF	2	human	not_tested
P1_19:6372859_6374589:+:3:465	STRG-HSA-25929	intORF	2	human	not_tested
P1_19:7293920_7294057:-:1:138	STRG-HSA-25969	uORF	2	human	not_tested
P1_19:7294088_7294165:-:1:78	STRG-HSA-25969	uORF	2	human	not_tested
P1_1:100894690_100894779:-:1:90	STRG-HSA-2600	uORF	2	human	positive_hit
P1_19:8514134_8514142:-:1:9	STRG-HSA-26034	uORF	0.5	human	not_tested
P1_19:9140444_9156000:+:2:225	STRG-HSA-26041	uORF	2	human	positive_hit
P1_19:9435160_9435486:-:2:237	STRG-HSA-26052	ncRNA-ORF	2	human	not_tested
P1_19:9764976_9765023:-:1:48	STRG-HSA-26086	ncRNA-ORF	0.5	human	not_tested
P1_19:9827952_9828341:+:2:48	STRG-HSA-26095	uoORF	2	human	not_tested
P1_19:9827955_9828336:+:2:120	STRG-HSA-26095	uORF	2	human	not_tested
P1_19:10379648_10379710:-:1:63	STRG-HSA-26122	uORF	2	human	tested
P1_19:10379760_10380464:-:2:105	STRG-HSA-26122	uORF	0.5	human	not_tested
P1_19:10500011_10502725:-:2:99	STRG-HSA-26127	uoORF	2	human	not_tested
P1_19:10654412_10670529:+:2:90	STRG-HSA-26138	uORF	2	human	not_tested
P1_1:101237038_101237094:+:1:57	STRG-HSA-2615	uORF	2	human	positive_hit
P1_19:11194540_11195690:-:2:120	STRG-HSA-26161	uORF	2	human	not_tested
P1_19:11345585_11346157:-:2:75	STRG-HSA-26171	uoORF	2	human	not_tested
P1_19:11346047_11346163:-:1:117	STRG-HSA-26171	uORF	2	human	not_tested
P1_19:11356880_11356963:+:1:84	STRG-HSA-26173	uORF	2	human	tested
P1_19:11435660_11436071:+:2:78	STRG-HSA-26183	uORF	2	human	not_tested
P1_19:11529066_11529122:-:1:57	STRG-HSA-26184	uORF	2	human	positive_hit
P1_19:12092468_12111304:+:3:189	STRG-HSA-26228	ncRNA-ORF	2	human	not_tested
P1_19:12797065_12797100:-:1:36	STRG-HSA-26300	ncRNA-ORF	2	human	not_tested
P1_19:15273066_15273116:-:1:51	STRG-HSA-26427	ncRNA-ORF	2	human	not_tested
P1_19:17101693_17102163:+:1:471	STRG-HSA-26497	uoORF	2	human	not_tested
P1_19:17309597_17314069:+:2:108	STRG-HSA-26515	uoORF	2	human	not_tested
P1_19:18153260_18155565:+:2:144	STRG-HSA-26576	uORF	2	human	not_tested
P1_19:18557879_18562105:+:2:141	STRG-HSA-26608	uoORF	2	human	not_tested
P1_19:18588891_18589047:+:2:63	STRG-HSA-26614	ncRNA-ORF	2	human	not_tested
P1_19:19193017_19194097:+:2:243	STRG-HSA-26632	uoORF	2	human	not_tested
P1_1:108950395_108963444:-:2:138	STRG-HSA-2664	uoORF	2	human	not_tested
P1_1:108962416_108963474:-:2:168	STRG-HSA-2664	uORF	2	human	not_tested
P1_19:20424799_20424945:-:1:147	STRG-HSA-26718	pseudogene	0.5	human	positive_hit
P1_19:24033592_24046213:+:2:60	STRG-HSA-26885	lncRNA-ORF	2	human	positive_hit
P1_19:27793801_27793881:-:1:81	STRG-HSA-26902	lncRNA-ORF	0	human	not_tested
P1_19:29942370_29942531:+:1:162	STRG-HSA-26949	uORF	2	human	tested
P1_1:109656214_109656399:+:1:186	STRG-HSA-2696	uoORF	2	human	not_tested
P1_19:32959972_32971914:-:3:273	STRG-HSA-26980	uoORF	2	human	positive_hit
P1_19:34172590_34172646:+:1:57	STRG-HSA-27010	uoORF	0.5	human	not_tested
P1_19:35138889_35142489:+:6:234	STRG-HSA-27075	uoORF	2	human	not_tested
P1_19:35505723_35510221:-:4:180	STRG-HSA-27093	intORF	2	human	not_tested
P1_19:35508207_35510372:-:4:156	STRG-HSA-27093	intORF	2	human	not_tested
P1_19:35545154_35545489:-:1:336	STRG-HSA-27095	lncRNA-ORF	2	human	positive_hit
P1_19:35648347_35648403:+:1:57	STRG-HSA-27102	uORF	2	human	not_tested
P1_19:36140121_36141025:+:2:66	STRG-HSA-27153	uoORF	2	human	not_tested
P1_19:36235729_36235818:+:1:90	STRG-HSA-27166	uORF	0	human	not_tested
P1_19:36236034_36236153:+:1:120	STRG-HSA-27166	uORF	2	human	tested
P1_19:36331485_36331907:-:1:423	STRG-HSA-27176	lncRNA-ORF	2	human	positive_hit
P1_19:36525203_36525298:-:1:96	STRG-HSA-27188	uORF	0.5	human	tested
P1_19:37317921_37318148:+:1:228	STRG-HSA-27265	ncRNA-ORF	2	human	positive_hit
P1_19:38264605_38264670:+:1:66	STRG-HSA-27308	uORF	2	human	not_tested
P1_19:38264718_38264885:+:1:168	STRG-HSA-27308	uORF	2	human	tested
P1_19:38264804_38264914:+:1:111	STRG-HSA-27308	uoORF	2	human	not_tested
P1_19:38252999_38253208:-:1:210	STRG-HSA-27309	uORF	0.5	human	not_tested
P1_19:38619244_38619282:+:1:39	STRG-HSA-27331	uoORF	2	human	not_tested
P1_19:39125808_39125852:+:1:45	STRG-HSA-27358	uORF	2	human	tested
P1_19:39390263_39391039:-:2:249	STRG-HSA-27366	uoORF	2	human	not_tested
P1_19:39445624_39453359:+:3:180	STRG-HSA-27375	uoORF	2	human	not_tested
P1_19:39830482_39831848:-:3:246	STRG-HSA-27388	intORF	2	human	positive_hit
P1_19:40285184_40285231:-:1:48	STRG-HSA-27408	uORF	2	human	positive_hit
P1_19:40366450_40366494:+:1:45	STRG-HSA-27419	uoORF	2	human	not_tested
P1_19:40425886_40425939:-:1:54	STRG-HSA-27423	uORF	2	human	tested
P1_19:40613973_40619352:+:5:462	STRG-HSA-27431	intORF	2	human	not_tested
P1_19:40799196_40800370:+:2:99	STRG-HSA-27439	uORF	2	human	tested
P1_19:40800478_40800603:+:1:126	STRG-HSA-27439	uoORF	2	human	positive_hit
P1_1:111139634_111139705:-:1:72	STRG-HSA-2744	uORF	2	human	tested
P1_1:111476021_111477347:+:3:129	STRG-HSA-2758	uoORF	0.5	human	not_tested
P1_1:111473978_111476024:+:2:60	STRG-HSA-2758	uORF	2	human	not_tested
P1_19:45782408_45782455:-:1:48	STRG-HSA-27718	uORF	2	human	positive_hit
P1_19:46470917_46471396:-:2:258	STRG-HSA-27765	uoORF	2	human	not_tested
P1_19:46601322_46605839:+:2:129	STRG-HSA-27771	uoORF	2	human	not_tested
P1_19:46788095_46788478:-:1:384	STRG-HSA-27793	uORF	2	human	not_tested
P1_19:47352815_47352889:+:1:75	STRG-HSA-27810	uORF	0.5	human	positive_hit
P1_19:47713502_47716628:+:2:108	STRG-HSA-27831	uoORF	2	human	not_tested
P1_19:48241045_48255807:-:3:132	STRG-HSA-27845	uORF	2	human	positive_hit
P1_19:48325565_48327609:+:3:228	STRG-HSA-27857	uoORF	2	human	not_tested
P1_19:48389665_48391377:-:3:258	STRG-HSA-27863	uoORF	2	human	not_tested
P1_19:48872455_48872523:+:1:69	STRG-HSA-27907	uORF	2	human	positive_hit
P1_19:48872493_48872546:+:1:54	STRG-HSA-27907	uORF	2	human	not_tested
P1_19:48872554_48872634:+:1:81	STRG-HSA-27907	uORF	2	human	positive_hit
P1_19:48993706_48993768:+:1:63	STRG-HSA-27926	ncRNA-ORF	2	human	tested
P1_19:49085529_49086464:+:2:168	STRG-HSA-27942	uoORF	2	human	not_tested
P1_19:49155224_49155310:-:1:87	STRG-HSA-27949	uoORF	2	human	positive_hit
P1_1:112703681_112707098:-:2:147	STRG-HSA-2795	uoORF	2	human	not_tested
P1_19:49451693_49451767:-:1:75	STRG-HSA-27962	uORF	2	human	not_tested
P1_19:49767045_49782051:+:3:330	STRG-HSA-27996	uoORF	2	human	not_tested
P1_19:49929396_49930906:+:3:345	STRG-HSA-28011	ncRNA-ORF	2	human	positive_hit
P1_19:50376776_50377598:+:2:63	STRG-HSA-28028	uORF	2	human	positive_hit
P1_19:50486956_50487186:-:1:231	STRG-HSA-28038	lncRNA-ORF	2	human	positive_hit
P1_19:50487183_50487562:-:2:177	STRG-HSA-28038	lncRNA-ORF	2	human	not_tested
P1_19:50487405_50487494:-:1:90	STRG-HSA-28038	lncRNA-ORF	2	human	positive_hit
P1_19:50507677_50511158:-:3:228	STRG-HSA-28039	uoORF	2	human	not_tested
P1_19:50659039_50659275:+:1:237	STRG-HSA-28048	ncRNA-ORF	2	human	not_tested
P1_19:50723422_50723526:+:1:105	STRG-HSA-28051	uoORF	2	human	not_tested
P1_19:50798925_50804579:-:4:147	STRG-HSA-28052	uORF	2	human	positive_hit
P1_1:112929239_112956076:-:2:156	STRG-HSA-2812	uoORF	2	human	not_tested
P1_19:52190061_52190075:+:1:15	STRG-HSA-28134	uORF	2	human	not_tested
P1_19:52619053_52660824:-:4:288	STRG-HSA-28164	uoORF	2	human	tested
P1_19:53204109_53212509:+:2:1563	STRG-HSA-28204	pseudogene	2	human	not_tested
P1_19:53253117_53253134:-:1:18	STRG-HSA-28212	uORF	0.5	human	not_tested
P1_19:53867939_53873539:+:3:102	STRG-HSA-28304	uoORF	2	human	not_tested
P1_19:54188481_54189405:-:2:99	STRG-HSA-28329	uoORF	2	human	not_tested
P1_19:54473084_54473179:-:1:96	STRG-HSA-28371	uORF	2	human	not_tested
P1_1:6785566_6820212:+:2:42	STRG-HSA-284	intORF	2	human	not_tested
P1_19:55280064_55280108:-:1:45	STRG-HSA-28418	uORF	2	human	tested
P1_19:55456422_55461623:-:2:180	STRG-HSA-28433	uoORF	2	human	positive_hit
P1_19:55654475_55654927:+:1:453	STRG-HSA-28459	uORF	2	human	not_tested
P1_19:56146312_56146933:+:2:153	STRG-HSA-28473	uoORF	2	human	not_tested
P1_19:56314700_56314768:-:1:69	STRG-HSA-28478	ncRNA-ORF	2	human	not_tested
P1_19:56373250_56377180:+:4:513	STRG-HSA-28482	pseudogene	2	human	not_tested
P1_19:56478193_56478291:+:1:99	STRG-HSA-28505	lncRNA-ORF	0.5	human	not_tested
P1_19:57614245_57620172:+:3:369	STRG-HSA-28580	uoORF	2	human	tested
P1_1:114716157_114716735:-:2:99	STRG-HSA-2863	uoORF	2	human	positive_hit
P1_1:114757934_114757969:-:1:36	STRG-HSA-2864	uORF	2	human	not_tested
P1_19:58314875_58326846:-:2:186	STRG-HSA-28641	lncRNA-ORF	2	human	not_tested
P1_19:58325302_58326846:-:2:84	STRG-HSA-28641	lncRNA-ORF	0.5	human	positive_hit
P1_19:58544631_58545023:+:1:393	STRG-HSA-28695	uoORF	2	human	not_tested
P1_19:58554070_58554889:-:2:192	STRG-HSA-28697	ncRNA-ORF	2	human	not_tested
P1_19:58581628_58581768:+:1:141	STRG-HSA-28700	pseudogene	2	human	positive_hit
P1_1:115768538_115768615:-:1:78	STRG-HSA-2880	uoORF	2	human	not_tested
P1_1:115768471_115768722:-:1:252	STRG-HSA-2880	uoORF	2	human	not_tested
P1_1:116373410_116373466:+:1:57	STRG-HSA-2893	ncRNA-ORF	2	human	not_tested
P1_2:12717300_12717470:+:1:171	STRG-HSA-28931	uORF	2	human	not_tested
P1_2:20051486_20051581:-:1:96	STRG-HSA-29022	uoORF	2	human	not_tested
P1_2:24074178_24076368:-:2:186	STRG-HSA-29075	uoORF	2	human	not_tested
P1_2:24076308_24076328:-:1:21	STRG-HSA-29075	dORF	2	human	not_tested
P1_1:116666736_116666852:-:1:117	STRG-HSA-2910	uORF	2	human	positive_hit
P1_1:116666827_116666952:-:1:126	STRG-HSA-2910	uORF	2	human	not_tested
P1_2:26034263_26034328:+:1:66	STRG-HSA-29126	uORF	2	human	not_tested
P1_2:26034300_26034551:+:1:252	STRG-HSA-29126	uORF	2	human	tested
P1_2:26034325_26034468:+:1:144	STRG-HSA-29126	uORF	2	human	not_tested
P1_1:116910118_116941738:+:2:159	STRG-HSA-2914	uoORF	2	human	not_tested
P1_2:27078936_27079034:+:1:99	STRG-HSA-29164	uORF	2	human	not_tested
P1_2:27134486_27134584:-:1:99	STRG-HSA-29169	uORF	2	human	positive_hit
P1_2:27211486_27212205:-:2:234	STRG-HSA-29173	uORF	2	human	positive_hit
P1_2:27282518_27282550:+:1:33	STRG-HSA-29177	uORF	2	human	not_tested
P1_2:27661296_27662208:-:2:123	STRG-HSA-29212	uoORF	2	human	not_tested
P1_2:28752112_28776890:+:2:105	STRG-HSA-29244	ncRNA-ORF	2	human	not_tested
P1_2:30146979_30147017:+:1:39	STRG-HSA-29270	uORF	0.5	human	not_tested
P1_2:30231563_30234418:+:2:216	STRG-HSA-29271	uoORF	2	human	positive_hit
P1_2:30231627_30234437:+:2:171	STRG-HSA-29271	uoORF	2	human	not_tested
P1_2:30346802_30346918:+:1:117	STRG-HSA-29275	lncRNA-ORF	0.5	human	not_tested
P1_2:30525698_30533255:+:2:198	STRG-HSA-29277	intORF	2	human	not_tested
P1_2:31234386_31234499:+:1:114	STRG-HSA-29288	uORF	2	human	not_tested
P1_2:31234487_31234516:+:1:30	STRG-HSA-29288	uORF	2	human	not_tested
P1_2:32197365_32197756:+:2:78	STRG-HSA-29302	intORF	2	human	not_tested
P1_2:32277913_32277981:+:1:69	STRG-HSA-29308	uORF	2	human	tested
P1_2:32948922_33021007:+:2:123	STRG-HSA-29324	intORF	2	human	not_tested
P1_2:33511769_33515031:+:2:96	STRG-HSA-29331	uORF	2	human	not_tested
P1_2:36355878_36356414:+:1:537	STRG-HSA-29361	uoORF	2	human	not_tested
P1_2:36355940_36396688:+:2:759	STRG-HSA-29361	uoORF	2	human	not_tested
P1_2:37646755_37646811:-:1:57	STRG-HSA-29400	uORF	2	human	not_tested
P1_2:37671830_37671916:-:1:87	STRG-HSA-29400	uORF	0.5	human	not_tested
P1_2:38075912_38076163:-:1:252	STRG-HSA-29407	uORF	2	human	not_tested
P1_2:38750173_38751326:-:2:120	STRG-HSA-29428	uoORF	2	human	not_tested
P1_2:40430174_40512388:-:2:171	STRG-HSA-29470	uoORF	2	human	not_tested
P1_2:40453228_40512379:-:2:153	STRG-HSA-29470	ncRNA-ORF	2	human	not_tested
P1_2:43225722_43226398:-:2:165	STRG-HSA-29521	uoORF	2	human	not_tested
P1_2:44169014_44169133:+:1:120	STRG-HSA-29536	uORF	2	human	positive_hit
P1_2:46297508_46297654:+:1:147	STRG-HSA-29564	uORF	2	human	not_tested
P1_2:55050216_55050317:-:1:102	STRG-HSA-29717	uoORF	2	human	not_tested
P1_2:60553414_60553467:-:1:54	STRG-HSA-29778	uORF	2	human	positive_hit
P1_2:61145128_61157894:+:2:102	STRG-HSA-29803	lncRNA-ORF	2	human	not_tested
P1_2:61145131_61163120:+:2:135	STRG-HSA-29803	uoORF	2	human	not_tested
P1_2:61177539_61177856:+:1:318	STRG-HSA-29808	pseudogene	2	human	not_tested
P1_2:61533882_61537644:-:2:105	STRG-HSA-29816	uoORF	2	human	positive_hit
P1_2:62196236_62196268:+:1:33	STRG-HSA-29836	uORF	2	human	not_tested
P1_2:63842068_63842184:+:1:117	STRG-HSA-29876	uORF	2	human	positive_hit
P1_2:64019174_64019263:-:1:90	STRG-HSA-29880	uORF	0.5	human	not_tested
P1_2:65048114_65056064:-:2:249	STRG-HSA-29911	lncRNA-ORF	0.5	human	positive_hit
P1_2:65056478_65069426:+:2:75	STRG-HSA-29918	uORF	2	human	positive_hit
P1_2:68217124_68252218:-:2:102	STRG-HSA-29960	uoORF	2	human	not_tested
P1_2:69794206_69798916:-:2:162	STRG-HSA-30004	lncRNA-ORF	0.5	human	not_tested
P1_2:69829721_69829798:+:1:78	STRG-HSA-30005	uORF	2	human	positive_hit
P1_2:70236147_70248495:-:2:120	STRG-HSA-30022	uoORF	2	human	positive_hit
P1_2:84905706_84906013:+:2:24	STRG-HSA-30247	uORF	0.5	human	not_tested
P1_2:85601081_85602051:-:3:243	STRG-HSA-30286	uoORF	2	human	positive_hit
P1_2:85602128_85602280:-:1:153	STRG-HSA-30286	uORF	2	human	not_tested
P1_2:88028538_88034172:-:2:87	STRG-HSA-30348	uoORF	2	human	positive_hit
P1_2:91636980_91655448:-:3:213	STRG-HSA-30425	pseudogene	2	human	positive_hit
P1_2:96208544_96208630:-:1:87	STRG-HSA-30498	uORF	2	human	positive_hit
P1_2:96208699_96208797:-:1:99	STRG-HSA-30498	uORF	2	human	not_tested
P1_2:96265141_96265894:-:2:375	STRG-HSA-30504	uoORF	2	human	not_tested
P1_2:96265293_96265885:-:2:237	STRG-HSA-30504	uoORF	2	human	positive_hit
P1_2:96266259_96266291:+:1:33	STRG-HSA-30506	uORF	2	human	not_tested
P1_1:7961701_7962778:+:2:51	STRG-HSA-306	uORF	2	human	not_tested
P1_1:7961729_7962778:+:2:81	STRG-HSA-306	uORF	2	human	not_tested
P1_2:102762609_102764388:+:2:138	STRG-HSA-30644	intORF	2	human	not_tested
P1_2:105361154_105361282:-:1:129	STRG-HSA-30664	dORF	2	human	not_tested
P1_2:105386533_105438450:-:2:60	STRG-HSA-30664	uORF	2	human	not_tested
P1_2:105396654_105396677:-:1:24	STRG-HSA-30664	uORF	2	human	not_tested
P1_2:105816435_105816530:+:1:96	STRG-HSA-30671	uORF	2	human	positive_hit
P1_2:110211548_110212454:-:2:315	STRG-HSA-30742	doORF	2	human	not_tested
P1_2:112584462_112584503:+:1:42	STRG-HSA-30813	uORF	2	human	not_tested
P1_2:112645945_112645989:+:1:45	STRG-HSA-30817	uORF	2	human	not_tested
P1_2:112646001_112646670:+:2:237	STRG-HSA-30817	uORF	2	human	positive_hit
P1_2:113756464_113756511:-:1:48	STRG-HSA-30848	uORF	2	human	not_tested
P1_2:113890118_113890198:+:1:81	STRG-HSA-30857	uORF	2	human	not_tested
P1_2:113890183_113916896:+:3:210	STRG-HSA-30857	uoORF	2	human	not_tested
P1_2:119366985_119368192:+:2:81	STRG-HSA-30893	uoORF	2	human	not_tested
P1_1:145957843_145957965:-:1:123	STRG-HSA-3090	uoORF	2	human	positive_hit
P1_1:145996260_145996355:-:1:96	STRG-HSA-3092	uoORF	2	human	not_tested
P1_1:145996362_145996388:-:1:27	STRG-HSA-3092	uORF	2	human	not_tested
P1_2:119760213_119760281:+:1:69	STRG-HSA-30922	uORF	2	human	positive_hit
P1_2:126656242_126690261:+:2:78	STRG-HSA-30959	uoORF	2	human	not_tested
P1_1:146020284_146021633:-:2:102	STRG-HSA-3096	ncRNA-ORF	2	human	not_tested
P1_2:127294087_127294107:-:1:21	STRG-HSA-30969	uORF	2	human	not_tested
P1_2:127388923_127389220:+:2:186	STRG-HSA-30974	lncRNA-ORF	0.5	human	tested
P1_2:130190533_130190691:+:1:159	STRG-HSA-31035	ncRNA-ORF	2	human	not_tested
P1_2:131082651_131093347:-:2:141	STRG-HSA-31059	uORF	2	human	not_tested
P1_2:134120287_134254310:+:2:54	STRG-HSA-31139	uORF	2	human	tested
P1_2:144517364_144519990:-:2:108	STRG-HSA-31220	uORF	2	human	not_tested
P1_2:149437687_149449073:+:2:165	STRG-HSA-31246	uoORF	2	human	positive_hit
P1_2:151828233_151828403:-:1:171	STRG-HSA-31270	uORF	2	human	positive_hit
P1_2:158968713_159001174:+:2:165	STRG-HSA-31345	uORF	2	human	tested
P1_2:161179616_161179744:+:1:129	STRG-HSA-31373	uoORF	2	human	not_tested
P1_2:161308582_161318842:+:3:177	STRG-HSA-31379	uoORF	2	human	tested
P1_2:169572071_169572136:-:1:66	STRG-HSA-31521	uORF	2	human	tested
P1_2:169573742_169573798:-:1:57	STRG-HSA-31521	uORF	2	human	tested
P1_2:169798930_169798974:+:1:45	STRG-HSA-31542	uORF	2	human	not_tested
P1_2:169824578_169824640:-:1:63	STRG-HSA-31543	uoORF	2	human	not_tested
P1_2:171160428_171160895:-:1:468	STRG-HSA-31566	uoORF	2	human	not_tested
P1_2:171687582_171690172:+:2:72	STRG-HSA-31577	uoORF	2	human	not_tested
P1_2:173091045_173091164:+:1:120	STRG-HSA-31618	ncRNA-ORF	2	human	not_tested
P1_2:174585591_174682821:-:2:69	STRG-HSA-31652	uORF	2	human	tested
P1_2:175178221_175178271:-:1:51	STRG-HSA-31660	dORF	2	human	not_tested
P1_2:175180178_175181464:-:2:111	STRG-HSA-31660	uoORF	2	human	not_tested
P1_2:175995588_176002205:-:2:105	STRG-HSA-31664	uORF	2	human	not_tested
P1_2:176002658_176002849:+:1:192	STRG-HSA-31666	lncRNA-ORF	0.5	human	not_tested
P1_2:176269525_176269584:+:1:60	STRG-HSA-31686	uORF	2	human	not_tested
P1_2:178480487_178480711:+:1:225	STRG-HSA-31752	uORF	2	human	positive_hit
P1_2:180980815_180982032:+:2:174	STRG-HSA-31787	uORF	2	human	tested
P1_2:182716311_182717034:+:2:192	STRG-HSA-31811	ncRNA-ORF	2	human	tested
P1_2:183038144_183038356:-:1:213	STRG-HSA-31814	uORF	2	human	positive_hit
P1_2:186590074_186602104:+:2:534	STRG-HSA-31877	uoORF	2	human	not_tested
P1_2:186590142_186590213:+:1:72	STRG-HSA-31877	uORF	2	human	not_tested
P1_2:187387750_187436600:-:3:78	STRG-HSA-31884	ncRNA-ORF	2	human	not_tested
P1_2:187503765_187554322:-:2:129	STRG-HSA-31886	uoORF	2	human	not_tested
P1_2:188383769_188383831:+:1:63	STRG-HSA-31903	uORF	0.5	human	tested
P1_2:188974563_188984876:+:2:123	STRG-HSA-31905	intORF	2	human	not_tested
P1_2:188994298_188995788:+:5:348	STRG-HSA-31905	intORF	2	human	not_tested
P1_2:189179677_189179754:-:1:78	STRG-HSA-31911	uORF	2	human	not_tested
P1_2:196163414_196171474:-:2:156	STRG-HSA-32006	uORF	2	human	tested
P1_2:200861859_200864622:-:2:63	STRG-HSA-32093	uoORF	2	human	not_tested
P1_2:201116444_201129810:+:2:120	STRG-HSA-32112	uORF	2	human	tested
P1_2:201407403_201407498:-:1:96	STRG-HSA-32126	intORF	2	human	not_tested
P1_2:201420645_201451365:-:2:78	STRG-HSA-32126	uORF	2	human	tested
P1_2:202376574_202376660:+:1:87	STRG-HSA-32183	uORF	2	human	not_tested
P1_2:202376869_202376934:+:1:66	STRG-HSA-32183	uORF	2	human	not_tested
P1_2:202377210_202377284:+:1:75	STRG-HSA-32183	uORF	2	human	tested
P1_2:205682707_205682724:+:1:18	STRG-HSA-32222	uORF	0.5	human	not_tested
P1_2:206132991_206133062:-:1:72	STRG-HSA-32233	intORF	2	human	not_tested
P1_2:206159700_206159825:+:1:126	STRG-HSA-32235	uORF	2	human	tested
P1_2:207165699_207166174:-:2:270	STRG-HSA-32257	uORF	2	human	tested
P1_2:207165872_207165958:-:1:87	STRG-HSA-32257	uORF	2	human	not_tested
P1_2:207530052_207530114:+:1:63	STRG-HSA-32269	uORF	0.5	human	tested
P1_2:208253909_208254977:-:2:90	STRG-HSA-32286	uORF	2	human	not_tested
P1_1:149190525_149266996:-:7:675	STRG-HSA-3230	pseudogene	2	human	not_tested
P1_2:216694604_216694984:-:1:381	STRG-HSA-32434	uoORF	2	human	not_tested
P1_2:216694988_216695080:-:1:93	STRG-HSA-32434	uORF	2	human	not_tested
P1_2:216695112_216695192:-:1:81	STRG-HSA-32434	uORF	2	human	not_tested
P1_2:216695215_216695322:-:1:108	STRG-HSA-32434	uORF	2	human	not_tested
P1_2:218400155_218402355:+:4:264	STRG-HSA-32491	intORF	2	human	not_tested
P1_2:219245897_219245980:+:1:84	STRG-HSA-32545	uORF	2	human	positive_hit
P1_2:219543393_219543767:-:1:375	STRG-HSA-32567	uoORF	2	human	not_tested
P1_2:219627698_219627959:+:2:108	STRG-HSA-32577	ncRNA-ORF	2	human	not_tested
P1_2:222861141_222900763:+:3:267	STRG-HSA-32606	uORF	2	human	tested
P1_2:224001755_224039224:-:2:294	STRG-HSA-32632	uoORF	2	human	not_tested
P1_2:224585288_224585335:-:1:48	STRG-HSA-32638	uORF	2	human	tested
P1_2:226799329_226799523:-:1:195	STRG-HSA-32644	uORF	2	human	positive_hit
P1_1:150010511_150010633:-:1:123	STRG-HSA-3265	uORF	2	human	not_tested
P1_2:227472208_227472543:+:1:336	STRG-HSA-32659	uoORF	2	human	positive_hit
P1_2:229880063_229880125:-:1:63	STRG-HSA-32681	ncRNA-ORF	2	human	not_tested
P1_2:230713149_230760050:+:2:174	STRG-HSA-32712	uoORF	2	human	not_tested
P1_2:234952076_234995351:+:2:144	STRG-HSA-32808	uORF	2	human	not_tested
P1_2:240435825_240459033:+:2:264	STRG-HSA-32940	uoORF	2	human	not_tested
P1_1:150294032_150294163:+:1:132	STRG-HSA-3295	uORF	2	human	tested
P1_2:241266829_241268527:-:2:129	STRG-HSA-32978	ncRNA-ORF	2	human	not_tested
P1_2:241266884_241315118:-:3:105	STRG-HSA-32978	uORF	2	human	not_tested
P1_2:241687289_241687420:+:1:132	STRG-HSA-33000	ncRNA-ORF	0.5	human	not_tested
P1_20:408241_408705:+:1:465	STRG-HSA-33053	uORF	2	human	positive_hit
P1_20:448024_462428:-:2:144	STRG-HSA-33055	uoORF	2	human	positive_hit
P1_20:2873611_2873673:+:1:63	STRG-HSA-33133	uORF	2	human	positive_hit
P1_20:3149114_3149230:-:1:117	STRG-HSA-33140	uORF	2	human	tested
P1_1:8874871_8878679:-:2:147	STRG-HSA-332	uoORF	2	human	not_tested
P1_20:6006126_6006206:+:1:81	STRG-HSA-33219	uORF	2	human	positive_hit
P1_20:6767959_6768081:+:1:123	STRG-HSA-33235	uORF	2	human	positive_hit
P1_20:10420619_10420753:-:1:135	STRG-HSA-33271	uORF	2	human	not_tested
P1_20:10673488_10673706:-:1:219	STRG-HSA-33274	uoORF	2	human	not_tested
P1_20:10673639_10673842:-:1:204	STRG-HSA-33274	uORF	2	human	not_tested
P1_20:17570113_17570139:+:1:27	STRG-HSA-33340	uORF	2	human	not_tested
P1_20:17570136_17600760:+:2:99	STRG-HSA-33340	uoORF	2	human	not_tested
P1_20:23353984_23354094:+:1:111	STRG-HSA-33422	uoORF	2	human	not_tested
P1_1:151008611_151017846:+:2:96	STRG-HSA-3347	uoORF	2	human	not_tested
P1_1:151056691_151056786:-:1:96	STRG-HSA-3352	uORF	2	human	positive_hit
P1_20:31722271_31723800:-:2:126	STRG-HSA-33528	ncRNA-ORF	2	human	not_tested
P1_1:151060530_151060547:+:1:18	STRG-HSA-3353	uORF	2	human	not_tested
P1_20:31739416_31739616:+:1:201	STRG-HSA-33531	uORF	0.5	human	not_tested
P1_1:151142659_151146545:-:3:180	STRG-HSA-3356	uORF	2	human	not_tested
P1_20:32202273_32207740:-:2:120	STRG-HSA-33560	uORF	2	human	positive_hit
P1_20:32819964_32825937:+:2:78	STRG-HSA-33585	uoORF	2	human	not_tested
P1_20:33993991_34031554:+:2:174	STRG-HSA-33609	ncRNA-ORF	2	human	not_tested
P1_20:34369399_34369449:+:1:51	STRG-HSA-33627	uORF	2	human	tested
P1_20:35147274_35147315:-:1:42	STRG-HSA-33656	uORF	2	human	not_tested
P1_20:35632908_35664878:-:2:93	STRG-HSA-33685	uoORF	2	human	not_tested
P1_20:35655234_35664875:-:3:270	STRG-HSA-33685	ncRNA-ORF	2	human	not_tested
P1_20:35740858_35741973:-:2:63	STRG-HSA-33689	uoORF	2	human	not_tested
P1_20:35772048_35801542:+:2:84	STRG-HSA-33692	uoORF	2	human	tested
P1_20:35774558_35774647:+:1:90	STRG-HSA-33692	ncRNA-ORF	0.5	human	tested
P1_20:35954302_35954508:-:2:99	STRG-HSA-33699	uORF	2	human	not_tested
P1_1:151346508_151346558:-:1:51	STRG-HSA-3370	ncRNA-ORF	2	human	positive_hit
P1_1:151327333_151327407:-:1:75	STRG-HSA-3370	uORF	2	human	not_tested
P1_20:38426436_38434513:-:4:237	STRG-HSA-33761	lncRNA-ORF	2	human	tested
P1_20:38472909_38473001:+:1:93	STRG-HSA-33764	uORF	2	human	tested
P1_20:43457905_43457931:+:1:27	STRG-HSA-33807	uORF	2	human	not_tested
P1_20:44186811_44186906:-:1:96	STRG-HSA-33821	uORF	2	human	not_tested
P1_20:44186975_44187091:-:1:117	STRG-HSA-33821	uORF	2	human	not_tested
P1_20:44521994_44522038:-:1:45	STRG-HSA-33840	uORF	2	human	tested
P1_20:44582706_44589833:+:2:63	STRG-HSA-33844	uORF	2	human	not_tested
P1_20:49278711_49279205:+:2:108	STRG-HSA-33977	lncRNA-ORF	2	human	positive_hit
P1_20:49279135_49279212:+:1:78	STRG-HSA-33977	lncRNA-ORF	2	human	not_tested
P1_20:49279183_49280527:+:2:69	STRG-HSA-33977	lncRNA-ORF	2	human	not_tested
P1_20:50190940_50191098:+:1:159	STRG-HSA-33999	uoORF	2	human	not_tested
P1_20:50903960_50930878:-:3:270	STRG-HSA-34020	uoORF	2	human	not_tested
P1_20:50928746_50931048:-:2:303	STRG-HSA-34020	uORF	2	human	not_tested
P1_20:52973172_52973183:+:1:12	STRG-HSA-34046	uORF	0.5	human	not_tested
P1_20:57266215_57266592:-:1:378	STRG-HSA-34086	uORF	2	human	positive_hit
P1_20:57391532_57391564:+:1:33	STRG-HSA-34095	uORF	2	human	not_tested
P1_20:59942206_59942229:+:1:24	STRG-HSA-34144	ncRNA-ORF	2	human	not_tested
P1_20:64255750_64256253:+:1:504	STRG-HSA-34317	ncRNA-ORF	2	human	not_tested
P1_20:64259944_64259991:+:1:48	STRG-HSA-34317	uoORF	2	human	not_tested
P1_1:153634101_153634193:+:1:93	STRG-HSA-3436	uORF	2	human	not_tested
P1_21:25734860_25734877:-:1:18	STRG-HSA-34546	uORF	2	human	not_tested
P1_21:26112136_26170675:-:2:123	STRG-HSA-34554	uoORF	2	human	not_tested
P1_21:26845123_26845332:-:1:210	STRG-HSA-34568	uORF	2	human	tested
P1_21:29130802_29130918:+:1:117	STRG-HSA-34609	uORF	2	human	not_tested
P1_1:153967923_153968048:+:1:126	STRG-HSA-3462	uORF	0.5	human	not_tested
P1_21:32612137_32612334:-:1:198	STRG-HSA-34668	uoORF	2	human	not_tested
P1_21:33324991_33325029:+:1:39	STRG-HSA-34689	uORF	2	human	tested
P1_21:34073666_34073725:+:1:60	STRG-HSA-34718	uoORF	2	human	not_tested
P1_21:37072282_37072302:-:1:21	STRG-HSA-34790	uORF	0.5	human	not_tested
P1_21:37367447_37420353:+:2:237	STRG-HSA-34800	uORF	2	human	not_tested
P1_21:39452029_39452139:+:1:111	STRG-HSA-34842	intORF	2	human	not_tested
P1_21:39792058_39929130:+:4:321	STRG-HSA-34860	ncRNA-ORF	2	human	not_tested
P1_21:45405200_45405214:+:1:15	STRG-HSA-35053	uORF	0.5	human	not_tested
P1_21:45981816_45981854:+:1:39	STRG-HSA-35075	uoORF	2	human	not_tested
P1_21:46636512_46636913:+:2:54	STRG-HSA-35118	uORF	2	human	tested
P1_21:46643539_46644318:+:2:114	STRG-HSA-35118	intORF	2	human	not_tested
P1_22:17613299_17628664:-:2:84	STRG-HSA-35170	uoORF	2	human	not_tested
P1_22:18078020_18078121:+:1:102	STRG-HSA-35179	uORF	2	human	positive_hit
P1_22:18078271_18078348:+:1:78	STRG-HSA-35179	uORF	2	human	positive_hit
P1_22:19718295_19718639:+:1:345	STRG-HSA-35252	uORF	2	human	positive_hit
P1_1:155240699_155241156:-:2:90	STRG-HSA-3526	uoORF	2	human	not_tested
P1_22:19961262_19962684:+:2:186	STRG-HSA-35260	ncRNA-ORF	2	human	not_tested
P1_22:20917577_20918149:+:1:573	STRG-HSA-35313	uoORF	2	human	not_tested
P1_22:20917653_20917871:+:1:219	STRG-HSA-35313	uORF	2	human	positive_hit
P1_22:21000771_21000884:-:1:114	STRG-HSA-35316	ncRNA-ORF	2	human	not_tested
P1_22:21000771_21002150:-:4:318	STRG-HSA-35316	uoORF	2	human	not_tested
P1_22:21001224_21001940:-:2:297	STRG-HSA-35316	ncRNA-ORF	2	human	not_tested
P1_22:21001460_21001609:-:1:150	STRG-HSA-35316	uORF	2	human	positive_hit
P1_1:155308976_155309074:+:1:99	STRG-HSA-3535	uORF	2	human	positive_hit
P1_22:22321745_22323123:+:2:588	STRG-HSA-35399	lncRNA-ORF	2	human	not_tested
P1_22:23894384_23894410:+:1:27	STRG-HSA-35484	uORF	0.5	human	not_tested
P1_22:24548047_24555016:-:3:180	STRG-HSA-35517	uoORF	2	human	not_tested
P1_22:26510618_26512432:-:3:201	STRG-HSA-35581	uORF	0.5	human	not_tested
P1_22:26512559_26512750:+:1:192	STRG-HSA-35582	lncRNA-ORF	0.5	human	tested
P1_1:155910733_155911323:-:2:153	STRG-HSA-3560	uoORF	2	human	not_tested
P1_22:27800971_27801474:-:1:504	STRG-HSA-35620	uORF	2	human	not_tested
P1_22:29603842_29603943:+:1:102	STRG-HSA-35672	uORF	2	human	positive_hit
P1_22:30664023_30667598:-:2:195	STRG-HSA-35718	uORF	2	human	tested
P1_22:31105245_31107416:-:4:153	STRG-HSA-35732	ncRNA-ORF	2	human	not_tested
P1_1:156082379_156082450:-:1:72	STRG-HSA-3577	uORF	0.5	human	not_tested
P1_22:32059186_32059254:+:1:69	STRG-HSA-35772	uORF	2	human	not_tested
P1_22:32059340_32068502:+:4:177	STRG-HSA-35772	ncRNA-ORF	2	human	not_tested
P1_1:156114902_156115204:+:1:303	STRG-HSA-3578	uoORF	2	human	not_tested
P1_22:32801862_32802005:+:1:144	STRG-HSA-35799	uoORF	2	human	not_tested
P1_22:35617196_35617291:-:1:96	STRG-HSA-35848	uoORF	2	human	not_tested
P1_22:35623249_35623350:-:1:102	STRG-HSA-35848	uORF	0.5	human	not_tested
P1_1:156282709_156282801:-:1:93	STRG-HSA-3586	uORF	2	human	positive_hit
P1_22:36149137_36160746:-:2:84	STRG-HSA-35864	ncRNA-ORF	2	human	not_tested
P1_22:36157001_36160707:-:2:45	STRG-HSA-35864	ncRNA-ORF	0.5	human	not_tested
P1_1:156483358_156500592:-:2:180	STRG-HSA-3593	uORF	2	human	not_tested
P1_1:156483398_156500599:-:2:147	STRG-HSA-3593	uORF	2	human	not_tested
P1_22:37566187_37566228:+:1:42	STRG-HSA-35930	uORF	2	human	not_tested
P1_22:37746381_37754980:+:3:201	STRG-HSA-35944	intORF	2	human	not_tested
P1_22:37805462_37805548:+:1:87	STRG-HSA-35951	uoORF	2	human	not_tested
P1_1:156594987_156595190:-:1:204	STRG-HSA-3598	dORF	2	human	not_tested
P1_22:38303227_38317283:-:3:234	STRG-HSA-35985	uoORF	2	human	positive_hit
P1_22:38665644_38670941:+:3:216	STRG-HSA-36000	intORF	2	human	not_tested
P1_22:38779598_38782706:-:3:144	STRG-HSA-36009	intORF	2	human	not_tested
P1_22:40400701_40400757:+:1:57	STRG-HSA-36056	uORF	2	human	not_tested
P1_22:41092620_41092703:+:1:84	STRG-HSA-36084	uORF	2	human	positive_hit
P1_1:156728643_156728873:+:1:231	STRG-HSA-3610	uORF	2	human	tested
P1_1:156701047_156705529:-:2:159	STRG-HSA-3611	uoORF	2	human	not_tested
P1_22:41437336_41437392:-:1:57	STRG-HSA-36113	ncRNA-ORF	2	human	positive_hit
P1_22:41446629_41446760:-:1:132	STRG-HSA-36113	ncRNA-ORF	2	human	not_tested
P1_22:41680364_41682390:-:2:36	STRG-HSA-36140	uoORF	2	human	not_tested
P1_22:42070546_42070629:-:1:84	STRG-HSA-36160	uORF	0.5	human	not_tested
P1_22:42087130_42090631:-:2:72	STRG-HSA-36174	intORF	2	human	not_tested
P1_22:42693791_42720808:-:3:276	STRG-HSA-36205	uoORF	2	human	not_tested
P1_22:42912139_43015073:-:2:72	STRG-HSA-36207	uORF	2	human	not_tested
P1_22:44702271_44702381:+:1:111	STRG-HSA-36259	uORF	2	human	positive_hit
P1_1:9942631_9942735:-:1:105	STRG-HSA-363	ncRNA-ORF	2	human	tested
P1_22:46244814_46245236:-:1:423	STRG-HSA-36303	doORF	2	human	not_tested
P1_22:46762774_46792558:+:2:114	STRG-HSA-36333	uoORF	2	human	not_tested
P1_22:49913705_49918345:-:2:222	STRG-HSA-36358	uoORF	2	human	positive_hit
P1_22:49913781_49918310:-:2:111	STRG-HSA-36358	uORF	2	human	positive_hit
P1_22:50343433_50372117:+:2:216	STRG-HSA-36393	uORF	2	human	tested
P1_22:50474911_50475012:-:1:102	STRG-HSA-36394	uORF	2	human	not_tested
P1_22:50482896_50483405:+:1:510	STRG-HSA-36395	doORF	2	human	not_tested
P1_22:50785238_50798718:+:2:120	STRG-HSA-36409	pseudogene	0.5	human	not_tested
P1_3:4979492_4980011:+:2:357	STRG-HSA-36468	uoORF	2	human	not_tested
P1_3:8501916_8537231:+:3:201	STRG-HSA-36489	ncRNA-ORF	2	human	not_tested
P1_3:10026044_10026157:-:1:114	STRG-HSA-36556	pseudogene	2	human	not_tested
P1_3:12663906_12664010:-:1:105	STRG-HSA-36638	uORF	2	human	positive_hit
P1_3:14125066_14129487:+:2:216	STRG-HSA-36665	uoORF	2	human	not_tested
P1_3:14945918_14946085:-:1:168	STRG-HSA-36684	lncRNA-ORF	2	human	tested
P1_3:14947210_14947392:-:1:183	STRG-HSA-36684	lncRNA-ORF	2	human	tested
P1_3:15099106_15099132:-:1:27	STRG-HSA-36690	uORF	2	human	not_tested
P1_3:15427734_15429916:+:2:153	STRG-HSA-36696	uoORF	2	human	not_tested
P1_3:15601391_15601516:-:1:126	STRG-HSA-36702	uoORF	2	human	not_tested
P1_3:16174819_16174917:+:1:99	STRG-HSA-36716	uORF	0.5	human	not_tested
P1_3:16265486_16269201:+:2:96	STRG-HSA-36721	uORF	2	human	not_tested
P1_3:16493871_16513524:-:2:93	STRG-HSA-36728	uORF	0.5	human	not_tested
P1_3:16770378_16771847:+:1:1470	STRG-HSA-36746	lncRNA-ORF	2	human	not_tested
P1_3:16885014_16885124:+:1:111	STRG-HSA-36747	uoORF	2	human	not_tested
P1_3:18425037_18425201:-:1:165	STRG-HSA-36751	uORF	2	human	tested
P1_3:17508513_17623884:-:2:129	STRG-HSA-36751	uORF	2	human	positive_hit
P1_3:19947332_19947385:+:1:54	STRG-HSA-36780	uORF	2	human	not_tested
P1_3:21750916_21751203:-:1:288	STRG-HSA-36801	uoORF	0.5	human	not_tested
P1_3:23807256_23807384:+:1:129	STRG-HSA-36814	ncRNA-ORF	2	human	not_tested
P1_3:25428529_25428591:+:1:63	STRG-HSA-36834	uORF	2	human	not_tested
P1_3:28348697_28348783:-:1:87	STRG-HSA-36861	uORF	2	human	positive_hit
P1_3:30606768_30644761:+:2:225	STRG-HSA-36880	uoORF	2	human	not_tested
P1_3:30606829_30644750:+:2:153	STRG-HSA-36880	uoORF	2	human	not_tested
P1_3:30606862_30623226:+:2:144	STRG-HSA-36880	uoORF	2	human	not_tested
P1_3:30606879_30623267:+:2:168	STRG-HSA-36880	uoORF	2	human	not_tested
P1_1:160205449_160211552:+:2:84	STRG-HSA-3690	uoORF	2	human	not_tested
P1_1:160262315_160262509:-:1:195	STRG-HSA-3691	uORF	2	human	positive_hit
P1_3:33439970_33440104:-:1:135	STRG-HSA-36948	ncRNA-ORF	2	human	not_tested
P1_3:37243318_37243461:+:1:144	STRG-HSA-37005	uORF	2	human	tested
P1_3:38630414_38633330:-:2:312	STRG-HSA-37054	uoORF	2	human	not_tested
P1_3:39189496_39192508:-:2:93	STRG-HSA-37068	uORF	2	human	not_tested
P1_3:40309775_40310961:+:2:267	STRG-HSA-37094	ncRNA-ORF	2	human	not_tested
P1_3:40312086_40312214:+:1:129	STRG-HSA-37094	dORF	2	human	tested
P1_3:40525111_40525785:+:2:171	STRG-HSA-37108	uORF	0.5	human	positive_hit
P1_3:41199517_41199669:+:1:153	STRG-HSA-37117	uORF	2	human	not_tested
P1_3:41199627_41224534:+:3:114	STRG-HSA-37117	uoORF	2	human	not_tested
P1_3:41224210_41224242:+:1:33	STRG-HSA-37117	ncRNA-ORF	2	human	not_tested
P1_3:42014094_42087214:+:2:135	STRG-HSA-37128	uORF	2	human	not_tested
P1_3:42568979_42569065:-:1:87	STRG-HSA-37139	uoORF	2	human	not_tested
P1_3:44354745_44354798:+:1:54	STRG-HSA-37189	uoORF	2	human	tested
P1_3:44959433_44976117:-:2:213	STRG-HSA-37208	uoORF	2	human	positive_hit
P1_3:45985004_45995804:-:2:102	STRG-HSA-37229	uORF	2	human	positive_hit
P1_3:46882274_46882366:+:1:93	STRG-HSA-37260	uORF	2	human	not_tested
P1_3:47805345_47805419:+:1:75	STRG-HSA-37285	uORF	2	human	tested
P1_3:47998830_48088833:-:2:111	STRG-HSA-37286	uoORF	2	human	positive_hit
P1_1:161118169_161119198:+:3:171	STRG-HSA-3730	uoORF	2	human	not_tested
P1_3:48424614_48425315:-:2:39	STRG-HSA-37315	uORF	0.5	human	tested
P1_3:48473029_48473076:-:1:48	STRG-HSA-37322	ncRNA-ORF	2	human	positive_hit
P1_3:48695182_48715499:-:2:351	STRG-HSA-37337	uoORF	2	human	not_tested
P1_3:49132561_49132943:-:2:255	STRG-HSA-37359	uoORF	2	human	not_tested
P1_3:49171638_49172734:+:2:147	STRG-HSA-37366	uORF	2	human	positive_hit
P1_3:49375562_49411846:-:2:57	STRG-HSA-37377	uoORF	2	human	not_tested
P1_1:161177444_161177485:-:1:42	STRG-HSA-3738	ncRNA-ORF	2	human	positive_hit
P1_3:49470323_49510517:+:2:210	STRG-HSA-37381	uORF	2	human	not_tested
P1_3:49470373_49510459:+:2:102	STRG-HSA-37381	uORF	2	human	not_tested
P1_3:49470395_49487292:+:2:78	STRG-HSA-37381	ncRNA-ORF	2	human	not_tested
P1_3:49492954_49510500:+:2:102	STRG-HSA-37381	ncRNA-ORF	2	human	not_tested
P1_3:49747826_49748086:-:1:261	STRG-HSA-37392	uoORF	2	human	not_tested
P1_3:50236245_50236385:+:1:141	STRG-HSA-37412	uoORF	2	human	not_tested
P1_3:50236262_50236351:+:1:90	STRG-HSA-37412	uoORF	2	human	not_tested
P1_3:50292304_50292408:-:1:105	STRG-HSA-37418	uORF	2	human	not_tested
P1_3:50328142_50328177:-:1:36	STRG-HSA-37424	uORF	2	human	not_tested
P1_3:50617534_50617683:+:1:150	STRG-HSA-37444	uoORF	2	human	positive_hit
P1_3:51961304_51967431:-:3:255	STRG-HSA-37473	uORF	2	human	not_tested
P1_3:51975078_51975101:+:1:24	STRG-HSA-37474	uORF	0.5	human	not_tested
P1_3:52278583_52278624:-:1:42	STRG-HSA-37488	uORF	2	human	positive_hit
P1_3:52409875_52409907:-:1:33	STRG-HSA-37499	uoORF	2	human	not_tested
P1_3:52452533_52452658:-:1:126	STRG-HSA-37509	ncRNA-ORF	2	human	not_tested
P1_3:57584425_57597354:-:2:321	STRG-HSA-37610	uoORF	2	human	not_tested
P1_3:57597363_57597416:-:1:54	STRG-HSA-37610	uORF	2	human	not_tested
P1_3:57757217_57757402:+:1:186	STRG-HSA-37615	uORF	2	human	not_tested
P1_3:57757264_57757524:+:1:261	STRG-HSA-37615	uORF	2	human	positive_hit
P1_3:57890021_57896538:+:2:108	STRG-HSA-37615	ncRNA-ORF	2	human	not_tested
P1_3:57896565_57896899:+:2:54	STRG-HSA-37615	ncRNA-ORF	2	human	not_tested
P1_3:61561795_61561839:+:1:45	STRG-HSA-37663	uORF	0.5	human	not_tested
P1_3:61561828_61561839:+:1:12	STRG-HSA-37663	uORF	0.5	human	not_tested
P1_3:64687786_64687935:-:1:150	STRG-HSA-37704	uORF	2	human	positive_hit
P1_3:66221016_66221072:+:1:57	STRG-HSA-37727	uORF	2	human	positive_hit
P1_3:66370545_66377907:+:2:276	STRG-HSA-37727	doORF	2	human	not_tested
P1_3:66500733_66500981:-:1:249	STRG-HSA-37732	uORF	2	human	not_tested
P1_3:66500785_66500916:-:1:132	STRG-HSA-37732	uORF	2	human	not_tested
P1_3:72378385_72446518:-:4:552	STRG-HSA-37787	ncRNA-ORF	2	human	not_tested
P1_3:73625748_73625891:+:1:144	STRG-HSA-37799	lncRNA-ORF	2	human	not_tested
P1_3:75783313_75783342:-:1:30	STRG-HSA-37840	intORF	0.5	human	not_tested
P1_3:79019100_79019312:-:1:213	STRG-HSA-37864	uORF	2	human	not_tested
P1_3:88058139_88059047:-:2:318	STRG-HSA-37897	uORF	2	human	tested
P1_3:89107715_89107834:+:1:120	STRG-HSA-37903	uoORF	0.5	human	not_tested
P1_3:98732386_98732475:+:1:90	STRG-HSA-37976	ncRNA-ORF	2	human	positive_hit
P1_3:98901305_98901475:-:1:171	STRG-HSA-37977	uoORF	2	human	not_tested
P1_3:99638580_99744991:+:2:180	STRG-HSA-37997	uORF	2	human	tested
P1_3:99931024_100114327:-:2:282	STRG-HSA-38002	uORF	0.5	human	not_tested
P1_3:100400936_100401001:-:1:66	STRG-HSA-38011	uoORF	2	human	positive_hit
P1_3:100401780_100401890:+:1:111	STRG-HSA-38013	uORF	2	human	not_tested
P1_3:100709556_100713653:+:2:177	STRG-HSA-38016	uORF	2	human	not_tested
P1_3:107240742_107240816:+:1:75	STRG-HSA-38081	lncRNA-ORF	2	human	positive_hit
P1_3:107240822_107240953:+:1:132	STRG-HSA-38081	lncRNA-ORF	2	human	positive_hit
P1_1:163202863_163202892:-:1:30	STRG-HSA-3809	uORF	2	human	not_tested
P1_3:107526338_107645906:+:2:132	STRG-HSA-38096	uORF	2	human	not_tested
P1_3:112562063_112562236:+:1:174	STRG-HSA-38153	uORF	2	human	positive_hit
P1_3:112639817_112640616:-:2:153	STRG-HSA-38154	ncRNA-ORF	2	human	not_tested
P1_3:112640370_112640891:-:1:522	STRG-HSA-38154	uORF	2	human	not_tested
P1_3:112640560_112640622:-:1:63	STRG-HSA-38154	uORF	2	human	tested
P1_3:112640738_112640836:-:1:99	STRG-HSA-38154	uORF	2	human	positive_hit
P1_3:112641060_112641101:-:1:42	STRG-HSA-38154	uORF	2	human	not_tested
P1_3:113724093_113746010:-:2:72	STRG-HSA-38187	uoORF	2	human	not_tested
P1_3:113745946_113746170:-:1:225	STRG-HSA-38187	uoORF	2	human	not_tested
P1_3:114801131_114900337:-:2:78	STRG-HSA-38211	uORF	0.5	human	not_tested
P1_3:119236964_119237056:-:1:93	STRG-HSA-38252	uORF	0.5	human	positive_hit
P1_3:119294688_119294828:+:1:141	STRG-HSA-38254	uORF	2	human	positive_hit
P1_3:119498623_119498691:+:1:69	STRG-HSA-38265	uORF	0.5	human	positive_hit
P1_3:119642310_119648400:-:2:393	STRG-HSA-38273	doORF	2	human	not_tested
P1_3:119660009_119660605:-:2:141	STRG-HSA-38273	ncRNA-ORF	2	human	not_tested
P1_3:119660516_119660608:-:1:93	STRG-HSA-38273	uORF	2	human	not_tested
P1_3:119660690_119660743:-:1:54	STRG-HSA-38273	ncRNA-ORF	2	human	positive_hit
P1_3:119660759_119660842:-:1:84	STRG-HSA-38273	uORF	2	human	not_tested
P1_3:119660811_119660855:-:1:45	STRG-HSA-38273	ncRNA-ORF	2	human	tested
P1_3:119666316_119666351:+:1:36	STRG-HSA-38276	lncRNA-ORF	0.5	human	not_tested
P1_3:120410970_120415966:-:3:189	STRG-HSA-38300	intORF	2	human	not_tested
P1_3:120415924_120450933:-:3:204	STRG-HSA-38300	uoORF	2	human	not_tested
P1_3:120602233_120602328:+:1:96	STRG-HSA-38303	ncRNA-ORF	2	human	not_tested
P1_3:122384191_122384256:+:1:66	STRG-HSA-38346	uORF	2	human	not_tested
P1_3:123448524_123448868:-:1:345	STRG-HSA-38377	uoORF	2	human	not_tested
P1_3:123448978_123449124:-:1:147	STRG-HSA-38377	uORF	2	human	not_tested
P1_1:165631251_165649887:+:2:90	STRG-HSA-3845	uoORF	2	human	not_tested
P1_3:126983119_126988543:+:2:192	STRG-HSA-38476	uoORF	2	human	not_tested
P1_3:127576994_127590705:-:4:654	STRG-HSA-38478	uoORF	2	human	not_tested
P1_3:128726187_128795378:+:2:192	STRG-HSA-38513	uoORF	2	human	not_tested
P1_1:165768775_165768873:-:1:99	STRG-HSA-3853	intORF	2	human	not_tested
P1_1:165768197_165768785:-:2:177	STRG-HSA-3853	intORF	2	human	not_tested
P1_3:129171744_129183858:-:2:111	STRG-HSA-38546	uoORF	2	human	not_tested
P1_3:129183855_129183896:-:1:42	STRG-HSA-38546	uORF	2	human	not_tested
P1_3:129439766_129440011:-:1:246	STRG-HSA-38562	uoORF	2	human	not_tested
P1_3:129880506_129893589:-:2:150	STRG-HSA-38566	lncRNA-ORF	0.5	human	not_tested
P1_3:130746545_130746790:-:1:246	STRG-HSA-38596	uORF	2	human	not_tested
P1_3:130850771_130850905:+:1:135	STRG-HSA-38597	ncRNA-ORF	2	human	not_tested
P1_3:130894590_130894739:+:1:150	STRG-HSA-38597	uORF	2	human	not_tested
P1_1:10430850_10431044:+:1:195	STRG-HSA-386	uORF	0.5	human	positive_hit
P1_3:133573730_133573930:+:1:201	STRG-HSA-38651	uORF	2	human	not_tested
P1_3:134371354_134374419:-:2:219	STRG-HSA-38670	uoORF	2	human	not_tested
P1_3:134482862_134485333:-:2:84	STRG-HSA-38672	uoORF	2	human	not_tested
P1_3:134485362_134485406:-:1:45	STRG-HSA-38672	uORF	2	human	not_tested
P1_3:134485631_134485906:-:1:276	STRG-HSA-38672	uORF	2	human	not_tested
P1_3:136022842_136022943:+:1:102	STRG-HSA-38683	uORF	2	human	not_tested
P1_3:136196200_136196331:-:1:132	STRG-HSA-38689	uORF	2	human	not_tested
P1_3:139383405_139389582:-:2:66	STRG-HSA-38771	ncRNA-ORF	2	human	not_tested
P1_3:139385188_139389579:-:2:45	STRG-HSA-38771	ncRNA-ORF	2	human	not_tested
P1_3:139389855_139389926:+:1:72	STRG-HSA-38775	lncRNA-ORF	0.5	human	tested
P1_3:139538890_139539554:-:2:165	STRG-HSA-38785	intORF	2	human	not_tested
P1_3:141051990_141066068:+:2:120	STRG-HSA-38803	uORF	2	human	not_tested
P1_3:141403930_141404010:+:1:81	STRG-HSA-38812	ncRNA-ORF	2	human	not_tested
P1_3:143120063_143120200:+:1:138	STRG-HSA-38847	uORF	2	human	positive_hit
P1_3:143972251_143972493:+:1:243	STRG-HSA-38856	uoORF	2	human	not_tested
P1_3:150408960_150408989:+:1:30	STRG-HSA-38941	uORF	0.5	human	not_tested
P1_3:150408986_150409096:+:1:111	STRG-HSA-38941	uORF	2	human	not_tested
P1_3:150567021_150603133:-:2:276	STRG-HSA-38944	ncRNA-ORF	0.5	human	not_tested
P1_3:152269026_152269076:+:1:51	STRG-HSA-38972	ncRNA-ORF	2	human	not_tested
P1_3:152299843_152299980:+:1:138	STRG-HSA-38972	ncRNA-ORF	2	human	tested
P1_3:152269024_152269050:-:1:27	STRG-HSA-38973	lncRNA-ORF	0.5	human	not_tested
P1_3:156674612_156677672:+:2:201	STRG-HSA-39027	uORF	2	human	positive_hit
P1_3:157089944_157090048:+:1:105	STRG-HSA-39047	lncRNA-ORF	2	human	positive_hit
P1_3:157090035_157099529:+:2:135	STRG-HSA-39047	lncRNA-ORF	2	human	not_tested
P1_1:167935786_167935947:-:1:162	STRG-HSA-3908	uoORF	2	human	positive_hit
P1_1:167936704_167936784:+:1:81	STRG-HSA-3909	uORF	2	human	positive_hit
P1_3:159840112_159840183:+:1:72	STRG-HSA-39101	uORF	2	human	positive_hit
P1_3:159853286_159853360:+:1:75	STRG-HSA-39101	uORF	2	human	positive_hit
P1_3:161103515_161104816:-:3:123	STRG-HSA-39136	uORF	2	human	not_tested
P1_3:167720158_167720211:-:1:54	STRG-HSA-39168	uoORF	2	human	not_tested
P1_3:170172709_170181729:-:3:198	STRG-HSA-39209	uoORF	2	human	not_tested
P1_3:177079904_177098519:-:2:96	STRG-HSA-39297	ncRNA-ORF	2	human	not_tested
P1_3:177098520_177197179:-:2:81	STRG-HSA-39297	uORF	2	human	not_tested
P1_3:179148566_179198792:+:2:81	STRG-HSA-39332	uORF	2	human	positive_hit
P1_1:169106725_169106817:+:1:93	STRG-HSA-3935	uORF	2	human	not_tested
P1_3:183447623_183452294:+:2:360	STRG-HSA-39425	pseudogene	2	human	positive_hit
P1_3:183635650_183635760:+:1:111	STRG-HSA-39435	uORF	2	human	not_tested
P1_3:183635721_183643492:+:3:177	STRG-HSA-39435	uORF	2	human	not_tested
P1_3:183643508_183650341:+:2:81	STRG-HSA-39435	uORF	2	human	not_tested
P1_3:184014434_184017851:-:2:36	STRG-HSA-39444	uORF	2	human	not_tested
P1_3:184176949_184176984:+:1:36	STRG-HSA-39454	uORF	2	human	not_tested
P1_3:184178862_184179047:+:1:186	STRG-HSA-39454	intORF	2	human	not_tested
P1_3:184314669_184315780:+:3:81	STRG-HSA-39464	uORF	2	human	not_tested
P1_3:184561988_184571344:+:2:393	STRG-HSA-39474	uoORF	2	human	not_tested
P1_1:10665568_10760745:-:4:141	STRG-HSA-395	uoORF	2	human	not_tested
P1_3:185926607_185937897:-:2:201	STRG-HSA-39524	uoORF	2	human	not_tested
P1_3:185931848_185937912:-:2:93	STRG-HSA-39524	uoORF	2	human	not_tested
P1_3:186564299_186564349:-:1:51	STRG-HSA-39538	uoORF	2	human	positive_hit
P1_3:186930713_186963863:+:2:201	STRG-HSA-39564	uORF	2	human	positive_hit
P1_3:187285934_187291690:-:2:207	STRG-HSA-39568	ncRNA-ORF	2	human	positive_hit
P1_3:192360515_192727318:-:2:162	STRG-HSA-39624	uoORF	2	human	not_tested
P1_3:192727221_192727551:-:2:171	STRG-HSA-39624	uORF	2	human	not_tested
P1_3:192567104_192604470:+:3:210	STRG-HSA-39631	lncRNA-ORF	0.5	human	not_tested
P1_3:193241379_193255678:+:2:183	STRG-HSA-39644	intORF	2	human	not_tested
P1_3:193593226_193614742:+:2:204	STRG-HSA-39649	uoORF	2	human	positive_hit
P1_3:195543049_195543213:-:1:165	STRG-HSA-39700	uORF	2	human	not_tested
P1_3:196503549_196503614:-:1:66	STRG-HSA-39761	uORF	0.5	human	positive_hit
P1_4:1241335_1241433:-:1:99	STRG-HSA-39917	uORF	2	human	positive_hit
P1_1:171781837_171781932:+:1:96	STRG-HSA-3993	uORF	0.5	human	tested
P1_4:1721084_1721245:-:1:162	STRG-HSA-39937	ncRNA-ORF	2	human	tested
P1_4:2469171_2490395:+:2:147	STRG-HSA-39958	uORF	2	human	positive_hit
P1_1:172452960_172453034:+:1:75	STRG-HSA-4004	ncRNA-ORF	0.5	human	positive_hit
P1_1:172533150_172533230:+:1:81	STRG-HSA-4005	uORF	2	human	not_tested
P1_4:6640724_6640759:+:1:36	STRG-HSA-40060	uORF	2	human	not_tested
P1_4:6640774_6640794:+:1:21	STRG-HSA-40060	uORF	2	human	not_tested
P1_4:6709647_6709706:-:1:60	STRG-HSA-40068	uORF	2	human	not_tested
P1_4:6709803_6709841:-:1:39	STRG-HSA-40068	uORF	2	human	not_tested
P1_4:6824257_6824277:+:1:21	STRG-HSA-40070	uORF	2	human	not_tested
P1_4:13832885_13833160:+:1:276	STRG-HSA-40205	lncRNA-ORF	2	human	not_tested
P1_4:15655233_15655310:-:1:78	STRG-HSA-40228	uoORF	2	human	not_tested
P1_4:15681961_15686266:+:2:39	STRG-HSA-40229	ncRNA-ORF	2	human	not_tested
P1_4:20252020_20252109:+:1:90	STRG-HSA-40290	uORF	2	human	not_tested
P1_4:20253094_20253189:+:1:96	STRG-HSA-40290	uORF	0.5	human	not_tested
P1_4:22515827_22515931:-:1:105	STRG-HSA-40314	uORF	0.5	human	not_tested
P1_4:23889979_23890020:-:1:42	STRG-HSA-40337	uORF	2	human	not_tested
P1_4:25026925_25030859:-:3:450	STRG-HSA-40358	uoORF	2	human	positive_hit
P1_4:39527315_39527500:-:1:186	STRG-HSA-40479	uORF	2	human	positive_hit
P1_4:39698248_39698379:+:1:132	STRG-HSA-40486	uoORF	2	human	not_tested
P1_1:174022122_174022298:-:1:177	STRG-HSA-4054	ncRNA-ORF	2	human	not_tested
P1_4:41990504_41990632:+:1:129	STRG-HSA-40545	uORF	2	human	positive_hit
P1_4:44678571_44678603:+:1:33	STRG-HSA-40570	uORF	2	human	not_tested
P1_4:44831187_44871848:+:2:198	STRG-HSA-40583	lncRNA-ORF	0.5	human	not_tested
P1_4:47837946_47837987:-:1:42	STRG-HSA-40607	uoORF	2	human	not_tested
P1_4:47831358_47831429:+:1:72	STRG-HSA-40611	lncRNA-ORF	0.5	human	not_tested
P1_4:47875224_47882253:+:2:120	STRG-HSA-40611	lncRNA-ORF	0.5	human	not_tested
P1_4:48904582_48906750:-:2:123	STRG-HSA-40648	uORF	2	human	tested
P1_4:52712897_52713586:+:2:156	STRG-HSA-40685	lncRNA-ORF	2	human	not_tested
P1_4:53377807_53377866:+:1:60	STRG-HSA-40696	uoORF	2	human	not_tested
P1_4:54229297_54229401:+:1:105	STRG-HSA-40696	uORF	2	human	not_tested
P1_4:55125358_55125564:-:1:207	STRG-HSA-40728	uORF	2	human	not_tested
P1_4:55396055_55396075:+:1:21	STRG-HSA-40734	uORF	2	human	not_tested
P1_1:175177633_175177671:-:1:39	STRG-HSA-4077	uORF	2	human	not_tested
P1_4:57020932_57020964:+:1:33	STRG-HSA-40779	intORF	2	human	not_tested
P1_4:62133815_62134027:+:1:213	STRG-HSA-40827	lncRNA-ORF	0	human	positive_hit
P1_4:63466220_63529750:-:3:366	STRG-HSA-40844	lncRNA-ORF	0	human	not_tested
P1_4:64277013_64277042:-:1:30	STRG-HSA-40862	doORF	0	human	not_tested
P1_4:64409266_64409379:-:1:114	STRG-HSA-40862	uoORF	2	human	not_tested
P1_4:68349849_68349902:-:1:54	STRG-HSA-40908	uORF	2	human	not_tested
P1_4:75661952_75673235:-:2:126	STRG-HSA-41006	ncRNA-ORF	2	human	not_tested
P1_4:75724643_75724714:+:1:72	STRG-HSA-41009	uORF	2	human	not_tested
P1_4:75724717_75752389:+:2:186	STRG-HSA-41009	uoORF	2	human	not_tested
P1_4:76195839_76213688:-:2:288	STRG-HSA-41021	uoORF	2	human	not_tested
P1_4:76213556_76213795:-:1:240	STRG-HSA-41021	uORF	2	human	not_tested
P1_4:76949764_76949844:+:1:81	STRG-HSA-41041	uORF	2	human	not_tested
P1_4:77075702_77075863:-:1:162	STRG-HSA-41046	uORF	2	human	positive_hit
P1_4:78057505_78057681:+:1:177	STRG-HSA-41058	uORF	2	human	not_tested
P1_4:78554455_78573220:+:2:75	STRG-HSA-41060	uoORF	2	human	not_tested
P1_4:82373710_82373883:-:1:174	STRG-HSA-41115	uORF	2	human	not_tested
P1_4:82900167_82900435:-:2:159	STRG-HSA-41130	lncRNA-ORF	2	human	positive_hit
P1_4:86594356_86594451:+:1:96	STRG-HSA-41184	uORF	2	human	not_tested
P1_4:87422692_87422751:+:1:60	STRG-HSA-41202	uORF	2	human	not_tested
P1_4:87499571_87529107:-:2:78	STRG-HSA-41203	ncRNA-ORF	2	human	not_tested
P1_4:87529152_87529220:-:1:69	STRG-HSA-41203	uORF	2	human	not_tested
P1_4:87529293_87529307:-:1:15	STRG-HSA-41203	uORF	2	human	not_tested
P1_4:88278447_88284425:-:2:216	STRG-HSA-41231	uoORF	2	human	not_tested
P1_4:88284444_88284503:-:1:60	STRG-HSA-41231	uORF	2	human	not_tested
P1_4:89250206_89250235:-:1:30	STRG-HSA-41264	uORF	2	human	not_tested
P1_4:89835609_89836997:-:2:120	STRG-HSA-41267	uoORF	0.5	human	not_tested
P1_4:94657545_94662472:+:2:54	STRG-HSA-41314	ncRNA-ORF	2	human	not_tested
P1_1:179865548_179865682:-:1:135	STRG-HSA-4141	uORF	2	human	positive_hit
P1_1:179865721_179865783:-:1:63	STRG-HSA-4141	uORF	2	human	positive_hit
P1_4:102826552_102826599:-:1:48	STRG-HSA-41416	ncRNA-ORF	2	human	not_tested
P1_4:102826609_102826617:-:1:9	STRG-HSA-41416	uORF	2	human	not_tested
P1_4:102826609_102826656:-:1:48	STRG-HSA-41416	uORF	2	human	not_tested
P1_4:102827609_102827701:-:1:93	STRG-HSA-41416	uORF	2	human	not_tested
P1_4:102868747_102868794:-:1:48	STRG-HSA-41416	uORF	2	human	not_tested
P1_4:103076264_103076593:-:1:330	STRG-HSA-41428	uORF	2	human	tested
P1_1:179882193_179882393:+:1:201	STRG-HSA-4143	uORF	2	human	positive_hit
P1_4:104491978_104492040:-:1:63	STRG-HSA-41437	uORF	2	human	not_tested
P1_1:179954825_179954854:+:1:30	STRG-HSA-4145	ncRNA-ORF	0.5	human	not_tested
P1_4:108620591_108620677:+:1:87	STRG-HSA-41496	uORF	2	human	positive_hit
P1_1:180502169_180502273:-:1:105	STRG-HSA-4150	uoORF	2	human	not_tested
P1_1:180502435_180502554:-:1:120	STRG-HSA-4150	uORF	2	human	not_tested
P1_4:109729883_109729996:-:1:114	STRG-HSA-41529	uORF	2	human	positive_hit
P1_1:180562215_180565300:+:2:180	STRG-HSA-4155	lncRNA-ORF	0.5	human	not_tested
P1_1:180562227_180565544:+:2:417	STRG-HSA-4155	lncRNA-ORF	2	human	not_tested
P1_4:112231823_112231903:+:1:81	STRG-HSA-41552	uORF	2	human	not_tested
P1_1:180632183_180632269:+:1:87	STRG-HSA-4157	uoORF	2	human	not_tested
P1_4:113759395_113761184:-:2:201	STRG-HSA-41594	uoORF	2	human	not_tested
P1_4:118278820_118278978:+:1:159	STRG-HSA-41625	lncRNA-ORF	2	human	tested
P1_4:118279427_118279714:+:2:96	STRG-HSA-41625	lncRNA-ORF	0.5	human	positive_hit
P1_1:181022643_181022723:-:1:81	STRG-HSA-4165	uoORF	2	human	not_tested
P1_4:119135861_119135884:+:1:24	STRG-HSA-41650	uORF	2	human	not_tested
P1_4:119212658_119217576:+:2:243	STRG-HSA-41654	uORF	2	human	not_tested
P1_4:121696599_121696866:-:2:30	STRG-HSA-41714	uORF	2	human	not_tested
P1_4:121823628_121823798:-:1:171	STRG-HSA-41718	uoORF	2	human	not_tested
P1_4:124711255_124712665:-:2:228	STRG-HSA-41757	uORF	2	human	not_tested
P1_4:127880937_127881026:+:1:90	STRG-HSA-41772	uORF	2	human	positive_hit
P1_4:139137802_139139439:-:2:93	STRG-HSA-41836	uORF	2	human	tested
P1_4:139295087_139302429:-:3:303	STRG-HSA-41843	uoORF	2	human	not_tested
P1_4:139301047_139301124:-:1:78	STRG-HSA-41843	ncRNA-ORF	2	human	not_tested
P1_4:139301108_139301170:-:1:63	STRG-HSA-41843	uORF	0.5	human	not_tested
P1_4:139665943_139666014:+:1:72	STRG-HSA-41859	uORF	2	human	not_tested
P1_4:140413026_140427585:-:2:111	STRG-HSA-41878	uoORF	2	human	not_tested
P1_4:140426744_140427609:-:2:117	STRG-HSA-41878	uORF	2	human	not_tested
P1_4:141220984_141221058:+:1:75	STRG-HSA-41893	uORF	2	human	not_tested
P1_4:143185300_143185578:+:1:279	STRG-HSA-41912	uoORF	0.5	human	not_tested
P1_4:145098401_145104453:+:2:87	STRG-HSA-41953	uoORF	2	human	tested
P1_4:145902901_145903179:-:1:279	STRG-HSA-41969	intORF	2	human	not_tested
P1_4:147481112_147485634:+:2:288	STRG-HSA-41984	uORF	2	human	not_tested
P1_4:147481132_147485615:+:2:249	STRG-HSA-41984	uORF	2	human	not_tested
P1_4:147617489_147617659:+:1:171	STRG-HSA-41989	uORF	2	human	positive_hit
P1_4:147617726_147617833:+:1:108	STRG-HSA-41989	uORF	2	human	tested
P1_4:151176552_151176617:-:1:66	STRG-HSA-42026	uORF	2	human	not_tested
P1_1:183636269_183636466:+:1:198	STRG-HSA-4204	uORF	2	human	not_tested
P1_1:183636121_183636192:+:1:72	STRG-HSA-4204	uORF	2	human	not_tested
P1_4:153204452_153270384:+:2:159	STRG-HSA-42064	uoORF	2	human	positive_hit
P1_4:153222530_153222598:+:1:69	STRG-HSA-42064	uORF	2	human	not_tested
P1_4:153222668_153222778:+:1:111	STRG-HSA-42064	uORF	2	human	not_tested
P1_4:155666963_155696785:+:4:201	STRG-HSA-42113	uORF	2	human	not_tested
P1_4:155667206_155696780:+:3:114	STRG-HSA-42113	uORF	2	human	not_tested
P1_1:184477394_184507629:+:2:252	STRG-HSA-4213	uoORF	2	human	not_tested
P1_4:158171372_158171443:-:1:72	STRG-HSA-42130	uoORF	2	human	tested
P1_4:158171430_158171495:-:1:66	STRG-HSA-42130	uORF	2	human	not_tested
P1_1:184754676_184754699:-:1:24	STRG-HSA-4219	uORF	2	human	not_tested
P1_4:169612101_169612487:-:1:387	STRG-HSA-42232	uORF	2	human	not_tested
P1_4:169620834_169620935:+:1:102	STRG-HSA-42234	uORF	2	human	tested
P1_4:173529286_173529792:-:1:507	STRG-HSA-42262	uoORF	2	human	not_tested
P1_4:173529489_173529755:-:1:267	STRG-HSA-42262	uORF	2	human	positive_hit
P1_4:173530021_173530221:-:1:201	STRG-HSA-42262	uORF	2	human	not_tested
P1_4:173530463_173530908:+:2:186	STRG-HSA-42270	lncRNA-ORF	2	human	positive_hit
P1_4:173530880_173531035:+:1:156	STRG-HSA-42270	lncRNA-ORF	2	human	not_tested
P1_4:173536870_173537112:+:1:243	STRG-HSA-42270	lncRNA-ORF	2	human	not_tested
P1_4:173536926_173582743:+:2:84	STRG-HSA-42270	lncRNA-ORF	2	human	not_tested
P1_4:173536936_173582717:+:2:48	STRG-HSA-42270	lncRNA-ORF	2	human	not_tested
P1_4:173537938_173538360:+:1:423	STRG-HSA-42270	lncRNA-ORF	2	human	not_tested
P1_4:173582762_173583037:+:1:276	STRG-HSA-42270	lncRNA-ORF	2	human	tested
P1_4:174283527_174283598:-:1:72	STRG-HSA-42287	uORF	2	human	not_tested
P1_4:176320040_176322199:+:2:210	STRG-HSA-42302	ncRNA-ORF	2	human	not_tested
P1_1:185311281_185317009:-:2:99	STRG-HSA-4238	uORF	2	human	positive_hit
P1_4:184652027_184659373:+:2:108	STRG-HSA-42410	uORF	2	human	not_tested
P1_4:185143319_185143354:+:1:36	STRG-HSA-42422	uORF	2	human	not_tested
P1_4:185535461_185535487:-:1:27	STRG-HSA-42448	uORF	0.5	human	not_tested
P1_4:185811713_185811844:-:1:132	STRG-HSA-42450	uORF	2	human	positive_hit
P1_5:471908_472935:-:2:315	STRG-HSA-42530	lncRNA-ORF	2	human	tested
P1_5:1344935_1345018:-:1:84	STRG-HSA-42575	uORF	2	human	positive_hit
P1_5:1589271_1594454:-:3:327	STRG-HSA-42580	pseudogene	2	human	not_tested
P1_5:1880824_1887220:-:4:567	STRG-HSA-42604	uoORF	2	human	not_tested
P1_5:1883483_1884568:+:2:153	STRG-HSA-42606	lncRNA-ORF	2	human	positive_hit
P1_5:9545720_9545860:-:1:141	STRG-HSA-42685	uORF	2	human	tested
P1_5:9546498_9549091:+:2:135	STRG-HSA-42692	lncRNA-ORF	2	human	positive_hit
P1_5:9549741_9550010:+:1:270	STRG-HSA-42692	lncRNA-ORF	0.5	human	not_tested
P1_5:10353867_10378763:+:3:153	STRG-HSA-42719	uoORF	2	human	not_tested
P1_5:15500346_15500444:+:1:99	STRG-HSA-42773	uORF	2	human	not_tested
P1_5:16129285_16141097:+:2:96	STRG-HSA-42780	lncRNA-ORF	0.5	human	not_tested
P1_5:17217647_17217781:+:1:135	STRG-HSA-42811	uORF	2	human	not_tested
P1_5:31532313_31532396:+:1:84	STRG-HSA-42865	uoORF	2	human	positive_hit
P1_5:32174131_32174184:-:1:54	STRG-HSA-42888	uORF	2	human	tested
P1_5:33891901_33891957:-:1:57	STRG-HSA-42915	uORF	2	human	tested
P1_5:34914855_34915521:-:2:213	STRG-HSA-42945	uoORF	2	human	positive_hit
P1_5:36151691_36151807:-:1:117	STRG-HSA-42967	uORF	0.5	human	positive_hit
P1_5:36608367_36608420:+:1:54	STRG-HSA-42978	uORF	2	human	not_tested
P1_5:36876432_36876557:-:1:126	STRG-HSA-42982	lncRNA-ORF	2	human	tested
P1_1:193059633_193069042:+:2:153	STRG-HSA-4303	uORF	2	human	positive_hit
P1_5:42423503_42423625:+:1:123	STRG-HSA-43074	uORF	2	human	not_tested
P1_1:193186207_193186416:-:1:210	STRG-HSA-4310	uORF	2	human	positive_hit
P1_5:43298898_43313407:-:3:189	STRG-HSA-43103	uoORF	2	human	not_tested
P1_5:43575896_43602814:-:3:177	STRG-HSA-43121	lncRNA-ORF	2	human	positive_hit
P1_5:43602739_43609248:+:2:258	STRG-HSA-43123	uoORF	2	human	not_tested
P1_5:52800238_52800285:+:1:48	STRG-HSA-43159	uORF	2	human	positive_hit
P1_5:55982809_55994843:-:2:63	STRG-HSA-43238	uORF	2	human	positive_hit
P1_5:55994785_55994907:-:1:123	STRG-HSA-43238	uORF	2	human	not_tested
P1_5:57175682_57175792:+:1:111	STRG-HSA-43262	uORF	2	human	not_tested
P1_5:58460007_58460033:-:1:27	STRG-HSA-43264	uORF	2	human	not_tested
P1_5:59356887_59356961:-:1:75	STRG-HSA-43269	uORF	0.5	human	positive_hit
P1_5:60928936_60945048:-:2:141	STRG-HSA-43297	uoORF	2	human	positive_hit
P1_5:61161110_61161196:-:1:87	STRG-HSA-43307	uORF	2	human	tested
P1_1:197672113_197715047:-:3:111	STRG-HSA-4336	intORF	2	human	not_tested
P1_5:68215817_68226345:+:2:189	STRG-HSA-43418	uORF	2	human	not_tested
P1_5:68215869_68226379:+:2:171	STRG-HSA-43418	uORF	2	human	not_tested
P1_5:68226481_68226618:+:1:138	STRG-HSA-43418	uORF	2	human	positive_hit
P1_5:73562978_73565432:-:2:309	STRG-HSA-43516	uORF	2	human	not_tested
P1_5:73565584_73565601:-:1:18	STRG-HSA-43516	uORF	2	human	not_tested
P1_5:74640342_74640683:-:1:342	STRG-HSA-43525	uORF	2	human	not_tested
P1_5:74766944_74767042:-:1:99	STRG-HSA-43528	uORF	2	human	not_tested
P1_5:77030517_77030723:+:1:207	STRG-HSA-43583	uORF	2	human	positive_hit
P1_5:78510255_78510326:-:1:72	STRG-HSA-43606	uORF	0.5	human	not_tested
P1_5:81233337_81251160:+:2:93	STRG-HSA-43698	uoORF	2	human	not_tested
P1_5:83673477_83720823:-:2:108	STRG-HSA-43758	uoORF	2	human	positive_hit
P1_5:84106693_84106749:-:1:57	STRG-HSA-43761	intORF	2	human	not_tested
P1_5:87267984_87268064:+:1:81	STRG-HSA-43769	uORF	0.5	human	not_tested
P1_5:87412778_87412846:-:1:69	STRG-HSA-43773	uoORF	2	human	not_tested
P1_1:201373247_201377672:-:2:72	STRG-HSA-4380	ncRNA-ORF	2	human	not_tested
P1_1:201373288_201377658:-:2:150	STRG-HSA-4380	uORF	2	human	not_tested
P1_5:90529457_90529525:-:1:69	STRG-HSA-43818	uORF	2	human	positive_hit
P1_5:100535462_100535512:+:1:51	STRG-HSA-43951	uORF	2	human	tested
P1_5:102865935_102866099:+:1:165	STRG-HSA-43971	uORF	2	human	positive_hit
P1_5:102866017_102866223:+:1:207	STRG-HSA-43971	uoORF	2	human	not_tested
P1_5:103019791_103019811:+:1:21	STRG-HSA-43971	ncRNA-ORF	2	human	not_tested
P1_1:201465948_201468376:-:2:267	STRG-HSA-4398	dORF	2	human	not_tested
P1_1:201468783_201468941:-:1:159	STRG-HSA-4398	uoORF	2	human	not_tested
P1_5:111755783_111757213:-:2:126	STRG-HSA-44054	uORF	2	human	not_tested
P1_5:111757158_111757671:-:2:132	STRG-HSA-44054	uORF	2	human	not_tested
P1_1:11847681_11847710:-:1:30	STRG-HSA-441	uoORF	2	human	not_tested
P1_5:114056317_114056463:+:1:147	STRG-HSA-44103	ncRNA-ORF	2	human	not_tested
P1_5:115544581_115544676:-:1:96	STRG-HSA-44124	uORF	2	human	positive_hit
P1_5:115625686_115625841:-:1:156	STRG-HSA-44126	uoORF	2	human	not_tested
P1_5:115625854_115625901:-:1:48	STRG-HSA-44126	uORF	2	human	positive_hit
P1_5:115625873_115625917:-:1:45	STRG-HSA-44126	uORF	2	human	positive_hit
P1_5:120464305_120464463:+:1:159	STRG-HSA-44191	uORF	0.5	human	not_tested
P1_1:202135780_202144543:-:4:270	STRG-HSA-4426	intORF	2	human	not_tested
P1_5:126918195_127030454:-:2:138	STRG-HSA-44287	uORF	2	human	tested
P1_5:127030472_127030537:-:1:66	STRG-HSA-44287	uORF	2	human	not_tested
P1_1:202463031_202463051:+:1:21	STRG-HSA-4432	uORF	2	human	not_tested
P1_1:202488622_202493126:+:2:15	STRG-HSA-4432	uORF	2	human	not_tested
P1_1:202462930_202462968:+:1:39	STRG-HSA-4432	uORF	2	human	not_tested
P1_5:128537691_128538134:-:1:444	STRG-HSA-44320	uORF	2	human	not_tested
P1_5:128537972_128538136:-:1:165	STRG-HSA-44320	uORF	2	human	not_tested
P1_5:131165195_131165233:-:1:39	STRG-HSA-44358	uoORF	2	human	not_tested
P1_5:131264164_131315999:+:2:27	STRG-HSA-44361	uORF	2	human	not_tested
P1_5:132419893_132475932:+:3:354	STRG-HSA-44386	lncRNA-ORF	2	human	tested
P1_5:133052123_133052242:+:1:120	STRG-HSA-44414	uORF	2	human	not_tested
P1_5:134225810_134226019:-:1:210	STRG-HSA-44437	uoORF	2	human	not_tested
P1_5:134846092_134846211:+:1:120	STRG-HSA-44474	uORF	2	human	not_tested
P1_1:202811345_202811818:+:2:270	STRG-HSA-4448	lncRNA-ORF	0.5	human	not_tested
P1_5:136153603_136153722:+:1:120	STRG-HSA-44512	uORF	2	human	tested
P1_5:137735894_137736025:-:1:132	STRG-HSA-44529	uORF	2	human	positive_hit
P1_5:137754126_137754179:-:1:54	STRG-HSA-44531	uORF	2	human	not_tested
P1_5:137754268_137754330:-:1:63	STRG-HSA-44531	uORF	0.5	human	not_tested
P1_5:138021110_138032948:-:2:255	STRG-HSA-44547	uORF	2	human	positive_hit
P1_5:138341195_138341263:+:1:69	STRG-HSA-44561	uORF	2	human	tested
P1_5:138543097_138543204:-:1:108	STRG-HSA-44570	uORF	2	human	positive_hit
P1_5:138753440_138781971:+:2:120	STRG-HSA-44577	uoORF	2	human	not_tested
P1_1:202950968_202954286:-:2:243	STRG-HSA-4458	uoORF	2	human	positive_hit
P1_5:139341915_139363788:+:2:96	STRG-HSA-44598	ncRNA-ORF	2	human	not_tested
P1_5:139341919_139363813:+:2:117	STRG-HSA-44598	ncRNA-ORF	2	human	not_tested
P1_5:139482555_139482677:-:1:123	STRG-HSA-44606	uORF	2	human	tested
P1_5:139482659_139482709:-:1:51	STRG-HSA-44606	uORF	2	human	not_tested
P1_5:139648588_139680567:+:2:462	STRG-HSA-44608	uoORF	2	human	not_tested
P1_5:140346325_140346384:-:1:60	STRG-HSA-44630	uoORF	2	human	not_tested
P1_1:203128315_203129005:+:2:339	STRG-HSA-4464	uoORF	2	human	not_tested
P1_5:140647857_140647904:+:1:48	STRG-HSA-44645	uORF	0.5	human	not_tested
P1_5:141245456_141245530:+:1:75	STRG-HSA-44686	uORF	2	human	not_tested
P1_5:141320037_141320102:-:1:66	STRG-HSA-44690	uoORF	2	human	not_tested
P1_5:141320514_141320738:-:1:225	STRG-HSA-44690	uORF	2	human	tested
P1_5:141923889_141924619:+:2:123	STRG-HSA-44736	uoORF	2	human	not_tested
P1_5:141970732_141970848:+:1:117	STRG-HSA-44743	uORF	2	human	not_tested
P1_5:142108958_142132268:+:3:225	STRG-HSA-44754	uoORF	2	human	not_tested
P1_1:203626931_203682791:+:2:339	STRG-HSA-4480	uORF	2	human	not_tested
P1_1:203627107_203627190:+:1:84	STRG-HSA-4480	uORF	2	human	positive_hit
P1_1:203627197_203627211:+:1:15	STRG-HSA-4480	uORF	2	human	not_tested
P1_5:148394745_148394801:+:1:57	STRG-HSA-44909	uoORF	2	human	not_tested
P1_5:149551195_149551254:-:1:60	STRG-HSA-44946	uORF	2	human	not_tested
P1_5:150449602_150449631:-:1:30	STRG-HSA-44977	uORF	0.5	human	not_tested
P1_5:150520878_150520895:+:1:18	STRG-HSA-44979	uORF	2	human	not_tested
P1_5:150520918_150521025:+:1:108	STRG-HSA-44979	uORF	2	human	positive_hit
P1_5:150640716_150640787:+:1:72	STRG-HSA-44981	uORF	2	human	tested
P1_5:150778781_150795543:+:2:306	STRG-HSA-44997	uoORF	2	human	not_tested
P1_5:151065011_151080896:-:2:138	STRG-HSA-45013	uoORF	2	human	not_tested
P1_1:204411487_204411642:-:1:156	STRG-HSA-4502	uORF	2	human	positive_hit
P1_1:204411664_204411690:-:1:27	STRG-HSA-4502	uORF	2	human	not_tested
P1_5:151674655_151686912:-:3:138	STRG-HSA-45037	uoORF	2	human	not_tested
P1_1:11980447_11980482:+:1:36	STRG-HSA-451	uORF	2	human	not_tested
P1_5:154863250_154863339:+:1:90	STRG-HSA-45100	uoORF	2	human	not_tested
P1_5:156327030_156327113:+:1:84	STRG-HSA-45107	uORF	2	human	not_tested
P1_5:159209354_159209461:-:1:108	STRG-HSA-45149	uORF	2	human	not_tested
P1_5:160009165_160010632:+:2:162	STRG-HSA-45165	uoORF	2	human	not_tested
P1_5:160036535_160036621:+:1:87	STRG-HSA-45165	ncRNA-ORF	0.5	human	not_tested
P1_5:168486515_168488623:+:2:51	STRG-HSA-45232	ncRNA-ORF	2	human	not_tested
P1_5:169300847_169301032:-:1:186	STRG-HSA-45247	uORF	2	human	positive_hit
P1_5:170383815_170385469:-:2:192	STRG-HSA-45267	uoORF	2	human	not_tested
P1_5:171420016_171436172:+:3:333	STRG-HSA-45296	uoORF	2	human	not_tested
P1_5:172770219_172770986:-:2:489	STRG-HSA-45320	uoORF	2	human	not_tested
P1_5:173235029_173235235:-:1:207	STRG-HSA-45336	uoORF	2	human	not_tested
P1_5:173235100_173235162:-:1:63	STRG-HSA-45336	uORF	2	human	tested
P1_5:173244328_173244672:-:1:345	STRG-HSA-45337	lncRNA-ORF	2	human	positive_hit
P1_5:173328205_173328423:-:1:219	STRG-HSA-45344	uORF	2	human	not_tested
P1_5:175682787_175682951:+:1:165	STRG-HSA-45380	uORF	2	human	not_tested
P1_5:176361648_176361728:-:1:81	STRG-HSA-45394	uORF	2	human	positive_hit
P1_1:205631705_205631815:-:1:111	STRG-HSA-4543	uORF	2	human	not_tested
P1_5:177303379_177303507:-:1:129	STRG-HSA-45431	uORF	2	human	not_tested
P1_5:177492631_177497559:-:3:186	STRG-HSA-45448	uoORF	2	human	not_tested
P1_1:205723956_205749990:-:4:216	STRG-HSA-4548	uoORF	2	human	not_tested
P1_1:205729616_205750016:-:2:66	STRG-HSA-4548	uoORF	2	human	not_tested
P1_5:178153836_178153880:-:1:45	STRG-HSA-45488	uORF	2	human	not_tested
P1_5:178204669_178205864:+:3:327	STRG-HSA-45490	uoORF	2	human	not_tested
P1_1:205811033_205812896:-:2:144	STRG-HSA-4551	uORF	2	human	tested
P1_5:179623057_179623597:-:2:111	STRG-HSA-45532	uoORF	2	human	not_tested
P1_5:179801906_179806767:-:2:345	STRG-HSA-45548	uoORF	2	human	positive_hit
P1_1:205917288_205917341:-:1:54	STRG-HSA-4555	intORF	2	human	not_tested
P1_5:180808914_180810059:-:2:183	STRG-HSA-45576	uORF	2	human	positive_hit
P1_5:180831226_180831414:-:1:189	STRG-HSA-45579	lncRNA-ORF	0.5	human	tested
P1_5:181223339_181223509:+:1:171	STRG-HSA-45601	ncRNA-ORF	2	human	positive_hit
P1_5:181243797_181243892:-:1:96	STRG-HSA-45607	uoORF	2	human	not_tested
P1_6:3000004_3006484:+:2:99	STRG-HSA-45682	uORF	2	human	positive_hit
P1_6:3751495_3751692:-:1:198	STRG-HSA-45717	uoORF	2	human	not_tested
P1_6:4344580_4344756:-:1:177	STRG-HSA-45745	lncRNA-ORF	0.5	human	not_tested
P1_6:4344799_4345797:-:2:138	STRG-HSA-45745	lncRNA-ORF	0.5	human	not_tested
P1_6:4346815_4347065:-:2:111	STRG-HSA-45745	lncRNA-ORF	0.5	human	positive_hit
P1_6:4347006_4347074:-:1:69	STRG-HSA-45745	lncRNA-ORF	0.5	human	positive_hit
P1_6:5216694_5260791:-:2:189	STRG-HSA-45773	uoORF	2	human	not_tested
P1_6:7313117_7313143:-:1:27	STRG-HSA-45809	uoORF	2	human	not_tested
P1_6:7541187_7541327:-:1:141	STRG-HSA-45818	lncRNA-ORF	0.5	human	not_tested
P1_6:10521391_10527509:+:2:63	STRG-HSA-45842	uORF	2	human	not_tested
P1_6:13013808_13053368:+:2:336	STRG-HSA-45893	ncRNA-ORF	2	human	not_tested
P1_6:13328298_13328543:-:1:246	STRG-HSA-45899	uORF	2	human	not_tested
P1_6:13487450_13487536:-:1:87	STRG-HSA-45901	uORF	0.5	human	positive_hit
P1_6:14431753_14431833:+:1:81	STRG-HSA-45929	lncRNA-ORF	0.5	human	not_tested
P1_6:16328342_16328431:-:1:90	STRG-HSA-45955	uORF	2	human	positive_hit
P1_6:16522628_16585814:-:2:96	STRG-HSA-45955	uORF	2	human	not_tested
P1_6:16657793_16761358:-:3:285	STRG-HSA-45955	uORF	2	human	not_tested
P1_6:17290026_17290124:+:1:99	STRG-HSA-45962	ncRNA-ORF	2	human	not_tested
P1_6:20152684_20212517:-:2:468	STRG-HSA-45995	uORF	2	human	not_tested
P1_1:12342961_12343044:+:1:84	STRG-HSA-460	intORF	0.5	human	not_tested
P1_6:24403001_24405171:+:2:240	STRG-HSA-46043	uoORF	2	human	positive_hit
P1_6:24720332_24720439:-:1:108	STRG-HSA-46056	uORF	2	human	positive_hit
P1_6:25081862_25113731:-:11:1308	STRG-HSA-46069	pseudogene	2	human	not_tested
P1_6:25115094_25138150:-:3:288	STRG-HSA-46069	pseudogene	2	human	not_tested
P1_1:207752091_207752192:+:1:102	STRG-HSA-4607	ncRNA-ORF	2	human	not_tested
P1_6:26224267_26224937:+:2:75	STRG-HSA-46111	uORF	2	human	not_tested
P1_6:26538452_26545238:+:2:162	STRG-HSA-46125	uoORF	2	human	not_tested
P1_1:208243914_208244039:-:1:126	STRG-HSA-4613	uORF	2	human	tested
P1_1:208244164_208244271:-:1:108	STRG-HSA-4613	uORF	0.5	human	not_tested
P1_6:27388827_27389051:+:1:225	STRG-HSA-46165	uORF	2	human	not_tested
P1_6:28141645_28148365:+:2:435	STRG-HSA-46210	uORF	2	human	not_tested
P1_6:28359540_28359602:+:1:63	STRG-HSA-46231	uoORF	2	human	not_tested
P1_6:28923532_28923816:-:1:285	STRG-HSA-46250	ncRNA-ORF	2	human	not_tested
P1_6:28923551_28923769:-:1:219	STRG-HSA-46250	uoORF	2	human	positive_hit
P1_6:30067302_30067451:+:1:150	STRG-HSA-46311	uoORF	2	human	not_tested
P1_6:30294853_30296139:-:2:120	STRG-HSA-46321	lncRNA-ORF	0.5	human	tested
P1_6:30326539_30326778:-:1:240	STRG-HSA-46321	lncRNA-ORF	2	human	tested
P1_1:12617964_12618146:-:1:183	STRG-HSA-464	uORF	2	human	not_tested
P1_1:12617911_12617985:-:1:75	STRG-HSA-464	uORF	2	human	not_tested
P1_6:31412364_31415139:+:2:225	STRG-HSA-46410	doORF	2	human	not_tested
P1_6:31538840_31540450:-:3:273	STRG-HSA-46422	intORF	2	human	not_tested
P1_6:31622774_31622860:+:1:87	STRG-HSA-46438	uoORF	2	human	not_tested
P1_6:31664857_31665621:-:2:195	STRG-HSA-46445	uORF	2	human	not_tested
P1_6:31729218_31730204:-:2:162	STRG-HSA-46453	uORF	2	human	not_tested
P1_6:31834948_31837240:+:3:156	STRG-HSA-46462	lncRNA-ORF	2	human	not_tested
P1_6:32968616_32968708:+:1:93	STRG-HSA-46538	uORF	2	human	not_tested
P1_6:32971918_32972229:+:1:312	STRG-HSA-46538	uORF	2	human	not_tested
P1_6:33189418_33192313:-:2:207	STRG-HSA-46551	uoORF	2	human	not_tested
P1_6:33277180_33277341:+:1:162	STRG-HSA-46565	uORF	2	human	positive_hit
P1_6:33321932_33322914:-:2:99	STRG-HSA-46573	uORF	2	human	positive_hit
P1_6:34696455_34696721:+:1:267	STRG-HSA-46619	lncRNA-ORF	0.5	human	not_tested
P1_6:34696986_34697305:+:2:159	STRG-HSA-46619	lncRNA-ORF	0.5	human	tested
P1_6:35347128_35411008:+:2:45	STRG-HSA-46642	uORF	2	human	not_tested
P1_6:35475044_35486467:-:12:1113	STRG-HSA-46646	ncRNA-ORF	2	human	not_tested
P1_6:36678746_36684205:+:2:162	STRG-HSA-46683	uoORF	2	human	not_tested
P1_6:36678758_36678802:+:1:45	STRG-HSA-46683	uORF	2	human	not_tested
P1_6:36678868_36684192:+:2:168	STRG-HSA-46683	uoORF	2	human	not_tested
P1_6:36842993_36844207:-:2:99	STRG-HSA-46686	uORF	0.5	human	not_tested
P1_6:37170319_37171164:+:4:537	STRG-HSA-46700	uoORF	2	human	not_tested
P1_6:37354079_37354141:+:1:63	STRG-HSA-46707	uORF	2	human	positive_hit
P1_6:37819858_38061593:+:3:201	STRG-HSA-46714	uoORF	2	human	not_tested
P1_6:38686931_38703109:-:2:183	STRG-HSA-46729	uoORF	2	human	not_tested
P1_1:212285530_212285577:+:1:48	STRG-HSA-4675	uORF	2	human	not_tested
P1_6:41073040_41079118:+:2:135	STRG-HSA-46768	uoORF	2	human	tested
P1_6:43014288_43017177:+:2:105	STRG-HSA-46833	uORF	2	human	not_tested
P1_6:43516073_43516895:-:2:192	STRG-HSA-46866	uoORF	2	human	positive_hit
P1_6:43770246_43770356:+:1:111	STRG-HSA-46887	uORF	2	human	tested
P1_6:46491231_46491320:-:1:90	STRG-HSA-46954	uORF	2	human	not_tested
P1_6:47309696_47309842:-:1:147	STRG-HSA-46967	uORF	2	human	positive_hit
P1_1:212796524_212797194:+:2:150	STRG-HSA-4697	intORF	2	human	not_tested
P1_6:52577476_52577640:+:1:165	STRG-HSA-46993	lncRNA-ORF	0.5	human	tested
P1_6:53041266_53041385:-:1:120	STRG-HSA-46998	uORF	2	human	tested
P1_6:53065404_53065673:+:1:270	STRG-HSA-46999	uORF	2	human	positive_hit
P1_6:53295686_53348857:-:2:63	STRG-HSA-47000	uoORF	2	human	not_tested
P1_6:53655218_53665650:-:2:138	STRG-HSA-47008	uoORF	2	human	not_tested
P1_6:55875103_55875183:-:1:81	STRG-HSA-47037	uORF	2	human	tested
P1_6:55875335_55875421:-:1:87	STRG-HSA-47037	uORF	2	human	tested
P1_6:56077540_56091540:-:2:78	STRG-HSA-47039	ncRNA-ORF	2	human	positive_hit
P1_6:63572554_63572688:+:1:135	STRG-HSA-47093	uoORF	2	human	not_tested
P1_6:75202782_75205937:-:2:207	STRG-HSA-47194	uoORF	2	human	not_tested
P1_6:75241210_75243792:-:2:132	STRG-HSA-47195	ncRNA-ORF	2	human	not_tested
P1_6:75284622_75284771:-:1:150	STRG-HSA-47198	uoORF	2	human	not_tested
P1_6:75493516_75493566:-:1:51	STRG-HSA-47201	uORF	2	human	not_tested
P1_6:82247568_82247642:-:1:75	STRG-HSA-47336	uORF	2	human	positive_hit
P1_6:83512598_83523432:+:2:108	STRG-HSA-47350	uORF	2	human	not_tested
P1_6:85640559_85642943:-:2:153	STRG-HSA-47378	uORF	2	human	not_tested
P1_6:87702051_87702149:-:1:99	STRG-HSA-47402	uORF	2	human	positive_hit
P1_6:89080777_89080806:+:1:30	STRG-HSA-47409	uORF	2	human	not_tested
P1_6:89846590_89871448:+:8:5952	STRG-HSA-47436	ncRNA-ORF	2	human	not_tested
P1_6:89853177_89873817:+:8:5838	STRG-HSA-47436	ncRNA-ORF	2	human	not_tested
P1_6:95577576_95586428:+:2:90	STRG-HSA-47503	uORF	2	human	tested
P1_6:98926882_98934770:-:3:306	STRG-HSA-47535	uoORF	2	human	tested
P1_6:99425220_99425249:-:1:30	STRG-HSA-47539	uORF	2	human	not_tested
P1_6:99562928_99568588:-:2:114	STRG-HSA-47548	uoORF	2	human	positive_hit
P1_6:105133519_105137051:-:2:153	STRG-HSA-47574	uoORF	2	human	positive_hit
P1_6:106629204_106629263:-:1:60	STRG-HSA-47595	ncRNA-ORF	2	human	not_tested
P1_6:107028493_107028651:+:1:159	STRG-HSA-47602	uORF	0.5	human	not_tested
P1_1:219174994_219179167:+:2:48	STRG-HSA-4762	ncRNA-ORF	2	human	not_tested
P1_6:107957981_107958052:-:1:72	STRG-HSA-47620	uoORF	2	human	not_tested
P1_6:108260902_108261150:-:1:249	STRG-HSA-47631	uoORF	2	human	not_tested
P1_6:109094388_109094438:-:1:51	STRG-HSA-47656	uORF	2	human	not_tested
P1_6:112254141_112254478:-:2:171	STRG-HSA-47731	uoORF	2	human	not_tested
P1_6:116279827_116279877:-:1:51	STRG-HSA-47785	uoORF	2	human	not_tested
P1_6:116571561_116571644:+:1:84	STRG-HSA-47799	uORF	2	human	not_tested
P1_1:220089713_220089811:-:1:99	STRG-HSA-4784	uORF	2	human	tested
P1_6:118548375_118558833:+:2:27	STRG-HSA-47843	uORF	2	human	not_tested
P1_1:220094173_220094436:+:1:264	STRG-HSA-4785	uoORF	2	human	not_tested
P1_6:121435806_121446855:+:2:51	STRG-HSA-47870	uoORF	2	human	not_tested
P1_6:122445040_122445057:-:1:18	STRG-HSA-47884	doORF	2	human	not_tested
P1_6:122458609_122471772:-:2:147	STRG-HSA-47884	uoORF	2	human	not_tested
P1_6:122471748_122471783:-:1:36	STRG-HSA-47884	uORF	2	human	not_tested
P1_6:123439753_123468903:+:2:129	STRG-HSA-47900	lncRNA-ORF	2	human	tested
P1_6:123439763_123462312:+:2:81	STRG-HSA-47900	lncRNA-ORF	2	human	tested
P1_6:123439763_123468868:+:2:84	STRG-HSA-47900	lncRNA-ORF	2	human	not_tested
P1_6:123468900_123469734:+:2:129	STRG-HSA-47900	lncRNA-ORF	2	human	positive_hit
P1_6:123470242_123509451:+:3:207	STRG-HSA-47900	lncRNA-ORF	2	human	not_tested
P1_6:123489558_123489632:+:1:75	STRG-HSA-47900	lncRNA-ORF	2	human	positive_hit
P1_6:123468879_123509510:+:2:117	STRG-HSA-47900	lncRNA-ORF	2	human	positive_hit
P1_6:125153902_125220125:+:2:117	STRG-HSA-47914	ncRNA-ORF	2	human	not_tested
P1_6:125300566_125300646:-:1:81	STRG-HSA-47917	intORF	2	human	not_tested
P1_6:125749716_125751812:+:2:156	STRG-HSA-47928	uoORF	2	human	not_tested
P1_6:127280239_127280289:+:1:51	STRG-HSA-47960	uORF	2	human	tested
P1_6:135054746_135054796:-:1:51	STRG-HSA-48091	uORF	2	human	positive_hit
P1_6:136279847_136282604:-:2:51	STRG-HSA-48113	uoORF	2	human	not_tested
P1_6:136289742_136289801:-:1:60	STRG-HSA-48113	uORF	2	human	positive_hit
P1_6:140079532_140086704:+:2:90	STRG-HSA-48190	lncRNA-ORF	0.5	human	not_tested
P1_6:142836991_142946099:-:2:213	STRG-HSA-48218	uORF	0.5	human	not_tested
P1_6:144008115_144008153:-:1:39	STRG-HSA-48249	uORF	0.5	human	positive_hit
P1_6:145806359_145814644:-:2:105	STRG-HSA-48277	uoORF	2	human	not_tested
P1_6:149317907_149369955:+:2:156	STRG-HSA-48309	uORF	2	human	not_tested
P1_6:150143102_150143128:+:1:27	STRG-HSA-48347	uORF	2	human	not_tested
P1_6:155107047_155127564:+:2:192	STRG-HSA-48426	uORF	2	human	not_tested
P1_6:157823358_157867595:+:2:138	STRG-HSA-48479	uoORF	2	human	not_tested
P1_6:159693184_159693237:-:1:54	STRG-HSA-48537	uORF	2	human	not_tested
P1_6:159727602_159736269:+:2:114	STRG-HSA-48543	uoORF	2	human	not_tested
P1_6:159788111_159789587:-:2:216	STRG-HSA-48549	uoORF	2	human	not_tested
P1_6:161232257_161273963:-:2:72	STRG-HSA-48572	uORF	2	human	tested
P1_6:163415187_163455285:+:2:156	STRG-HSA-48590	uoORF	2	human	not_tested
P1_6:169724235_169724336:-:1:102	STRG-HSA-48683	uORF	2	human	not_tested
P1_7:192856_193149:+:1:294	STRG-HSA-48735	uORF	2	human	not_tested
P1_7:518998_519093:-:1:96	STRG-HSA-48745	uoORF	2	human	not_tested
P1_7:522517_525053:+:2:387	STRG-HSA-48746	lncRNA-ORF	2	human	not_tested
P1_7:832565_838970:+:2:210	STRG-HSA-48755	intORF	2	human	not_tested
P1_7:1158247_1160132:-:2:180	STRG-HSA-48784	uORF	2	human	positive_hit
P1_7:1160023_1160085:-:1:63	STRG-HSA-48784	uORF	2	human	not_tested
P1_7:5190279_5190353:+:1:75	STRG-HSA-48872	uORF	2	human	positive_hit
P1_7:6578549_6578698:+:1:150	STRG-HSA-48942	uORF	2	human	positive_hit
P1_7:8262612_8262710:+:1:99	STRG-HSA-48981	lncRNA-ORF	2	human	positive_hit
P1_7:13989073_13989621:-:2:126	STRG-HSA-49030	uORF	2	human	positive_hit
P1_7:17940325_17940483:-:1:159	STRG-HSA-49064	ncRNA-ORF	2	human	positive_hit
P1_1:225879269_225879355:-:1:87	STRG-HSA-4912	uORF	0.5	human	positive_hit
P1_7:22220104_22220172:-:1:69	STRG-HSA-49128	ncRNA-ORF	2	human	not_tested
P1_7:23246755_23246832:+:1:78	STRG-HSA-49152	uORF	2	human	not_tested
P1_7:24573478_24573519:+:1:42	STRG-HSA-49193	uORF	2	human	not_tested
P1_7:25124112_25125255:-:2:72	STRG-HSA-49215	uoORF	2	human	not_tested
P1_7:25125196_25125249:-:1:54	STRG-HSA-49215	uORF	2	human	not_tested
P1_7:26200594_26200716:-:1:123	STRG-HSA-49224	uORF	2	human	not_tested
P1_7:26202597_26206452:+:3:150	STRG-HSA-49227	ncRNA-ORF	2	human	not_tested
P1_7:27458163_27458849:-:1:687	STRG-HSA-49244	pseudogene	2	human	not_tested
P1_7:27740204_27740236:+:1:33	STRG-HSA-49248	uORF	2	human	not_tested
P1_7:28409783_28410619:+:1:837	STRG-HSA-49257	ncRNA-ORF	2	human	tested
P1_7:32879822_32879866:-:1:45	STRG-HSA-49367	uORF	2	human	tested
P1_7:32957543_32974622:+:2:258	STRG-HSA-49370	uoORF	2	human	positive_hit
P1_7:33129737_33129895:+:1:159	STRG-HSA-49377	uORF	0.5	human	positive_hit
P1_1:226364130_226364198:-:1:69	STRG-HSA-4939	ncRNA-ORF	0.5	human	not_tested
P1_7:35253792_35253938:-:1:147	STRG-HSA-49401	ncRNA-ORF	2	human	not_tested
P1_7:35694434_35694613:-:1:180	STRG-HSA-49413	uORF	2	human	tested
P1_7:37920692_37920934:+:1:243	STRG-HSA-49444	uORF	2	human	not_tested
P1_7:38178389_38207492:+:2:78	STRG-HSA-49448	uORF	2	human	not_tested
P1_1:227318174_227318266:-:1:93	STRG-HSA-4953	uORF	2	human	positive_hit
P1_7:43650551_43729464:-:2:198	STRG-HSA-49532	uORF	2	human	tested
P1_7:44122043_44123536:-:2:93	STRG-HSA-49552	intORF	2	human	not_tested
P1_7:44122177_44123536:-:2:132	STRG-HSA-49552	uORF	2	human	not_tested
P1_7:44140733_44141064:-:2:159	STRG-HSA-49554	intORF	2	human	not_tested
P1_7:44201090_44204630:+:2:213	STRG-HSA-49557	ncRNA-ORF	2	human	not_tested
P1_7:44986076_44986562:-:2:60	STRG-HSA-49592	lncRNA-ORF	2	human	not_tested
P1_7:45920788_45921261:-:1:474	STRG-HSA-49607	uoORF	2	human	not_tested
P1_7:45921101_45921226:-:1:126	STRG-HSA-49607	uoORF	2	human	not_tested
P1_7:48089347_48090259:+:2:144	STRG-HSA-49639	uORF	0.5	human	not_tested
P1_1:227728657_227731685:+:2:231	STRG-HSA-4965	uORF	2	human	not_tested
P1_7:56031949_56034085:-:2:231	STRG-HSA-49699	uORF	2	human	not_tested
P1_1:228082720_228082764:+:1:45	STRG-HSA-4975	uORF	2	human	not_tested
P1_7:66205369_66240404:+:2:234	STRG-HSA-49823	uORF	2	human	tested
P1_7:66993411_66994228:-:2:24	STRG-HSA-49870	intORF	2	human	not_tested
P1_7:66995563_66995577:-:1:15	STRG-HSA-49870	uORF	0.5	human	not_tested
P1_7:67302668_67302769:+:1:102	STRG-HSA-49879	pseudogene	2	human	positive_hit
P1_1:228406344_228406811:-:1:468	STRG-HSA-5004	uoORF	2	human	not_tested
P1_7:77695947_77696126:-:1:180	STRG-HSA-50095	lncRNA-ORF	0.5	human	positive_hit
P1_7:77794288_77798348:-:2:231	STRG-HSA-50102	uoORF	2	human	not_tested
P1_7:80638705_80646102:+:2:57	STRG-HSA-50128	uORF	2	human	not_tested
P1_7:80624148_80646149:+:2:105	STRG-HSA-50128	ncRNA-ORF	2	human	tested
P1_7:82443669_82443740:-:1:72	STRG-HSA-50137	uORF	2	human	positive_hit
P1_7:87152520_87163617:+:2:159	STRG-HSA-50165	uORF	2	human	not_tested
P1_7:87858732_87876195:-:3:189	STRG-HSA-50179	uORF	2	human	positive_hit
P1_7:90591803_90597316:-:2:219	STRG-HSA-50201	lncRNA-ORF	0.5	human	not_tested
P1_7:91264691_91264888:+:1:198	STRG-HSA-50207	uoORF	2	human	tested
P1_7:93921913_93922113:+:1:201	STRG-HSA-50274	uORF	2	human	not_tested
P1_7:94656499_94663350:+:2:99	STRG-HSA-50291	uORF	2	human	not_tested
P1_7:96709705_96709818:-:1:114	STRG-HSA-50319	uoORF	2	human	not_tested
P1_7:97969813_97972254:-:2:153	STRG-HSA-50326	lncRNA-ORF	2	human	not_tested
P1_7:98251446_98251541:-:1:96	STRG-HSA-50339	uORF	2	human	tested
P1_7:99410097_99410168:+:1:72	STRG-HSA-50376	uORF	2	human	not_tested
P1_7:99410123_99411100:+:2:84	STRG-HSA-50376	uoORF	2	human	not_tested
P1_7:99500056_99500166:-:1:111	STRG-HSA-50388	uoORF	2	human	not_tested
P1_7:99548407_99551984:-:2:231	STRG-HSA-50396	uoORF	2	human	positive_hit
P1_7:99560535_99560633:+:1:99	STRG-HSA-50397	ncRNA-ORF	2	human	not_tested
P1_7:100119325_100119345:-:1:21	STRG-HSA-50453	uORF	2	human	not_tested
P1_7:100177066_100177344:-:1:279	STRG-HSA-50461	uoORF	2	human	not_tested
P1_7:100478035_100478157:-:1:123	STRG-HSA-50478	uoORF	2	human	not_tested
P1_7:100479015_100479137:-:1:123	STRG-HSA-50478	uORF	2	human	positive_hit
P1_7:100824240_100827427:-:2:483	STRG-HSA-50498	uoORF	2	human	not_tested
P1_7:101217412_101217579:-:1:168	STRG-HSA-50526	uORF	2	human	positive_hit
P1_7:101245037_101245057:-:1:21	STRG-HSA-50529	uORF	2	human	not_tested
P1_7:103344698_103344754:-:1:57	STRG-HSA-50602	uORF	2	human	not_tested
P1_7:107470134_107470217:+:1:84	STRG-HSA-50684	uORF	2	human	not_tested
P1_7:107891214_107901741:+:3:159	STRG-HSA-50692	ncRNA-ORF	2	human	not_tested
P1_7:108515368_108526110:-:2:162	STRG-HSA-50710	uORF	2	human	positive_hit
P1_7:108515546_108518250:-:2:90	STRG-HSA-50710	uORF	2	human	not_tested
P1_7:108515571_108526134:-:3:156	STRG-HSA-50710	uORF	2	human	not_tested
P1_7:108569968_108570012:+:1:45	STRG-HSA-50715	uORF	2	human	not_tested
P1_7:112450487_112450645:+:1:159	STRG-HSA-50733	uORF	2	human	positive_hit
P1_7:112954666_112954755:-:1:90	STRG-HSA-50746	lncRNA-ORF	0.5	human	not_tested
P1_7:112956541_112977170:-:2:129	STRG-HSA-50746	lncRNA-ORF	0.5	human	positive_hit
P1_7:112977180_112986644:-:2:129	STRG-HSA-50746	lncRNA-ORF	0.5	human	not_tested
P1_7:113918714_113918893:-:1:180	STRG-HSA-50757	intORF	2	human	not_tested
P1_7:116210649_116210696:+:1:48	STRG-HSA-50766	uORF	2	human	not_tested
P1_7:116525784_116526664:+:2:162	STRG-HSA-50775	uoORF	2	human	not_tested
P1_7:123748833_123748916:-:1:84	STRG-HSA-50855	uORF	2	human	positive_hit
P1_7:124898355_124928937:-:3:216	STRG-HSA-50865	uORF	2	human	positive_hit
P1_1:231241226_231241339:+:1:114	STRG-HSA-5088	uORF	2	human	positive_hit
P1_7:128455938_128457255:+:2:141	STRG-HSA-50917	uORF	2	human	tested
P1_7:128830431_128830469:+:1:39	STRG-HSA-50946	uORF	2	human	positive_hit
P1_7:129054850_129054906:-:1:57	STRG-HSA-50961	uORF	2	human	not_tested
P1_7:129880919_129952728:-:2:279	STRG-HSA-50988	uoORF	2	human	not_tested
P1_7:132576856_132577233:-:1:378	STRG-HSA-51043	uORF	2	human	not_tested
P1_7:133034607_133035920:-:1:1314	STRG-HSA-51053	pseudogene	2	human	not_tested
P1_1:231822740_231847537:-:2:114	STRG-HSA-5106	lncRNA-ORF	0.5	human	tested
P1_1:231847642_231847671:-:1:30	STRG-HSA-5106	lncRNA-ORF	0.5	human	not_tested
P1_7:134646854_134661464:+:2:102	STRG-HSA-51078	uORF	2	human	positive_hit
P1_7:135166342_135166521:-:1:180	STRG-HSA-51094	dORF	2	human	positive_hit
P1_7:135510040_135510078:-:1:39	STRG-HSA-51102	uORF	2	human	not_tested
P1_7:135977051_135977116:-:1:66	STRG-HSA-51114	uoORF	2	human	not_tested
P1_7:135977100_135977189:-:1:90	STRG-HSA-51114	uoORF	2	human	not_tested
P1_7:137343467_137343583:-:1:117	STRG-HSA-51134	uORF	2	human	not_tested
P1_7:138001736_138001909:-:1:174	STRG-HSA-51150	uORF	2	human	not_tested
P1_7:138001954_138002025:-:1:72	STRG-HSA-51150	uORF	2	human	positive_hit
P1_7:139345508_139345738:+:1:231	STRG-HSA-51174	doORF	2	human	not_tested
P1_7:141738403_141739148:+:2:33	STRG-HSA-51235	ncRNA-ORF	2	human	not_tested
P1_7:141738462_141739141:+:2:132	STRG-HSA-51235	ncRNA-ORF	2	human	not_tested
P1_7:143901979_143902050:-:1:72	STRG-HSA-51290	uORF	2	human	not_tested
P1_1:232629896_232629970:-:1:75	STRG-HSA-5136	ncRNA-ORF	2	human	not_tested
P1_1:232950649_232950732:+:1:84	STRG-HSA-5141	uoORF	2	human	positive_hit
P1_7:150974840_150978149:-:2:414	STRG-HSA-51417	uoORF	2	human	not_tested
P1_7:151059670_151061978:+:2:147	STRG-HSA-51428	uORF	2	human	tested
P1_7:156640004_156640621:-:1:618	STRG-HSA-51513	lncRNA-ORF	2	human	not_tested
P1_7:156893000_156893047:-:1:48	STRG-HSA-51524	uORF	0.5	human	not_tested
P1_7:158693470_158701925:-:2:132	STRG-HSA-51550	uoORF	2	human	not_tested
P1_8:8381726_8386385:-:2:174	STRG-HSA-51719	uoORF	2	human	not_tested
P1_8:9141648_9151427:-:2:102	STRG-HSA-51736	uoORF	2	human	not_tested
P1_8:9151849_9155062:+:2:165	STRG-HSA-51739	lncRNA-ORF	0.5	human	tested
P1_8:11770235_11771536:+:2:192	STRG-HSA-51829	uoORF	2	human	not_tested
P1_8:11852665_11853471:-:2:174	STRG-HSA-51834	uoORF	2	human	not_tested
P1_8:11853369_11868057:-:2:168	STRG-HSA-51834	uoORF	2	human	not_tested
P1_8:11864408_11868031:-:2:87	STRG-HSA-51834	uORF	2	human	not_tested
P1_1:235328582_235328719:+:1:138	STRG-HSA-5185	uORF	2	human	positive_hit
P1_8:15540307_15540462:+:1:156	STRG-HSA-51906	uoORF	2	human	positive_hit
P1_8:15540366_15623089:+:2:213	STRG-HSA-51906	uoORF	2	human	not_tested
P1_8:17245236_17246782:-:2:120	STRG-HSA-51936	uORF	2	human	positive_hit
P1_8:17697451_17697507:-:1:57	STRG-HSA-51949	uORF	2	human	not_tested
P1_8:17697495_17697587:-:1:93	STRG-HSA-51949	uORF	2	human	not_tested
P1_8:18854165_18854263:-:1:99	STRG-HSA-51973	ncRNA-ORF	2	human	tested
P1_8:19505966_19506091:-:1:126	STRG-HSA-51985	uORF	2	human	tested
P1_1:841344_852067:+:3:324	STRG-HSA-52	lncRNA-ORF	0	human	positive_hit
P1_8:22999652_22999819:+:1:168	STRG-HSA-52042	uORF	0.5	human	positive_hit
P1_8:23000040_23004445:+:2:87	STRG-HSA-52042	uoORF	2	human	not_tested
P1_8:23368269_23404048:-:2:261	STRG-HSA-52067	uoORF	2	human	not_tested
P1_1:236142570_236142626:+:1:57	STRG-HSA-5207	uoORF	2	human	not_tested
P1_8:26291797_26293710:+:2:75	STRG-HSA-52131	uoORF	2	human	not_tested
P1_1:236686600_236686677:+:1:78	STRG-HSA-5215	uoORF	2	human	not_tested
P1_8:28502751_28502867:+:1:117	STRG-HSA-52189	uORF	2	human	tested
P1_8:28701520_28701648:+:1:129	STRG-HSA-52192	uORF	2	human	not_tested
P1_8:28701650_28713509:+:2:63	STRG-HSA-52192	uORF	2	human	not_tested
P1_8:28715649_28715732:+:1:84	STRG-HSA-52192	uORF	2	human	not_tested
P1_8:28715822_28715902:+:1:81	STRG-HSA-52192	uORF	2	human	tested
P1_8:30385080_30474855:+:2:156	STRG-HSA-52232	uoORF	2	human	not_tested
P1_8:30558925_30566302:+:2:78	STRG-HSA-52232	doORF	2	human	not_tested
P1_1:236795321_236803436:+:2:426	STRG-HSA-5224	uoORF	2	human	not_tested
P1_8:30812360_30812629:-:1:270	STRG-HSA-52250	uoORF	2	human	not_tested
P1_8:30812370_30812471:-:1:102	STRG-HSA-52250	uoORF	2	human	not_tested
P1_8:33599690_33599734:-:1:45	STRG-HSA-52286	uORF	2	human	not_tested
P1_8:37796887_37797054:+:1:168	STRG-HSA-52302	uORF	2	human	not_tested
P1_8:38231707_38231787:+:1:81	STRG-HSA-52339	uORF	2	human	positive_hit
P1_8:38468284_38468523:-:1:240	STRG-HSA-52350	uORF	2	human	not_tested
P1_8:38787315_38788715:+:2:441	STRG-HSA-52360	uoORF	2	human	not_tested
P1_8:41308693_41309460:-:1:768	STRG-HSA-52393	uoORF	2	human	not_tested
P1_8:41309048_41309320:-:1:273	STRG-HSA-52393	uoORF	2	human	not_tested
P1_8:41598376_41598468:+:1:93	STRG-HSA-52412	uORF	2	human	tested
P1_8:42049693_42051975:-:2:90	STRG-HSA-52425	uORF	2	human	not_tested
P1_8:42472541_42535177:-:2:120	STRG-HSA-52439	ncRNA-ORF	2	human	tested
P1_8:42542062_42546494:+:2:120	STRG-HSA-52442	uoORF	2	human	not_tested
P1_8:42843240_42843287:-:1:48	STRG-HSA-52445	uORF	0.5	human	not_tested
P1_8:48920439_48921351:-:2:168	STRG-HSA-52495	ncRNA-ORF	2	human	not_tested
P1_8:56211799_56212815:+:2:93	STRG-HSA-52566	uORF	2	human	not_tested
P1_8:56993689_56993799:-:1:111	STRG-HSA-52578	uORF	2	human	positive_hit
P1_8:63168701_63168874:+:1:174	STRG-HSA-52645	uORF	2	human	not_tested
P1_8:65634010_65634045:-:1:36	STRG-HSA-52661	uORF	2	human	not_tested
P1_8:66127142_66127177:+:1:36	STRG-HSA-52670	uORF	2	human	tested
P1_8:66667009_66667056:-:1:48	STRG-HSA-52682	uORF	2	human	not_tested
P1_8:66922703_66925491:-:2:78	STRG-HSA-52691	lncRNA-ORF	2	human	positive_hit
P1_8:69466772_69495822:+:2:237	STRG-HSA-52724	uORF	2	human	not_tested
P1_8:69501907_69563584:+:2:108	STRG-HSA-52724	uORF	2	human	tested
P1_8:73294808_73294939:+:1:132	STRG-HSA-52788	uORF	2	human	not_tested
P1_1:241848810_241848917:+:1:108	STRG-HSA-5280	uORF	0.5	human	not_tested
P1_8:73959808_73972131:-:2:66	STRG-HSA-52801	uORF	2	human	not_tested
P1_8:74320953_74321390:-:1:438	STRG-HSA-52809	uoORF	2	human	not_tested
P1_8:74603288_74603848:-:1:561	STRG-HSA-52819	pseudogene	2	human	not_tested
P1_8:76984108_76986284:-:2:186	STRG-HSA-52856	uoORF	2	human	not_tested
P1_8:76986281_76988311:-:2:21	STRG-HSA-52856	uORF	2	human	not_tested
P1_8:76988308_77000039:-:2:81	STRG-HSA-52856	uORF	2	human	positive_hit
P1_8:78598389_78598499:+:1:111	STRG-HSA-52860	intORF	2	human	not_tested
P1_8:91069522_91069680:-:1:159	STRG-HSA-53043	lncRNA-ORF	2	human	tested
P1_8:91069718_91069771:-:1:54	STRG-HSA-53043	lncRNA-ORF	2	human	positive_hit
P1_8:92017354_92103146:-:2:300	STRG-HSA-53050	uoORF	2	human	not_tested
P1_8:92076128_92103113:-:2:267	STRG-HSA-53050	uORF	2	human	not_tested
P1_1:244653169_244653210:+:1:42	STRG-HSA-5307	ncRNA-ORF	2	human	not_tested
P1_8:94262201_94262236:-:1:36	STRG-HSA-53086	uORF	2	human	not_tested
P1_8:96493860_96593499:+:2:492	STRG-HSA-53145	uoORF	2	human	not_tested
P1_8:97644221_97644307:+:1:87	STRG-HSA-53161	uORF	2	human	not_tested
P1_8:97644325_97644495:+:1:171	STRG-HSA-53161	uORF	2	human	positive_hit
P1_8:97775976_97805399:+:2:180	STRG-HSA-53165	intORF	2	human	not_tested
P1_1:244864341_244864475:-:1:135	STRG-HSA-5317	uORF	2	human	not_tested
P1_8:98045060_98045428:-:2:111	STRG-HSA-53175	uoORF	2	human	not_tested
P1_8:98064572_98064646:+:1:75	STRG-HSA-53181	uORF	0.5	human	not_tested
P1_8:99891909_99893655:-:2:156	STRG-HSA-53228	uoORF	2	human	not_tested
P1_8:100309869_100309940:-:1:72	STRG-HSA-53243	uORF	2	human	not_tested
P1_8:101205552_101205587:-:1:36	STRG-HSA-53265	uORF	0.5	human	not_tested
P1_8:102843731_102858014:-:3:165	STRG-HSA-53291	uORF	2	human	tested
P1_8:102858046_102863860:-:2:159	STRG-HSA-53291	uORF	2	human	tested
P1_8:102863863_102864078:-:1:216	STRG-HSA-53291	uORF	2	human	positive_hit
P1_1:245155116_245155151:+:1:36	STRG-HSA-5335	uORF	2	human	not_tested
P1_8:106726185_106726211:+:1:27	STRG-HSA-53355	uORF	2	human	not_tested
P1_8:109334328_109334372:+:1:45	STRG-HSA-53406	uORF	2	human	not_tested
P1_8:109334425_109334469:+:1:45	STRG-HSA-53406	uoORF	2	human	not_tested
P1_8:109540191_109540424:+:1:234	STRG-HSA-53410	uORF	2	human	positive_hit
P1_8:118111229_118111342:-:1:114	STRG-HSA-53472	uORF	2	human	positive_hit
P1_8:118111544_118111753:-:1:210	STRG-HSA-53472	uORF	0.5	human	tested
P1_8:120125235_120147846:+:2:147	STRG-HSA-53507	uoORF	2	human	not_tested
P1_8:120125315_120147827:+:2:48	STRG-HSA-53507	uORF	2	human	not_tested
P1_1:246566184_246566222:-:1:39	STRG-HSA-5352	uORF	2	human	not_tested
P1_8:122781892_122951347:+:3:174	STRG-HSA-53527	uORF	2	human	not_tested
P1_8:124728174_124728275:-:1:102	STRG-HSA-53582	uORF	2	human	not_tested
P1_8:124728248_124728313:-:1:66	STRG-HSA-53582	ncRNA-ORF	2	human	positive_hit
P1_8:125083952_125084014:-:1:63	STRG-HSA-53595	uORF	2	human	positive_hit
P1_8:126557408_126558054:-:2:99	STRG-HSA-53609	uORF	2	human	positive_hit
P1_8:126558094_126558246:-:1:153	STRG-HSA-53609	uORF	2	human	positive_hit
P1_8:126558254_126558304:-:1:51	STRG-HSA-53609	uORF	2	human	not_tested
P1_8:132758898_132760574:-:2:117	STRG-HSA-53684	uORF	2	human	not_tested
P1_8:133545868_133571732:-:2:99	STRG-HSA-53699	uORF	2	human	positive_hit
P1_8:133571794_133571892:-:1:99	STRG-HSA-53699	uORF	2	human	not_tested
P1_8:141254467_141254613:-:1:147	STRG-HSA-53751	ncRNA-ORF	2	human	tested
P1_8:141417990_141421484:+:2:126	STRG-HSA-53764	ncRNA-ORF	2	human	not_tested
P1_8:143990169_143991234:+:2:66	STRG-HSA-53886	uoORF	2	human	not_tested
P1_1:16017812_16018009:-:1:198	STRG-HSA-539	ncRNA-ORF	2	human	not_tested
P1_8:144104625_144104747:+:1:123	STRG-HSA-53900	uORF	2	human	positive_hit
P1_8:144291613_144291699:+:1:87	STRG-HSA-53911	ncRNA-ORF	2	human	positive_hit
P1_8:144326786_144326878:-:1:93	STRG-HSA-53914	uORF	2	human	not_tested
P1_8:144358581_144358781:+:1:201	STRG-HSA-53916	uORF	2	human	not_tested
P1_8:144462785_144462850:-:1:66	STRG-HSA-53929	uORF	0.5	human	not_tested
P1_8:144501251_144501562:+:2:87	STRG-HSA-53933	ncRNA-ORF	2	human	not_tested
P1_8:144509020_144509445:+:1:426	STRG-HSA-53935	uORF	2	human	positive_hit
P1_8:144522746_144523162:+:1:417	STRG-HSA-53939	dORF	0.5	human	not_tested
P1_8:144851359_144852948:-:2:147	STRG-HSA-53964	uORF	2	human	positive_hit
P1_1:247330021_247331619:-:2:249	STRG-HSA-5398	uORF	2	human	positive_hit
P1_9:547178_547312:+:1:135	STRG-HSA-54003	lncRNA-ORF	0	human	not_tested
P1_9:2621843_2639861:+:3:552	STRG-HSA-54028	uoORF	2	human	not_tested
P1_9:4679643_4684928:+:2:309	STRG-HSA-54061	uoORF	2	human	not_tested
P1_9:5044429_5050716:+:2:123	STRG-HSA-54074	intORF	2	human	not_tested
P1_1:248825093_248825839:-:2:279	STRG-HSA-5413	uORF	2	human	positive_hit
P1_1:248844624_248847193:+:3:252	STRG-HSA-5417	uORF	2	human	positive_hit
P1_9:14910147_14910820:-:2:141	STRG-HSA-54205	uORF	2	human	not_tested
P1_9:14910266_14910349:-:1:84	STRG-HSA-54205	uORF	0.5	human	not_tested
P1_9:20622329_20622397:-:1:69	STRG-HSA-54271	uORF	2	human	positive_hit
P1_9:22113711_22113776:+:1:66	STRG-HSA-54293	lncRNA-ORF	0.5	human	not_tested
P1_9:27109424_27109477:+:1:54	STRG-HSA-54330	ncRNA-ORF	2	human	not_tested
P1_9:33817546_33817776:+:1:231	STRG-HSA-54412	uoORF	2	human	not_tested
P1_9:34126412_34126528:-:1:117	STRG-HSA-54420	uoORF	2	human	not_tested
P1_9:34179061_34179147:+:1:87	STRG-HSA-54422	uORF	2	human	not_tested
P1_9:35068351_35072474:-:2:150	STRG-HSA-54467	uoORF	2	human	not_tested
P1_9:35115724_35115768:-:1:45	STRG-HSA-54473	uORF	0.5	human	not_tested
P1_9:35161997_35162113:+:1:117	STRG-HSA-54475	uORF	2	human	tested
P1_9:35539107_35546529:+:2:102	STRG-HSA-54478	uoORF	2	human	not_tested
P1_9:35725636_35732204:-:2:222	STRG-HSA-54501	uoORF	2	human	not_tested
P1_9:35732232_35732357:-:1:126	STRG-HSA-54501	uORF	0.5	human	not_tested
P1_9:35732636_35732824:+:1:189	STRG-HSA-54503	uoORF	2	human	positive_hit
P1_9:35749393_35749759:+:2:39	STRG-HSA-54505	uoORF	2	human	not_tested
P1_9:36190983_36197568:+:2:309	STRG-HSA-54537	uoORF	2	human	not_tested
P1_9:36249205_36249315:-:1:111	STRG-HSA-54538	intORF	2	human	not_tested
P1_9:37904250_37904339:-:1:90	STRG-HSA-54566	ncRNA-ORF	0	human	not_tested
P1_9:38068785_38068904:-:1:120	STRG-HSA-54566	uORF	2	human	not_tested
P1_10:3785111_3785125:-:1:15	STRG-HSA-5482	uORF	0.5	human	not_tested
P1_9:68705727_68742536:+:2:72	STRG-HSA-54829	uORF	2	human	not_tested
P1_9:68957160_68975887:-:2:276	STRG-HSA-54834	lncRNA-ORF	0.5	human	not_tested
P1_9:69306907_69307020:-:1:114	STRG-HSA-54838	lncRNA-ORF	2	human	positive_hit
P1_9:69325261_69371605:+:3:627	STRG-HSA-54841	uoORF	2	human	not_tested
P1_10:4243597_4243674:-:1:78	STRG-HSA-5485	lncRNA-ORF	0.5	human	not_tested
P1_9:71768395_71768460:-:1:66	STRG-HSA-54885	uORF	2	human	tested
P1_9:72363586_72364902:-:2:228	STRG-HSA-54897	uORF	2	human	tested
P1_9:73151919_73158704:+:3:96	STRG-HSA-54900	uoORF	2	human	not_tested
P1_9:83707663_83707824:-:1:162	STRG-HSA-54995	uoORF	2	human	not_tested
P1_9:83978242_83980534:-:3:150	STRG-HSA-55003	uoORF	2	human	not_tested
P1_9:86282506_86282520:-:1:15	STRG-HSA-55034	uORF	2	human	not_tested
P1_9:87010092_87041961:-:2:210	STRG-HSA-55039	lncRNA-ORF	2	human	tested
P1_9:87498044_87498989:+:2:84	STRG-HSA-55044	uORF	2	human	not_tested
P1_9:87726153_87727668:+:2:321	STRG-HSA-55047	uoORF	2	human	not_tested
P1_9:87726174_87727600:+:2:87	STRG-HSA-55047	uORF	2	human	not_tested
P1_9:88388492_88426466:+:2:132	STRG-HSA-55058	uORF	2	human	not_tested
P1_9:89405540_89455895:-:2:168	STRG-HSA-55073	uORF	2	human	positive_hit
P1_10:5446639_5446719:+:1:81	STRG-HSA-5509	uORF	2	human	tested
P1_9:91410826_91410903:-:1:78	STRG-HSA-55100	uORF	2	human	not_tested
P1_10:5813251_5813343:-:1:93	STRG-HSA-5517	uoORF	2	human	not_tested
P1_9:93453255_93453491:-:1:237	STRG-HSA-55173	ncRNA-ORF	0.5	human	tested
P1_9:97501794_97524223:+:2:93	STRG-HSA-55337	uoORF	2	human	not_tested
P1_9:101487095_101487151:-:1:57	STRG-HSA-55440	uORF	0.5	human	not_tested
P1_9:107283290_107283313:+:1:24	STRG-HSA-55503	uORF	2	human	not_tested
P1_9:107283396_107283494:+:1:99	STRG-HSA-55503	uORF	2	human	not_tested
P1_9:108931061_108933929:-:2:207	STRG-HSA-55507	uoORF	2	human	not_tested
P1_9:110579667_110579720:-:1:54	STRG-HSA-55529	uORF	2	human	not_tested
P1_9:111897143_111914634:+:2:201	STRG-HSA-55555	uoORF	2	human	not_tested
P1_9:112380130_112404153:+:2:210	STRG-HSA-55578	uoORF	2	human	not_tested
P1_9:112487093_112574177:+:2:147	STRG-HSA-55585	uoORF	2	human	not_tested
P1_9:120788162_120793252:-:2:129	STRG-HSA-55694	uORF	2	human	positive_hit
P1_9:121192210_121201702:-:3:138	STRG-HSA-55709	uoORF	2	human	not_tested
P1_9:121286728_121302150:+:2:222	STRG-HSA-55714	uoORF	2	human	not_tested
P1_9:121455837_121467922:-:5:303	STRG-HSA-55721	pseudogene	2	human	not_tested
P1_9:122159628_122159729:-:1:102	STRG-HSA-55729	uoORF	2	human	not_tested
P1_9:122270903_122270998:+:1:96	STRG-HSA-55733	intORF	2	human	not_tested
P1_9:124658543_124658710:+:1:168	STRG-HSA-55779	lncRNA-ORF	2	human	tested
P1_9:125240818_125241202:-:2:288	STRG-HSA-55802	uoORF	2	human	not_tested
P1_9:127452020_127454562:+:2:132	STRG-HSA-55844	uoORF	2	human	not_tested
P1_9:127916880_127916984:-:1:105	STRG-HSA-55866	uORF	2	human	positive_hit
P1_10:12069009_12081475:+:2:183	STRG-HSA-5590	uoORF	2	human	not_tested
P1_9:128702573_128702839:+:1:267	STRG-HSA-55920	uORF	0.5	human	tested
P1_9:129036670_129040535:+:2:96	STRG-HSA-55943	uORF	2	human	positive_hit
P1_9:129111421_129111471:+:1:51	STRG-HSA-55950	uORF	2	human	positive_hit
P1_9:129147825_129148178:+:1:354	STRG-HSA-55950	dORF	2	human	not_tested
P1_9:129336977_129341873:+:3:276	STRG-HSA-55965	lncRNA-ORF	0.5	human	not_tested
P1_9:129488971_129489090:+:1:120	STRG-HSA-55969	lncRNA-ORF	2	human	not_tested
P1_9:129493488_129493553:+:1:66	STRG-HSA-55969	lncRNA-ORF	0.5	human	positive_hit
P1_9:129849881_129852543:+:2:48	STRG-HSA-55982	uORF	2	human	positive_hit
P1_9:131096601_131114600:+:4:213	STRG-HSA-56011	uoORF	2	human	not_tested
P1_9:131277794_131277892:-:1:99	STRG-HSA-56020	uORF	2	human	not_tested
P1_9:131289799_131290059:+:1:261	STRG-HSA-56022	uoORF	2	human	not_tested
P1_9:133346596_133347939:-:2:123	STRG-HSA-56070	uoORF	2	human	not_tested
P1_9:134053493_134068023:-:2:177	STRG-HSA-56098	uORF	2	human	tested
P1_1:16305914_16352305:-:3:324	STRG-HSA-561	uoORF	2	human	not_tested
P1_9:136050551_136095278:-:2:120	STRG-HSA-56150	uORF	2	human	tested
P1_9:136116981_136118602:-:2:162	STRG-HSA-56154	uORF	2	human	positive_hit
P1_9:136677013_136687439:-:3:522	STRG-HSA-56188	uoORF	2	human	not_tested
P1_9:136726357_136727983:-:3:204	STRG-HSA-56191	lncRNA-ORF	2	human	positive_hit
P1_1:16391386_16393278:+:2:90	STRG-HSA-562	intORF	2	human	not_tested
P1_9:136944026_136944304:-:1:279	STRG-HSA-56219	uORF	2	human	not_tested
P1_9:137041154_137043063:-:2:171	STRG-HSA-56230	intORF	2	human	not_tested
P1_9:137086986_137087060:+:1:75	STRG-HSA-56238	uoORF	2	human	not_tested
[truncated: 263 more rows]
