# Supplementary material for: Evolution of translational control and the emergence of genes and open reading frames in human and non-human primate hearts
Source: Nat Cardiovasc Res. 2024 Sep 24;3(10):1217–35. doi: 10.1038/s44161-024-00544-7 (PMC11473369; doi:10.1038/s44161-024-00544-7)
Supplement: Supplementary file 14 — Statistical source data. [file 44161_2024_544_MOESM14_ESM.xlsx]

## Sheet: DCMvsHCM
Row.names	gtf_id	age	log2FoldChange_rnadcm	padj_rnadcm	log2FoldChange_rnahcm	padj_rnahcm	class
ENSG00000136149	RPL13AP25	2	0.972476	0.329404	-0.72034		Rest of genes
ENSG00000230897	RPS18P12	2	0.808724	0.0529871	-0.550204		Rest of genes
ENSG00000231747	AC079922.1	2	0.0129281	0.987061	-0.0481059		Rest of genes
ENSG00000233328	PFN1P1	2	0.423728	0.0975974	0.485616	0.567327	Rest of genes
ENSG00000239559	RPL37P2	2	-0.0289225				Rest of genes
STRG-HSA-100	ACAP3	2	-0.565259	0.000372762	-0.164315	0.21848	Rest of genes
STRG-HSA-10000	MRE11	2	-0.0461522	0.726817	-0.0859083	0.324018	Rest of genes
STRG-HSA-10021	AMOTL1	2	0.0197054	0.933437	-0.271773	0.00595232	Rest of genes
STRG-HSA-10026	CWC15	2	0.335726	0.000550506	0.322235	0.000221713	Rest of genes
STRG-HSA-10029	SRSF8	2	0.0534523	0.583262	0.246333	0.00206143	Rest of genes
STRG-HSA-1003	TMEM200B	2	-0.194023	0.35346	0.425758	0.00536297	Rest of genes
STRG-HSA-10030	ENDOD1	2	0.35288	0.00440246	0.386368	0.000406311	Rest of genes
STRG-HSA-10034	SESN3	2	-0.489146	0.0118697	-0.131736	0.535267	Rest of genes
STRG-HSA-10037	FAM76B	2	-0.129724	0.253	-0.134207	0.196841	Rest of genes
STRG-HSA-10038	CEP57	2	-0.00610518	0.963518	0.0378123	0.61203	Rest of genes
STRG-HSA-1004	SRSF4	2	0.0366913	0.73855	-0.0485559	0.465721	Rest of genes
STRG-HSA-10044	MTMR2	2	0.13121	0.0598499	-0.0644908	0.538497	Rest of genes
STRG-HSA-10049	MAML2	2	0.158369	0.354189	-0.166609	0.112126	Rest of genes
STRG-HSA-10053	CCDC82	2	-0.0634186	0.55725	-0.03256	0.789355	Rest of genes
STRG-HSA-10054	JRKL	2	-0.0316511	0.827328	-0.00492172	0.971749	Rest of genes
STRG-HSA-10071	CNTN5	2	0.151585	0.87487	-0.328607	0.638651	Rest of genes
STRG-HSA-10075	ARHGAP42	2	-0.125851	0.34661	-0.129953	0.227959	Rest of genes
STRG-HSA-10099	YAP1	2	0.161804	0.10103	-0.141606	0.0647096	Rest of genes
STRG-HSA-101	PUSL1	2	-0.129564	0.176209	0.0395621	0.819595	Rest of genes
STRG-HSA-1010	MECR	2	0.150177	0.272202	0.0348527	0.720607	Rest of genes
STRG-HSA-10102	BIRC3	2	0.967849	0.00130144	1.51948	8.55243e-28	Rest of genes
STRG-HSA-10104	BIRC2	2	0.196075	0.00237124	0.298916	3.37605e-13	Rest of genes
STRG-HSA-10105	TMEM123	2	0.029839	0.80732	0.165127	0.00658502	Rest of genes
STRG-HSA-10114	MMP10	2	-0.0397929		0.0238929		Rest of genes
STRG-HSA-10115	MMP1	2	1.92785	0.0137018	-0.0132839	0.992867	Rest of genes
STRG-HSA-10119	DCUN1D5	2	0.447383	8.51455e-08	0.324367	3.05425e-10	Rest of genes
STRG-HSA-1012	PTPRU	2	0.508745	0.00399881	0.676673	8.70999e-06	Rest of genes
STRG-HSA-10120	DYNC2H1	2	-0.0376944	0.86337	0.265292	0.0173337	Rest of genes
STRG-HSA-10139	PDGFD	2	0.00762808	0.976526	0.155408	0.332491	Rest of genes
STRG-HSA-10151	CASP4	2	0.260025	0.17684	0.146265	0.26705	Rest of genes
STRG-HSA-10162	CASP1	2	0.170086	0.494209	0.245276	0.0951256	Rest of genes
STRG-HSA-10164	CARD16	2	0.389496	0.104453	0.286897	0.213421	Rest of genes
STRG-HSA-10184	MSANTD4	2	0.131556	0.329404	0.0500489	0.667762	Rest of genes
STRG-HSA-10186	KBTBD3	2	-0.154855	0.305398	0.287966	0.0071197	Rest of genes
STRG-HSA-10190	AASDHPPT	2	0.0414756	0.717422	0.258524	2.26689e-06	Rest of genes
STRG-HSA-10192	GUCY1A2	2	0.348288	0.029261	0.36829	0.0364806	Rest of genes
STRG-HSA-102	INTS11	2	-0.134452	0.115464	-0.0500692	0.503241	Rest of genes
STRG-HSA-1021	LAPTM5	2	0.349247	0.355162	1.4613	9.90012e-10	Rest of genes
STRG-HSA-10211	CWF19L2	2	0.0210775	0.871781	0.124119	0.234428	Rest of genes
STRG-HSA-10213	ALKBH8	2	0.0539406	0.605572	-0.263853	0.000279629	Rest of genes
STRG-HSA-10217	SLN	2	0.779585	0.128413	0.445079	0.473408	Cardiac enriched
STRG-HSA-10218	SLC35F2	2	0.728808	0.0108278	-0.553389	0.074182	Rest of genes
STRG-HSA-10225	CUL5	2	0.0061101	0.964253	0.154273	0.0287549	Rest of genes
STRG-HSA-10228	ACAT1	2	0.20022	0.243742	0.248239	0.00391043	Rest of genes
STRG-HSA-10232	NPAT	2	0.0600297	0.541559	0.139148	0.0398551	Rest of genes
STRG-HSA-10233	ATM	2	-0.222013	0.0330789	0.0122281	0.905982	Rest of genes
STRG-HSA-10236	EXPH5	2	0.192048	0.0935711	0.448272	0.00082096	Rest of genes
STRG-HSA-10239	DDX10	2	0.390892	4.87049e-05	0.00110258	0.992309	Rest of genes
STRG-HSA-1024	SDC3	2	0.116731	0.455186	-0.103475	0.36243	Rest of genes
STRG-HSA-10246	RDX	2	0.0413014	0.719151	0.0279362	0.739472	Rest of genes
STRG-HSA-1025	PUM1	2	-0.0342817	0.769216	-0.153641	0.00371542	Rest of genes
STRG-HSA-10252	ZC3H12C	2	0.265569	0.0299151	-0.0140561	0.915615	Rest of genes
STRG-HSA-10259	FDX1	2	0.372408	0.00120153	0.330434	8.95899e-06	Rest of genes
STRG-HSA-10264	LAYN	2	-0.00534279	0.982889	-0.363552	0.112473	Rest of genes
STRG-HSA-10266	SIK2	2	0.0620348	0.805089	0.079791	0.335336	Rest of genes
STRG-HSA-10272	PPP2R1B	2	0.131679	0.449688	0.0299752	0.801604	Rest of genes
STRG-HSA-10273	AP001781.2	2	0.199476	0.0230438	0.0476878	0.588784	Rest of genes
STRG-HSA-10277	C11orf1	2	0.218238	0.222287	0.440355	0.000146211	Rest of genes
STRG-HSA-10279	CRYAB	2	0.901715	5.26391e-07	0.282943	0.00503196	Cardiac enriched
STRG-HSA-10280	STRG-HSA-10280	2	2.09344	2.05597e-07	0.854922	0.0109326	Cardiac enriched
STRG-HSA-10283	HSPB2-C11orf52	2	0.917751	1.33997e-07	-0.196016	0.282038	Cardiac enriched
STRG-HSA-10284	DIXDC1	2	0.101099	0.702438	-0.551786	4.26405e-09	Rest of genes
STRG-HSA-10289	DLAT	2	0.0532524	0.766036	0.223238	0.011769	Cardiac enriched
STRG-HSA-1029	SNRNP40	2	0.309407	8.36584e-06	0.162023	0.0186249	Rest of genes
STRG-HSA-10299	TIMM8B	2	0.538182	0.000543892	0.84235	1.64786e-16	Cardiac enriched
STRG-HSA-103	CPTP	2	0.352795	0.0156034	0.244412	0.144269	Rest of genes
STRG-HSA-10300	AP002884.2	2	0.0253667	0.905808	0.39356	0.0106546	Rest of genes
STRG-HSA-1031	ZCCHC17	2	0.180715	0.0537178	0.0366614	0.769546	Rest of genes
STRG-HSA-10312	LINC02762	2	0.292451	0.228264	-0.413594	0.000725269	Rest of genes
STRG-HSA-10323	NCAM1	2	0.185332	0.268877	-0.252745	0.00867477	Rest of genes
STRG-HSA-10325	STRG-HSA-10325	0	1.67853	0.195071	0.506673		Young gene
STRG-HSA-10327	STRG-HSA-10327	2	0.254564	0.654119	-0.416009	0.723434	Rest of genes
STRG-HSA-10329	TTC12	2	-0.360346	0.00688178	-0.0462544	0.781973	Rest of genes
STRG-HSA-10338	ZW10	2	0.234109	0.00190415	0.0900369	0.23222	Rest of genes
STRG-HSA-10348	USP28	2	0.00187703	0.992173	-0.277771	0.005337	Cardiac enriched
STRG-HSA-10353	ZBTB16	2	-0.174385	0.639335	0.172215	0.642336	Rest of genes
STRG-HSA-10361	AP002373.1	2	0.110425	0.29577	0.0495097	0.562221	Rest of genes
STRG-HSA-10372	CADM1	2	-0.0567706	0.792802	-0.149801	0.389716	Rest of genes
STRG-HSA-10388	BUD13	2	0.0568091	0.485534	-0.0312782	0.810721	Rest of genes
STRG-HSA-10390	ZPR1	2	0.505809	8.1426e-05	-0.0637346	0.675067	Rest of genes
STRG-HSA-10392	APOA1	2	-0.55521	0.200305	0.668311	0.190467	Rest of genes
STRG-HSA-10394	SIK3	2	-0.0506965	0.706743	0.0468213	0.683832	Rest of genes
STRG-HSA-10402	PAFAH1B2	2	0.123453	0.102129	-0.00618764	0.945617	Rest of genes
STRG-HSA-10403	SIDT2	2	0.399522	0.0200847	-0.0221667	0.957664	Rest of genes
STRG-HSA-10405	PCSK7	2	-0.304962	0.00167589	-0.201431	0.0125045	Rest of genes
STRG-HSA-10407	RNF214	2	-0.326927	3.41737e-05	-0.304676	3.13913e-08	Rest of genes
STRG-HSA-10409	BACE1	2	-0.0931305	0.258983	-0.0699073	0.543957	Rest of genes
STRG-HSA-1041	STRG-HSA-1041	2	-0.492776	0.0049296	-0.448999	0.00152446	Cardiac enriched
STRG-HSA-10417	FXYD6-FXYD2	2	0.420194	0.00499857	0.0133678	0.939324	Rest of genes
STRG-HSA-10425	SCN4B	2	0.0326456	0.924347	-0.513866	3.15434e-06	Rest of genes
STRG-HSA-10426	SCN2B	2	-0.949685	4.21009e-05	-0.755254	3.99827e-05	Rest of genes
STRG-HSA-10436	UBE4A	2	-0.0988092	0.192323	0.0206976	0.877619	Rest of genes
STRG-HSA-10438	KMT2A	2	0.161079	0.156	-0.0807522	0.0678255	Rest of genes
STRG-HSA-1044	FABP3	2	0.29302	0.0809935	-0.137925	0.228538	Cardiac enriched
STRG-HSA-10446	TMEM25	2	0.348734	0.00119275	0.296758	0.0103447	Rest of genes
STRG-HSA-10448	IFT46	2	0.151894	0.162161	0.0327499	0.83382	Rest of genes
STRG-HSA-1045	SERINC2	2	0.247687	0.465216	0.155428	0.742024	Rest of genes
STRG-HSA-10453	ARCN1	2	0.129003	0.22541	0.0618077	0.365575	Rest of genes
STRG-HSA-10455	PHLDB1	2	-0.212228	0.0644815	-0.3008	0.000515486	Rest of genes
STRG-HSA-10457	TREH	2	-0.166555	0.834605	0.0589753		Rest of genes
STRG-HSA-10468	DDX6	2	-0.0608979	0.440354	0.0303231	0.742331	Rest of genes
STRG-HSA-10472	BCL9L	2	0.298365	0.105361	0.00882231	0.969858	Rest of genes
STRG-HSA-1048	LINC01226	2	0.310716	0.0052369	-0.198063	0.14533	Young cardiac enrichment
STRG-HSA-10482	RPS25	2	0.541851	0.000255312	0.27149	0.0436433	Rest of genes
STRG-HSA-10485	TRAPPC4	2	0.290167	0.00044666	0.196425	0.00647167	Rest of genes
STRG-HSA-10486	SLC37A4	2	0.222889	0.0813629	0.317387	0.0203115	Rest of genes
STRG-HSA-10487	HYOU1	2	0.457337	0.0116834	-0.0484088	0.767465	Rest of genes
STRG-HSA-10494	VPS11	2	0.0519947	0.55462	-0.0961766	0.0908153	Rest of genes
STRG-HSA-10495	HMBS	2	0.337931	0.01208	0.418825	0.00164148	Rest of genes
STRG-HSA-10496	H2AFX	2	0.447397	0.00814127	0.105055	0.547511	Rest of genes
STRG-HSA-10497	DPAGT1	2	0.302576	0.00148528	-0.0445935	0.705205	Rest of genes
STRG-HSA-10498	C2CD2L	2	-0.18239	0.0805676	0.141402	0.160353	Rest of genes
STRG-HSA-10499	HINFP	2	-0.02206	0.851615	0.00537513	0.968529	Rest of genes
STRG-HSA-10501	NLRX1	2	0.00720676	0.967961	0.000222293	0.999301	Rest of genes
STRG-HSA-10504	CBL	2	0.0186899	0.930693	-0.245576	0.00626642	Rest of genes
STRG-HSA-10506	MCAM	2	0.166274	0.339292	-1.02781	1.04308e-23	Rest of genes
STRG-HSA-10507	RNF26	2	-0.0319455	0.816812	-0.0597857	0.672137	Rest of genes
STRG-HSA-10509	MFRP	2	0.181064	0.354189	-0.849337	2.43799e-07	Rest of genes
STRG-HSA-10510	USP2	2	-1.06168e-05	0.999997	0.293473	0.00327307	Rest of genes
STRG-HSA-10515	THY1	2	-0.731558	0.163549	-3.04489	1.65617e-12	Rest of genes
STRG-HSA-10519	NECTIN1	2	0.571957	0.000223331	0.899038	4.63879e-08	Rest of genes
STRG-HSA-10533	TLCD5	2	-0.103743	0.577927	0.176976	0.186135	Rest of genes
STRG-HSA-10535	ARHGEF12	2	-0.0317091	0.853143	-0.265803	2.01325e-06	Rest of genes
STRG-HSA-10541	TECTA	2	-0.19914	0.0114515	-0.0781045	0.337489	Rest of genes
STRG-HSA-10544	SC5D	2	0.15119	0.0576239	0.234098	2.9063e-05	Rest of genes
STRG-HSA-10547	MIR100HG	2	-0.381067	0.00264039	-0.621002	4.04054e-12	Rest of genes
STRG-HSA-1055	PEF1	2	0.314447	0.000241697	0.0970291	0.382592	Rest of genes
STRG-HSA-10565	HSPA8	2	0.567167	0.000558654	0.184128	0.102081	Rest of genes
STRG-HSA-10574	GRAMD1B	2	-0.0960966	0.778775	0.54485	0.00496684	Rest of genes
STRG-HSA-1058	COL16A1	2	-1.03214	2.65239e-08	-0.876612	8.75398e-10	Rest of genes
STRG-HSA-10580	ZNF202	2	0.315969	0.0141887	0.0493251	0.636431	Rest of genes
STRG-HSA-10584	VWA5A	2	0.167579	0.429502	0.850236	3.32695e-07	Rest of genes
STRG-HSA-10586	TBRG1	2	0.0306904	0.726817	-0.0533885	0.43835	Rest of genes
STRG-HSA-10587	SIAE	2	-0.0247865	0.900394	0.340468	0.000232141	Rest of genes
STRG-HSA-10591	SPA17	2	0.123717	0.502166	0.772783	0.000372039	Rest of genes
STRG-HSA-10595	ESAM	2	0.581404	2.46423e-05	-0.274341	0.00648053	Rest of genes
STRG-HSA-10597	MSANTD2	2	-0.363077	0.016698	0.0012509	0.995045	Rest of genes
STRG-HSA-1060	ADGRB2	2	-0.604088	0.00242371	-0.153561	0.521628	Rest of genes
STRG-HSA-10602	ROBO3	2	-0.309722	0.215881	0.195411	0.343113	Rest of genes
STRG-HSA-10603	ROBO4	2	0.529591	0.000121914	-0.201965	0.0876822	Rest of genes
STRG-HSA-10616	PKNOX2	2	0.585467	0.00726877	0.410397	0.0265357	Rest of genes
STRG-HSA-10621	FEZ1	2	0.337517	0.0500371	0.373688	0.0716489	Rest of genes
STRG-HSA-10623	EI24	2	0.406183	8.82881e-11	0.192808	0.0119867	Rest of genes
STRG-HSA-10626	CHEK1	2	0.290393	0.0001032	0.0988231	0.146471	Rest of genes
STRG-HSA-10634	HYLS1	2	0.161385	0.158466	0.197394	0.116108	Rest of genes
STRG-HSA-10635	AP000842.2	2	0.505382	3.76493e-06	0.128566	0.180445	Rest of genes
STRG-HSA-10645	RPUSD4	2	0.250213	0.121131	-0.219981	0.0548081	Rest of genes
STRG-HSA-10647	FAM118B	2	0.10128	0.738282	0.000687023	0.997287	Rest of genes
STRG-HSA-10652	SRPRA	2	0.151928	0.00456561	0.125375	0.0403933	Rest of genes
STRG-HSA-10653	FOXRED1	2	-0.102044	0.337485	0.013826	0.907889	Rest of genes
STRG-HSA-10655	TIRAP	2	-0.0943341	0.290777	0.0591592	0.576105	Rest of genes
STRG-HSA-10659	DCPS	2	0.0241912	0.836076	-0.0913691	0.413043	Rest of genes
STRG-HSA-1066	PTP4A2	2	0.639257	1.50177e-06	0.25055	0.001784	Rest of genes
STRG-HSA-10661	GSEC	2	-0.403885	0.0172514	0.117755	0.629599	Rest of genes
STRG-HSA-10663	ST3GAL4	2	0.0101537	0.965158	-0.125807	0.508981	Cardiac enriched
STRG-HSA-10677	LINC02712	2	1.10118		-2.01309	0.135161	Rest of genes
STRG-HSA-10684	ETS1	2	0.54948	0.00017116	-0.261467	0.0213885	Rest of genes
STRG-HSA-1069	KHDRBS1	2	0.049154	0.47311	-0.0212478	0.785723	Rest of genes
STRG-HSA-10690	FLI1	2	0.401288	0.013786	0.0792546	0.500175	Rest of genes
STRG-HSA-10693	KCNJ5	2	0.164589	0.678076	0.504769	0.0917123	Rest of genes
STRG-HSA-10697	ARHGAP32	2	-0.16122	0.191664	0.196112	0.00826693	Rest of genes
STRG-HSA-107	DVL1	2	0.276566	0.00213995	-0.172103	0.0874534	Rest of genes
STRG-HSA-10703	NFRKB	2	-0.15755	0.0125592	-0.0812587	0.244105	Rest of genes
STRG-HSA-10704	PRDM10	2	0.0305088	0.84651	-0.0470006	0.702738	Rest of genes
STRG-HSA-10708	APLP2	2	-0.143185	0.106436	-0.137438	0.137527	Rest of genes
STRG-HSA-10716	ZBTB44	2	-0.0876367	0.373704	-0.210011	0.000233757	Rest of genes
STRG-HSA-10721	ADAMTS8	2	1.10334	0.000160934	-0.662902	0.0357914	Cardiac enriched
STRG-HSA-10726	ADAMTS15	2	0.944995	6.48001e-05	0.931356	1.27576e-06	Rest of genes
STRG-HSA-10732	SNX19	2	0.0172383	0.872498	-0.0254988	0.860957	Rest of genes
STRG-HSA-1074	TMEM39B	2	0.323814	0.00221942	0.0342158	0.836441	Rest of genes
STRG-HSA-10756	IGSF9B	2	-0.918304	3.61618e-07	-0.261236	0.0926959	Rest of genes
STRG-HSA-10758	JAM3	2	-0.00906132	0.946154	-0.0704946	0.565876	Rest of genes
STRG-HSA-10761	NCAPD3	2	-0.0193801	0.913389	-0.139543	0.209166	Rest of genes
STRG-HSA-10764	VPS26B	2	-0.00733823	0.924347	0.00671351	0.935526	Rest of genes
STRG-HSA-10765	THYN1	2	0.0889301	0.457716	0.217539	0.000772477	Rest of genes
STRG-HSA-10766	ACAD8	2	-0.19756	0.0663971	-0.0468392	0.531384	Rest of genes
STRG-HSA-1077	KPNA6	2	-0.0346267	0.710802	0.0402883	0.667348	Rest of genes
STRG-HSA-1078	TXLNA	2	0.143193	0.193151	0.0465455	0.581883	Rest of genes
STRG-HSA-10784	WASH8P	2	-0.0632405	0.834737	0.108094	0.825999	Rest of genes
STRG-HSA-10789	AC007406.3	2	1.28656	7.5683e-06	-0.341386	0.153634	Cardiac enriched
STRG-HSA-10793	KDM5A	2	0.000996552	0.993983	-0.135151	0.000944279	Rest of genes
STRG-HSA-10795	CCDC77	2	-0.292753	0.00351725	-0.0844968	0.68921	Rest of genes
STRG-HSA-10798	B4GALNT3	2	-0.38543	0.0561607	-0.0583177	0.771728	Cardiac enriched
STRG-HSA-10800	NINJ2	2	0.145758	0.442752	1.26436	9.62869e-08	Rest of genes
STRG-HSA-10807	AC021054.1	2	-0.341816	0.0603011	0.0512624	0.818695	Rest of genes
STRG-HSA-10809	WNK1	2	-0.164319	0.241201	-0.0546878	0.66446	Rest of genes
STRG-HSA-10814	RAD52	2	-0.345129	0.000406414	-0.251986	0.00959103	Rest of genes
STRG-HSA-10817	ERC1	2	-0.104469	0.273542	-0.422539	2.98109e-13	Rest of genes
STRG-HSA-1082	CCDC28B	2	0.817461	0.00016065	0.353854	0.0262157	Rest of genes
STRG-HSA-10826	WNT5B	2	0.268606	0.444604	1.24071	3.23282e-09	Rest of genes
STRG-HSA-10835	ADIPOR2	2	0.0068527	0.959259	0.156529	0.0597539	Rest of genes
STRG-HSA-10842	DCP1B	2	0.734172	3.34924e-05	0.0358336	0.86537	Rest of genes
STRG-HSA-10843	CACNA1C	2	-0.13436	0.28424	-0.166889	0.0539956	Cardiac enriched
STRG-HSA-10867	FKBP4	2	0.718893	1.01098e-05	0.263728	0.0803495	Rest of genes
STRG-HSA-10868	ITFG2	2	-0.227137	0.00406842	-0.120018	0.134597	Rest of genes
STRG-HSA-10876	FOXM1	2	-0.434927	0.465413	-0.705345	0.383651	Rest of genes
STRG-HSA-1088	TMEM234	2	0.0231134	0.875012	-0.119416	0.222917	Rest of genes
STRG-HSA-10881	TULP3	2	-0.0865543	0.46835	-0.0893301	0.553413	Rest of genes
STRG-HSA-10886	TEAD4	2	1.2345	5.13708e-07	-0.143026	0.508811	Rest of genes
STRG-HSA-1089	EIF3I	2	0.458381	1.55574e-06	0.269425	3.34053e-05	Rest of genes
STRG-HSA-10890	TSPAN9	2	-0.462456	0.0017498	-0.508436	5.11732e-07	Rest of genes
STRG-HSA-10895	STRG-HSA-10895	0	-0.313911	0.405013	-0.732121	0.0456657	Young gene
STRG-HSA-109	MXRA8	2	-0.282013	0.203841	-0.216146	0.332718	Rest of genes
STRG-HSA-1090	MTMR9LP	2	-0.121906	0.655647	-0.296068	0.0320778	Rest of genes
STRG-HSA-10924	CCND2-AS1	2	-1.00528	5.56466e-07	-0.454567	0.0312896	Rest of genes
STRG-HSA-10928	AC008012.1	2	-0.199535	0.187803	-0.985713	7.03266e-15	Rest of genes
STRG-HSA-10934	C12orf4	2	0.0523114	0.502965	0.0626247	0.30144	Rest of genes
STRG-HSA-10935	RAD51AP1	2	0.0474178	0.872097	-0.122742	0.723122	Rest of genes
STRG-HSA-10936	GALNT8	2	0.191702	0.198569	0.173206	0.0619958	Rest of genes
STRG-HSA-1095	HDAC1	2	0.0638995	0.466343	0.0627295	0.558583	Rest of genes
STRG-HSA-10970	VWF	2	0.0279514	0.900812	0.319592	0.0432175	Cardiac enriched
STRG-HSA-10972	CD9	2	0.19636	0.215229	0.0816704	0.710953	Rest of genes
STRG-HSA-10975	TNFRSF1A	2	0.685263	0.000156199	0.378222	5.46776e-06	Rest of genes
STRG-HSA-10977	LTBR	2	0.427023	0.00386464	0.242919	0.0257169	Rest of genes
STRG-HSA-10979	CD27-AS1	2	-0.476755	5.44331e-05	-0.265354	0.000533473	Rest of genes
STRG-HSA-1098	MARCKSL1	2	1.00206	7.40935e-05	-0.373051	0.170369	Rest of genes
STRG-HSA-10980	TAPBPL	2	-0.153004	0.394957	0.0520185	0.756575	Rest of genes
STRG-HSA-10984	MRPL51	2	0.57791	1.62793e-06	0.430603	4.39735e-08	Rest of genes
STRG-HSA-10985	NCAPD2	2	-0.164764	0.0330861	-0.00792669	0.9705	Rest of genes
STRG-HSA-10988	GAPDH	2	0.28423	0.0344446	0.111251	0.462984	Rest of genes
STRG-HSA-10990	AC006064.4	2	1.04373	0.0183768	-0.0990575	0.844863	Rest of genes
STRG-HSA-10991	IFFO1	2	-0.255968	0.0455297	-0.166239	0.0456972	Rest of genes
STRG-HSA-10993	AC006064.6	2	0.0853004	0.288457	-0.277622	6.49351e-06	Rest of genes
STRG-HSA-10997	ING4	2	-0.0531499	0.723336	-0.0833171	0.396307	Rest of genes
STRG-HSA-10999	ZNF384	2	-0.0168699	0.861507	-0.0956961	0.109471	Rest of genes
STRG-HSA-11002	PIANP	2	-0.322364	0.402787	-0.407579	0.475329	Rest of genes
STRG-HSA-11006	COPS7A	2	0.168921	0.0345247	0.139137	0.0325904	Rest of genes
STRG-HSA-11011	MLF2	2	0.26351	0.000208731	-0.000619584	0.997046	Rest of genes
STRG-HSA-11012	PTMS	2	0.542141	0.000554472	-0.419365	0.0031823	Rest of genes
STRG-HSA-11014	CD4	2	-0.188202	0.599223	1.23436	3.17228e-22	Rest of genes
STRG-HSA-11020	P3H3	2	-0.438549	0.00444887	-0.489397	6.85634e-05	Rest of genes
STRG-HSA-11022	CDCA3	2	-0.356042	0.365062	-0.525965	0.300234	Rest of genes
STRG-HSA-11023	USP5	2	-0.152331	0.0348522	-0.0569165	0.533865	Rest of genes
STRG-HSA-11024	TPI1	2	0.184296	0.162299	0.352388	3.33144e-05	Rest of genes
STRG-HSA-11026	SPSB2	2	0.386943	0.0112424	0.432638	0.129543	Rest of genes
STRG-HSA-11028	LRRC23	2	-0.414502	0.000321233	-0.217851	0.382988	Rest of genes
STRG-HSA-11035	ATN1	2	-0.0180451	0.934332	-0.260947	0.000354276	Rest of genes
STRG-HSA-11037	STRG-HSA-11037	2	0.117616	0.912449	0.176104	0.873865	Rest of genes
STRG-HSA-11038	C12orf57	2	0.419472	0.00059067	0.308315	0.000180537	Rest of genes
STRG-HSA-11040	PTPN6	2	0.0756491	0.854437	0.458374	0.015372	Rest of genes
STRG-HSA-11043	PHB2	2	0.186138	0.0459651	0.350356	6.70457e-05	Rest of genes
STRG-HSA-11044	C1S	2	0.265598	0.168744	0.904449	3.60412e-09	Rest of genes
STRG-HSA-11045	LPCAT3	2	0.625371	1.51556e-05	0.755625	2.09467e-08	Rest of genes
STRG-HSA-1105	BSDC1	2	-0.108777	0.00740794	-0.0622474	0.306197	Rest of genes
STRG-HSA-11050	C1RL	2	0.410166	0.104946	1.51022	1.90373e-09	Rest of genes
STRG-HSA-11055	CLSTN3	2	-0.0519223	0.864072	0.192633	0.49381	Rest of genes
STRG-HSA-11058	PEX5	2	0.297229	0.0017847	-0.213156	0.0186813	Rest of genes
STRG-HSA-11059	CD163L1	2	0.206246	0.768244	2.63976	8.4072e-34	Rest of genes
STRG-HSA-11076	SLC2A3	2	0.451786	0.349703	0.191587	0.634939	Rest of genes
STRG-HSA-11081	STRG-HSA-11081	2	-0.0231139	0.958117	0.386639	0.393532	Rest of genes
STRG-HSA-11083	FOXJ2	2	-0.0949114	0.254161	-0.0792259	0.283598	Rest of genes
STRG-HSA-11085	C3AR1	2	0.137861	0.756417	1.18692	3.74422e-12	Rest of genes
STRG-HSA-11086	AC006511.5	2	0.0991745	0.177152	0.139511	0.0057158	Rest of genes
STRG-HSA-111	AURKAIP1	2	0.339352	0.0070013	0.250753	0.000727657	Rest of genes
STRG-HSA-11117	MFAP5	2	-0.297617	0.349151	1.0042	0.000169531	Cardiac enriched
STRG-HSA-11118	RIMKLB	2	-0.031432	0.865399	-0.101513	0.264667	Rest of genes
STRG-HSA-1112	ZBTB8OS	2	0.140291	0.0904947	0.196464	0.0175117	Rest of genes
STRG-HSA-11129	PHC1	2	-0.358986	0.00634761	-0.103126	0.455082	Rest of genes
STRG-HSA-11130	M6PR	2	0.0817915	0.33951	-0.0106281	0.928093	Rest of genes
STRG-HSA-11139	A2M	2	0.443037	2.33379e-05	0.175453	0.348739	Rest of genes
STRG-HSA-1115	RBBP4	2	-0.0409043	0.461432	0.114228	0.0793691	Rest of genes
STRG-HSA-11151	AC009533.1	2	-0.519133	0.0615163	-0.627839	0.0167487	Rest of genes
STRG-HSA-11159	DDX12P	2	-0.349978	0.241789	-0.413752	0.310112	Rest of genes
STRG-HSA-11162	AC092821.3	2	-0.481034	0.00304588	0.180445	0.345739	Rest of genes
STRG-HSA-1117	SYNC	2	0.36001	0.0949399	0.225413	0.251138	Cardiac enriched
STRG-HSA-11171	CLEC2B	2	0.271098	0.142261	0.146778	0.400021	Rest of genes
STRG-HSA-1118	KIAA1522	2	-0.135487	0.224045	-0.0364325	0.838391	Rest of genes
STRG-HSA-11183	OLR1	2	-0.606692	0.238371	0.174843	0.73427	Rest of genes
STRG-HSA-11185	GABARAPL1	2	0.119536	0.528608	0.113611	0.246681	Rest of genes
STRG-HSA-11187	STRG-HSA-11187	0	0.894368	0.0172312	-0.0790076	0.96693	Young gene
STRG-HSA-1119	YARS	2	0.634307	1.53915e-07	0.160364	0.0195998	Rest of genes
STRG-HSA-112	CCNL2	2	-0.324457	0.00124894	-0.0722337	0.229529	Rest of genes
STRG-HSA-1120	S100PBP	2	-0.173649	0.107007	-0.0425755	0.618113	Rest of genes
STRG-HSA-11201	EIF2S3B	2	0.124952	0.398988	0.363883	0.73381	Rest of genes
STRG-HSA-11206	KLRA1P	2	0.0685444	0.502051	0.180762	0.058184	Rest of genes
STRG-HSA-11208	YBX3	2	0.36416	0.0753213	-0.00370054	0.991577	Cardiac enriched
STRG-HSA-11209	STRG-HSA-11209	2	0.607458	0.0224203	-0.111562	0.726922	Rest of genes
STRG-HSA-11215	PRH1	2	0.0759224	0.632857	0.127852	0.519449	Rest of genes
STRG-HSA-1122	FNDC5	2	0.268477	0.192447	0.475265	0.03594	Rest of genes
STRG-HSA-11233	SMIM10L1	2	-0.0933617	0.45894	-0.17599	0.200827	Rest of genes
STRG-HSA-11245	ETV6	2	0.430344	0.0108212	0.115103	0.428701	Rest of genes
STRG-HSA-1125	TMEM54	2	0.179832	0.342115	0.0174782	0.947012	Rest of genes
STRG-HSA-11254	LRP6	2	0.0618645	0.555275	-0.175782	0.000964222	Rest of genes
STRG-HSA-11259	MANSC1	2	0.286665	0.0024628	-0.0344438	0.877314	Rest of genes
STRG-HSA-11265	DUSP16	2	-0.0622413	0.722676	-0.132185	0.180147	Rest of genes
STRG-HSA-11269	CREBL2	2	-0.0636127	0.470722	0.073301	0.501814	Rest of genes
STRG-HSA-11276	CDKN1B	2	-0.255761	0.00975459	-0.0207988	0.87775	Rest of genes
STRG-HSA-11278	APOLD1	2	0.0151467	0.969582	0.772609	7.35999e-06	Rest of genes
STRG-HSA-1129	RNF19B	2	0.468781	0.00514233	0.00373969	0.985484	Rest of genes
STRG-HSA-11292	HEBP1	2	0.242457	0.00941168	0.304743	0.000222574	Rest of genes
STRG-HSA-11298	EMP1	2	0.353051	0.183555	0.23346	0.152467	Rest of genes
STRG-HSA-113	MRPL20-AS1	2	0.000896647	0.993282	-0.0482771	0.688956	Rest of genes
STRG-HSA-11304	ATF7IP	2	-0.120436	0.12825	-0.0507296	0.535812	Rest of genes
STRG-HSA-11307	PLBD1	2	-0.0557506	0.667743	0.209139	0.0478293	Rest of genes
STRG-HSA-11328	H2AFJ	2	0.262274	0.0555646	0.556126	7.56101e-07	Rest of genes
STRG-HSA-11331	WBP11	2	0.00829332	0.948142	-0.0767303	0.408666	Rest of genes
STRG-HSA-11335	ART4	2	0.172656	0.610304	0.59666	0.0173063	Rest of genes
STRG-HSA-11338	MGP	2	0.427574	0.0524434	0.243987	0.610634	Cardiac enriched
STRG-HSA-11339	ARHGDIB	2	0.314361	0.0326889	0.24351	0.0908892	Rest of genes
STRG-HSA-11342	RERG	2	0.105828	0.562991	0.105488	0.585129	Rest of genes
STRG-HSA-11348	EPS8	2	0.0823716	0.580445	0.256229	0.027124	Rest of genes
STRG-HSA-11352	STRAP	2	0.385223	5.62986e-06	0.281155	8.8688e-06	Rest of genes
STRG-HSA-11356	DERA	2	0.244802	0.00898776	0.227747	0.0326351	Rest of genes
STRG-HSA-11358	MGST1	2	1.09763	0.00916713	2.87546	1.61828e-24	Rest of genes
STRG-HSA-11373	STRG-HSA-11373	2	-0.296288	0.339507	0.768768	0.00532342	Cardiac enriched
STRG-HSA-11377	PLEKHA5	2	-0.225274	0.0749674	-0.209556	0.0410259	Rest of genes
STRG-HSA-11381	AEBP2	2	0.120793	0.150725	-0.0104289	0.927385	Rest of genes
STRG-HSA-114	MRPL20	2	0.405205	1.69505e-05	0.255626	0.00097214	Rest of genes
STRG-HSA-11409	AC126468.1	1	1.28227	8.55558e-06	1.48178	2.73702e-09	Young gene
STRG-HSA-11411	PDE3A	2	-0.151232	0.458379	0.417544	0.00523784	Cardiac enriched
STRG-HSA-1142	AK2	2	0.253988	0.000662134	0.0739441	0.178124	Rest of genes
STRG-HSA-11427	PYROXD1	2	0.0765056	0.457659	0.0737161	0.495453	Rest of genes
STRG-HSA-11430	RECQL	2	0.244482	0.0326502	-0.260532	0.115813	Rest of genes
STRG-HSA-11431	GOLT1B	2	0.248203	0.0150518	0.277655	9.79063e-07	Rest of genes
STRG-HSA-11432	SPX	2	0.0437242	0.880427	0.217001	0.129534	Rest of genes
STRG-HSA-11435	LDHB	2	0.152944	0.413199	0.499064	1.57217e-09	Young cardiac enrichment
STRG-HSA-11444	KCNJ8	2	0.260919	0.125381	0.869094	1.94344e-15	Cardiac enriched
STRG-HSA-11446	ABCC9	2	-0.0375337	0.817541	0.347143	0.000535128	Rest of genes
STRG-HSA-11451	CMAS	2	0.132589	0.118518	-0.101644	0.199611	Rest of genes
STRG-HSA-11458	C2CD5	2	-0.121414	0.176218	0.0385682	0.730485	Rest of genes
STRG-HSA-11462	ETNK1	2	0.022563	0.886726	0.153582	0.0530609	Rest of genes
STRG-HSA-11467	BCAT1	2	0.409185	0.223492	1.40063	1.32793e-18	Rest of genes
STRG-HSA-1148	TRIM62	2	0.162031	0.195705	-0.297174	0.00498742	Rest of genes
STRG-HSA-11480	ETFRF1	2	0.198008	0.141604	0.439515	7.75346e-08	Rest of genes
STRG-HSA-11482	KRAS	2	0.336926	0.00179114	0.234868	0.000224842	Rest of genes
STRG-HSA-11492	STRG-HSA-11492	2	-0.139694	0.912567	0.395472	0.77845	Rest of genes
STRG-HSA-11493	RASSF8-AS1	2	-0.167583	0.0603267	0.0934776	0.297176	Rest of genes
STRG-HSA-11494	RASSF8	2	0.163723	0.225249	-0.00714372	0.96706	Rest of genes
STRG-HSA-1150	ZNF362	2	-0.123266	0.284527	-0.14693	0.108948	Rest of genes
STRG-HSA-11509	INTS13	2	0.208939	0.0261231	-0.0403762	0.747533	Rest of genes
STRG-HSA-11510	FGFR1OP2	2	0.0306605	0.760705	0.124133	0.136083	Rest of genes
STRG-HSA-11514	TM7SF3	2	-0.101339	0.259347	-0.171751	0.0336651	Rest of genes
STRG-HSA-11516	MED21	2	0.188649	0.00946346	-0.0599051	0.428755	Rest of genes
STRG-HSA-11519	STK38L	2	-0.26372	0.19557	-0.712287	1.05778e-08	Cardiac enriched
STRG-HSA-11525	PPFIBP1	2	-0.10177	0.536683	0.0889658	0.608601	Rest of genes
STRG-HSA-11532	MRPS35	2	0.0570149	0.710835	0.25186	0.000373652	Rest of genes
STRG-HSA-11535	KLHL42	2	0.0803512	0.508872	-0.0437343	0.781598	Rest of genes
STRG-HSA-11539	CCDC91	2	-0.0455258	0.765327	-0.0191124	0.866381	Rest of genes
STRG-HSA-1154	PHC2	2	0.218088	0.041072	-0.291714	3.38066e-07	Rest of genes
STRG-HSA-11559	ERGIC2	2	0.227185	0.0104146	0.213265	0.00275787	Rest of genes
STRG-HSA-11564	TMTC1	2	0.0826909	0.779625	0.674376	1.11793e-09	Rest of genes
STRG-HSA-11567	IPO8	2	0.0154801	0.873532	-0.069586	0.29913	Rest of genes
STRG-HSA-11568	CAPRIN2	2	-0.124478	0.108443	0.0719279	0.394659	Rest of genes
STRG-HSA-11573	TSPAN11	2	0.715641	0.0123434	0.733928	0.0134814	Rest of genes
STRG-HSA-11585	DDX11	2	-0.419688	0.106642	0.00426149	0.996435	Rest of genes
STRG-HSA-11594	SINHCAF	2	0.199986	0.376868	-0.334174	0.141808	Rest of genes
STRG-HSA-11601	DENND5B	2	0.133452	0.362366	-0.212978	0.000203195	Rest of genes
STRG-HSA-11616	AMN1	2	0.314949	0.00835791	0.246334	0.0140542	Rest of genes
STRG-HSA-11627	RESF1	2	0.135848	0.369818	0.0906161	0.532842	Rest of genes
STRG-HSA-11647	FGD4	2	0.110473	0.555142	0.0299269	0.806365	Rest of genes
STRG-HSA-11649	DNM1L	2	0.0206118	0.858773	0.00318848	0.975193	Rest of genes
STRG-HSA-11653	YARS2	2	0.271955	0.00356901	0.139369	0.100894	Rest of genes
STRG-HSA-11659	PKP2	2	-0.0220746	0.933059	-0.0871007	0.359604	Cardiac enriched
STRG-HSA-11674	ALG10B	2	-0.00511925	0.97959	0.122406	0.307111	Rest of genes
STRG-HSA-11675	CPNE8	2	0.504112	0.000196924	0.560963	2.52092e-07	Rest of genes
STRG-HSA-11677	KIF21A	2	-0.0341378	0.893236	0.0375021	0.830122	Rest of genes
STRG-HSA-11683	SLC2A13	2	0.273401	0.128268	0.192821	0.14365	Rest of genes
STRG-HSA-11694	CNTN1	2	1.01135	0.0135265	0.930513	0.0351801	Rest of genes
STRG-HSA-11705	GXYLT1	2	0.103757	0.377185	-0.16991	0.00351163	Rest of genes
STRG-HSA-11706	YAF2	2	-0.00355199	0.986568	-0.0560429	0.565333	Rest of genes
STRG-HSA-11710	ZCRB1	2	0.126166	0.248572	0.00226522	0.988288	Rest of genes
STRG-HSA-11716	PRICKLE1	2	-0.32704	0.0608583	-0.306507	0.023868	Rest of genes
STRG-HSA-11735	PUS7L	2	0.0501333	0.643734	0.242319	0.00381153	Rest of genes
STRG-HSA-11739	TWF1	2	0.293348	0.0496533	0.440008	0.000199447	Rest of genes
STRG-HSA-1174	GJA4	2	0.367764	0.0210031	0.160175	0.357104	Rest of genes
STRG-HSA-11750	ANO6	2	0.249602	0.00576996	-0.0270748	0.771926	Rest of genes
STRG-HSA-11761	ARID2	2	-0.0817531	0.43335	-0.146277	0.00461141	Rest of genes
STRG-HSA-11765	SCAF11	2	-0.069644	0.519292	-0.16178	0.0261754	Rest of genes
STRG-HSA-11769	SLC38A1	2	0.0980504	0.650068	0.249625	0.0432273	Rest of genes
STRG-HSA-11774	SLC38A2	2	0.192616	0.389106	0.116855	0.428231	Rest of genes
STRG-HSA-11777	AC008014.1	2	0.557208	0.00426928	0.241451	0.231334	Rest of genes
STRG-HSA-11789	AMIGO2	2	0.321396	0.105681	0.0256744	0.937538	Rest of genes
STRG-HSA-11797	RPAP3	2	0.150415	0.0467023	0.307078	3.56435e-05	Rest of genes
STRG-HSA-1180	AC114490.2	2	-0.06531	0.256637	0.0658814	0.282109	Rest of genes
STRG-HSA-11803	RAPGEF3	2	-0.0225751	0.930373	-0.0303968	0.887639	Rest of genes
STRG-HSA-11804	SLC48A1	2	0.0433896	0.722681	0.308755	5.70286e-05	Rest of genes
STRG-HSA-11806	HDAC7	2	-0.111653	0.48135	-0.247148	0.00247578	Rest of genes
STRG-HSA-11815	TMEM106C	2	0.26295	0.047226	0.43401	0.000118734	Rest of genes
STRG-HSA-11817	COL2A1	2	2.52132	1.15655e-07	1.34794	0.0870874	Rest of genes
STRG-HSA-1182	ZMYM1	2	-0.368454	0.000866977	0.0167994	0.884912	Rest of genes
STRG-HSA-11822	PFKM	2	0.0166412	0.945256	0.510293	5.47026e-06	Cardiac enriched
STRG-HSA-11825	ASB8	2	0.119839	0.372764	0.193049	0.00606491	Rest of genes
STRG-HSA-11845	ZNF641	2	-0.158195	0.0306174	-0.127778	0.0972887	Rest of genes
STRG-HSA-11856	KANSL2	2	0.115958	0.14085	0.0378519	0.58634	Rest of genes
STRG-HSA-11859	CCNT1	2	0.0806253	0.401996	-0.0124175	0.870054	Rest of genes
STRG-HSA-11860	ADCY6	2	-0.748964	5.16907e-09	0.126992	0.256178	Cardiac enriched
STRG-HSA-11867	CACNB3	2	-0.120622	0.559253	-0.300824	0.0649512	Rest of genes
STRG-HSA-1187	SFPQ	2	0.0121961	0.945018	-0.0340844	0.731052	Rest of genes
STRG-HSA-11870	DDX23	2	0.203552	0.000616361	0.0118383	0.900259	Rest of genes
STRG-HSA-11873	AC073610.2	2	0.223008	0.0182002	-0.0555296	0.511108	Rest of genes
STRG-HSA-11877	DDN	2	0.891575	0.0123454	0.255542	0.62239	Rest of genes
STRG-HSA-11880	PRKAG1	2	-0.00311206	0.985252	0.275523	2.59177e-06	Rest of genes
STRG-HSA-11881	KMT2D	2	-0.75763	5.26668e-08	-0.152608	0.0574088	Rest of genes
STRG-HSA-11887	LMBR1L	2	-0.231867	0.035726	0.140749	0.146089	Rest of genes
STRG-HSA-11888	TUBA1A	2	0.278493	0.0935783	0.238781	0.12376	Rest of genes
STRG-HSA-11889	AC011603.2	2	0.256699	0.325729	-0.383596	0.030744	Rest of genes
STRG-HSA-11891	TUBA1C	2	1.33484	8.79041e-07	0.509071	0.0284251	Rest of genes
STRG-HSA-1190	ZMYM4	2	-0.0470911	0.547552	-0.173291	0.00100163	Rest of genes
STRG-HSA-11900	TROAP	2	-0.244023	0.682218	-0.48367	0.556181	Rest of genes
STRG-HSA-11903	SPATS2	2	-0.155566	0.180531	0.0446063	0.731258	Rest of genes
STRG-HSA-11911	MCRS1	2	0.115503	0.28484	0.184853	0.0709419	Rest of genes
STRG-HSA-11912	PRPF40B	2	-0.253099	0.0114205	-0.241541	0.00028777	Rest of genes
STRG-HSA-11920	FMNL3	2	0.0862186	0.689471	-0.514673	1.12746e-06	Rest of genes
STRG-HSA-11921	TMBIM6	2	0.474747	7.50239e-09	0.533732	9.72722e-23	Rest of genes
STRG-HSA-11923	STRG-HSA-11923	2	1.74301	0.00742409	-0.836062	0.64519	Rest of genes
STRG-HSA-11925	NCKAP5L	2	-0.381989	0.000619763	-0.26535	3.57651e-06	Rest of genes
STRG-HSA-11927	BCDIN3D	2	-0.073946	0.481013	0.335162	0.00466826	Rest of genes
STRG-HSA-1193	RPL5P4	2	0.227802	0.800678	-0.287164	0.194934	Rest of genes
STRG-HSA-11930	FAIM2	2	1.1566	0.00231609	2.78039	3.67124e-12	Rest of genes
STRG-HSA-11934	AC025154.2	1	0.352524		-0.0791575		Young gene
STRG-HSA-11938	RACGAP1	2	0.195753	0.324263	0.134516	0.569461	Rest of genes
STRG-HSA-11940	ASIC1	2	0.0248881	0.941021	0.313726	0.31081	Rest of genes
STRG-HSA-11941	SMARCD1	2	0.143405	0.128037	-0.0508588	0.594693	Rest of genes
STRG-HSA-11943	AC074032.1	2	0.619385	0.00127219	0.619492	4.16012e-11	Rest of genes
STRG-HSA-11944	CERS5	2	-0.117846	0.456098	-0.177069	0.0754005	Rest of genes
STRG-HSA-11947	LIMA1	2	-0.0937363	0.567494	-0.221456	0.172986	Rest of genes
STRG-HSA-11963	LARP4	2	0.143103	0.431463	0.134601	0.130559	Rest of genes
STRG-HSA-11964	DIP2B	2	-0.101967	0.310128	-0.294748	7.78612e-10	Rest of genes
STRG-HSA-1197	KIAA0319L	2	-0.243513	0.00790787	-0.241362	0.00121028	Rest of genes
STRG-HSA-11976	ATF1	2	0.290808	0.0210622	-0.036264	0.778593	Rest of genes
STRG-HSA-11979	METTL7A	2	-0.168125	0.570459	0.723132	4.17839e-10	Rest of genes
STRG-HSA-11983	SLC11A2	2	0.081664	0.368705	0.195529	0.000851354	Rest of genes
STRG-HSA-11985	LETMD1	2	-0.393733	2.49399e-06	-0.275921	1.0587e-05	Rest of genes
STRG-HSA-11986	CSRNP2	2	-0.100123	0.335113	-0.0397743	0.624733	Rest of genes
STRG-HSA-11988	TFCP2	2	-0.145543	0.00580586	-0.0126191	0.892208	Rest of genes
STRG-HSA-1199	NCDN	2	-0.37769	7.26933e-06	-0.462388	2.43316e-06	Rest of genes
STRG-HSA-11994	DAZAP2	2	0.17734	0.0396592	-0.0765787	0.56072	Rest of genes
STRG-HSA-12	AL627309.5	2	-0.567364	0.131235	0.51449	0.384407	Rest of genes
STRG-HSA-12010	FIGNL2	2	0.0404537	0.911177	-0.720706	7.92251e-05	Rest of genes
STRG-HSA-12013	FIGNL2-DT	2	-0.2577	0.429761	-0.411294	0.0332338	Rest of genes
STRG-HSA-12016	ACVRL1	2	0.616452	7.65871e-05	0.515844	3.89371e-06	Rest of genes
STRG-HSA-12017	ACVR1B	2	0.00278824	0.983941	0.0650295	0.550628	Rest of genes
STRG-HSA-12019	GRASP	2	0.282374	0.34014	0.44081	0.059488	Rest of genes
STRG-HSA-12020	NR4A1	2	0.468218	0.431685	0.447276	0.281257	Cardiac enriched
STRG-HSA-12023	ATG101	2	0.58849	9.19588e-06	0.101311	0.406794	Rest of genes
STRG-HSA-12024	AC025259.1	0	0.784349	0.186642	-0.362886	0.83483	Young gene
STRG-HSA-12041	KRT8	2	0.324642	0.165795	0.329111	0.0483614	Rest of genes
STRG-HSA-12045	KRT18	2	0.284742	0.640531	-0.23725	0.635282	Rest of genes
STRG-HSA-12046	EIF4B	2	0.188118	0.130211	0.0806092	0.433102	Rest of genes
STRG-HSA-12048	AC068888.1	2	-0.416264	0.00277802	0.179032	0.252873	Rest of genes
STRG-HSA-12049	TNS2	2	-0.198602	0.194106	0.166205	0.139604	Rest of genes
STRG-HSA-12050	SPRYD3	2	0.152423	0.0318882	-0.0662802	0.46501	Rest of genes
STRG-HSA-12051	IGFBP6	2	0.656871	0.000333538	0.660399	0.000342024	Rest of genes
STRG-HSA-12053	CSAD	2	-0.650933	9.62348e-08	-0.136918	0.127658	Rest of genes
STRG-HSA-12055	ZNF740	2	-0.0566839	0.536806	-0.00678501	0.928595	Rest of genes
STRG-HSA-12057	RARG	2	-0.290831	0.0674925	-0.299367	0.0339364	Rest of genes
STRG-HSA-12058	MFSD5	2	0.433845	1.72805e-07	0.167859	0.263388	Rest of genes
STRG-HSA-12060	PFDN5	2	0.43422	0.000171162	0.452154	7.84053e-08	Rest of genes
STRG-HSA-12062	C12orf10	2	0.315114	0.000320496	0.119169	0.238691	Rest of genes
STRG-HSA-12063	AAAS	2	-0.175911	0.138735	0.00565614	0.967337	Rest of genes
STRG-HSA-12064	SP1	2	0.0347593	0.733046	-0.117638	0.0729269	Rest of genes
STRG-HSA-12065	AMHR2	2	1.10429	0.0182785	0.522098	0.280016	Rest of genes
STRG-HSA-12066	PCBP2	2	0.0030151	0.965289	-0.0327423	0.687308	Rest of genes
STRG-HSA-12068	MAP3K12	2	-0.420898	0.00184538	-0.0865425	0.596641	Rest of genes
STRG-HSA-1207	PSMB2	2	0.389576	3.06598e-07	0.176938	0.00432663	Rest of genes
STRG-HSA-12070	TARBP2	2	0.151954	0.137071	0.112471	0.468744	Rest of genes
STRG-HSA-12071	ATF7-NPFF	2	-0.0700639	0.552471	-0.00401984	0.97084	Rest of genes
STRG-HSA-12075	ATP5MC2	2	0.624275	2.97127e-05	0.449087	9.29708e-07	Rest of genes
STRG-HSA-12077	CALCOCO1	2	-0.18961	0.00918679	-0.0505949	0.484573	Rest of genes
STRG-HSA-12083	AC012531.3	2	-0.245005	0.524237	-0.413692	0.446607	Rest of genes
STRG-HSA-1209	C1orf216	2	0.0402578	0.669738	0.00934104	0.958231	Rest of genes
STRG-HSA-12093	SMUG1	2	0.230037	0.00226451	0.0944544	0.450131	Rest of genes
STRG-HSA-12096	LINC02381	2	0.517434	0.0286541	0.635745	0.0812229	Rest of genes
STRG-HSA-12102	CBX5	2	-0.0182263	0.832796	-0.0123517	0.910758	Rest of genes
STRG-HSA-12106	HNRNPA1	2	0.225353	0.0505973	0.0516076	0.599076	Rest of genes
STRG-HSA-12109	COPZ1	2	0.299135	7.6971e-05	0.422111	4.36766e-12	Rest of genes
STRG-HSA-1211	CLSPN	2	-0.202718	0.696058	-0.470056	0.167119	Rest of genes
STRG-HSA-12115	ZNF385A	2	0.499332	0.0210622	0.56179	6.26378e-05	Rest of genes
STRG-HSA-12116	ITGA5	2	0.466567	0.0211334	-0.102378	0.612552	Rest of genes
STRG-HSA-12122	PDE1B	2	0.453399	0.0202144	0.0119487	0.972243	Rest of genes
STRG-HSA-12123	PPP1R1A	2	0.908634	0.000520609	0.854925	1.59553e-06	Rest of genes
STRG-HSA-12127	PHC1P1	2	-0.172191	0.326634	-0.439881	0.142393	Rest of genes
STRG-HSA-1213	AGO4	2	-0.208161	0.00128806	-0.339442	2.27263e-08	Rest of genes
STRG-HSA-12139	ITGA7	2	-0.0791744	0.682802	0.0503897	0.824207	Cardiac enriched
STRG-HSA-12142	AC009779.3	2	0.248446	0.134035	0.368877	1.41785e-05	Rest of genes
STRG-HSA-12144	CD63	2	0.547643	1.38894e-05	0.415069	3.02899e-06	Rest of genes
STRG-HSA-12145	AC009779.2	2	-0.0834626	0.65198	0.0808877	0.782626	Rest of genes
STRG-HSA-12148	GDF11	2	-0.192143	0.231714	-0.425783	0.00931881	Rest of genes
STRG-HSA-12150	AC023055.1	2	0.243746	6.54555e-05	0.108362	0.0425799	Rest of genes
STRG-HSA-12153	ORMDL2	2	0.709334	1.59458e-07	0.240853	0.0247053	Rest of genes
STRG-HSA-12157	TMEM198B	2	-0.658853	4.45793e-06	0.117075	0.408291	Rest of genes
STRG-HSA-12158	MMP19	2	-0.386644	0.455939	1.54456	1.22274e-08	Rest of genes
STRG-HSA-12160	PYM1	2	0.308728	0.000147745	0.482129	1.19981e-15	Rest of genes
STRG-HSA-12161	DGKA	2	-0.217214	0.345259	0.143093	0.355825	Rest of genes
STRG-HSA-12163	PMEL	2	0.371134	0.0628274	-0.759217	0.160719	Rest of genes
STRG-HSA-12164	CDK2	2	0.398853	0.00944298	0.0800109	0.672084	Rest of genes
STRG-HSA-12166	RAB5B	2	-0.00226132	0.981271	0.0154422	0.856513	Rest of genes
STRG-HSA-12167	AC034102.1	2	-0.0444441	0.82115	-0.126799	0.946922	Rest of genes
STRG-HSA-12168	IKZF4	2	-0.142575	0.169445	-0.245629	0.00114657	Rest of genes
STRG-HSA-1217	AGO1	2	-0.22804	0.000254267	-0.27519	0.00016968	Rest of genes
STRG-HSA-12174	RPS26	2	0.527982	2.16839e-07	0.660019	0.000160241	Rest of genes
STRG-HSA-12175	ERBB3	2	0.204287	0.0309829	0.0579916	0.597406	Rest of genes
STRG-HSA-12179	RPL41	2	0.546538	2.16646e-05	0.331736	0.061986	Rest of genes
STRG-HSA-12180	ESYT1	2	0.0917633	0.273193	0.0523532	0.529492	Rest of genes
STRG-HSA-12188	MYL6B	2	0.414095	8.44273e-06	0.096614	0.561036	Rest of genes
STRG-HSA-12190	AC073896.4	2	-0.205553	0.0220459	-0.231971	0.000254914	Rest of genes
STRG-HSA-12192	RNF41	2	0.201798	0.00752164	0.166118	0.00437376	Rest of genes
STRG-HSA-12193	NABP2	2	0.278275	0.000768348	0.0924345	0.477686	Rest of genes
STRG-HSA-12195	ANKRD52	2	-0.132983	0.302001	-0.0492181	0.6491	Rest of genes
STRG-HSA-12197	COQ10A	2	-0.0753552	0.741683	0.447029	1.37536e-05	Cardiac enriched
STRG-HSA-12199	AC073896.1	2	0.0405151	0.736694	0.0336512	0.722345	Rest of genes
STRG-HSA-122	LINC01770	2	0.0793823	0.824167	-0.249663	0.53967	Rest of genes
STRG-HSA-12208	STAT2	2	-0.283847	0.0473401	-0.0329371	0.843082	Rest of genes
STRG-HSA-1221	AGO3	2	-0.259258	0.0162617	-0.0864869	0.205566	Rest of genes
STRG-HSA-12211	TIMELESS	2	0.178091	0.337583	-0.0197273	0.939958	Rest of genes
STRG-HSA-12213	SPRYD4	2	0.208297	0.107698	0.104697	0.158125	Rest of genes
STRG-HSA-12216	RBMS2	2	-0.136851	0.26959	-0.0612161	0.381763	Rest of genes
STRG-HSA-12218	BAZ2A	2	-0.354284	2.59726e-05	-0.122998	0.0152633	Rest of genes
STRG-HSA-12220	ATP5F1B	2	0.156797	0.317681	0.10099	0.289602	Cardiac enriched
STRG-HSA-12226	PTGES3	2	0.278567	0.0127931	0.241367	8.80451e-05	Rest of genes
STRG-HSA-12230	AC117378.1	2	-0.25873	0.0887955	-0.089003	0.509142	Rest of genes
STRG-HSA-12245	ZBTB39	2	-0.0807154	0.342062	-0.0167593	0.911617	Rest of genes
STRG-HSA-12246	MYO1A	2	-0.847036	0.0303554	0.448137	0.36998	Rest of genes
STRG-HSA-12247	NEMP1	2	-0.240591	0.062854	-0.0916058	0.47655	Rest of genes
STRG-HSA-12253	NAB2	2	0.423085	0.0503258	-0.382707	0.00648682	Rest of genes
STRG-HSA-12255	STAT6	2	-0.040569	0.811633	0.0633937	0.731431	Rest of genes
STRG-HSA-12258	LRP1	2	0.201721	0.304002	0.626495	5.88638e-06	Rest of genes
STRG-HSA-1226	ADPRHL2	2	0.435293	1.55086e-07	0.163927	0.132485	Rest of genes
STRG-HSA-12260	NXPH4	2	-0.0953761	0.832827	-2.01579	2.38565e-14	Rest of genes
STRG-HSA-12262	SHMT2	2	0.583054	7.88155e-08	-0.163975	0.123902	Rest of genes
STRG-HSA-12263	NDUFA4L2	2	0.602252	0.000151681	0.289301	0.0707366	Cardiac enriched
STRG-HSA-12264	R3HDM2	2	-0.209056	0.0252555	-0.449319	3.58611e-11	Rest of genes
STRG-HSA-1227	COL8A2	2	0.319675	0.31816	0.135363	0.742276	Rest of genes
STRG-HSA-12273	MARS	2	0.140755	0.0897031	0.218972	0.00328027	Rest of genes
STRG-HSA-12274	DDIT3	2	0.300443	0.0796794	-0.313279	0.000101589	Rest of genes
STRG-HSA-12276	MBD6	2	-0.337657	0.0436841	-0.386602	3.55003e-10	Rest of genes
STRG-HSA-12278	DCTN2	2	0.248645	0.000238997	0.137271	0.0287297	Rest of genes
STRG-HSA-1228	TRAPPC3	2	0.207859	0.00265659	0.225256	4.29811e-06	Rest of genes
STRG-HSA-12281	PIP4K2C	2	0.222771	0.000251418	0.0287905	0.842042	Rest of genes
STRG-HSA-12282	DTX3	2	-0.281822	0.0648935	-0.318236	2.44681e-05	Rest of genes
STRG-HSA-12284	AC025165.6	2	-0.107796	0.687594	-0.156433	0.336461	Rest of genes
STRG-HSA-12286	B4GALNT1	2	-0.507709	0.00319323	-0.334647	0.123907	Rest of genes
STRG-HSA-12287	OS9	2	-0.0725436	0.40051	0.00881439	0.947012	Rest of genes
STRG-HSA-12289	AGAP2	2	-0.220967	0.42712	-0.0269111	0.915361	Rest of genes
STRG-HSA-1229	MAP7D1	2	-0.128865	0.179663	-0.0236237	0.889808	Rest of genes
STRG-HSA-12290	AGAP2-AS1	0	0.795857	9.60888e-06	0.00849266	0.988042	Young gene
STRG-HSA-12291	TSPAN31	2	0.133438	0.0640625	0.345807	1.03498e-07	Rest of genes
STRG-HSA-12293	CDK4	2	0.308356	0.000446488	0.104137	0.273487	Rest of genes
STRG-HSA-12295	2009-03-01	2	0.0536956	0.594836	-0.116152	0.333797	Rest of genes
STRG-HSA-12296	CYP27B1	2	0.737756	0.000127662	0.45133	0.00265864	Rest of genes
STRG-HSA-12297	TSFM	2	-0.00553608	0.968685	0.0315648	0.784802	Rest of genes
STRG-HSA-123	VWA1	2	0.571677	0.00137252	-0.397133	0.0322254	Rest of genes
STRG-HSA-12304	CTDSP2	2	-0.0731574	0.485788	-0.075174	0.246054	Rest of genes
STRG-HSA-1231	STRG-HSA-1231	2	-0.0286982	0.933766	0.00887081	0.985208	Rest of genes
STRG-HSA-12312	ATP23	2	0.37313	0.0782716	0.987184	0.00297861	Rest of genes
STRG-HSA-12313	GIHCG	2	0.323024	0.0287154	0.598825	1.14095e-10	Rest of genes
STRG-HSA-12318	LRIG3	2	-0.188119	0.251485	0.0962459	0.421169	Rest of genes
STRG-HSA-1233	THRAP3	2	-0.0795753	0.384986	-0.187848	0.00320911	Rest of genes
STRG-HSA-12333	SLC16A7	2	0.0156236	0.962191	0.273145	0.102996	Cardiac enriched
STRG-HSA-12342	USP15	2	0.0194952	0.899248	0.280079	0.000334244	Rest of genes
STRG-HSA-12345	MON2	2	-0.0545931	0.531828	0.0271777	0.737619	Rest of genes
STRG-HSA-12358	PPM1H	2	0.300573	0.112637	-0.0439892	0.86729	Rest of genes
STRG-HSA-1236	SH3D21	2	-1.13788	1.3974e-08	-0.364123	0.000540095	Rest of genes
STRG-HSA-12362	RPL14P1	2	0.853655	3.95136e-06	0.458583	0.185575	Rest of genes
STRG-HSA-12366	AC084357.2	2	-0.699944	0.00014182	-0.257562	0.104873	Cardiac enriched
STRG-HSA-1237	EVA1B	2	0.58202	0.000475844	-0.117628	0.66232	Rest of genes
STRG-HSA-12372	RXYLT1	2	0.167203	0.0949153	-0.165128	0.0828921	Rest of genes
STRG-HSA-12397	XPOT	2	0.293043	0.00217494	0.00042417	0.997897	Rest of genes
STRG-HSA-12400	TBK1	2	0.103593	0.160029	0.085179	0.254376	Rest of genes
STRG-HSA-12401	RASSF3	2	0.152641	0.200305	-0.258643	0.0141324	Cardiac enriched
STRG-HSA-12410	GNS	2	0.114757	0.247258	0.230826	0.00558846	Rest of genes
STRG-HSA-1242	STK40	2	0.290296	0.0248089	0.0357017	0.790106	Rest of genes
STRG-HSA-12423	LEMD3	2	0.106749	0.237877	0.128407	0.026192	Rest of genes
STRG-HSA-12427	MSRB3	2	-0.12325	0.298508	-0.53533	2.54397e-16	Cardiac enriched
STRG-HSA-12441	HMGA2	2	0.938188	0.0388844	-2.46393	3.92739e-08	Rest of genes
STRG-HSA-12446	AC078927.1	2	0.284863	0.000126973	0.140512	0.0712098	Rest of genes
STRG-HSA-12448	LLPH-DT	2	-0.435691	0.354887	0.0513574	0.892703	Rest of genes
STRG-HSA-12459	GRIP1	2	0.427963	0.447069	-0.0999458	0.87618	Rest of genes
STRG-HSA-12468	CAND1	2	0.101578	0.260919	-0.0303459	0.652004	Rest of genes
STRG-HSA-1248	LSM10	2	0.435659	0.000201584	0.591025	5.78574e-09	Rest of genes
STRG-HSA-12480	LINC01479	2	0.605573	0.0919076	1.17887	1.8975e-05	Cardiac enriched
STRG-HSA-12490	MDM1	2	-0.0227719	0.855248	0.142147	0.122061	Rest of genes
STRG-HSA-12491	RPSAP12	2	-0.935563	0.319914	-0.491358		Rest of genes
STRG-HSA-12492	RAP1B	2	0.251645	0.0930566	-0.205944	0.0261859	Rest of genes
STRG-HSA-12498	NUP107	2	0.1055	0.161159	0.112317	0.0703582	Rest of genes
STRG-HSA-12509	CPSF6	2	0.00440505	0.974524	-0.00595077	0.956967	Rest of genes
STRG-HSA-12510	STRG-HSA-12510	2	-0.403012		-0.720349		Rest of genes
STRG-HSA-12516	AC020656.1	2	0.203658				Rest of genes
STRG-HSA-12517	YEATS4	2	0.0112936	0.955683	0.235353	0.0988078	Rest of genes
STRG-HSA-12520	FRS2	2	0.108578	0.16134	0.138108	0.040166	Rest of genes
STRG-HSA-12524	CCT2	2	0.650485	9.76615e-05	0.356768	0.00335283	Rest of genes
STRG-HSA-1253	OSCP1	2	-0.186139	0.147915	0.227929	0.0287816	Rest of genes
STRG-HSA-12532	LRRC10	2	-0.00997344	0.98412	-0.0769849	0.769886	Cardiac enriched
STRG-HSA-12533	MYRFL	2	0.0502536	0.774889	-0.265103	0.0572477	Rest of genes
STRG-HSA-12550	CNOT2	2	0.24675	1.0198e-05	0.0478815	0.37722	Rest of genes
STRG-HSA-12553	KCNMB4	2	0.364145	0.0570092	0.22211	0.484686	Rest of genes
STRG-HSA-12556	PTPRB	2	0.172973	0.380237	-0.177794	0.147336	Rest of genes
STRG-HSA-12568	ZFC3H1	2	0.0705423	0.576629	-0.0322879	0.777179	Rest of genes
STRG-HSA-12570	AC073612.1	2	0.447304	0.000124691	0.356003	1.06551e-10	Rest of genes
STRG-HSA-12572	RAB21	2	0.325962	0.050431	-0.122971	0.16254	Cardiac enriched
STRG-HSA-12576	TBC1D15	2	0.167127	0.0172263	0.0627506	0.52038	Rest of genes
STRG-HSA-12589	AC025257.1	2	-0.0401313		-0.296696		Rest of genes
STRG-HSA-1259	MRPS15	2	0.342414	0.00147266	0.497751	2.57542e-10	Rest of genes
STRG-HSA-126	TMEM240	2	-0.401371	0.0154354	-0.197387	0.256217	Rest of genes
STRG-HSA-12602	KRR1	2	0.249315	8.79135e-05	0.206829	0.0097385	Rest of genes
STRG-HSA-12604	PHLDA1	2	-0.936718	0.00106203	-1.73902	4.6126e-12	Rest of genes
STRG-HSA-12608	NAP1L1	2	0.0239322	0.83822	-0.229291	0.00303362	Rest of genes
STRG-HSA-12614	BBS10	2	-0.184683	0.153111	0.0364279	0.755106	Rest of genes
STRG-HSA-12615	OSBPL8	2	0.213285	0.168349	0.3937	6.06036e-07	Rest of genes
STRG-HSA-12622	ZDHHC17	2	0.152661	0.0933412	0.0363227	0.576105	Rest of genes
STRG-HSA-12625	CSRP2	2	0.485543	0.00161758	0.117907	0.514606	Rest of genes
STRG-HSA-1265	ZC3H12A	2	-0.0291416	0.947939	-0.147823	0.437186	Rest of genes
STRG-HSA-12655	PAWR	2	0.231421	0.143542	0.0905513	0.703628	Rest of genes
STRG-HSA-12667	PPP1R12A	2	-0.0184646	0.856867	-0.0863257	0.199743	Rest of genes
STRG-HSA-1267	MEAF6	2	0.0272712	0.827828	-0.369438	5.50052e-08	Rest of genes
STRG-HSA-12679	LIN7A	2	0.0361368	0.863019	0.0494148	0.812401	Rest of genes
STRG-HSA-12684	ACSS3	2	0.021584	0.895535	0.106298	0.367069	Rest of genes
STRG-HSA-12691	CCDC59	2	0.247242	0.00423081	0.1665	0.0344495	Rest of genes
STRG-HSA-12693	METTL25	2	0.0130309	0.938686	0.312494	0.000118423	Rest of genes
STRG-HSA-12695	TMTC2	2	0.343508	0.03089	0.558119	0.00198783	Rest of genes
STRG-HSA-12697	STRG-HSA-12697	2	1.34238	0.0508312	0.805595	0.350616	Cardiac enriched
STRG-HSA-127	ATAD3B	2	-0.0634841	0.781891	0.0312393	0.857617	Rest of genes
STRG-HSA-1270	SNIP1	2	0.047557	0.657217	-0.038684	0.669961	Rest of genes
STRG-HSA-12711	RASSF9	2	-0.146134	0.565079	-0.462162	9.32595e-05	Rest of genes
STRG-HSA-12712	NTS	2	1.21479	0.0451728	0.257911		Rest of genes
STRG-HSA-12713	MGAT4C	2	-0.345776	0.361941	1.80996	5.67265e-07	Rest of genes
STRG-HSA-12717	C12orf29	2	0.481175	3.92442e-06	0.564975	6.60846e-11	Rest of genes
STRG-HSA-12718	CEP290	2	-0.114311	0.257074	0.102617	0.698298	Rest of genes
STRG-HSA-1272	DNALI1	2	-0.215068	0.352502	0.412163	0.0345612	Rest of genes
STRG-HSA-12720	TMTC3	2	0.208115	0.071894	0.140041	0.143278	Rest of genes
STRG-HSA-12722	KITLG	2	0.89547	0.000124873	-0.253014	0.159729	Rest of genes
STRG-HSA-12729	DUSP6	2	0.219011	0.292736	-0.160371	0.39642	Rest of genes
STRG-HSA-1273	GNL2	2	0.430278	0.000167536	0.209886	0.020106	Rest of genes
STRG-HSA-1274	C1orf109	2	0.255616	0.0067178	-0.187584	0.00837454	Rest of genes
STRG-HSA-12741	POC1B	2	-0.0601686	0.55177	0.262374	0.000745952	Rest of genes
STRG-HSA-1275	CDCA8	2	0.239826	0.494699	0.296403	0.63798	Rest of genes
STRG-HSA-12752	ATP2B1	2	0.0865574	0.603992	-0.276352	0.000989857	Rest of genes
STRG-HSA-12765	LUM	2	-0.25313	0.447967	-0.386469	0.121855	Cardiac enriched
STRG-HSA-12768	DCN	2	0.19639	0.418254	0.659953	9.43553e-05	Rest of genes
STRG-HSA-12772	LINC01619	2	0.100045	0.48946	0.0591127	0.713991	Rest of genes
STRG-HSA-12780	EEA1	2	0.0649181	0.727432	-0.136335	0.398849	Rest of genes
STRG-HSA-128	AL645728.2	2	0.258686	0.419558	0.148344	0.892208	Rest of genes
STRG-HSA-12801	NUDT4	2	0.721093	0.00149695	0.477613	0.000169156	Cardiac enriched
STRG-HSA-12803	UBE2N	2	0.216716	0.00625189	0.227992	1.98899e-05	Rest of genes
STRG-HSA-12805	MRPL42	2	0.0640783	0.489256	0.162006	0.0232034	Rest of genes
STRG-HSA-12809	SOCS2	2	-0.0941918	0.692152	-0.727296	0.000169366	Rest of genes
STRG-HSA-1281	YRDC	2	0.653717	9.06831e-06	0.0841184	0.589792	Rest of genes
STRG-HSA-12813	CRADD	2	0.134629	0.451771	-0.110814	0.31253	Rest of genes
STRG-HSA-1282	C1orf122	2	0.238202	0.0728869	0.0604445	0.633476	Rest of genes
STRG-HSA-12822	PLXNC1	2	0.150611	0.60553	-4.80376e-05	0.999846	Rest of genes
STRG-HSA-1283	MTF1	2	-0.0478213	0.693384	-0.00939437	0.935467	Rest of genes
STRG-HSA-12842	CEP83	2	0.191495	0.102145	-0.0752798	0.566149	Rest of genes
STRG-HSA-12848	TMCC3	2	-0.042017	0.89128	-0.1445	0.436206	Rest of genes
STRG-HSA-12852	NDUFA12	2	0.488806	0.000188484	0.450509	5.55783e-08	Rest of genes
STRG-HSA-12854	NR2C1	2	-0.280409	0.000171162	0.0572087	0.446918	Rest of genes
STRG-HSA-12855	FGD6	2	-0.248074	0.140079	0.0652725	0.517696	Rest of genes
STRG-HSA-12858	VEZT	2	-0.0608775	0.454671	-0.0538752	0.255207	Rest of genes
STRG-HSA-1286	INPP5B	2	-0.125465	0.161354	0.0969295	0.263536	Rest of genes
STRG-HSA-12869	METAP2	2	0.15304	0.0559562	-0.140151	0.0153971	Rest of genes
STRG-HSA-12874	NTN4	2	-0.306718	0.0339055	-0.208255	0.219346	Rest of genes
STRG-HSA-12881	SNRPF	2	0.574406	1.72805e-07	0.322554	1.34371e-05	Rest of genes
STRG-HSA-12889	LTA4H	2	-0.00201815	0.985441	0.114637	0.0480938	Rest of genes
STRG-HSA-12891	ELK3	2	0.510041	0.000657124	-0.318606	0.0222295	Rest of genes
STRG-HSA-1290	SF3A3	2	0.1805	0.0197158	0.090352	0.490668	Rest of genes
STRG-HSA-12903	CDK17	2	0.373033	0.0090691	0.0571837	0.534902	Rest of genes
STRG-HSA-12908	NEDD1	2	0.0642181	0.502431	0.016951	0.889887	Rest of genes
STRG-HSA-1292	FHL3	2	0.668223	0.000358169	0.372842	0.055584	Rest of genes
STRG-HSA-12922	TMPO	2	0.144961	0.225249	0.109058	0.215729	Rest of genes
STRG-HSA-12925	SLC25A3	2	0.372026	0.00636911	0.372884	1.7887e-05	Cardiac enriched
STRG-HSA-12927	STRG-HSA-12927	2	1.47094	0.0226031	0.16883	0.91891	Cardiac enriched
STRG-HSA-12928	IKBIP	2	0.519301	0.00524205	0.164501	0.333903	Rest of genes
STRG-HSA-12929	APAF1	2	-0.220853	0.0933396	-0.0377819	0.737327	Rest of genes
STRG-HSA-1293	UTP11	2	0.489761	3.53476e-07	0.368784	1.9795e-07	Rest of genes
STRG-HSA-12937	UHRF1BP1L	2	0.226267	0.0806882	-0.0166942	0.91269	Rest of genes
STRG-HSA-12943	ACTR6	2	-0.0459674	0.693035	0.221813	0.0119536	Rest of genes
STRG-HSA-12947	SCYL2	2	0.0640697	0.659691	-0.0337765	0.736732	Rest of genes
STRG-HSA-12951	GAS2L3	2	0.144974	0.592411	-0.0499481	0.895438	Rest of genes
STRG-HSA-12952	ANO4	2	-0.0250641	0.957888	0.484573	0.388602	Rest of genes
STRG-HSA-12961	ARL1	2	0.0605454	0.450999	0.108491	0.0383258	Rest of genes
STRG-HSA-12968	CHPT1	2	0.285323	0.0852073	0.622205	1.15338e-09	Rest of genes
STRG-HSA-12973	GNPTAB	2	-0.0264169	0.789368	-0.174758	0.00762626	Rest of genes
STRG-HSA-12986	WASHC3	2	0.127004	0.214596	0.203212	0.0142039	Rest of genes
STRG-HSA-12989	NUP37	2	0.099704	0.465413	0.2728	0.00962926	Rest of genes
STRG-HSA-12995	IGF1	2	-0.0777167	0.866206	0.0319914	0.94658	Rest of genes
STRG-HSA-130	ATAD3A	2	0.280764	0.00665358	0.0508628	0.690194	Rest of genes
STRG-HSA-13008	NT5DC3	2	0.794978	2.49893e-06	0.174365	0.325414	Rest of genes
STRG-HSA-13012	HSP90B1	2	0.383322	0.0488104	0.0348878	0.746417	Rest of genes
STRG-HSA-13013	C12orf73	2	0.387775	0.000175883	0.367053	0.000256121	Rest of genes
STRG-HSA-13016	STRG-HSA-13016	2	0.667982	0.0029672	0.0489131	0.939874	Rest of genes
STRG-HSA-13019	TDG	2	0.123749	0.234547	-0.06168	0.570526	Rest of genes
STRG-HSA-13022	AC078819.1	2	0.100153		-0.411182		Rest of genes
STRG-HSA-13024	HCFC2	2	0.0896613	0.466656	0.133923	0.0319276	Rest of genes
STRG-HSA-13026	NFYB	2	0.127567	0.292218	-0.0808306	0.555704	Rest of genes
STRG-HSA-13028	TXNRD1	2	0.425886	0.0123051	-0.151508	0.296809	Rest of genes
STRG-HSA-13047	ALDH1L2	2	0.0803212	0.785571	0.423444	0.0858278	Rest of genes
STRG-HSA-13048	WASHC4	2	0.0698962	0.546083	0.113778	0.0846907	Rest of genes
STRG-HSA-13049	APPL2	2	-0.237911	0.021099	0.120547	0.160742	Rest of genes
STRG-HSA-13052	C12orf75	2	0.221302	0.454178	-0.695033	0.0156496	Rest of genes
STRG-HSA-1306	AL139260.2	2	0.308784	0.000163197	0.00579817	0.963436	Rest of genes
STRG-HSA-13061	NUAK1	2	-0.133152	0.385317	-0.64222	9.34412e-10	Rest of genes
STRG-HSA-13064	STRG-HSA-13064	2	-0.221087	0.272854	-0.126097	0.449252	Rest of genes
STRG-HSA-13066	CKAP4	2	0.0387308	0.814426	0.134978	0.268485	Rest of genes
STRG-HSA-13073	TCP11L2	2	-0.30899	0.0831047	0.0481165	0.791764	Rest of genes
STRG-HSA-13074	STRG-HSA-13074	2	0.470011		0.115507		Rest of genes
STRG-HSA-13076	POLR3B	2	0.0213504	0.872908	0.033898	0.771728	Rest of genes
STRG-HSA-13082	RIC8B	2	0.103844	0.233672	0.0021411	0.986567	Rest of genes
STRG-HSA-13086	TMEM263	2	-0.0224299	0.91956	0.0701692	0.404983	Rest of genes
STRG-HSA-13087	MTERF2	2	-0.126223	0.322431	0.177575	0.122024	Rest of genes
STRG-HSA-13090	CRY1	2	0.279497	0.166128	0.195247	0.038644	Rest of genes
STRG-HSA-13097	PWP1	2	0.311844	3.27104e-06	0.000817353	0.996862	Rest of genes
STRG-HSA-131	SSU72	2	0.483657	2.58066e-10	0.237851	5.01646e-05	Rest of genes
STRG-HSA-13101	STRG-HSA-13101	2	-0.0559978	0.942108	0.0115718	0.995118	Rest of genes
STRG-HSA-13102	PRDM4	2	0.162971	0.0356247	-0.0408541	0.621985	Rest of genes
STRG-HSA-13109	CMKLR1	2	0.20226	0.538903	0.0806749	0.786626	Rest of genes
STRG-HSA-13110	FICD	2	0.488233	0.00110269	0.0884907	0.599399	Rest of genes
STRG-HSA-13111	SART3	2	-0.0483997	0.439952	-0.120116	0.0159045	Rest of genes
STRG-HSA-13114	ISCU	2	0.154828	0.358826	0.0374688	0.716049	Cardiac enriched
STRG-HSA-13115	STRG-HSA-13115	0	-0.0594875	0.944142	0.172418	0.906214	Young gene
STRG-HSA-13121	CORO1C	2	0.496857	0.000344916	0.127564	0.044125	Rest of genes
STRG-HSA-13125	SSH1	2	-0.134503	0.24813	-0.182494	0.0183546	Rest of genes
STRG-HSA-1313	AKIRIN1	2	0.250337	0.0172514	0.206613	0.00546473	Rest of genes
STRG-HSA-13133	USP30	2	-0.0814977	0.429725	-0.135924	0.183303	Rest of genes
STRG-HSA-13136	ALKBH2	2	0.450599	0.000121601	-0.163739	0.219775	Rest of genes
STRG-HSA-13137	UNG	2	0.187146	0.0721915	-0.243384	0.0175838	Rest of genes
STRG-HSA-13138	ACACB	2	-0.455197	0.00240266	0.259688	0.0349713	Rest of genes
STRG-HSA-1314	NDUFS5	2	0.581352	5.71313e-05	0.535395	9.37854e-07	Rest of genes
STRG-HSA-13145	KCTD10	2	0.350811	0.00571542	0.0262749	0.854936	Rest of genes
STRG-HSA-13146	UBE3B	2	-0.170563	0.0245804	-0.0422351	0.734075	Rest of genes
STRG-HSA-13149	MMAB	2	0.249625	0.0105889	0.195049	0.00800619	Rest of genes
STRG-HSA-13150	MVK	2	0.162262	0.0983397	-0.0460497	0.670233	Rest of genes
STRG-HSA-13154	GLTP	2	0.275926	0.00126488	-0.182136	0.0684713	Rest of genes
STRG-HSA-13158	TCHP	2	-0.386335	1.78405e-05	-0.230757	0.000317948	Rest of genes
STRG-HSA-13159	GIT2	2	0.0986358	0.357549	0.100918	0.25178	Rest of genes
STRG-HSA-13163	ANKRD13A	2	1.06882	8.48563e-10	0.176016	0.160353	Rest of genes
STRG-HSA-13166	C12orf76	2	-0.0420964	0.741683	0.021499	0.918147	Rest of genes
STRG-HSA-13169	IFT81	2	-0.165255	0.181672	0.00277046	0.987139	Rest of genes
STRG-HSA-13172	ATP2A2	2	0.398058	0.0433829	1.09869	2.83652e-13	Cardiac enriched
STRG-HSA-13173	STRG-HSA-13173	2	0.702401	0.00676242	0.976479	1.35249e-06	Cardiac enriched
STRG-HSA-13179	AC144548.1	2	0.0896351	0.0983635	0.142294	0.00101106	Rest of genes
STRG-HSA-13182	GPN3	2	0.198356	0.0505593	0.383261	2.25625e-05	Rest of genes
STRG-HSA-13185	FAM216A	2	0.0606339	0.699208	-0.388629	7.35231e-05	Rest of genes
STRG-HSA-13187	VPS29	2	0.365372	1.09959e-05	0.331496	1.37808e-09	Rest of genes
STRG-HSA-13189	PPTC7	2	0.14228	0.423096	0.12652	0.502071	Rest of genes
STRG-HSA-13190	STRG-HSA-13190	2	0.674065	0.00249918	0.86242	3.43547e-05	Cardiac enriched
STRG-HSA-13191	TCTN1	2	-0.246386	0.0110543	0.090708	0.247238	Rest of genes
STRG-HSA-13193	HVCN1	2	0.415828	0.0825824	0.586222	5.85005e-07	Rest of genes
STRG-HSA-13197	PPP1CC	2	0.349088	4.21009e-05	0.346288	2.39425e-07	Rest of genes
STRG-HSA-1320	MACF1	2	-0.00908186	0.957888	-0.3915	2.41283e-14	Rest of genes
STRG-HSA-13203	STRG-HSA-13203	2	1.43458	1.79326e-05	0.324844	0.248067	Cardiac enriched
STRG-HSA-13204	MYL2	2	0.171375	0.459181	-0.271214	0.0459679	Cardiac enriched
STRG-HSA-13205	LINC01405	2	0.90575	0.0362926	-0.891032	0.0259458	Cardiac enriched
STRG-HSA-13210	CUX2	2	-0.946484	0.0916044	-2.6251	0.000532519	Rest of genes
STRG-HSA-13213	PHETA1	2	0.121457	0.456098	-0.646775	7.69638e-08	Rest of genes
STRG-HSA-13217	SH2B3	2	0.0498645	0.788573	-0.000534163	0.998464	Rest of genes
STRG-HSA-13223	ATXN2	2	-0.118667	0.314441	-0.113743	0.0174552	Rest of genes
STRG-HSA-13229	BRAP	2	0.133123	0.0350955	-0.0406908	0.584116	Rest of genes
STRG-HSA-13231	ACAD10	2	0.140325	0.318819	0.226483	0.00210234	Rest of genes
STRG-HSA-13233	MAPKAPK5-AS1	2	0.134945	0.202078	0.14562	0.0919928	Rest of genes
STRG-HSA-13234	MAPKAPK5	2	0.102611	0.0492183	-0.0841473	0.16517	Rest of genes
STRG-HSA-13237	TMEM116	2	-0.0195359	0.928479	0.0766202	0.619418	Rest of genes
STRG-HSA-13241	ERP29	2	-0.0256751	0.858446	0.242748	0.00359027	Rest of genes
STRG-HSA-13246	STRG-HSA-13246	0	0.158789	0.635186	-0.142878	0.720968	Young gene
STRG-HSA-13248	NAA25	2	0.138423	0.184739	-0.129918	0.0464609	Rest of genes
STRG-HSA-13252	TRAFD1	2	0.667985	2.98605e-05	0.0413265	0.714805	Rest of genes
STRG-HSA-13254	HECTD4	2	-0.514286	3.19676e-10	-0.126602	0.0238562	Rest of genes
STRG-HSA-13259	RPL6	2	0.445582	5.01955e-05	0.489909	1.44601e-09	Rest of genes
STRG-HSA-13261	PTPN11	2	-0.309293	0.0262353	-0.713376	8.71885e-18	Rest of genes
STRG-HSA-13267	OAS1	2	-0.0746346	0.863615	-0.206446	0.52961	Rest of genes
STRG-HSA-13269	OAS3	2	-0.00526967	0.989096	-0.383426	0.120548	Rest of genes
STRG-HSA-13271	OAS2	2	0.0795695	0.81916	-0.281727	0.294851	Rest of genes
STRG-HSA-13280	DDX54	2	0.269234	0.000215061	-0.137949	0.114035	Rest of genes
STRG-HSA-13284	RITA1	2	0.175833	0.101133	-0.0668131	0.660948	Rest of genes
STRG-HSA-13287	TPCN1	2	-0.603132	4.84295e-05	-0.393429	2.51767e-09	Rest of genes
STRG-HSA-13289	SLC8B1	2	0.240695	0.0272658	0.257025	0.00400655	Rest of genes
STRG-HSA-13292	PLBD2	2	0.137079	0.251172	0.109654	0.301409	Rest of genes
STRG-HSA-13295	SDSL	2	-0.31379	0.142386	0.0178159	0.961824	Rest of genes
STRG-HSA-133	FNDC10	2	0.142339	0.674795	0.303139	0.574872	Rest of genes
STRG-HSA-13308	RBM19	2	0.0651661	0.503873	-0.0965004	0.127955	Rest of genes
STRG-HSA-13313	TBX5	2	-0.326437	0.139767	0.263347	0.0227933	Cardiac enriched
STRG-HSA-13315	TBX5-AS1	2	-0.456486	0.00482031	-0.0801174	0.564431	Cardiac enriched
STRG-HSA-13316	TBX3	2	0.497467	0.00548391	0.298237	0.05354	Rest of genes
STRG-HSA-13324	MED13L	2	-0.0412295	0.822297	-0.186638	0.000147355	Rest of genes
STRG-HSA-1333	PABPC4	2	0.0408704	0.790051	0.0170743	0.918712	Rest of genes
STRG-HSA-13337	C12orf49	2	0.296494	0.0216593	0.0153698	0.905129	Rest of genes
STRG-HSA-13344	FBXW8	2	-0.231106	0.0134087	-0.266543	0.00812877	Rest of genes
STRG-HSA-13357	TESC	2	0.792474	0.000215057	1.04934	5.33691e-07	Rest of genes
STRG-HSA-1336	HEYL	2	0.17414	0.507536	0.11869	0.643043	Rest of genes
STRG-HSA-13360	FBXO21	2	-0.0167485	0.922443	-0.00546596	0.976379	Rest of genes
STRG-HSA-13368	RFC5	2	0.0611695	0.608784	-0.0823144	0.60797	Rest of genes
STRG-HSA-13373	WSB2	2	0.416485	2.03599e-06	0.119278	0.181956	Rest of genes
STRG-HSA-13376	VSIG10	2	-0.0545059	0.76589	-0.117606	0.243136	Rest of genes
STRG-HSA-13379	STRG-HSA-13379	0	1.2273	0.0543974	0.0472619	0.973156	Young gene
STRG-HSA-13380	PEBP1	2	0.16567	0.193875	0.329075	6.72798e-06	Rest of genes
STRG-HSA-13382	TAOK3	2	-0.0887714	0.313407	-0.24016	3.38902e-07	Rest of genes
STRG-HSA-13385	SUDS3	2	-0.0956158	0.165376	-0.287496	8.65441e-08	Rest of genes
STRG-HSA-1340	NT5C1A	2	-0.745097	0.00810606	-0.247081	0.410374	Cardiac enriched
STRG-HSA-13403	HSPB8	2	0.421933	0.00383623	-0.10605	0.328458	Cardiac enriched
STRG-HSA-13418	PRKAB1	2	0.0767713	0.504422	0.0482622	0.706363	Rest of genes
STRG-HSA-13419	CIT	2	-0.233082	0.405898	0.165491	0.510025	Rest of genes
STRG-HSA-13425	RAB35	2	0.286578	0.00164943	-0.0379821	0.697692	Rest of genes
STRG-HSA-13426	AC004812.2	2	0.0884468	0.670919	0.339525	0.121922	Rest of genes
STRG-HSA-13427	GCN1	2	0.0714071	0.402763	0.0702303	0.342648	Rest of genes
STRG-HSA-13428	RPLP0	2	0.567561	9.44482e-06	0.704951	2.109e-08	Rest of genes
STRG-HSA-1343	PPIE	2	0.0982272	0.31703	0.0401271	0.710568	Rest of genes
STRG-HSA-13430	PXN	2	-0.135091	0.344494	-0.302385	0.000312039	Rest of genes
STRG-HSA-13437	SIRT4	2	0.189112	0.364795	0.15041	0.483344	Rest of genes
STRG-HSA-13439	MSI1	2	-0.184531	0.489225	-0.494184	0.00060789	Rest of genes
STRG-HSA-13442	AL021546.1	2	0.32659	0.000569659	0.124294	0.0647488	Rest of genes
STRG-HSA-13443	TRIAP1	2	0.510776	1.5566e-06	0.385472	2.83536e-05	Rest of genes
STRG-HSA-13453	SRSF9	2	0.295649	0.00126843	0.0454649	0.600697	Rest of genes
STRG-HSA-13454	DYNLL1	2	0.501798	0.000297005	0.24208	0.102081	Rest of genes
STRG-HSA-13463	COQ5	2	0.137749	0.418641	0.184429	0.166813	Rest of genes
STRG-HSA-13465	RNF10	2	0.202261	0.0322569	0.0808569	0.216137	Rest of genes
STRG-HSA-13466	POP5	2	-0.0480061	0.758395	0.219524	0.0437797	Rest of genes
STRG-HSA-13472	MLEC	2	-0.154743	0.264355	0.224949	0.0341309	Rest of genes
STRG-HSA-13473	AC069234.2	0	1.1747	0.0731528	-0.0791575		Young gene
STRG-HSA-13478	UNC119B	2	-0.0473905	0.651585	0.354764	2.74089e-07	Rest of genes
STRG-HSA-13481	ACADS	2	0.0607572	0.75368	0.0518481	0.817388	Rest of genes
STRG-HSA-13485	SPPL3	2	0.0235263	0.731071	-0.0601809	0.426773	Rest of genes
STRG-HSA-13489	C12orf43	2	0.244174	0.000867807	0.0362783	0.829749	Rest of genes
STRG-HSA-13494	P2RX4	2	0.128766	0.478298	0.142766	0.322328	Rest of genes
STRG-HSA-13495	CAMKK2	2	-0.0290325	0.812078	-0.152824	0.0784757	Rest of genes
STRG-HSA-13496	ANAPC5	2	0.0493972	0.259554	0.0599649	0.401423	Rest of genes
STRG-HSA-13498	RNF34	2	0.125316	0.290697	-0.000125634	0.999575	Rest of genes
STRG-HSA-13507	TMEM120B	2	-0.405748	0.00359446	0.227804	0.0111091	Rest of genes
STRG-HSA-13509	RHOF	2	-0.00243319	0.989275	-0.136026	0.0313301	Rest of genes
STRG-HSA-1351	TRIT1	2	0.0405705	0.813817	0.0567503	0.711071	Rest of genes
STRG-HSA-13511	SETD1B	2	-0.426449	6.67032e-05	-0.230007	0.000970788	Rest of genes
STRG-HSA-13520	WDR66	2	0.173025	0.0454074	-0.0885347	0.352174	Rest of genes
STRG-HSA-13525	BCL7A	2	0.0944936	0.587687	-0.587533	3.1152e-10	Rest of genes
STRG-HSA-13527	AC156455.1	2	0.247996	0.392913	-0.00882755	0.985476	Rest of genes
STRG-HSA-13531	MLXIP	2	-0.189045	0.145695	-0.195059	0.0100885	Rest of genes
STRG-HSA-13536	AC048338.1	2	0.173992	0.020879	0.0485407	0.461315	Rest of genes
STRG-HSA-13537	CLIP1	2	0.303698	0.0487276	-0.152121	0.13292	Rest of genes
STRG-HSA-13540	ZCCHC8	2	-0.168048	0.127104	-0.0284552	0.772995	Rest of genes
STRG-HSA-13543	RSRC2	2	0.224942	0.0147903	0.0809219	0.17708	Rest of genes
STRG-HSA-13544	KNTC1	2	0.190615	0.268432	-0.0966682	0.564611	Rest of genes
STRG-HSA-13553	DENR	2	0.114817	0.128037	-0.0655291	0.355535	Rest of genes
STRG-HSA-13560	HIP1R	2	-0.148343	0.332587	-0.245324	0.0245294	Rest of genes
STRG-HSA-13563	VPS37B	2	0.212568	0.0952837	-0.0370355	0.752667	Rest of genes
STRG-HSA-13565	ABCB9	2	0.0389483	0.841237	-0.41401	0.000794591	Rest of genes
STRG-HSA-13567	AC026362.1	2	0.200778	0.00833871	0.141662	0.0516415	Rest of genes
STRG-HSA-13569	PITPNM2	2	0.217018	0.2459	-0.23953	0.00648682	Rest of genes
STRG-HSA-13573	MPHOSPH9	2	-0.26662	0.00138863	-0.0967009	0.129608	Rest of genes
STRG-HSA-13575	C12orf65	2	0.179463	0.0675382	-0.0845693	0.465612	Rest of genes
STRG-HSA-13580	CDK2AP1	2	0.28278	0.000910985	-0.0602496	0.649561	Rest of genes
STRG-HSA-13584	SBNO1	2	0.0562117	0.619009	-0.161624	0.000539268	Rest of genes
STRG-HSA-13587	KMT5A	2	0.106542	0.439033	-0.0823782	0.448423	Rest of genes
STRG-HSA-13588	RILPL1	2	-0.00798898	0.963096	-0.306754	0.000256098	Cardiac enriched
STRG-HSA-1359	CAP1	2	0.444189	0.000218949	0.213383	0.0731297	Rest of genes
STRG-HSA-13591	SNRNP35	2	0.185847	0.0469146	0.0344114	0.766336	Rest of genes
STRG-HSA-13596	TMED2	2	0.224426	0.00796605	0.212637	0.000169531	Rest of genes
STRG-HSA-13598	EIF2B1	2	0.0887017	0.0258492	-0.0647855	0.263993	Rest of genes
STRG-HSA-1360	PPT1	2	0.137962	0.120455	0.329926	0.000642856	Rest of genes
STRG-HSA-13600	GTF2H3	2	-0.0197596	0.889915	0.0975873	0.30247	Rest of genes
STRG-HSA-13602	TCTN2	2	-0.196503	0.223156	0.000464317	0.999301	Rest of genes
STRG-HSA-13604	ATP6V0A2	2	0.0574164	0.598024	0.102459	0.348571	Rest of genes
STRG-HSA-1361	RLF	2	-0.0123639	0.941377	0.182912	0.00377422	Rest of genes
STRG-HSA-13610	CCDC92	2	0.0895972	0.427136	0.0723962	0.535992	Rest of genes
STRG-HSA-13618	RFLNA	2	-0.101757	0.256124	-0.214587	0.00674349	Rest of genes
STRG-HSA-13620	STRG-HSA-13620	2	1.9302	0.0387886	0.0354378		Rest of genes
STRG-HSA-13629	NCOR2	2	-0.23708	0.0559423	-0.0651153	0.591501	Rest of genes
STRG-HSA-13631	STRG-HSA-13631	2	0.0541312	0.891014	-0.247564	0.387722	Rest of genes
STRG-HSA-13639	SCARB1	2	-0.27943	0.0323485	-0.360129	0.0107889	Rest of genes
STRG-HSA-1364	AL050341.2	1	0.0170482	0.933546	0.545158	0.000149138	Young gene
STRG-HSA-13642	UBC	2	0.575831	0.00065771	0.098479	0.493606	Rest of genes
STRG-HSA-13643	STRG-HSA-13643	2	1.89697	0.0223931	-0.939901	0.271284	Rest of genes
STRG-HSA-1365	ZMPSTE24	2	0.377468	8.91076e-05	0.358858	2.02006e-05	Rest of genes
STRG-HSA-13652	DHX37	2	0.702283	6.06841e-07	-0.0631823	0.619157	Rest of genes
STRG-HSA-13658	AACS	2	0.263421	0.00685823	0.329013	0.00729084	Rest of genes
STRG-HSA-13673	SLC15A4	2	0.195632	0.107017	-0.191255	0.00163072	Rest of genes
STRG-HSA-1368	SMAP2	2	-0.0482325	0.825906	0.320642	0.00660913	Rest of genes
STRG-HSA-13696	STX2	2	0.0247574	0.904384	-0.135165	0.348156	Rest of genes
STRG-HSA-13699	RAN	2	0.518765	6.26709e-06	0.0833329	0.326785	Rest of genes
STRG-HSA-13701	ADGRD1	2	0.265104	0.286393	1.41569	1.098e-20	Cardiac enriched
STRG-HSA-13713	SFSWAP	2	-0.106523	0.268175	-0.0553287	0.500312	Rest of genes
STRG-HSA-13720	ULK1	2	-0.496777	4.67059e-06	-0.425458	3.95211e-10	Rest of genes
STRG-HSA-13723	PUS1	2	0.546704	0.000200324	-0.137559	0.171217	Rest of genes
STRG-HSA-13724	EP400	2	-0.307995	0.00115536	-0.223504	4.20864e-07	Rest of genes
STRG-HSA-13730	DDX51	2	-0.1341	0.0664658	0.0055084	0.970679	Rest of genes
STRG-HSA-13731	NOC4L	2	0.234995	0.0133414	0.0376079	0.847615	Rest of genes
STRG-HSA-13742	FBRSL1	2	-0.0445334	0.711021	-0.0591757	0.630678	Rest of genes
STRG-HSA-13747	POLE	2	-0.292963	0.00104183	-0.0957293	0.35296	Rest of genes
STRG-HSA-13748	AC135586.2	2	0.296746	0.00343759	0.401242	1.58683e-07	Rest of genes
STRG-HSA-13750	ANKLE2	2	0.277798	0.00844997	0.0573926	0.559605	Rest of genes
STRG-HSA-13755	CHFR	2	-0.0783767	0.375961	-0.253723	8.68526e-07	Rest of genes
STRG-HSA-13769	ZNF84	2	-0.194653	0.00388267	0.00938217	0.918967	Rest of genes
STRG-HSA-13770	ZNF140	2	0.080608	0.381823	0.0888162	0.309744	Rest of genes
STRG-HSA-13779	AC026786.1	2	-0.184956	0.016889	0.131521	0.0734638	Rest of genes
STRG-HSA-13797	MPHOSPH8	2	-0.256744	1.46199e-05	-0.335061	8.61566e-09	Rest of genes
STRG-HSA-13801	PSPC1	2	0.246265	7.34691e-05	-0.040673	0.631997	Rest of genes
STRG-HSA-13807	ZMYM5	2	0.0311282	0.829312	0.126739	0.107627	Rest of genes
STRG-HSA-13812	ZMYM2	2	-0.179114	0.0257034	-0.108444	0.147	Rest of genes
STRG-HSA-13818	GJA3	2	0.233605	0.264282	-0.18767	0.275429	Cardiac enriched
STRG-HSA-13822	CRYL1	2	0.0640682	0.660546	0.490829	1.45225e-08	Rest of genes
STRG-HSA-13826	IFT88	2	-0.137063	0.211685	0.0417159	0.737619	Rest of genes
STRG-HSA-13829	AL161772.1	2	-0.196942	0.274496	0.127562	0.61934	Rest of genes
STRG-HSA-13832	EEF1AKMT1	2	0.249289	0.006249	0.159682	0.25527	Rest of genes
STRG-HSA-13837	XPO4	2	-0.0203281	0.936303	-0.698454	4.18462e-08	Cardiac enriched
STRG-HSA-13841	LATS2	2	0.00646431	0.974157	-0.0804142	0.574866	Rest of genes
STRG-HSA-13844	SAP18	2	0.172184	0.0487838	-0.0678211	0.373241	Rest of genes
STRG-HSA-13846	MRPL57	2	0.347146	0.00375362	0.337836	9.30655e-05	Rest of genes
STRG-HSA-13856	ZDHHC20	2	0.203005	0.11084	0.0919229	0.456673	Rest of genes
STRG-HSA-13859	MICU2	2	0.0947382	0.396092	0.176833	0.100204	Rest of genes
STRG-HSA-13863	FGF9	2	-0.331411	0.0796166	-0.479049	3.51621e-06	Rest of genes
STRG-HSA-13867	FTH1P7	2	-0.166615	0.389047	0.561253	0.0579898	Rest of genes
STRG-HSA-13877	SGCG	2	-0.104414	0.610442	-0.0193434	0.941544	Cardiac enriched
STRG-HSA-1388	ZNF684	2	-0.0353725	0.852268	0.0723531	0.625029	Rest of genes
STRG-HSA-13884	SACS	2	0.312409	0.170656	-0.167725	0.372863	Rest of genes
STRG-HSA-13890	STRG-HSA-13890	2	-0.438378	0.18546	-0.028955	0.937584	Cardiac enriched
STRG-HSA-13891	TNFRSF19	2	0.346167	0.062485	0.552695	5.87631e-06	Rest of genes
STRG-HSA-13892	MIPEP	2	0.0462973	0.822654	0.177762	0.066943	Rest of genes
STRG-HSA-13896	AL359736.1	2	0.215534	0.113301	0.156108	0.204366	Rest of genes
STRG-HSA-139	MIB2	2	-0.275093	0.0376293	-0.118737	0.348311	Rest of genes
STRG-HSA-13902	PARP4	2	0.0598728	0.541777	0.151212	0.0125171	Rest of genes
STRG-HSA-13911	CENPJ	2	-0.215972	0.0385701	0.0794652	0.527732	Rest of genes
STRG-HSA-13918	MTMR6	2	0.0439028	0.681202	0.179832	0.00687848	Rest of genes
STRG-HSA-13920	NUP58	2	0.0996183	0.350068	0.0748349	0.237054	Rest of genes
STRG-HSA-13926	SHISA2	2	-0.682878	0.159597	-2.56003	9.32643e-16	Rest of genes
STRG-HSA-13928	RNF6	2	0.2791	0.00459975	0.190693	0.00317557	Rest of genes
STRG-HSA-1393	RIMS3	2	0.189837	0.455196	0.0505024	0.875594	Rest of genes
STRG-HSA-13931	CDK8	2	0.218745	0.0688808	-0.0695123	0.547104	Rest of genes
STRG-HSA-13934	WASF3	2	-0.17084	0.335291	0.262679	0.0336585	Rest of genes
STRG-HSA-13938	USP12	2	0.265601	0.0496254	-0.0846452	0.283283	Rest of genes
STRG-HSA-13948	RPL21	2	0.733114	2.48739e-06	0.175741	0.124015	Rest of genes
STRG-HSA-13952	RASL11A	2	0.396171	0.0211611	0.380708	0.0684948	Rest of genes
STRG-HSA-13953	GTF3A	2	0.662899	2.62007e-08	0.253886	0.0341309	Rest of genes
STRG-HSA-13954	MTIF3	2	0.238505	0.0892599	0.238514	0.0052762	Rest of genes
STRG-HSA-13956	LNX2	2	-0.144746	0.293284	-0.399086	9.3414e-08	Rest of genes
STRG-HSA-13957	POLR1D	2	0.415512	1.01305e-06	0.0631773	0.547213	Rest of genes
STRG-HSA-13965	PAN3	2	-0.176297	0.146452	-0.134946	0.0142799	Rest of genes
STRG-HSA-1397	AL031289.1	2	-0.00334871	0.988599	0.0463929	0.83733	Rest of genes
STRG-HSA-13970	FLT1	2	0.227042	0.289946	0.37367	1.92617e-05	Rest of genes
STRG-HSA-13974	POMP	2	0.515191	2.45935e-05	0.466205	2.02984e-08	Rest of genes
STRG-HSA-13975	SLC46A3	2	-0.359659	8.49181e-05	0.0673502	0.451925	Rest of genes
STRG-HSA-1398	NFYC	2	0.00295975	0.980898	-0.0904969	0.24138	Rest of genes
STRG-HSA-13980	MTUS2	2	0.25504	0.215871	0.168363	0.221731	Cardiac enriched
STRG-HSA-13988	SLC7A1	2	0.736833	0.00580821	-0.17693	0.391716	Rest of genes
STRG-HSA-13989	UBL3	2	0.134429	0.145054	-0.0409926	0.608445	Rest of genes
STRG-HSA-13993	KATNAL1	2	-0.179446	0.145659	-0.558728	1.7006e-11	Rest of genes
STRG-HSA-13994	STRG-HSA-13994	2	0.0556987		-0.308134		Rest of genes
STRG-HSA-14001	HMGB1	2	-0.0546271	0.490541	0.0720292	0.500029	Rest of genes
STRG-HSA-1401	KCNQ4	2	-0.566979	0.00421782	-0.705242	0.00668017	Rest of genes
STRG-HSA-14012	USPL1	2	0.25937	0.00188955	0.171697	0.000597305	Rest of genes
STRG-HSA-14013	ALOX5AP	2	0.605438	0.141802	1.28563	8.52522e-15	Rest of genes
STRG-HSA-14015	MEDAG	2	1.43231	5.47892e-06	0.136263	0.607246	Cardiac enriched
STRG-HSA-14019	HSPH1	2	0.0117164	0.970136	0.322575	0.0409892	Rest of genes
STRG-HSA-14021	B3GLCT	2	-0.135707	0.424528	-0.0786474	0.693312	Rest of genes
STRG-HSA-14025	FRY	2	0.0540966	0.76933	-0.877307	1.53497e-28	Rest of genes
STRG-HSA-14038	BRCA2	2	0.0514455	0.917869	-0.119382	0.761195	Rest of genes
STRG-HSA-14040	N4BP2L2	2	-0.211018	0.000514918	0.107634	0.167402	Rest of genes
STRG-HSA-14044	PDS5B	2	0.179004	0.0219222	0.0520766	0.452538	Rest of genes
STRG-HSA-14048	AL139383.1	2	0.0590145	0.723917	0.108076	0.228815	Rest of genes
STRG-HSA-1405	CTPS1	2	0.500946	0.000510186	0.291675	0.00035743	Rest of genes
STRG-HSA-14061	RFC3	2	0.218134	0.0330024	-0.0857835	0.526532	Rest of genes
STRG-HSA-14066	NBEA	2	-0.337299	0.0313859	-0.0926857	0.404781	Rest of genes
STRG-HSA-14074	CCDC169-SOHLH2	2	-0.816445	0.0262733	-0.345097	0.394495	Rest of genes
STRG-HSA-14077	SPART	2	0.0818947	0.403295	0.111556	0.343623	Rest of genes
STRG-HSA-14086	RFXAP	2	0.00602235	0.974344	0.171635	0.173665	Rest of genes
STRG-HSA-14094	SMAD9	2	-0.397435	0.0734325	-0.701392	0.000484089	Rest of genes
STRG-HSA-14098	ALG5	2	0.38627	4.20699e-05	0.287029	0.0108782	Rest of genes
STRG-HSA-14099	EXOSC8	2	0.0244008	0.806981	0.0536637	0.656375	Rest of genes
STRG-HSA-141	STRG-HSA-141	2	-1.9736	2.04689e-11	-0.904455	0.000281859	Rest of genes
STRG-HSA-1410	SCMH1	2	-0.0173008	0.867959	-0.0656459	0.389474	Rest of genes
STRG-HSA-14100	SUPT20H	2	-0.00244306	0.97514	0.0560783	0.33917	Rest of genes
STRG-HSA-14102	POSTN	2	-1.10962	0.0129745	-1.11863	0.00149182	Cardiac enriched
STRG-HSA-14105	TRPC4	2	1.35557	4.20163e-06	1.06108	0.0054543	Rest of genes
STRG-HSA-14119	UFM1	2	0.181684	0.0619364	0.158319	0.0517985	Rest of genes
STRG-HSA-14120	STRG-HSA-14120	2	0.84366	0.130896	0.772289		Rest of genes
STRG-HSA-14122	FREM2	2	0.563352	0.346139	0.344848	0.742288	Rest of genes
STRG-HSA-14125	PROSER1	2	0.128763	0.148267	0.0100305	0.907743	Rest of genes
STRG-HSA-14126	NHLRC3	2	-0.31324	0.000703985	-0.211798	0.000838551	Rest of genes
STRG-HSA-14132	LHFPL6	2	0.126276	0.39323	-0.207813	0.0655239	Rest of genes
STRG-HSA-14136	COG6	2	-0.0414992	0.768415	0.223886	0.0218419	Rest of genes
STRG-HSA-14141	LINC00598	2	0.147222	0.34072	0.0242956	0.867672	Rest of genes
STRG-HSA-14153	MRPS31	2	0.14674	0.139771	0.403337	2.69244e-09	Rest of genes
STRG-HSA-14163	ELF1	2	0.059681	0.733261	0.0998082	0.278746	Rest of genes
STRG-HSA-14166	WBP4	2	0.136192	0.24712	-0.0661527	0.419925	Rest of genes
STRG-HSA-14181	MTRF1	2	-0.0953663	0.386305	0.152999	0.110421	Rest of genes
STRG-HSA-14185	NAA16	2	-0.0598336	0.637783	0.0404241	0.758708	Rest of genes
STRG-HSA-14192	RGCC	2	0.422348	0.187004	0.58719	0.00097214	Rest of genes
STRG-HSA-14194	VWA8	2	-0.118898	0.477605	-0.121202	0.30309	Rest of genes
STRG-HSA-14199	DGKH	2	-0.0550115	0.750192	-0.535078	7.55461e-11	Rest of genes
STRG-HSA-1420	FOXO6	2	0.12201	0.740747	-0.891724	1.41785e-05	Rest of genes
STRG-HSA-14203	AKAP11	2	-0.0104237	0.957886	0.00596155	0.960267	Rest of genes
STRG-HSA-14213	EPSTI1	2	0.294643	0.402466	0.169123	0.584572	Rest of genes
STRG-HSA-14217	DNAJC15	2	0.251495	0.0259411	0.0199077	0.915361	Rest of genes
STRG-HSA-14218	ENOX1	2	-0.126427	0.604671	-0.4284	0.0606434	Rest of genes
STRG-HSA-14226	AL512506.3	2	-0.315132	0.114354	-0.411167	0.0824947	Rest of genes
STRG-HSA-14239	SERP2	2	0.286485	0.0620214	0.360458	0.0146568	Rest of genes
STRG-HSA-14240	TSC22D1	2	0.75948	2.65151e-05	0.632491	1.30665e-15	Rest of genes
STRG-HSA-14247	AL359706.1	2	0.303483	0.00461562	-0.00205208	0.992867	Rest of genes
STRG-HSA-14248	GPALPP1	2	-0.170188	0.0196562	0.0572203	0.592865	Rest of genes
STRG-HSA-14251	GTF2F2	2	0.112662	0.261479	-0.0858306	0.378136	Rest of genes
STRG-HSA-14260	TPT1	2	0.442328	5.58012e-05	0.560686	1.35596e-15	Rest of genes
STRG-HSA-14263	TPT1-AS1	2	-0.670817	1.05027e-05	-0.286688	3.04611e-05	Rest of genes
STRG-HSA-14268	SLC25A30	2	-0.212766	0.428876	-0.19309	0.342831	Young cardiac enrichment
STRG-HSA-14271	COG3	2	-0.0315783	0.681202	-0.0816964	0.180721	Rest of genes
STRG-HSA-14277	ZC3H13	2	-0.0579409	0.571386	-0.295821	0.000571675	Rest of genes
STRG-HSA-14279	STRG-HSA-14279	2	-0.0263605	0.920001	-0.616957	0.0022291	Rest of genes
STRG-HSA-14282	LCP1	2	0.173932	0.728229	0.784149	3.83745e-05	Rest of genes
STRG-HSA-14287	LRCH1	2	0.0495826	0.666295	-0.164751	0.0369292	Rest of genes
STRG-HSA-14291	ESD	2	0.247365	0.000563732	0.255159	2.74542e-05	Rest of genes
STRG-HSA-14294	SUCLA2	2	0.128064	0.452412	0.245071	0.00467593	Rest of genes
STRG-HSA-143	MMP23B	2	-0.373245	0.155566	-0.210018	0.683576	Rest of genes
STRG-HSA-14300	NUDT15	2	0.188214	0.0254091	0.202802	0.12061	Rest of genes
STRG-HSA-14307	MED4	2	0.191981	0.000982582	0.197641	0.000307451	Rest of genes
STRG-HSA-14312	ITM2B	2	0.200948	0.000689155	0.200977	0.00331283	Rest of genes
STRG-HSA-14317	RB1	2	0.0381571	0.673938	0.099502	0.0936668	Rest of genes
STRG-HSA-14321	LPAR6	2	0.549313	0.00717823	0.0446906	0.852199	Rest of genes
STRG-HSA-14323	RCBTB2	2	-0.0977565	0.383047	0.0705866	0.606822	Rest of genes
STRG-HSA-14327	CYSLTR2	2	-0.0722368	0.80264	-0.00418209	0.991009	Cardiac enriched
STRG-HSA-14330	FNDC3A	2	-0.0191547	0.880098	0.048289	0.664235	Rest of genes
STRG-HSA-14340	CDADC1	2	0.130936	0.139529	0.230959	0.00858179	Rest of genes
STRG-HSA-14341	CAB39L	2	0.218365	0.193772	0.513932	2.62326e-08	Rest of genes
STRG-HSA-14342	SETDB2	2	-0.176666	0.0679338	-0.111776	0.0730742	Rest of genes
STRG-HSA-14344	PHF11	2	0.172824	0.0832653	-0.058741	0.571096	Rest of genes
STRG-HSA-14347	RCBTB1	2	-0.0189553	0.89701	-0.0087101	0.957664	Rest of genes
STRG-HSA-14351	EBPL	2	0.593271	0.00101251	0.154108	0.569231	Rest of genes
STRG-HSA-14352	KPNA3	2	0.0745832	0.666027	-0.106502	0.312836	Rest of genes
STRG-HSA-14356	SPRYD7	2	0.0864353	0.455038	0.166781	0.0598056	Rest of genes
STRG-HSA-14364	TRIM13	2	0.184081	0.017333	0.0969945	0.178819	Rest of genes
STRG-HSA-1439	FOXJ3	2	-0.113438	0.11357	-0.0912276	0.031599	Rest of genes
STRG-HSA-144	AL031282.2	2	-0.29994	1.27061e-05	-0.245164	0.00051758	Rest of genes
STRG-HSA-14403	RNASEH2B	2	0.197003	0.0450196	0.0365089	0.738721	Rest of genes
STRG-HSA-14413	FAM124A	2	-0.0845571	0.817287	0.125493	0.678887	Rest of genes
STRG-HSA-14418	INTS6	2	0.112241	0.374607	0.194858	0.0284814	Rest of genes
STRG-HSA-1442	RIMKLA	2	-0.0111562	0.967294	0.410508	0.0230309	Rest of genes
STRG-HSA-14430	AL162377.3	2	-0.0168251	0.940322	-0.29707	0.00224684	Rest of genes
STRG-HSA-14438	ATP7B	2	-0.288122	0.0259686	-0.507964	9.0278e-07	Rest of genes
STRG-HSA-14440	ALG11	2	0.00157414	0.98938	-0.0364301	0.581704	Rest of genes
STRG-HSA-14446	NEK3	2	-0.322404	0.00861218	-0.134071	0.401871	Rest of genes
STRG-HSA-14447	AL158066.1	2	-0.514108	0.000816825	-0.179537	0.300068	Rest of genes
STRG-HSA-14448	THSD1	2	0.036714	0.635922	0.0678088	0.328759	Rest of genes
STRG-HSA-14453	CKAP2	2	-0.118464	0.637991	0.00985877	0.972883	Rest of genes
STRG-HSA-14459	AL137058.2	2	-0.321003	0.00431172	-0.0710543	0.75287	Rest of genes
STRG-HSA-1446	CCDC30	2	-0.0402579	0.673507	-0.0252872	0.782021	Rest of genes
STRG-HSA-14461	SUGT1	2	-0.0860747	0.438348	-0.0349029	0.732592	Rest of genes
STRG-HSA-14495	DIAPH3	2	-0.512628	0.342433	-1.54418	2.114e-05	Rest of genes
STRG-HSA-14506	TDRD3	2	-0.0408208	0.643791	0.149595	0.0868472	Rest of genes
STRG-HSA-14517	AL592490.1	2	0.561392	0.313529	-0.428149	0.463985	Young cardiac enrichment
STRG-HSA-14531	PCDH9	2	0.38189	0.0634458	0.0961818	0.564191	Rest of genes
STRG-HSA-14546	DACH1	2	0.490956	0.0626118	-0.0518083	0.883907	Rest of genes
STRG-HSA-14557	MZT1	2	0.191238	0.177175	0.0470127	0.76631	Rest of genes
STRG-HSA-14558	BORA	2	0.339415	0.0449173	0.212219	0.371918	Rest of genes
STRG-HSA-1456	PPIH	2	0.0918237	0.31703	0.0562829	0.687792	Rest of genes
STRG-HSA-14566	DIS3	2	0.10223	0.206034	0.14732	0.0227255	Rest of genes
STRG-HSA-14568	PIBF1	2	0.232246	0.00280103	0.122003	0.165749	Rest of genes
STRG-HSA-14571	KLF5	2	0.863335	0.0185871	-1.12829	1.64963e-10	Cardiac enriched
STRG-HSA-14573	KLF12	2	-0.00194301	0.990675	-0.0691102	0.473636	Rest of genes
STRG-HSA-14576	TBC1D4	2	-0.233771	0.112564	-0.267016	0.000115048	Cardiac enriched
STRG-HSA-14581	COMMD6	2	0.13948	0.191795	0.348221	0.000577391	Rest of genes
STRG-HSA-14582	AL137782.1	2	-0.0810832	0.685354	-0.271307	0.00053525	Cardiac enriched
STRG-HSA-1459	YBX1	2	0.628496	8.70922e-06	0.185744	0.0370349	Rest of genes
STRG-HSA-14594	KCTD12	2	0.402385	0.00611845	0.860776	1.20551e-26	Rest of genes
STRG-HSA-14598	AC001226.2	2	-0.00136371	0.988547	0.270112	9.94592e-09	Rest of genes
STRG-HSA-1460	STRG-HSA-1460	2	0.502144	0.285988	0.509795	0.175943	Rest of genes
STRG-HSA-14600	FBXL3	2	0.0916596	0.295607	0.115306	0.158517	Rest of genes
STRG-HSA-14606	MYCBP2	2	0.151398	0.289282	-0.191994	0.000219414	Rest of genes
STRG-HSA-14608	SLAIN1	2	0.0737691	0.681078	0.396891	0.0344495	Rest of genes
STRG-HSA-1461	STRG-HSA-1461	2	0.942503	0.412979	0.25519	0.83897	Rest of genes
STRG-HSA-14612	EDNRB	2	0.291691	0.191209	-0.0494941	0.915327	Rest of genes
STRG-HSA-1462	STRG-HSA-1462	2	-0.403013		0.115507		Rest of genes
STRG-HSA-14625	OBI1	2	0.0813775	0.306639	-0.0801047	0.364593	Rest of genes
STRG-HSA-14626	RBM26	2	-0.0898631	0.301683	-0.0654153	0.412506	Rest of genes
STRG-HSA-14630	NDFIP2	2	0.137687	0.32889	0.477872	6.03738e-07	Rest of genes
STRG-HSA-14633	SPRY2	2	0.310196	0.00644839	0.350553	4.45908e-07	Rest of genes
STRG-HSA-1465	P3H1	2	0.142302	0.382541	0.0320426	0.893484	Rest of genes
STRG-HSA-14656	STRG-HSA-14656	2	2.36021	0.000702348	0.738161	0.344526	Cardiac enriched
STRG-HSA-14659	MIR17HG	2	-0.237981	0.430049	0.689794	2.06443e-07	Rest of genes
STRG-HSA-14676	GPC5-AS1	2	0.144477		0.115507		Rest of genes
STRG-HSA-14679	GPC6	2	-0.42138	0.236912	-0.522059	0.211705	Rest of genes
STRG-HSA-14690	TGDS	2	0.0515814	0.582671	0.133123	0.237477	Rest of genes
STRG-HSA-14691	GPR180	2	0.222745	0.109945	0.44671	0.000142369	Rest of genes
STRG-HSA-14708	DZIP1	2	-0.0852343	0.632905	0.10714	0.455316	Rest of genes
STRG-HSA-14711	DNAJC3-DT	2	-0.299575	0.0568109	0.277144	0.0705408	Rest of genes
STRG-HSA-14712	DNAJC3	2	0.178669	0.156516	0.0952263	0.216026	Rest of genes
STRG-HSA-14717	UGGT2	2	0.0621957	0.714283	0.201533	0.0195143	Rest of genes
STRG-HSA-14723	MBNL2	2	0.375387	0.00975311	0.264413	0.000148026	Rest of genes
STRG-HSA-14728	RAP2A	2	0.132258	0.29577	-0.344327	0.000296619	Rest of genes
STRG-HSA-14731	IPO5	2	0.40284	0.0014556	-0.0363634	0.747397	Rest of genes
STRG-HSA-14733	FARP1	2	-0.129259	0.533507	-1.23569	9.45724e-16	Rest of genes
STRG-HSA-1474	SVBP	2	0.507541	1.32452e-05	0.0660686	0.658982	Rest of genes
STRG-HSA-14743	STK24	2	0.160251	0.00508509	-0.0810199	0.174918	Rest of genes
STRG-HSA-14747	DOCK9	2	0.0733427	0.796071	0.162144	0.182793	Rest of genes
STRG-HSA-14748	STRG-HSA-14748	2	0.800774	0.184175	-0.0323645	0.956135	Rest of genes
STRG-HSA-1475	ERMAP	2	-0.351001	0.000247577	-0.117147	0.361214	Rest of genes
STRG-HSA-14758	UBAC2	2	0.0689773	0.53768	-0.388136	5.95041e-10	Rest of genes
STRG-HSA-14766	TM9SF2	2	0.0588816	0.40239	0.12952	0.0291549	Rest of genes
STRG-HSA-14770	CLYBL	2	-0.0182267	0.933766	-0.0210415	0.89039	Rest of genes
STRG-HSA-1478	AL512353.1	2	0.100787	0.662648	0.348919	0.157573	Rest of genes
STRG-HSA-14789	PCCA	2	0.0804252	0.585859	0.101599	0.183242	Rest of genes
STRG-HSA-1479	ZNF691	2	-0.0136803	0.924124	0.234626	0.00767302	Rest of genes
STRG-HSA-14797	TMTC4	2	0.20361	0.0343704	0.0653267	0.624264	Rest of genes
STRG-HSA-1481	SLC2A1	2	0.258933	0.22418	0.83553	9.20213e-10	Rest of genes
STRG-HSA-14817	FGF14-AS2	2	-0.268738	0.195049	0.0384634	0.899089	Rest of genes
STRG-HSA-14819	TPP2	2	-0.0829654	0.233029	-0.0788758	0.201448	Rest of genes
STRG-HSA-14825	TEX30	2	0.135292	0.157161	0.216283	0.0760021	Rest of genes
STRG-HSA-14826	POGLUT2	2	0.0973493	0.537622	0.197795	0.15475	Rest of genes
STRG-HSA-14827	BIVM-ERCC5	2	-0.11851	0.0276343	-0.165478	3.70437e-06	Rest of genes
STRG-HSA-14829	METTL21EP	2	0.217272	0.588888	-1.06262	2.9861e-08	Cardiac enriched
STRG-HSA-14834	EFNB2	2	0.30368	0.121415	-0.695673	1.98535e-05	Rest of genes
STRG-HSA-14837	ARGLU1	2	-0.213946	0.00676227	-0.210795	0.000169962	Rest of genes
STRG-HSA-14853	LIG4	2	0.210027	0.0914868	0.246234	0.00726519	Rest of genes
STRG-HSA-14856	ABHD13	2	0.181274	0.030496	0.308112	9.39668e-09	Rest of genes
STRG-HSA-14868	STRG-HSA-14868	2	1.87055	1.94373e-05			Rest of genes
STRG-HSA-14869	IRS2	2	0.0633649	0.854366	-0.472168	0.0102779	Rest of genes
STRG-HSA-14880	COL4A1	2	0.573291	0.00612605	-0.460299	0.0115328	Rest of genes
STRG-HSA-14884	COL4A2	2	0.492405	0.00702165	-0.139016	0.56719	Rest of genes
STRG-HSA-14891	RAB20	2	0.179249	0.351063	0.07538	0.786129	Rest of genes
STRG-HSA-14896	NAXD	2	0.0664678	0.358826	-0.0602282	0.422459	Rest of genes
STRG-HSA-14898	CARS2	2	0.103848	0.24005	0.164943	0.103341	Rest of genes
STRG-HSA-14900	ING1	2	0.167896	0.0966949	0.112769	0.163776	Rest of genes
STRG-HSA-14901	STRG-HSA-14901	2	0.21331	0.710626	-0.00116826	0.999575	Rest of genes
STRG-HSA-14904	ANKRD10	2	0.0241996	0.876301	-0.257361	0.000821062	Rest of genes
STRG-HSA-14910	ARHGEF7	2	-0.0175607	0.896399	-0.182573	0.00854968	Rest of genes
STRG-HSA-14915	TUBGCP3	2	-0.0218664	0.822117	-0.0506437	0.516261	Rest of genes
STRG-HSA-14921	ATP11A	2	0.044327	0.818704	-0.250112	0.00929448	Cardiac enriched
STRG-HSA-14926	STRG-HSA-14926	2	0.026094		0.212895		Rest of genes
STRG-HSA-14927	STRG-HSA-14927	2	1.53085		-1.01806		Rest of genes
STRG-HSA-14928	MCF2L	2	-0.222596	0.255925	0.36175	0.0180144	Rest of genes
STRG-HSA-14930	MCF2L-AS1	2	0.139198	0.623731	0.594251	0.0388815	Rest of genes
STRG-HSA-14934	F10	2	-0.35575	0.126133	0.0567559	0.898704	Rest of genes
STRG-HSA-14944	PCID2	2	0.204502	0.0120583	0.100749	0.289326	Rest of genes
STRG-HSA-14945	CUL4A	2	-0.0716085	0.544182	-0.102974	0.150654	Rest of genes
STRG-HSA-14948	LAMP1	2	0.12248	0.0378574	0.146766	0.0583605	Rest of genes
STRG-HSA-14949	GRTP1	2	0.178552	0.393662	-0.0869986	0.836264	Rest of genes
STRG-HSA-14955	ADPRHL1	2	-0.318702	0.0430464	0.0922682	0.482031	Cardiac enriched
STRG-HSA-14958	DCUN1D2	2	-0.290213	0.101419	-0.18075	0.292262	Cardiac enriched
STRG-HSA-14962	TMCO3	2	-0.203371	0.0285905	-0.565139	3.25359e-07	Rest of genes
STRG-HSA-14966	TFDP1	2	0.0750964	0.305994	0.0866336	0.293785	Rest of genes
STRG-HSA-14973	GAS6	2	-0.0270533	0.829741	0.0336715	0.839857	Rest of genes
STRG-HSA-14977	GAS6-DT	2	-0.392894	0.0172505	-0.424093	0.00830299	Rest of genes
STRG-HSA-14981	RASA3	2	0.139699	0.35192	0.141991	0.244733	Rest of genes
STRG-HSA-14985	CDC16	2	0.152686	0.00506149	0.11089	0.0653448	Rest of genes
STRG-HSA-14988	UPF3A	2	-0.580172	1.7914e-08	-0.290509	0.000326273	Rest of genes
STRG-HSA-14989	CHAMP1	2	-0.0259905	0.812483	0.236262	0.000812085	Rest of genes
STRG-HSA-14995	TTC5	2	-0.035113	0.724135	0.0496524	0.627399	Rest of genes
STRG-HSA-15005	CCNB1IP1	2	0.153559	0.305907	0.136686	0.175667	Rest of genes
STRG-HSA-15009	PARP2	2	-0.0570421	0.590663	-0.0525003	0.637216	Rest of genes
STRG-HSA-15011	TEP1	2	-0.00910085	0.963594	-0.153013	0.177406	Rest of genes
STRG-HSA-15013	OSGEP	2	0.225517	0.047768	0.0186294	0.901094	Rest of genes
STRG-HSA-15015	APEX1	2	0.467859	2.22348e-05	0.0331527	0.79184	Rest of genes
STRG-HSA-15016	PIP4P1	2	0.0703783	0.381546	0.125306	0.113435	Rest of genes
STRG-HSA-15017	PNP	2	1.42485	1.80381e-05	0.105296	0.722052	Rest of genes
STRG-HSA-15024	RNASE4	2	0.0354263	0.908316	0.826881	2.62326e-08	Rest of genes
STRG-HSA-15029	STRG-HSA-15029	2	0.460053	0.333491	2.39884	2.59483e-08	Cardiac enriched
STRG-HSA-15037	RNASE1	2	0.427921	0.087957	0.787614	6.02835e-12	Rest of genes
STRG-HSA-15040	METTL17	2	-0.0407582	0.699605	0.158385	0.0111577	Rest of genes
STRG-HSA-15043	NDRG2	2	0.103451	0.352612	-0.0846453	0.334176	Rest of genes
STRG-HSA-15049	ARHGEF40	2	0.172075	0.17095	-0.081267	0.555762	Rest of genes
STRG-HSA-15050	ZNF219	2	0.149638	0.0826513	-0.235834	0.00920746	Rest of genes
STRG-HSA-15055	HNRNPC	2	0.170168	0.0449603	-0.0765477	0.195897	Rest of genes
STRG-HSA-15057	SUPT16H	2	0.0358488	0.65792	-0.213975	7.85696e-05	Rest of genes
STRG-HSA-15058	CHD8	2	-0.0752447	0.247598	-0.0821721	0.142114	Rest of genes
STRG-HSA-15061	RAB2B	2	0.0669734	0.455066	0.0117469	0.921967	Rest of genes
STRG-HSA-15062	TOX4	2	0.0358759	0.68446	0.101822	0.0758939	Rest of genes
STRG-HSA-15063	METTL3	2	-0.0450662	0.579484	0.00594691	0.951238	Rest of genes
STRG-HSA-15065	SALL2	2	0.0347462	0.891163	0.261054	0.122734	Rest of genes
STRG-HSA-1507	EBNA1BP2	2	0.460441	4.3597e-06	0.0904297	0.374243	Rest of genes
STRG-HSA-15095	TRAC	2	0.123086	0.851391	0.0331636	0.954631	Rest of genes
STRG-HSA-1514	TIE1	2	0.256656	0.102757	-0.483491	0.000331005	Rest of genes
STRG-HSA-15145	DAD1	2	0.493301	7.90538e-07	0.316728	8.9523e-05	Rest of genes
STRG-HSA-15147	ABHD4	2	-0.0125753	0.940151	-0.0262638	0.877889	Rest of genes
STRG-HSA-15153	OXA1L	2	0.144874	0.287835	0.0654794	0.476149	Rest of genes
STRG-HSA-15154	SLC7A7	2	0.0324677	0.944083	0.999657	1.81279e-05	Rest of genes
STRG-HSA-15156	MMP14	2	0.201708	0.171707	0.307386	0.0157267	Rest of genes
STRG-HSA-15158	STRG-HSA-15158	0	-0.736978		-0.0677103		Young gene
STRG-HSA-15159	STRG-HSA-15159	2	-0.222959	0.797227	-1.26784	0.349543	Rest of genes
STRG-HSA-15162	LRP10	2	0.235072	0.0358828	-0.134858	0.193889	Rest of genes
STRG-HSA-15165	RBM23	2	0.0820149	0.351993	0.109041	0.0450592	Rest of genes
STRG-HSA-15167	PRMT5	2	0.131902	0.181363	0.211877	0.000355884	Rest of genes
STRG-HSA-15169	AL132780.3	2	0.198791	0.0553963	-0.550783	2.41964e-12	Rest of genes
STRG-HSA-15172	C14orf93	2	-0.094197	0.475848	-0.0812431	0.509751	Rest of genes
STRG-HSA-15173	PSMB5	2	0.292965	0.00827439	0.267135	0.000605678	Rest of genes
STRG-HSA-15177	CDH24	2	-0.117299	0.710944	-0.122844	0.747071	Rest of genes
STRG-HSA-15179	ACIN1	2	-0.0954076	0.241191	-0.0896948	0.171348	Rest of genes
STRG-HSA-15181	STRG-HSA-15181	2	0.1794	0.634722	-0.194785	0.790246	Rest of genes
STRG-HSA-15184	C14orf119	2	0.319925	3.02115e-05	0.196782	0.00453062	Rest of genes
STRG-HSA-15186	SLC7A8	2	-0.179887	0.678146	1.1267	5.05947e-12	Rest of genes
STRG-HSA-15197	HOMEZ	2	-0.351487	0.000117808	0.267177	1.53809e-05	Rest of genes
STRG-HSA-15199	BCL2L2-PABPN1	2	-0.0802292	0.156609	-0.248596	2.23736e-08	Rest of genes
STRG-HSA-1520	CDC20	2	-0.236623	0.591811	-0.468081	0.39642	Rest of genes
STRG-HSA-15202	EFS	2	-0.0167249	0.934775	0.251598	0.0412431	Rest of genes
STRG-HSA-15205	MYH6	2	-0.206351	0.190017	-0.0078829	0.971733	Cardiac enriched
STRG-HSA-15207	AL132855.1	2	-0.110158	0.789914	-0.00322994	0.990831	Cardiac enriched
STRG-HSA-15208	STRG-HSA-15208	2	0.685896	0.0265238	0.224725	0.194913	Cardiac enriched
STRG-HSA-15209	STRG-HSA-15209	2	-0.33478	0.492677	0.447558	0.0174353	Cardiac enriched
STRG-HSA-1521	ELOVL1	2	0.392493	2.8888e-05	0.0845253	0.537555	Rest of genes
STRG-HSA-15210	STRG-HSA-15210	2	1.20412	0.0082211	0.345084	0.219966	Cardiac enriched
STRG-HSA-15211	STRG-HSA-15211	2	-0.155297	0.829256	0.622908	0.0157305	Cardiac enriched
STRG-HSA-15213	NGDN	2	0.43328	8.79041e-07	0.202477	0.0142551	Rest of genes
STRG-HSA-15217	JPH4	2	-0.254721	0.142156	-0.102163	0.527008	Rest of genes
STRG-HSA-15222	DHRS4-AS1	2	0.0558127	0.687633	-0.012907	0.937538	Rest of genes
STRG-HSA-15223	DHRS4	2	0.13893	0.261637	0.0765619	0.663936	Rest of genes
STRG-HSA-15224	AL136419.1	2	0.0367269	0.841867	0.233595	0.262555	Rest of genes
STRG-HSA-15233	PCK2	2	0.343109	0.139954	0.855933	3.69356e-05	Rest of genes
STRG-HSA-15234	DCAF11	2	0.271266	0.0297853	0.364495	8.55059e-06	Rest of genes
STRG-HSA-15236	PSME1	2	0.478508	0.000243065	0.474828	1.14216e-08	Rest of genes
STRG-HSA-15237	EMC9	2	0.276341	0.0180271	0.26961	0.0328109	Rest of genes
STRG-HSA-15239	PSME2	2	0.285533	0.0380667	0.439794	5.30656e-07	Rest of genes
STRG-HSA-15240	AL136295.5	2	0.135375	0.31975	-0.0778729	0.476125	Rest of genes
STRG-HSA-15242	REC8	2	-0.549443	0.0215049	-0.324526	0.0682725	Rest of genes
STRG-HSA-15243	AL136295.1	2	0.363714	1.25014e-07	0.124559	0.0118894	Rest of genes
STRG-HSA-15253	GMPR2	2	-0.0174109	0.870833	0.0528294	0.582164	Rest of genes
STRG-HSA-15256	TINF2	2	0.467844	1.77065e-08	0.193114	0.00878624	Rest of genes
STRG-HSA-15258	RABGGTA	2	0.390638	5.18385e-07	0.348334	7.83899e-05	Rest of genes
STRG-HSA-1526	MED8	2	0.337856	3.54908e-05	0.336687	0.000180537	Rest of genes
STRG-HSA-15261	DHRS1	2	-0.0219253	0.912449	0.239975	0.106293	Rest of genes
STRG-HSA-15262	NOP9	2	-0.19006	0.00125677	-0.193819	0.0306919	Rest of genes
STRG-HSA-15263	CIDEB	2	0.340898	0.0416289	0.111268	0.672874	Rest of genes
STRG-HSA-15264	ADCY4	2	-0.029522	0.912569	-0.11863	0.44735	Cardiac enriched
STRG-HSA-15266	NFATC4	2	-0.277158	0.128201	0.231245	0.222122	Rest of genes
STRG-HSA-15271	NYNRIN	2	-0.0986601	0.580749	-0.124136	0.291927	Rest of genes
STRG-HSA-15273	KHNYN	2	-0.126551	0.133957	0.0250064	0.680656	Rest of genes
STRG-HSA-15277	SDR39U1	2	0.134248	0.129301	0.124465	0.064913	Rest of genes
STRG-HSA-1528	SZT2	2	-0.323986	1.1707e-06	-0.107003	0.044429	Rest of genes
STRG-HSA-15285	STXBP6	2	1.03218	2.27621e-09	1.09583	6.79525e-07	Rest of genes
STRG-HSA-15298	NOVA1	2	-0.0338785	0.926633	-0.0400706	0.940207	Rest of genes
STRG-HSA-1531	HYI	2	-0.257874	0.0708599	-0.142555	0.230623	Rest of genes
STRG-HSA-15316	BNIP3P1	2	0.144187	0.552361	0.75779	0.105208	Rest of genes
STRG-HSA-15317	PRKD1	2	0.0410051	0.816132	0.0988256	0.533632	Rest of genes
STRG-HSA-1532	PTPRF	2	-0.596369	0.0666688	-0.30911	0.24321	Rest of genes
STRG-HSA-15327	G2E3	2	0.0430846	0.738282	0.0199027	0.857294	Rest of genes
STRG-HSA-1533	AL451062.3	2	-0.0648973	0.269068	-0.0460313	0.295909	Rest of genes
STRG-HSA-15330	SCFD1	2	0.169735	0.00118577	0.180391	0.00164144	Rest of genes
STRG-HSA-15340	STRN3	2	-0.00835733	0.956429	-0.0960138	0.0719589	Rest of genes
STRG-HSA-15344	AP4S1	2	-0.118475	0.209643	0.00524225	0.978353	Rest of genes
STRG-HSA-15347	HECTD1	2	0.0633629	0.601962	-0.0213964	0.784825	Rest of genes
STRG-HSA-1535	KDM4A-AS1	2	-0.072399	0.901959	0.382687	0.559115	Rest of genes
STRG-HSA-15353	HEATR5A	2	0.191333	0.089872	-0.10078	0.186861	Rest of genes
STRG-HSA-15356	NUBPL	2	-0.120815	0.449663	-0.0430641	0.695222	Rest of genes
STRG-HSA-15362	ARHGAP5	2	0.409855	0.00549894	0.0581938	0.637341	Rest of genes
STRG-HSA-15366	STRG-HSA-15366	2	-0.200717	0.438844	0.250144	0.627995	Rest of genes
STRG-HSA-15370	AKAP6	2	0.0907371	0.711359	0.0309289	0.790899	Rest of genes
STRG-HSA-15379	EGLN3	2	0.286315	0.329294	-0.105225	0.619617	Cardiac enriched
STRG-HSA-15380	STRG-HSA-15380	0	-1.28313	0.00125296	-2.17371	5.10082e-14	Young gene
STRG-HSA-15389	EAPP	2	0.0899273	0.39573	0.0738659	0.568341	Rest of genes
STRG-HSA-15392	SNX6	2	0.187499	0.0526409	0.28211	0.00130286	Rest of genes
STRG-HSA-15395	CFL2	2	0.426722	0.0391572	-0.414242	0.000175589	Cardiac enriched
STRG-HSA-15398	BAZ1A	2	0.409651	0.0379044	0.0612465	0.537254	Rest of genes
STRG-HSA-15409	SRP54	2	0.0634016	0.301712	0.0348669	0.685398	Rest of genes
STRG-HSA-15412	FAM177A1	2	0.0871893	0.567138	-0.381597	1.29592e-05	Rest of genes
STRG-HSA-15413	PPP2R3C	2	0.0572604	0.633686	0.0907143	0.20479	Rest of genes
STRG-HSA-15415	AL121594.1	2	0.172268	0.0470055	0.250487	3.38678e-05	Rest of genes
STRG-HSA-15422	NFKBIA	2	0.241639	0.273931	0.562871	0.000902268	Rest of genes
STRG-HSA-15425	RALGAPA1	2	0.223527	0.0230545	0.0619101	0.304928	Rest of genes
STRG-HSA-15431	BRMS1L	2	0.0331516	0.802173	0.107011	0.161573	Rest of genes
STRG-HSA-15438	MBIP	2	0.0950207	0.248598	0.241089	0.00913519	Rest of genes
STRG-HSA-1545	IPO13	2	0.0449355	0.798673	0.0389632	0.746429	Rest of genes
STRG-HSA-15455	SLC25A21-AS1	2	-0.215984	0.339654	0.365118	0.157225	Rest of genes
STRG-HSA-1547	DPH2	2	0.442973	0.00112657	0.2868	0.00846269	Rest of genes
STRG-HSA-1548	ATP6V0B	2	0.248899	0.0105737	0.348947	6.48367e-09	Rest of genes
STRG-HSA-15486	SEC23A	2	0.222289	0.0414285	0.0461467	0.636202	Rest of genes
STRG-HSA-1549	B4GALT2	2	0.187837	0.0170036	-0.221482	0.0407553	Rest of genes
STRG-HSA-15490	GEMIN2	2	0.281778	0.00483012	0.322075	0.007312	Rest of genes
STRG-HSA-15491	STRG-HSA-15491	2	-0.640009	0.000644733	0.108769	0.575088	Rest of genes
STRG-HSA-15493	TRAPPC6B	2	-0.0505059	0.457	0.134675	0.0999033	Rest of genes
STRG-HSA-15497	PNN	2	-0.0215889	0.880435	-0.152948	0.091127	Rest of genes
STRG-HSA-15498	STRG-HSA-15498	2	0.685324	0.0122703	0.0344085	0.968805	Rest of genes
STRG-HSA-155	NADK	2	-0.0199918	0.897628	0.200071	0.0175675	Rest of genes
STRG-HSA-15501	MIA2	2	-0.0067634	0.96525	-0.019734	0.904917	Rest of genes
STRG-HSA-15506	FBXO33	2	-0.0392759	0.726117	0.154229	0.0758999	Rest of genes
STRG-HSA-15512	AL121821.2	2	-0.142268	0.657915	0.0711737	0.901326	Rest of genes
STRG-HSA-1553	SLC6A9	2	0.919926	0.00358904	-0.688763	0.00159986	Rest of genes
STRG-HSA-15540	C14orf28	2	0.0356077	0.855056	-0.208558	0.0178067	Rest of genes
STRG-HSA-15542	KLHL28	2	0.0805348	0.565146	0.0395024	0.67785	Rest of genes
STRG-HSA-15544	TOGARAM1	2	-0.21953	0.0398557	0.016165	0.885178	Rest of genes
STRG-HSA-15546	PRPF39	2	0.0290633	0.75817	0.0128821	0.893565	Rest of genes
STRG-HSA-15550	FKBP3	2	0.202281	0.0859164	0.338343	4.79543e-06	Rest of genes
STRG-HSA-15551	FANCM	2	-0.0827634	0.543921	-0.147075	0.253756	Rest of genes
STRG-HSA-15558	MIS18BP1	2	-0.262292	0.0289536	-0.187795	0.090062	Rest of genes
STRG-HSA-15577	LINC00648	2	0.0365642	0.968922	2.12477	0.00643762	Cardiac enriched
STRG-HSA-156	GNB1	2	0.244223	0.000180869	8.76426e-05	0.999575	Rest of genes
STRG-HSA-15602	RPS29	2	0.293422	0.0215487	0.851212	3.81882e-09	Rest of genes
STRG-HSA-15608	LRR1	2	0.225531	0.0488104	0.364723	0.000170366	Rest of genes
STRG-HSA-1561	DMAP1	2	-0.074115	0.381441	-0.0969423	0.150518	Rest of genes
STRG-HSA-15611	RPL36AL	2	0.614145	5.71996e-06	0.367368	0.000454771	Rest of genes
STRG-HSA-15614	DNAAF2	2	0.177362	0.0149807	0.259611	0.00222908	Rest of genes
STRG-HSA-15618	POLE2	2	0.0714088	0.811799	0.234311	0.445548	Rest of genes
STRG-HSA-15625	KLHDC1	2	-0.475839	0.000211341	0.32873	2.94779e-05	Rest of genes
STRG-HSA-15627	KLHDC2	2	-0.0356685	0.826108	0.041508	0.613282	Rest of genes
STRG-HSA-15629	NEMF	2	-0.0673652	0.430039	-0.0788834	0.350734	Rest of genes
STRG-HSA-1563	ERI3	2	0.174677	0.00943258	0.102912	0.168107	Rest of genes
STRG-HSA-15636	AL627171.2	2	0.605659	0.124015	0.543486	5.28718e-05	Rest of genes
STRG-HSA-15640	ARF6	2	0.381927	0.000292759	0.164478	0.0316199	Rest of genes
STRG-HSA-15648	SOS2	2	0.0485806	0.735323	-0.158103	0.0436656	Rest of genes
STRG-HSA-15649	L2HGDH	2	-0.194434	0.2658	0.0850571	0.535407	Rest of genes
STRG-HSA-15651	DMAC2L	2	0.0925964	0.627705	-0.0794175	0.699084	Rest of genes
STRG-HSA-15661	MAP4K5	2	0.13404	0.235383	-0.101931	0.160719	Rest of genes
STRG-HSA-15668	SAV1	2	-0.0167444	0.852268	-0.00131266	0.989724	Rest of genes
STRG-HSA-15671	NIN	2	-0.146659	0.295615	-0.152125	0.15167	Rest of genes
STRG-HSA-15679	PYGL	2	0.37517	0.0983776	0.700455	2.88715e-05	Rest of genes
STRG-HSA-1568	RNF220	2	0.22115	8.64327e-05	0.0692863	0.28826	Rest of genes
STRG-HSA-15695	TRIM9	2	0.818977	0.00037609	0.611381	4.47733e-06	Rest of genes
STRG-HSA-15699	TMX1	2	0.3687	0.000973102	0.218687	0.0128184	Rest of genes
STRG-HSA-1570	TMEM53	2	0.389827	0.000781718	0.503007	2.65122e-06	Rest of genes
STRG-HSA-15710	FRMD6	2	0.385321	0.0717003	0.37037	0.0277975	Rest of genes
STRG-HSA-15721	GNG2	2	0.269702	0.21582	0.350346	0.0266733	Rest of genes
STRG-HSA-15724	RTRAF	2	0.317167	0.000984643	0.335536	1.32657e-07	Rest of genes
STRG-HSA-15725	NID2	2	-0.107541	0.530047	0.134437	0.292408	Rest of genes
STRG-HSA-15737	TXNDC16	2	-0.231667	0.0621596	0.0467253	0.736732	Rest of genes
STRG-HSA-15738	GPR137C	2	-0.430588	0.0196004	-0.701314	3.35494e-06	Rest of genes
STRG-HSA-15742	ERO1A	2	0.235138	0.187376	0.212533	0.000820716	Rest of genes
STRG-HSA-15744	PSMC6	2	0.144818	0.101562	0.166142	0.00418659	Rest of genes
STRG-HSA-15746	GNPNAT1	2	0.753105	1.29588e-05	0.269068	0.0147779	Rest of genes
STRG-HSA-1575	KIF2C	2	0.0568312	0.842906	0.0416365	0.927568	Rest of genes
STRG-HSA-15752	FERMT2	2	0.559933	4.15121e-07	0.00404122	0.972457	Rest of genes
STRG-HSA-15757	DDHD1	2	-0.0984437	0.302446	-0.0714659	0.277449	Rest of genes
STRG-HSA-15759	BMP4	2	-0.11716	0.659291	-0.0720417	0.758837	Rest of genes
STRG-HSA-15761	CDKN3	2	0.535304	0.0507378	0.781735	0.000209357	Rest of genes
STRG-HSA-15763	CNIH1	2	0.31426	5.50453e-05	0.187986	0.000573244	Rest of genes
STRG-HSA-15766	CGRRF1	2	0.279998	0.000729999	0.309551	0.00037267	Rest of genes
STRG-HSA-1577	RPS8	2	0.477233	0.000148493	0.576242	7.8304e-11	Rest of genes
STRG-HSA-15771	SAMD4A	2	-0.315792	0.0307249	-0.844829	3.98077e-19	Cardiac enriched
STRG-HSA-15772	AL133444.1	2	0.605242	0.0881071	2.26406	1.37036e-21	Cardiac enriched
STRG-HSA-15778	WDHD1	2	-0.119897	0.447637	-0.149796	0.320925	Rest of genes
STRG-HSA-1578	STRG-HSA-1578	2	1.04833	0.220336	-0.00297412	0.999379	Rest of genes
STRG-HSA-15780	SOCS4	2	0.0808148	0.567184	-0.228221	0.0175117	Rest of genes
STRG-HSA-15781	MAPK1IP1L	2	0.240944	0.0180982	0.0387171	0.690444	Rest of genes
STRG-HSA-15783	LGALS3	2	0.462684	0.000348719	0.932781	7.23429e-17	Rest of genes
STRG-HSA-15790	DLGAP5	2	-0.539521	0.399054	0.35705	0.740436	Rest of genes
STRG-HSA-15793	FBXO34	2	0.076846	0.4069	0.0246397	0.81765	Rest of genes
STRG-HSA-15799	ATG14	2	-0.283267	0.00120324	-0.24948	2.01689e-05	Rest of genes
STRG-HSA-1580	PLK3	2	0.310282	0.321354	0.185843	0.270448	Rest of genes
STRG-HSA-15807	KTN1	2	0.0931208	0.47565	-0.0473138	0.811097	Rest of genes
STRG-HSA-1582	BTBD19	2	-0.664444	0.00470259	-0.45493	0.00415587	Rest of genes
STRG-HSA-15837	EXOC5	2	0.134702	0.161893	0.0557864	0.447262	Rest of genes
STRG-HSA-15838	AP5M1	2	0.169349	0.0750684	0.24686	3.89195e-06	Rest of genes
STRG-HSA-15840	NAA30	2	0.100554	0.255654	-0.0226283	0.808094	Rest of genes
STRG-HSA-15846	ARMH4	2	-0.272159	0.000944134	-0.00187001	0.989672	Rest of genes
STRG-HSA-1585	EIF2B3	2	0.278844	0.0126076	0.36055	9.65316e-06	Rest of genes
STRG-HSA-15853	ACTR10	2	0.0869699	0.357953	0.190923	0.00613629	Rest of genes
STRG-HSA-15856	PSMA3	2	0.49593	5.85373e-07	0.434655	5.10268e-09	Rest of genes
STRG-HSA-15867	ARID4A	2	0.197278	0.152501	-0.252837	0.00571339	Rest of genes
STRG-HSA-15872	TIMM9	2	0.534301	1.26983e-07	0.258807	0.000487192	Rest of genes
STRG-HSA-15874	KIAA0586	2	0.0173323	0.873851	-0.0270713	0.765392	Rest of genes
STRG-HSA-15877	LINC01500	2	0.132463	0.765355	-0.100821	0.819595	Rest of genes
STRG-HSA-1588	HECTD3	2	0.114157	0.209024	-0.255491	0.000238757	Rest of genes
STRG-HSA-15884	DAAM1	2	0.141529	0.261592	0.00872053	0.949374	Rest of genes
STRG-HSA-15887	STRG-HSA-15887	0	0.0717141	0.885523	-0.0865257	0.867951	Young gene
STRG-HSA-1589	UROD	2	0.21926	0.0246724	0.135642	0.216191	Rest of genes
STRG-HSA-15895	CCDC175	2	0.260998	0.0143169	-0.132018	0.190889	Rest of genes
STRG-HSA-15898	JKAMP	2	0.0349671	0.608285	0.250098	0.000536815	Rest of genes
STRG-HSA-1590	ZSWIM5	2	-0.341687	0.0294998	-0.195144	0.301539	Rest of genes
STRG-HSA-15907	DHRS7	2	0.543902	8.13044e-07	0.442332	1.71644e-06	Rest of genes
STRG-HSA-15911	PPM1A	2	-0.0154625	0.906494	-0.193762	0.00951852	Rest of genes
STRG-HSA-15923	SIX4	2	-0.0770672	0.762009	0.287107	0.352174	Rest of genes
STRG-HSA-15925	MNAT1	2	0.0161349	0.846642	-0.0658853	0.417763	Rest of genes
STRG-HSA-15928	TRMT5	2	0.0882091	0.337981	0.0206368	0.84564	Rest of genes
STRG-HSA-15945	HIF1A	2	0.409692	0.0275974	0.185769	0.0543162	Rest of genes
STRG-HSA-15946	HIF1A-AS3	2	-0.574386	0.00181465	0.391452	0.0407573	Rest of genes
STRG-HSA-15952	PPP2R5E	2	0.161753	0.0467023	-0.0109064	0.88087	Rest of genes
STRG-HSA-15959	WDR89	2	0.381548	8.48233e-05	0.0747675	0.597908	Rest of genes
STRG-HSA-15961	HSPE1P2	2	0.5398	0.013044	-0.708904		Rest of genes
STRG-HSA-15967	SGPP1	2	0.176676	0.192221	0.256107	0.000565677	Rest of genes
STRG-HSA-15968	SYNE2	2	-0.0323756	0.863251	0.149161	0.252946	Rest of genes
STRG-HSA-1597	AL451136.1	2	-0.0254246	0.867125	-0.0181295	0.897779	Rest of genes
STRG-HSA-1598	TOE1	2	0.219237	0.0331063	0.196482	0.208478	Rest of genes
STRG-HSA-15984	MTHFD1	2	0.0461336	0.775453	0.331512	0.000169501	Rest of genes
STRG-HSA-15987	ZBTB25	2	-0.306559	0.00534796	-0.5115	3.17228e-22	Rest of genes
STRG-HSA-15988	AKAP5	2	-0.232692	0.491937	-0.145744	0.612552	Rest of genes
STRG-HSA-15989	ZBTB1	2	-0.31251	2.54951e-06	-0.165888	0.0195566	Rest of genes
STRG-HSA-15991	STRG-HSA-15991	0	0.425618		-0.308134		Young gene
STRG-HSA-15993	HSPA2	2	-0.413061	0.266977	-1.36268	3.71681e-07	Rest of genes
STRG-HSA-15996	PLEKHG3	2	-0.0561361	0.788149	-0.202797	0.100961	Rest of genes
STRG-HSA-15997	SPTB	2	-0.152524	0.21475	-0.339629	0.00295092	Rest of genes
STRG-HSA-15999	CHURC1-FNTB	2	0.149085	0.15323	0.24682	0.00184325	Rest of genes
STRG-HSA-16001	RAB15	2	0.65178	0.0383251	0.307642	0.0952073	Rest of genes
STRG-HSA-16006	MAX	2	0.133006	0.144183	0.0945997	0.0920143	Rest of genes
STRG-HSA-16016	YBX1P1	2	0.24467	0.40027	0.136158	0.784487	Rest of genes
STRG-HSA-1602	CCDC163	2	-0.0880838	0.879746	-0.214746	0.765503	Rest of genes
STRG-HSA-16022	GPHN	2	-0.0579255	0.565774	0.0659815	0.535709	Rest of genes
STRG-HSA-16027	ATP6V1D	2	0.0935973	0.543204	0.161073	0.0702213	Rest of genes
STRG-HSA-16029	EIF2S1	2	0.379673	7.45429e-06	0.0785732	0.129939	Rest of genes
STRG-HSA-16032	PLEKHH1	2	-0.0672832	0.750768	0.603616	0.000415212	Rest of genes
STRG-HSA-16033	PIGH	2	0.376341	1.8027e-05	0.575477	1.73567e-07	Rest of genes
STRG-HSA-16034	ARG2	2	0.376044	0.439813	0.914306	0.0959183	Young cardiac enrichment
STRG-HSA-16038	AL049779.1	2	0.194171	0.000568676	0.145501	0.0238537	Rest of genes
STRG-HSA-1604	PRDX1	2	0.4333	4.35577e-05	0.46719	2.69988e-10	Rest of genes
STRG-HSA-16046	ZFYVE26	2	-0.189877	0.00536737	-0.0584515	0.284621	Rest of genes
STRG-HSA-16059	STRG-HSA-16059	2	1.1613		-1.647	0.132729	Rest of genes
STRG-HSA-1606	AKR1A1	2	0.296311	0.0027114	0.317925	1.99902e-06	Rest of genes
STRG-HSA-16074	ZFP36L1	2	0.263581	0.229933	-0.00954382	0.96478	Rest of genes
STRG-HSA-16080	ACTN1	2	0.165881	0.418929	-0.807233	2.57278e-05	Rest of genes
STRG-HSA-16084	DCAF5	2	-0.0476527	0.534299	-0.178047	0.00276123	Rest of genes
STRG-HSA-16089	EXD2	2	0.116037	0.0558986	-0.0177805	0.834618	Rest of genes
STRG-HSA-16092	GALNT16	2	0.0807484	0.693199	0.52392	0.006141	Rest of genes
STRG-HSA-16093	STRG-HSA-16093	0	0.657973	0.447191	0.0149534		Young gene
STRG-HSA-16095	ERH	2	0.430006	1.41617e-06	-0.0671148	0.559935	Rest of genes
STRG-HSA-16096	SLC39A9	2	0.171485	0.0108734	0.169583	0.0364012	Rest of genes
STRG-HSA-16102	SUSD6	2	0.136937	0.100298	-0.0896325	0.274466	Rest of genes
STRG-HSA-16104	SRSF5	2	-0.27027	0.00405784	-0.0268387	0.772111	Rest of genes
STRG-HSA-16106	RPL7AP6	2	-0.263524	0.820257	-0.399753		Rest of genes
STRG-HSA-16108	COX16	2	0.102684	0.189861	-0.122755	0.0573624	Rest of genes
STRG-HSA-1611	NASP	2	-0.204293	0.012599	-0.140939	0.0309141	Rest of genes
STRG-HSA-16128	AL357153.3	2	0.247095	6.71297e-05	0.0584634	0.373538	Rest of genes
STRG-HSA-16134	TTC9	2	-0.540132	0.00390473	-1.23595	3.60448e-12	Rest of genes
STRG-HSA-16137	AC004816.1	2	-0.0280717	0.93407	0.252465	0.444876	Rest of genes
STRG-HSA-16140	PCNX1	2	0.0717169	0.544998	-0.0434831	0.573271	Rest of genes
STRG-HSA-16148	AC005476.2	2	-0.0315495	0.945402	-0.621109	0.53308	Rest of genes
STRG-HSA-16149	SIPA1L1	2	-0.107785	0.359873	-0.396627	0.0001534	Rest of genes
STRG-HSA-1615	CCDC17	2	-0.246707	0.296408	0.0782762	0.705178	Rest of genes
STRG-HSA-16156	RGS6	2	-0.268526	0.0931742	-0.514776	4.78791e-05	Rest of genes
STRG-HSA-16168	DPF3	2	-0.32664	0.0990792	0.0437707	0.763979	Rest of genes
STRG-HSA-16173	DCAF4	2	0.598135	1.7927e-07	-0.0490986	0.743226	Rest of genes
STRG-HSA-16176	ZFYVE1	2	-0.124434	0.0617732	-0.119483	0.067338	Rest of genes
STRG-HSA-16178	RBM25	2	0.0416281	0.648983	-0.081934	0.267561	Rest of genes
STRG-HSA-1618	GPBP1L1	2	-0.0294794	0.583798	-0.122328	0.011691	Rest of genes
STRG-HSA-16180	STRG-HSA-16180	2	0.314701	0.0544039	-0.309538	0.139986	Rest of genes
STRG-HSA-16181	STRG-HSA-16181	2	0.046938	0.810922	-0.542319	0.287903	Rest of genes
STRG-HSA-16182	PSEN1	2	0.082999	0.229815	0.150418	0.00911898	Rest of genes
STRG-HSA-16189	NUMB	2	0.111955	0.111306	-0.0672569	0.189747	Rest of genes
STRG-HSA-16195	RIOX1	2	0.0949906	0.339507	0.154604	0.0682213	Rest of genes
STRG-HSA-16208	ACOT2	2	0.154591	0.418522	0.0042807	0.987418	Rest of genes
STRG-HSA-16219	DNAL1	2	-0.0951564	0.353899	-0.0810926	0.37722	Rest of genes
STRG-HSA-1622	TMEM69	2	0.239009	0.0232357	-0.0381263	0.757783	Rest of genes
STRG-HSA-16224	ELMSAN1	2	-0.255124	0.00487126	0.0722824	0.385309	Rest of genes
STRG-HSA-16227	AC005520.1	2	-0.0133863	0.907234	-0.0206608	0.849896	Rest of genes
STRG-HSA-16237	ENTPD5	2	-0.194346	0.0219468	-0.0420498	0.830749	Rest of genes
STRG-HSA-16240	ALDH6A1	2	-0.29399	0.0602443	0.0538044	0.769612	Rest of genes
STRG-HSA-16242	LIN52	2	-0.16732	0.185716	-0.0125885	0.932199	Rest of genes
STRG-HSA-16246	ABCD4	2	-0.237075	0.0302781	-0.143254	0.0308098	Rest of genes
STRG-HSA-16258	NPC2	2	0.138451	0.382531	0.490572	9.56102e-06	Rest of genes
STRG-HSA-1626	IPP	2	-0.255449	0.0491339	-0.113975	0.13496	Rest of genes
STRG-HSA-16260	ISCA2	2	0.13211	0.375146	0.278244	0.000743866	Rest of genes
STRG-HSA-16262	LTBP2	2	-0.686238	0.0544039	-0.893518	0.000741046	Rest of genes
STRG-HSA-16266	AREL1	2	0.0778038	0.401996	0.0777269	0.179447	Rest of genes
STRG-HSA-16269	FCF1	2	0.112785	0.0938387	-0.0268289	0.78448	Rest of genes
STRG-HSA-1627	MAST2	2	-0.102005	0.563155	0.225111	0.0032687	Cardiac enriched
STRG-HSA-16270	YLPM1	2	-0.354078	8.82277e-05	-0.304039	1.68755e-10	Rest of genes
STRG-HSA-16274	DLST	2	-0.0546368	0.679362	-0.00671539	0.956249	Rest of genes
STRG-HSA-16275	RPS6KL1	2	-0.380011	0.00136338	-0.0154691	0.910008	Rest of genes
STRG-HSA-16276	PGF	2	0.749401	0.00116284	-0.856957	2.9365e-05	Rest of genes
STRG-HSA-16278	EIF2B2	2	0.44606	2.97386e-07	0.0221104	0.901453	Rest of genes
STRG-HSA-16280	STRG-HSA-16280	0	0.0037577	0.993576	-0.299561	0.37484	Young gene
STRG-HSA-16283	MLH3	2	0.0211659	0.791014	0.02018	0.798858	Rest of genes
STRG-HSA-16288	ACYP1	2	0.0607753	0.70677	-0.127019	0.311308	Rest of genes
STRG-HSA-16290	NEK9	2	-0.257036	0.000328503	-0.152728	0.00657832	Rest of genes
STRG-HSA-16293	TMED10	2	0.0487602	0.643314	0.116531	0.0829916	Rest of genes
STRG-HSA-163	PRKCZ	2	-0.0478983	0.832383	0.024347	0.912928	Rest of genes
STRG-HSA-16304	FOS	2	0.910382	0.204288	-1.25473	0.00632112	Cardiac enriched
STRG-HSA-16309	JDP2	2	0.32825	0.01655	0.553652	4.95502e-13	Rest of genes
STRG-HSA-16312	TTLL5	2	0.00993553	0.910603	-0.00741511	0.941929	Rest of genes
STRG-HSA-16316	ERG28	2	0.160438	0.110278	-0.00453416	0.980616	Rest of genes
STRG-HSA-16319	TGFB3	2	0.0213065	0.926054	-0.721406	3.19693e-09	Rest of genes
STRG-HSA-1632	AL358075.4	2	0.120436	0.591571	0.52218	1.8208e-14	Rest of genes
STRG-HSA-16332	ESRRB	2	-0.0321891	0.73226	0.082035	0.163172	Rest of genes
STRG-HSA-16346	VASH1	2	-0.300424	0.0918031	-0.655803	1.95739e-06	Rest of genes
STRG-HSA-16349	ANGEL1	2	-0.0056689	0.95841	0.0336296	0.672328	Rest of genes
STRG-HSA-16367	TMEM63C	2	-0.0671353	0.68778	0.0174931	0.875817	Rest of genes
STRG-HSA-16377	POMT2	2	-3.94757e-05	0.999884	0.00315742	0.985208	Rest of genes
STRG-HSA-16378	GSTZ1	2	0.249433	0.206382	0.199297	0.303424	Rest of genes
STRG-HSA-1638	POMGNT1	2	-0.0127092	0.906258	-0.138995	0.132918	Rest of genes
STRG-HSA-16381	TMED8	2	-0.133536	0.254614	0.269545	6.08828e-05	Rest of genes
STRG-HSA-16388	VIPAS39	2	-0.108923	0.255172	0.000847797	0.994165	Rest of genes
STRG-HSA-16389	AHSA1	2	0.303333	0.0127675	0.260236	0.030298	Rest of genes
STRG-HSA-16391	SPTLC2	2	0.137974	0.208996	-0.158836	0.0413076	Rest of genes
STRG-HSA-16393	ALKBH1	2	0.191565	0.025206	0.212054	0.00365762	Rest of genes
STRG-HSA-16396	SLIRP	2	0.606481	1.14462e-05	0.587755	5.8513e-11	Rest of genes
STRG-HSA-16397	SNW1	2	0.15362	0.00487988	0.0529145	0.517737	Rest of genes
STRG-HSA-16402	ADCK1	2	-0.24766	0.0468137	0.179932	0.294925	Rest of genes
STRG-HSA-16420	DIO2	2	0.0516496	0.912068	-0.603235	0.00461632	Rest of genes
STRG-HSA-16436	GTF2A1	2	-0.00462233	0.975705	-0.126717	0.0415085	Rest of genes
STRG-HSA-16442	SEL1L	2	0.20856	0.0622648	0.0504786	0.64159	Rest of genes
STRG-HSA-16445	ENSAP2	2	0.0581613	0.853599	-0.0775323	0.946791	Rest of genes
STRG-HSA-16455	FLRT2	2	0.0634859	0.89128	-0.477343	0.0638837	Rest of genes
STRG-HSA-1646	LRRC41	2	0.0534979	0.447895	-0.0375665	0.619812	Rest of genes
STRG-HSA-16467	GALC	2	-0.0653157	0.46993	0.272142	0.00261124	Rest of genes
STRG-HSA-16471	SPATA7	2	-0.0938349	0.4845	0.469478	2.57791e-05	Rest of genes
STRG-HSA-16475	PTPN21	2	-0.357961	0.000693564	-0.587205	2.31915e-12	Rest of genes
STRG-HSA-16479	ZC3H14	2	0.00976014	0.897296	0.101248	0.0104198	Rest of genes
STRG-HSA-16481	TTC8	2	-0.11348	0.33099	-0.1301	0.251465	Rest of genes
STRG-HSA-16484	AL137230.2	2	0.0802537	0.510563	-0.0970593	0.354399	Rest of genes
STRG-HSA-165	FAAP20	2	0.134621	0.122543	-0.0540906	0.646785	Rest of genes
STRG-HSA-16501	TDP1	2	0.229136	0.113579	0.0511109	0.819557	Rest of genes
STRG-HSA-16507	PSMC1	2	-0.0712649	0.673019	-0.160486	0.328023	Rest of genes
STRG-HSA-16511	CALM1	2	0.214929	0.00857623	0.036465	0.787203	Rest of genes
STRG-HSA-16513	TTC7B	2	0.0477526	0.596991	-0.148508	0.018096	Rest of genes
STRG-HSA-16524	DGLUCY	2	-0.161778	0.270861	-0.00541489	0.973343	Cardiac enriched
STRG-HSA-1653	UQCRH	2	0.27764	0.127307	0.333423	0.00274918	Rest of genes
STRG-HSA-16536	PPP4R3A	2	0.134737	0.142901	-0.018365	0.791021	Rest of genes
STRG-HSA-16544	TRIP11	2	-0.0485078	0.692316	-0.0324735	0.908523	Rest of genes
STRG-HSA-1655	NSUN4	2	0.0467985	0.595235	0.10658	0.181863	Rest of genes
STRG-HSA-16550	NDUFB1	2	0.639926	0.000216327	0.675989	2.36657e-09	Rest of genes
STRG-HSA-16551	CPSF2	2	-0.0822476	0.3887	0.0119198	0.908497	Rest of genes
STRG-HSA-16555	RIN3	2	0.261644	0.0322328	-0.265282	0.00838711	Rest of genes
STRG-HSA-16558	LGMN	2	0.116857	0.363407	0.778275	2.68409e-20	Rest of genes
STRG-HSA-16559	GOLGA5	2	0.117391	0.0862288	0.00100835	0.996028	Rest of genes
STRG-HSA-16564	ITPK1	2	0.17004	0.170956	-0.0137109	0.933763	Rest of genes
STRG-HSA-16566	MOAP1	2	-0.217553	0.0781507	-0.108112	0.131177	Rest of genes
STRG-HSA-16568	AL110118.2	2	0.306695	7.70835e-05	0.187338	0.00633405	Rest of genes
STRG-HSA-16572	GON7	2	0.321807	0.00334861	0.58814	1.29549e-09	Rest of genes
STRG-HSA-16574	BTBD7	2	0.00196949	0.984834	-0.115296	0.0129274	Rest of genes
STRG-HSA-16577	UNC79	2	-0.0941402	0.68782	-0.015956	0.972858	Rest of genes
STRG-HSA-16583	PRIMA1	2	0.613249	0.00250646	1.11139	3.8926e-09	Rest of genes
STRG-HSA-16585	ASB2	2	0.0949195	0.718117	0.163954	0.423333	Cardiac enriched
STRG-HSA-16592	DDX24	2	-0.0243381	0.83922	-0.0324882	0.756197	Rest of genes
STRG-HSA-16596	IFI27L1	2	-0.187352	0.0866037	0.124304	0.269752	Rest of genes
STRG-HSA-16597	IFI27	2	0.529304	0.0136494	0.38299	0.0115694	Rest of genes
STRG-HSA-16598	IFI27L2	2	0.149695	0.478943	-0.116695	0.451197	Rest of genes
STRG-HSA-16603	SERPINA1	2	0.401406	0.46219	0.247333	0.550967	Rest of genes
STRG-HSA-16604	AL049839.2	2	1.73166	0.000360351	3.26633	6.04258e-12	Rest of genes
STRG-HSA-16612	DICER1	2	0.398828	0.00525568	-0.134112	0.0101816	Rest of genes
STRG-HSA-16615	CLMN	2	-0.201368	0.287785	-0.0856738	0.633588	Rest of genes
STRG-HSA-16624	GLRX5	2	0.209138	0.101602	0.454355	7.65998e-07	Rest of genes
STRG-HSA-16629	TUNAR	2	-0.384277		-0.72034		Rest of genes
STRG-HSA-16631	C14orf132	2	-0.923523	0.0141356	-1.78118	2.98608e-15	Rest of genes
STRG-HSA-16632	AL355102.2	2	-0.0669098	0.929957	0.339056	0.334178	Rest of genes
STRG-HSA-16638	ATG2B	2	-0.121116	0.206382	-0.140808	0.00330391	Rest of genes
STRG-HSA-16646	GSKIP	2	0.305057	0.00182398	0.163721	0.165731	Rest of genes
STRG-HSA-16654	PAPOLA	2	0.209583	0.0525323	0.125207	0.069211	Rest of genes
STRG-HSA-16655	VRK1	2	-0.0294401	0.832544	0.356264	0.000850047	Rest of genes
STRG-HSA-16669	SETD3	2	0.047985	0.674318	-0.26726	6.6753e-05	Rest of genes
STRG-HSA-1667	MKNK1	2	-0.19866	0.0070904	-0.13434	0.0191392	Rest of genes
STRG-HSA-16671	CCNK	2	0.0190957	0.893493	0.133023	0.037507	Rest of genes
STRG-HSA-16672	CCDC85C	2	0.256856	0.0737498	0.159787	0.335253	Rest of genes
STRG-HSA-16680	CYP46A1	2	-0.742497	1.07907e-07	-0.11951	0.469799	Rest of genes
STRG-HSA-16682	EML1	2	0.23233	0.0747078	0.467512	8.52322e-10	Rest of genes
STRG-HSA-16683	EVL	2	-0.339182	0.00205742	-0.267119	0.172733	Rest of genes
STRG-HSA-1669	ATPAF1	2	0.0668974	0.678146	0.0574889	0.594129	Rest of genes
STRG-HSA-16693	YY1	2	0.0432214	0.545147	0.041299	0.544334	Rest of genes
STRG-HSA-16695	SLC25A29	2	-0.516894	0.000161194	-0.174759	0.21519	Rest of genes
STRG-HSA-16697	WARS	2	0.459103	0.0109634	0.564084	0.000587864	Rest of genes
STRG-HSA-16701	WDR25	2	0.187192	0.0434455	0.118617	0.256133	Rest of genes
STRG-HSA-16706	BEGAIN	2	-0.694758	0.00172098	-0.336585	0.313753	Rest of genes
STRG-HSA-16711	DLK1	2	2.16399	2.87191e-05	1.36461	0.101208	Rest of genes
STRG-HSA-16713	STRG-HSA-16713	2	2.09651		0.900091		Rest of genes
STRG-HSA-16714	MEG8	2	-0.9891	2.02139e-07	0.447522	0.0146492	Rest of genes
STRG-HSA-16722	RTL1	2	-0.195862		-0.823401		Rest of genes
STRG-HSA-1673	EFCAB14	2	0.0959758	0.162739	-0.0888625	0.260214	Rest of genes
STRG-HSA-1674	CYP4B1	2	0.41878	0.574587	3.46709	7.10099e-13	Young cardiac enrichment
STRG-HSA-16771	DIO3	2	0.214166	0.828013	1.18434	0.169612	Rest of genes
STRG-HSA-16775	PPP2R5C	2	0.227907	0.00324519	0.228481	5.65101e-05	Rest of genes
STRG-HSA-16787	DYNC1H1	2	-0.242883	0.00530496	-0.191766	0.0177427	Rest of genes
STRG-HSA-16791	HSP90AA1	2	0.632474	0.000235984	0.261038	0.128614	Rest of genes
STRG-HSA-16795	STRG-HSA-16795	2	0.941518	0.0050994	0.275449	0.590099	Rest of genes
STRG-HSA-16797	WDR20	2	0.0544983	0.427731	0.0962985	0.0376576	Rest of genes
STRG-HSA-16801	ZNF839	2	-0.15352	0.0848986	0.0313814	0.778204	Rest of genes
STRG-HSA-16802	CINP	2	0.241658	0.00796605	0.187422	0.00903324	Rest of genes
STRG-HSA-16803	TECPR2	2	-0.0763641	0.402935	-0.0158352	0.880618	Rest of genes
STRG-HSA-16805	ANKRD9	2	0.156757	0.291179	0.0466857	0.76268	Rest of genes
STRG-HSA-16806	RCOR1	2	-0.0163595	0.881182	-0.0755976	0.402371	Rest of genes
STRG-HSA-16811	TRAF3	2	-0.0761172	0.638363	-0.22692	0.0253602	Rest of genes
STRG-HSA-16815	CDC42BPB	2	-0.218696	0.0014987	-0.17339	0.00716087	Rest of genes
STRG-HSA-16820	TNFAIP2	2	-0.121013	0.641273	0.686069	1.58157e-06	Rest of genes
STRG-HSA-16824	EIF5	2	0.403689	0.00311713	0.188984	0.0174353	Rest of genes
STRG-HSA-16829	MARK3	2	-0.0275136	0.856905	0.544114	1.17372e-15	Rest of genes
STRG-HSA-16833	CKB	2	0.174413	0.478337	0.914659	3.54645e-06	Rest of genes
STRG-HSA-16835	TRMT61A	2	0.574634	1.11832e-05	-0.1626	0.208328	Rest of genes
STRG-HSA-16839	KLC1	2	-0.0629452	0.365995	-0.242619	8.80659e-08	Rest of genes
STRG-HSA-16840	BAG5	2	0.153411	0.0386639	-0.0256408	0.817946	Rest of genes
STRG-HSA-16846	XRCC3	2	-0.315359	0.0130061	-0.37676	0.00244846	Rest of genes
STRG-HSA-16847	ZFYVE21	2	-0.083686	0.236327	-0.129059	0.0252537	Rest of genes
STRG-HSA-16849	PPP1R13B	2	-0.34776	0.000908994	0.209818	0.0212696	Rest of genes
STRG-HSA-16856	ATP5MPL	2	0.487577	0.00192655	0.529269	2.34908e-09	Rest of genes
STRG-HSA-16859	RD3L	2	-0.0325081	0.930591	0.387902	0.00624034	Cardiac enriched
STRG-HSA-16863	ASPG	2	-0.10022	0.765355	0.339531	0.366751	Rest of genes
STRG-HSA-16868	KIF26A	2	-0.107218	0.615665	-0.328914	0.00123822	Rest of genes
STRG-HSA-16871	BX927359.1	2	0.499527	0.576853	1.18135	0.262076	Rest of genes
STRG-HSA-16875	INF2	2	-0.110827	0.508487	-0.356059	5.74535e-05	Rest of genes
STRG-HSA-16878	ADSSL1	2	0.01916	0.930591	0.397543	7.34227e-06	Cardiac enriched
STRG-HSA-16880	SIVA1	2	0.0757514	0.592468	0.322785	0.00232399	Rest of genes
STRG-HSA-16883	AKT1	2	-0.00781143	0.946444	-0.371571	5.60863e-06	Rest of genes
STRG-HSA-16886	ZBTB42	2	0.243017	0.129649	-0.239004	0.135744	Rest of genes
STRG-HSA-16893	CEP170B	2	-0.0282461	0.900802	-0.241894	0.0225044	Rest of genes
STRG-HSA-16895	AHNAK2	2	0.06623	0.90012	0.153126	0.742883	Rest of genes
STRG-HSA-16897	CLBA1	2	-0.232009	0.085534	-0.195381	0.373441	Rest of genes
STRG-HSA-16902	CDCA4	2	0.394437	0.00243602	-0.139292	0.500384	Rest of genes
STRG-HSA-16913	AL512356.1	2	0.289297	0.0273389	-0.0199566	0.89385	Rest of genes
STRG-HSA-16917	BRF1	2	-0.0495387	0.619082	-0.0986582	0.147862	Rest of genes
STRG-HSA-16918	BTBD6	2	0.245146	0.00878616	0.275814	0.00117292	Rest of genes
STRG-HSA-16919	PACS2	2	-0.294702	0.000643757	-0.0133445	0.891838	Rest of genes
STRG-HSA-1692	CMPK1	2	0.161085	0.0224413	0.0505992	0.621497	Rest of genes
STRG-HSA-16925	TEX22	2	-0.0283887	0.76589	0.104602	0.187994	Rest of genes
STRG-HSA-16931	CRIP2	2	-0.0427258	0.767461	0.174857	0.123348	Cardiac enriched
STRG-HSA-16933	TEDC1	2	0.464675	0.00688552	0.204434	0.173004	Young cardiac enrichment
STRG-HSA-16934	TMEM121	2	0.598891	0.00277974	-0.262995	0.397135	Rest of genes
STRG-HSA-16935	IGHA2	2	-0.977095	0.206577	1.35434	0.104161	Rest of genes
STRG-HSA-16937	IGHG3	2	-1.57233	0.0142047	-0.432445	0.752896	Rest of genes
STRG-HSA-16940	STRG-HSA-16940	0	0.0113043				Young gene
STRG-HSA-17	WASH9P	2	-0.0647039	0.886867	-0.627572	0.311668	Rest of genes
STRG-HSA-17024	HERC2P3	2	0.0493969	0.939576	0.401468	0.424788	Rest of genes
STRG-HSA-17050	HERC2P2	2	-0.0742266	0.813861	0.0841064	0.76313	Rest of genes
STRG-HSA-17053	WHAMMP3	2	-0.161217	0.249798	-0.0600411	0.81643	Rest of genes
STRG-HSA-17057	NIPA1	2	0.0132508	0.922443	0.00588981	0.977432	Rest of genes
STRG-HSA-17061	NIPA2	2	0.47091	3.54101e-06	0.086423	0.556719	Rest of genes
STRG-HSA-17062	CYFIP1	2	0.319822	0.00053212	0.017228	0.924355	Rest of genes
STRG-HSA-17063	TUBGCP5	2	-0.139028	0.30077	0.0951957	0.467666	Rest of genes
STRG-HSA-17075	AC242376.2	2	-0.637656	0.00787549	0.150792	0.697001	Rest of genes
STRG-HSA-17083	NDN	2	0.104134	0.497689	0.410962	1.5976e-05	Rest of genes
STRG-HSA-17088	PWRN1	2	-0.239898	0.0183062	-0.317142	3.86879e-05	Rest of genes
STRG-HSA-17123	UBE3A	2	0.0631748	0.619101	0.0207881	0.782533	Rest of genes
STRG-HSA-1714	BEND5	2	-0.0817081	0.686051	0.256113	0.153391	Rest of genes
STRG-HSA-17142	HERC2	2	-0.280613	0.00012363	-0.107996	0.139049	Rest of genes
STRG-HSA-17166	HERC2P9	2	-0.109626	0.660583	-0.178604	0.570537	Rest of genes
STRG-HSA-17174	PDCD6IPP2	2	0.0676346	0.741803	0.160907	0.287836	Rest of genes
STRG-HSA-17181	APBA2	2	-0.339419	0.337768	-0.7734	0.0290549	Rest of genes
STRG-HSA-17183	FAM189A1	2	-0.649832	0.162042	-0.621725	0.439468	Rest of genes
STRG-HSA-17189	TJP1	2	-0.154598	0.0852404	-0.552009	7.89125e-22	Rest of genes
STRG-HSA-17237	FAN1	2	-0.243448	0.0017847	-0.100069	0.362374	Rest of genes
STRG-HSA-17241	MTMR10	2	0.103657	0.162549	-0.0101962	0.938599	Rest of genes
STRG-HSA-17249	KLF13	2	-0.136244	0.450581	0.0754207	0.601424	Rest of genes
STRG-HSA-1725	FAF1	2	0.0518863	0.543509	0.0478249	0.526091	Rest of genes
STRG-HSA-17271	ARHGAP11A	2	-0.43667	0.0671928	-0.410101	0.283283	Rest of genes
STRG-HSA-17273	SCG5	2	-0.936009	0.023566	-0.789417	0.158125	Rest of genes
STRG-HSA-17276	GREM1	2	0.726354	0.319291	0.272071	0.825397	Rest of genes
STRG-HSA-17282	AVEN	2	0.446901	0.00470094	0.233158	0.0648291	Rest of genes
STRG-HSA-17287	EMC7	2	0.408404	3.20989e-06	0.483037	4.92974e-18	Rest of genes
STRG-HSA-17291	KATNBL1	2	0.0476639	0.721048	0.0586632	0.629303	Rest of genes
STRG-HSA-17292	EMC4	2	0.344545	7.90414e-05	0.331979	2.53452e-09	Rest of genes
STRG-HSA-17293	SLC12A6	2	-0.152937	0.163542	0.0424552	0.763422	Rest of genes
STRG-HSA-17296	NOP10	2	0.670202	5.69589e-08	0.35167	0.00595157	Rest of genes
STRG-HSA-17299	LPCAT4	2	0.153759	0.588579	0.675929	2.13928e-05	Rest of genes
STRG-HSA-1730	CDKN2C	2	0.0581778	0.738636	0.0910802	0.654817	Rest of genes
STRG-HSA-17300	GOLGA8A	2	-0.805253	9.33669e-05	-0.244552	0.355981	Rest of genes
STRG-HSA-17309	GOLGA8B	2	-0.635756	0.00156209	-0.0756299	0.819557	Rest of genes
STRG-HSA-17311	GJD2	2	1.19217	0.0914868	0.468587	0.695686	Rest of genes
STRG-HSA-17312	AC087457.1	2	0.768508	0.00710561	0.671546	0.00453201	Rest of genes
STRG-HSA-17313	ACTC1	2	0.331266	0.177373	-0.0118097	0.967242	Cardiac enriched
STRG-HSA-17315	STRG-HSA-17315	2	1.08651	0.00228229	0.51559	0.0617641	Cardiac enriched
STRG-HSA-17318	AQR	2	0.259773	0.00192071	0.0460484	0.483715	Rest of genes
STRG-HSA-17320	ZNF770	2	0.0451162	0.669357	0.239397	0.00463342	Rest of genes
STRG-HSA-17327	DPH6	2	0.135404	0.371431	0.0801252	0.601208	Rest of genes
STRG-HSA-1734	RNF11	2	0.182285	0.0543829	-0.113237	0.101125	Rest of genes
STRG-HSA-17361	C15orf41	2	0.322607	0.213353	0.905402	8.11263e-15	Cardiac enriched
STRG-HSA-17376	MEIS2	2	0.138139	0.285632	0.157735	0.0175117	Rest of genes
STRG-HSA-17387	FAM98B	2	0.013156	0.913774	0.0206529	0.859887	Rest of genes
STRG-HSA-17389	RASGRP1	2	-0.311812	0.499449	0.069395	0.903048	Rest of genes
STRG-HSA-174	SKI	2	-0.0392156	0.797031	-0.0286902	0.832936	Rest of genes
STRG-HSA-17407	THBS1	2	0.272655	0.623204	-1.00355	0.000108497	Cardiac enriched
STRG-HSA-17415	EIF2AK4	2	0.116255	0.219502	0.0982674	0.161676	Rest of genes
STRG-HSA-17418	STRG-HSA-17418	2	0.207724	0.370439	0.0854982	0.727882	Rest of genes
STRG-HSA-17419	SRP14	2	0.444291	7.06431e-06	0.297214	2.39785e-05	Rest of genes
STRG-HSA-17420	STRG-HSA-17420	2	0.638848	0.161202	-0.169369	0.892208	Rest of genes
STRG-HSA-17421	SRP14-AS1	2	-0.642118	4.93549e-05	0.193202	0.398789	Rest of genes
STRG-HSA-17426	BMF	2	-0.76844	0.000223998	-0.159931	0.435328	Rest of genes
STRG-HSA-17428	BUB1B	2	-0.0869568	0.741442	0.331494	0.0727099	Rest of genes
STRG-HSA-17439	PLCB2	2	-0.438493	0.110762	0.477972	0.00384992	Rest of genes
STRG-HSA-17445	INAFM2	2	0.0314336	0.834902	0.317758	0.000128778	Rest of genes
STRG-HSA-17446	CCDC9B	2	-0.188119	0.208607	-0.473731	3.13193e-05	Cardiac enriched
STRG-HSA-17447	KNSTRN	2	0.233144	0.182668	-0.103706	0.680025	Rest of genes
STRG-HSA-17450	IVD	2	-0.243936	0.0297358	-0.00977945	0.959148	Rest of genes
STRG-HSA-17451	STRG-HSA-17451	2	1.00761		0.140156		Rest of genes
STRG-HSA-17456	BAHD1	2	0.137053	0.116722	-0.130067	0.193476	Rest of genes
STRG-HSA-17459	CHST14	2	0.177335	0.0883846	-0.257826	0.0432714	Rest of genes
STRG-HSA-1746	TTC39A	2	-0.146712	0.477824	0.172133	0.281504	Rest of genes
STRG-HSA-17463	CCDC32	2	0.0902007	0.529002	0.000466446	0.99846	Rest of genes
STRG-HSA-17468	RPUSD2	2	-0.0014499	0.992378	0.0827265	0.534735	Rest of genes
STRG-HSA-17469	KNL1	2	-0.0933417	0.853787	-0.202917	0.672979	Rest of genes
STRG-HSA-17472	RAD51	2	-0.0591458	0.889548	-0.478305	0.286161	Rest of genes
STRG-HSA-17473	RMDN3	2	0.0728755	0.305746	0.202516	0.00819246	Rest of genes
STRG-HSA-17475	GCHFR	2	0.796579	0.000182174	1.75441	3.07372e-11	Rest of genes
STRG-HSA-17476	DNAJC17	2	-0.136978	0.0979448	-0.15132	0.102364	Rest of genes
STRG-HSA-17478	ZFYVE19	2	0.17137	0.134726	0.12783	0.22011	Rest of genes
STRG-HSA-17486	VPS18	2	0.0553962	0.588508	0.105999	0.344496	Rest of genes
STRG-HSA-1749	EPS15	2	0.0630247	0.452973	0.315869	3.12421e-10	Rest of genes
STRG-HSA-17490	DLL4	2	0.757601	0.000707724	-1.03858	8.75384e-08	Rest of genes
STRG-HSA-17491	CHAC1	2	0.153968	0.750416	-0.734513	0.0671517	Rest of genes
STRG-HSA-17494	INO80	2	0.175549	0.0197915	-0.0701768	0.186454	Rest of genes
STRG-HSA-17502	FAM92A1P1	2	0.141514	0.505416	0.106928	0.811988	Rest of genes
STRG-HSA-17503	CHP1	2	0.0963465	0.465057	0.10942	0.419175	Rest of genes
STRG-HSA-17505	AC087721.2	2	-0.286863	0.00139232	-0.112235	0.149066	Rest of genes
STRG-HSA-17507	OIP5	2	-0.0268316	0.960204	0.6091	0.390534	Rest of genes
STRG-HSA-17514	NDUFAF1	2	0.117544	0.63225	0.205341	0.0218885	Rest of genes
STRG-HSA-17515	RTF1	2	-0.0443913	0.567494	-0.184213	0.00202009	Rest of genes
STRG-HSA-17517	ITPKA	2	0.670172	0.060193	0.304585	0.562838	Rest of genes
STRG-HSA-17519	RPAP1	2	0.0123438	0.902124	0.120221	0.268446	Rest of genes
STRG-HSA-17521	TYRO3	2	0.542957	0.0180271	0.0289555	0.917571	Rest of genes
STRG-HSA-17524	MGA	2	-0.154436	0.0108755	-0.226417	1.03215e-06	Rest of genes
STRG-HSA-17536	AC020659.1	2	-1.23112	1.38244e-07	0.0946323	0.611035	Rest of genes
STRG-HSA-17537	EHD4	2	0.561819	9.38023e-06	0.10155	0.525663	Cardiac enriched
STRG-HSA-17541	VPS39	2	-0.250466	0.000154859	-0.0650039	0.305524	Rest of genes
STRG-HSA-17543	TMEM87A	2	0.273938	0.00101051	0.174524	0.0139542	Rest of genes
STRG-HSA-17544	GANC	2	-0.180424	0.141523	-0.420332	3.21458e-13	Rest of genes
STRG-HSA-17545	ZNF106	2	-0.147192	0.481991	-0.376445	0.00103405	Cardiac enriched
STRG-HSA-17552	SNAP23	2	-0.233956	0.0160499	-0.228186	0.00314133	Rest of genes
STRG-HSA-17554	AC018362.3	2	0.0858083	0.274933	-0.183187	0.00090716	Rest of genes
STRG-HSA-17559	HAUS2	2	0.238105	0.0216025	0.0459047	0.699386	Rest of genes
STRG-HSA-1756	OSBPL9	2	-0.0563744	0.62384	-0.152315	0.027277	Rest of genes
STRG-HSA-17562	STARD9	2	-0.557311	0.000262266	-0.323447	3.64262e-07	Rest of genes
STRG-HSA-17564	CDAN1	2	-0.295418	0.00246078	-0.0306043	0.825128	Rest of genes
STRG-HSA-17569	TTBK2	2	-0.197436	0.0435109	-0.21451	6.31735e-08	Rest of genes
STRG-HSA-17572	UBR1	2	-0.272525	0.0447595	-0.396079	1.05427e-07	Rest of genes
STRG-HSA-17575	RPS3AP47	2	-0.184526	0.694607	0.186484	0.923995	Rest of genes
STRG-HSA-17576	TMEM62	2	0.106742	0.171052	-0.00186795	0.99044	Rest of genes
STRG-HSA-17581	LCMT2	2	0.104826	0.235383	0.341914	0.000153045	Rest of genes
STRG-HSA-17582	ADAL	2	-0.206845	0.102905	0.0923726	0.335253	Rest of genes
STRG-HSA-17584	ZSCAN29	2	-0.0214099	0.856189	-0.148178	0.00307818	Rest of genes
STRG-HSA-17588	TUBGCP4	2	0.182153	0.0313717	-0.0744452	0.356714	Rest of genes
STRG-HSA-17590	TP53BP1	2	0.0331388	0.814839	0.107097	0.063026	Rest of genes
STRG-HSA-17592	MAP1A	2	-0.33245	0.22432	-0.571567	0.00385287	Rest of genes
STRG-HSA-17610	PDIA3	2	0.343612	0.0124142	0.123513	0.102504	Rest of genes
STRG-HSA-17613	SERF2	2	0.407738	2.29118e-05	0.203353	0.000279177	Rest of genes
STRG-HSA-17619	MFAP1	2	0.28075	0.000242607	-0.0928708	0.144372	Rest of genes
STRG-HSA-17620	WDR76	2	0.18353	0.377969	0.18668	0.43835	Rest of genes
STRG-HSA-17622	FRMD5	2	-0.345259	0.142271	-0.0531538	0.773884	Rest of genes
STRG-HSA-1763	NRDC	2	0.12941	0.0652111	0.0554292	0.463671	Rest of genes
STRG-HSA-17635	CTDSPL2	2	0.155971	0.0224181	0.0345089	0.718896	Rest of genes
STRG-HSA-17639	EIF3J-DT	2	-0.0227049	0.883633	-0.058267	0.639615	Rest of genes
STRG-HSA-17640	EIF3J	2	0.368203	0.000208037	0.0334824	0.72488	Rest of genes
STRG-HSA-17642	SPG11	2	-0.0724895	0.450219	0.0478277	0.567796	Rest of genes
STRG-HSA-17650	B2M	2	0.420019	0.0267233	0.312749	0.00172386	Rest of genes
STRG-HSA-17651	STRG-HSA-17651	2	1.52308	2.25371e-05	-1.0478	0.558593	Rest of genes
STRG-HSA-17652	TRIM69	2	0.313694	0.0222595	0.126062	0.119457	Rest of genes
STRG-HSA-17654	SORD2P	2	-0.11219	0.819741	0.682086	0.373756	Rest of genes
STRG-HSA-17658	SORD	2	0.114086	0.585469	0.0931589	0.765373	Rest of genes
STRG-HSA-17670	SHF	2	-0.126564	0.264546	0.0923931	0.590433	Rest of genes
STRG-HSA-17677	AC051619.5	2	-0.569107	0.124643	0.0895412	0.939875	Rest of genes
STRG-HSA-17679	GATM	2	-0.295235	0.396603	-1.17082	1.92744e-06	Rest of genes
STRG-HSA-1768	RAB3B	2	0.475336	0.656603	-2.48238	0.0125428	Rest of genes
STRG-HSA-17681	SPATA5L1	2	0.0487833	0.689639	0.0285451	0.877048	Rest of genes
STRG-HSA-17684	SLC30A4	2	0.0328238	0.743009	0.25068	0.000171825	Rest of genes
STRG-HSA-17692	AC090527.2	2	0.346579	8.1546e-05	0.26573	1.75625e-05	Rest of genes
STRG-HSA-17706	MYEF2	2	-0.362225	0.0141019	-0.724676	1.26094e-14	Rest of genes
STRG-HSA-1771	TXNDC12	2	0.245347	0.00136657	0.199059	0.00923869	Rest of genes
STRG-HSA-17713	DUT	2	0.179915	0.0742571	0.145546	0.0606771	Rest of genes
STRG-HSA-17714	FBN1	2	0.0993836	0.732306	0.781728	7.11194e-05	Cardiac enriched
STRG-HSA-17735	EID1	2	-0.0494088	0.686788	0.184762	0.00715515	Rest of genes
STRG-HSA-17737	SECISBP2L	2	-0.0717864	0.522241	-0.0408923	0.523064	Rest of genes
STRG-HSA-1774	BTF3L4	2	0.221818	0.000418692	0.116517	0.0721062	Rest of genes
STRG-HSA-17741	COPS2	2	0.34868	5.0162e-05	0.160476	0.0118599	Rest of genes
STRG-HSA-17744	GALK2	2	0.131093	0.20985	0.158177	0.0179254	Rest of genes
STRG-HSA-17754	FGF7	2	0.783714	0.000764114	1.30115	6.24907e-14	Cardiac enriched
STRG-HSA-17755	DTWD1	2	-0.152108	0.0388844	0.073871	0.544388	Rest of genes
STRG-HSA-17763	GABPB1	2	0.165797	0.0813516	0.0843452	0.114626	Rest of genes
STRG-HSA-17765	GABPB1-AS1	2	-0.863757	1.14024e-05	-0.121257	0.435991	Rest of genes
STRG-HSA-17767	USP8	2	0.0670728	0.312378	0.0635161	0.365444	Rest of genes
STRG-HSA-17770	STRG-HSA-17770	2	0.528896	0.211736	-0.82996	0.131134	Rest of genes
STRG-HSA-17774	TRPM7	2	-0.0763177	0.610607	0.349275	3.33916e-05	Rest of genes
STRG-HSA-17777	SPPL2A	2	0.399653	0.00264144	0.100617	0.317862	Rest of genes
STRG-HSA-17783	AP4E1	2	0.0948704	0.446883	-0.216614	0.00371845	Rest of genes
STRG-HSA-17788	TNFAIP8L3	2	1.41281	1.69002e-08	0.334928	0.227484	Rest of genes
STRG-HSA-17804	DMXL2	2	-0.155133	0.385469	0.050146	0.704875	Rest of genes
STRG-HSA-17809	LYSMD2	2	0.552987	0.000301525	-0.0159857	0.955322	Rest of genes
STRG-HSA-17810	TMOD2	2	0.0467065	0.840846	0.472308	0.000150913	Rest of genes
STRG-HSA-17812	TMOD3	2	0.221519	0.030582	0.0117252	0.942886	Rest of genes
STRG-HSA-17818	STRG-HSA-17818	2	-0.00347744		-0.811956		Rest of genes
STRG-HSA-17821	AC090971.3	2	0.143766	0.660806	0.998792	1.30284e-06	Rest of genes
STRG-HSA-17822	LEO1	2	0.156324	0.0781507	0.126693	0.155585	Rest of genes
STRG-HSA-17823	MAPK6	2	0.322797	0.00920662	0.137459	0.0298518	Rest of genes
STRG-HSA-1783	CC2D1B	2	-0.0315151	0.692721	-0.0954317	0.273088	Rest of genes
STRG-HSA-17833	GNB5	2	-0.226454	0.0437049	0.293498	0.014263	Rest of genes
STRG-HSA-17838	MYO5C	2	-0.251915	0.296137	-0.365469	0.0276979	Rest of genes
STRG-HSA-17840	MYO5A	2	-0.262811	0.0783988	0.240196	0.0564966	Rest of genes
STRG-HSA-17842	ARPP19	2	0.149152	0.0431545	0.210929	0.000143286	Rest of genes
STRG-HSA-17844	FAM214A	2	-0.492054	0.000564944	-0.202803	0.0699751	Rest of genes
STRG-HSA-17856	RSL24D1	2	0.315439	0.000936575	0.41494	4.02079e-07	Rest of genes
STRG-HSA-17857	RAB27A	2	0.2904	0.020879	0.131942	0.382269	Rest of genes
STRG-HSA-17862	DNAAF4-CCPG1	2	-0.0982074	0.351748	0.104887	0.0615164	Rest of genes
STRG-HSA-17868	C15orf65	2	0.209479	0.255077	0.482048	0.0107407	Rest of genes
STRG-HSA-17872	PYGO1	2	0.403475	0.0415702	0.427007	0.00719716	Rest of genes
STRG-HSA-17878	NEDD4	2	0.208601	0.00680371	0.04751	0.731614	Rest of genes
STRG-HSA-17882	RFX7	2	-0.127141	0.230661	-0.106622	0.232203	Rest of genes
STRG-HSA-1789	ORC1	2	0.339091	0.352279	0.206845	0.685106	Rest of genes
STRG-HSA-17897	AC090517.4	2	-0.0209014	0.865745	-0.0707487	0.490202	Rest of genes
STRG-HSA-1790	PRPF38A	2	0.216002	0.00994739	0.169213	0.000615165	Rest of genes
STRG-HSA-1791	TUT4	2	-0.0927688	0.220336	0.0216512	0.824129	Rest of genes
STRG-HSA-17912	TCF12	2	0.0817876	0.338063	-0.0381362	0.498931	Rest of genes
STRG-HSA-17920	CGNL1	2	-0.627955	0.0146116	0.218346	0.525041	Rest of genes
STRG-HSA-17929	GCOM1	2	-0.166002	0.385901	-0.025806	0.875889	Cardiac enriched
STRG-HSA-17930	STRG-HSA-17930	0	0.386264	0.427823	1.58067	0.000570887	Young gene
STRG-HSA-17932	ALDH1A2	2	0.392855	0.113108	-0.0415324	0.901236	Rest of genes
STRG-HSA-1795	GPX7	2	0.246937	0.100956	0.0550522	0.767624	Rest of genes
STRG-HSA-17951	ADAM10	2	0.141404	0.15086	-0.101988	0.115992	Rest of genes
STRG-HSA-17962	MINDY2	2	0.0088615	0.959547	0.0310437	0.8621	Rest of genes
STRG-HSA-17965	RNF111	2	0.0946489	0.293432	0.107366	0.0128323	Rest of genes
STRG-HSA-17969	SLTM	2	-0.0198896	0.873196	-0.146231	0.0126203	Rest of genes
STRG-HSA-17974	CCNB2	2	-0.131111	0.854349	-0.571254	0.282041	Rest of genes
STRG-HSA-17981	MYO1E	2	0.348385	0.00423128	-0.276106	0.00527929	Rest of genes
STRG-HSA-17999	GTF2A2	2	0.326245	0.000303073	0.309696	1.37583e-05	Rest of genes
STRG-HSA-1800	ZYG11B	2	0.0291141	0.863695	-0.124632	0.377241	Rest of genes
STRG-HSA-18001	BNIP2	2	-0.00133761	0.988599	-0.0102813	0.916243	Rest of genes
STRG-HSA-18011	ANXA2	2	0.79818	1.99237e-06	0.401352	0.00242988	Rest of genes
STRG-HSA-18013	ICE2	2	0.0473545	0.573501	0.184124	0.0420232	Rest of genes
STRG-HSA-1802	RPS13P2	2	0.827334	0.00166758	0.55059		Rest of genes
STRG-HSA-18037	VPS13C	2	0.0528343	0.737314	0.102509	0.162333	Rest of genes
STRG-HSA-1804	ECHDC2	2	-0.530971	9.80431e-06	0.0348125	0.84169	Rest of genes
STRG-HSA-18047	TLN2	2	-0.15028	0.318446	0.187571	0.192125	Rest of genes
STRG-HSA-18054	AC103740.1	2	-0.238379	0.508429	-0.192988	0.527473	Cardiac enriched
STRG-HSA-18056	TPM1	2	0.0181484	0.929248	-0.0963985	0.539424	Cardiac enriched
STRG-HSA-18057	STRG-HSA-18057	2	0.636681	0.0702271	-0.0605666	0.839177	Cardiac enriched
STRG-HSA-18059	STRG-HSA-18059	0	0.437066	0.239273	0.214601	0.523434	Young gene
STRG-HSA-18063	LACTB	2	0.153486	0.308831	0.342961	0.000282624	Rest of genes
STRG-HSA-18064	RPS27L	2	0.40282	0.00732149	0.534722	5.33719e-08	Rest of genes
STRG-HSA-18066	RAB8B	2	0.297065	0.0581124	0.486219	4.95904e-06	Rest of genes
STRG-HSA-18067	APH1B	2	-0.0770827	0.647903	0.104602	0.398344	Rest of genes
STRG-HSA-18069	USP3	2	-0.028365	0.82286	0.0373067	0.638601	Rest of genes
STRG-HSA-18071	FBXL22	2	-0.621463	0.0216025	-0.247576	0.0689777	Cardiac enriched
STRG-HSA-18075	DAPK2	2	-0.661396	6.1484e-05	0.303138	0.080598	Cardiac enriched
STRG-HSA-18077	CIAO2A	2	0.215596	0.0631244	0.250589	0.000761437	Rest of genes
STRG-HSA-18078	SNX1	2	-0.0225217	0.751766	-0.197631	0.000744174	Rest of genes
STRG-HSA-1808	SCP2	2	0.093553	0.435163	0.15922	0.0173686	Rest of genes
STRG-HSA-18081	PPIB	2	0.525385	0.00179114	0.288791	0.0142661	Rest of genes
STRG-HSA-18082	AC087632.2	2	-0.0081298	0.958117	-0.0363428	0.627095	Rest of genes
STRG-HSA-18086	TRIP4	2	0.156963	0.0242385	0.195443	0.00215468	Rest of genes
STRG-HSA-18088	ZNF609	2	-0.00846385	0.957824	0.0521083	0.44418	Rest of genes
STRG-HSA-18095	OAZ2	2	0.0214216	0.871829	-0.0219302	0.779631	Rest of genes
STRG-HSA-18103	RBPMS2	2	0.533413	0.000676303	-0.0315377	0.8253	Cardiac enriched
STRG-HSA-18109	PIF1	2	-0.58757	0.00468726	-0.0182767	0.970726	Rest of genes
STRG-HSA-18117	AC069368.1	2	0.266728	0.232005	0.423763	0.000369583	Rest of genes
STRG-HSA-18122	AC103691.1	2	-0.344184	0.179817	0.0422872	0.944068	Rest of genes
STRG-HSA-18126	SPG21	2	0.166317	0.0516184	-0.0763663	0.502415	Rest of genes
STRG-HSA-18127	MTFMT	2	0.122029	0.223791	0.171406	0.0374439	Rest of genes
STRG-HSA-18132	RASL12	2	0.54868	8.36768e-07	0.31106	0.00560702	Cardiac enriched
STRG-HSA-18143	PDCD7	2	-0.0270217	0.765306	-0.157706	0.0109574	Rest of genes
STRG-HSA-18144	CLPX	2	0.125081	0.299976	-0.137264	0.0257684	Rest of genes
STRG-HSA-18145	CILP	2	0.303094	0.53744	0.286977	0.437936	Cardiac enriched
STRG-HSA-18146	PARP16	2	0.202517	0.0589008	0.0150352	0.926313	Rest of genes
STRG-HSA-1815	AL445183.3	2	1.07413	0.00385793	0.586022		Rest of genes
STRG-HSA-18151	IGDCC3	2	-0.182828	0.763798	-1.03298	0.0712701	Rest of genes
STRG-HSA-18152	IGDCC4	2	0.793805	0.0249525	1.05064	5.49726e-06	Rest of genes
STRG-HSA-18155	DPP8	2	-0.00716327	0.958135	-0.0190525	0.850499	Rest of genes
STRG-HSA-18159	HACD3	2	0.229885	0.0401418	0.0579206	0.613878	Rest of genes
STRG-HSA-1816	STRG-HSA-1816	2	2.39113	0.0154661	-0.285258		Rest of genes
STRG-HSA-18162	INTS14	2	0.122486	0.0456219	0.023042	0.833991	Rest of genes
STRG-HSA-18166	DENND4A	2	0.128139	0.23085	0.0872091	0.15276	Rest of genes
STRG-HSA-18169	RAB11A	2	0.221083	0.000332511	0.141767	0.0767844	Rest of genes
STRG-HSA-1817	PODN	2	-0.238858	0.397301	0.227512	0.187462	Cardiac enriched
STRG-HSA-18180	DIS3L	2	0.0368157	0.786054	-0.00837768	0.95449	Rest of genes
STRG-HSA-18181	AC055855.1	2	0.135512	0.551226	0.0446245	0.884234	Rest of genes
STRG-HSA-18183	TIPIN	2	0.05931	0.809289	0.134634	0.526884	Rest of genes
STRG-HSA-18186	MAP2K1	2	0.963008	1.01926e-10	0.142776	0.223311	Rest of genes
STRG-HSA-18189	SNAPC5	2	0.203312	0.0831985	0.144331	0.0457835	Rest of genes
STRG-HSA-18191	RPL4	2	0.39248	0.000307834	0.473395	1.33935e-07	Rest of genes
STRG-HSA-18192	STRG-HSA-18192	2	2.16298	0.000629783	-0.187438	0.921228	Rest of genes
STRG-HSA-18193	ZWILCH	2	-0.0683151	0.687158	-0.0357893	0.908667	Rest of genes
STRG-HSA-18195	SMAD6	2	-0.233897	0.310368	-0.023835	0.932764	Rest of genes
STRG-HSA-182	RER1	2	0.00475546	0.952595	0.138731	0.000154554	Rest of genes
STRG-HSA-18207	SMAD3	2	0.219568	0.162738	-0.0892303	0.33954	Rest of genes
STRG-HSA-18211	AAGAB	2	0.239964	0.0400131	0.0768962	0.48271	Rest of genes
STRG-HSA-18219	C15orf61	2	0.423754	0.00362836	0.335623	0.0017482	Rest of genes
STRG-HSA-1822	CPT2	2	-0.329556	0.0791142	0.0762474	0.738803	Rest of genes
STRG-HSA-18222	MAP2K5	2	-0.159375	0.118518	-0.425331	1.7808e-10	Rest of genes
STRG-HSA-18224	PIAS1	2	-0.0548842	0.747944	0.118366	0.0308559	Rest of genes
STRG-HSA-18225	CLN6	2	0.0149348	0.924257	-0.0243448	0.845631	Rest of genes
STRG-HSA-1823	CZIB	2	0.122162	0.203369	0.0903334	0.174159	Rest of genes
STRG-HSA-18230	FEM1B	2	0.0993077	0.546993	-0.130011	0.102158	Rest of genes
STRG-HSA-18231	ITGA11	2	-0.193407	0.44247	0.648412	0.00109362	Rest of genes
STRG-HSA-18235	CORO2B	2	0.349272	0.0465139	0.412167	0.00102178	Rest of genes
STRG-HSA-18236	ANP32A	2	-0.00264226	0.978652	-0.301422	2.48757e-13	Rest of genes
STRG-HSA-18245	GLCE	2	0.136909	0.212582	0.296701	0.00229696	Rest of genes
STRG-HSA-1825	MAGOH	2	0.39667	2.89207e-06	0.242264	0.00522209	Rest of genes
STRG-HSA-18252	KIF23	2	-0.161256	0.569707	-0.695951	0.0350062	Rest of genes
STRG-HSA-18254	RPLP1	2	0.658519	7.34477e-06	0.886686	5.55715e-09	Rest of genes
STRG-HSA-18257	TLE3	2	0.613122	0.00535329	-0.432273	0.00471349	Rest of genes
STRG-HSA-18260	UACA	2	-0.0680932	0.695879	-0.477328	2.14695e-05	Rest of genes
STRG-HSA-18265	LARP6	2	0.571515	6.97883e-05	0.474834	3.53227e-07	Rest of genes
STRG-HSA-18267	LRRC49	2	-0.0011667	0.996643	-0.140883	0.318037	Rest of genes
STRG-HSA-1827	LRP8	2	0.435333	0.115325	0.611081	0.00374211	Rest of genes
STRG-HSA-18270	THAP10	2	-0.31174	0.0145047	0.272921	0.0279041	Rest of genes
STRG-HSA-18276	THSD4	2	-0.412316	0.00914618	-0.355629	0.000231168	Cardiac enriched
STRG-HSA-18293	MYO9A	2	0.184663	0.198718	0.0459516	0.517611	Rest of genes
STRG-HSA-183	PEX10	2	0.186873	0.0626971	-0.130825	0.26171	Rest of genes
STRG-HSA-18300	SENP8	2	-0.0315872	0.876279	0.267961	0.0059851	Rest of genes
STRG-HSA-18305	PKM	2	-0.0269608	0.852234	0.187923	0.0573191	Rest of genes
STRG-HSA-18310	AC009690.1	2	-0.136536	0.0165735	0.0436362	0.448194	Rest of genes
STRG-HSA-18324	ARIH1	2	-0.00101901	0.991459	-0.0235615	0.655378	Rest of genes
STRG-HSA-18332	BBS4	2	-0.166339	0.199095	-0.103464	0.243136	Rest of genes
STRG-HSA-18337	ADPGK	2	0.0222671	0.895094	0.132656	0.0875774	Rest of genes
STRG-HSA-18339	NEO1	2	-0.114407	0.411184	-0.073025	0.39642	Rest of genes
STRG-HSA-18344	HCN4	2	0.484657	0.0608416	0.900265	0.000220194	Cardiac enriched
STRG-HSA-1835	NDC1	2	0.0820736	0.343428	0.130856	0.036409	Rest of genes
STRG-HSA-18350	NPTN	2	0.0586929	0.60486	0.102329	0.202203	Rest of genes
STRG-HSA-18354	CD276	2	0.641494	1.15076e-06	0.194379	0.0314642	Rest of genes
STRG-HSA-18355	INSYN1	2	0.548294	0.00124767	0.497776	7.57336e-05	Rest of genes
STRG-HSA-18360	LOXL1	2	-0.400503	0.139299	-0.0613006	0.893685	Rest of genes
STRG-HSA-18362	STOML1	2	0.189074	0.221991	0.231086	0.00831806	Rest of genes
STRG-HSA-18363	PML	2	0.155969	0.178875	0.0347313	0.729426	Rest of genes
STRG-HSA-1837	YIPF1	2	0.377374	0.000101327	0.323319	7.93833e-05	Rest of genes
STRG-HSA-18372	STRA6	2	-0.334058	0.649153	-0.872885	0.466656	Rest of genes
STRG-HSA-18376	CYP11A1	2	-0.890988	0.000163662	-0.644354	0.0553456	Rest of genes
STRG-HSA-18379	SEMA7A	2	1.76075	1.20806e-08	-0.271918	0.300218	Rest of genes
STRG-HSA-18381	UBL7	2	0.0758567	0.525	0.02855	0.79999	Rest of genes
STRG-HSA-18388	ARID3B	2	-0.360854	0.0191733	-0.189818	0.297197	Rest of genes
STRG-HSA-18389	CLK3	2	-0.226962	0.00424626	-0.0669865	0.391506	Rest of genes
STRG-HSA-18393	EDC3	2	-0.0121649	0.852946	0.109344	0.185826	Rest of genes
STRG-HSA-18396	CSK	2	0.300036	0.0104298	0.104214	0.149713	Rest of genes
STRG-HSA-18399	ULK3	2	0.0303868	0.794854	0.251101	0.000436248	Rest of genes
STRG-HSA-1840	HSPB11	2	0.170171	0.128107	0.210329	0.00107774	Rest of genes
STRG-HSA-18401	SCAMP2	2	0.285965	0.00131893	0.298402	5.37788e-09	Rest of genes
STRG-HSA-18404	MPI	2	0.0182742	0.943158	0.520211	3.87592e-07	Rest of genes
STRG-HSA-18406	FAM219B	2	0.0443805	0.75002	0.735963	4.03329e-23	Rest of genes
STRG-HSA-18407	COX5A	2	0.497511	0.00159283	0.521273	4.55716e-08	Cardiac enriched
STRG-HSA-18408	RPP25	2	0.520756	0.00644916	1.0382	2.12015e-08	Rest of genes
STRG-HSA-18409	SCAMP5	2	-0.619713	0.00239359	0.177796	0.562838	Rest of genes
STRG-HSA-1841	LRRC42	2	0.424336	1.99984e-05	0.0907121	0.388344	Rest of genes
STRG-HSA-18412	PPCDC	2	0.0977747	0.3834	0.00803921	0.974201	Rest of genes
STRG-HSA-18418	C15orf39	2	0.279562	0.140468	-0.000646925	0.997834	Rest of genes
STRG-HSA-18424	COMMD4	2	0.205863	0.112289	-0.00828151	0.962109	Rest of genes
STRG-HSA-1843	TMEM59	2	0.206549	0.0154548	0.401652	5.7429e-11	Rest of genes
STRG-HSA-18430	MAN2C1	2	-0.311766	0.00379008	-0.0669037	0.419183	Rest of genes
STRG-HSA-18432	SIN3A	2	-0.063558	0.481342	-0.0622677	0.527545	Rest of genes
STRG-HSA-18436	PTPN9	2	0.136185	0.156526	0.047791	0.564125	Rest of genes
STRG-HSA-18445	IMP3	2	0.438758	8.75505e-06	0.371219	0.000102132	Rest of genes
STRG-HSA-1845	TCEANC2	2	-0.270634	0.0031859	-0.374932	2.64681e-08	Rest of genes
STRG-HSA-18454	CSPG4	2	0.203652	0.448042	0.15069	0.57414	Rest of genes
STRG-HSA-18467	UBE2Q2	2	-0.112542	0.319803	-0.277059	0.000998818	Rest of genes
STRG-HSA-18469	FBXO22	2	0.194005	0.00121608	0.158391	0.0171231	Rest of genes
STRG-HSA-18478	ETFA	2	0.0366871	0.846345	-0.0859484	0.573851	Rest of genes
STRG-HSA-18482	SCAPER	2	-0.0534708	0.778145	0.129051	0.107117	Rest of genes
STRG-HSA-18486	RCN2	2	0.00780012	0.95206	0.0801877	0.308878	Rest of genes
STRG-HSA-1849	AL357673.1	2	-0.504369	2.34477e-05	-0.255641	0.00234983	Rest of genes
STRG-HSA-18492	TSPAN3	2	0.268857	1.31455e-05	-0.0119302	0.889808	Rest of genes
STRG-HSA-18500	HMG20A	2	-0.0181499	0.845349	-0.0370086	0.547217	Rest of genes
STRG-HSA-18512	LINGO1	2	0.462785	0.00951202	-0.713209	0.0014569	Rest of genes
STRG-HSA-1852	MRPL37	2	0.249585	0.00840296	0.14375	0.140159	Rest of genes
STRG-HSA-18524	TBC1D2B	2	-0.283453	0.0160531	0.13148	0.337644	Rest of genes
STRG-HSA-18530	CIB2	2	0.0334612	0.926652	-0.0836929	0.841186	Rest of genes
STRG-HSA-18531	IDH3A	2	0.272988	0.0864445	-0.0862315	0.509884	Cardiac enriched
STRG-HSA-18538	DNAJA4	2	0.849442	0.00133425	-0.713634	8.89158e-09	Cardiac enriched
STRG-HSA-18545	WDR61	2	0.204272	0.0107733	0.119046	0.150008	Rest of genes
STRG-HSA-1855	SSBP3	2	0.382767	0.00145613	0.0181204	0.896201	Rest of genes
STRG-HSA-18553	CRABP1	2	0.598563	0.47005	-0.692918	0.62813	Rest of genes
STRG-HSA-18555	IREB2	2	0.0818095	0.509614	0.075467	0.253635	Rest of genes
STRG-HSA-18558	HYKK	2	-0.211734	0.0644513	0.131835	0.25118	Rest of genes
STRG-HSA-18559	PSMA4	2	0.334232	7.38842e-05	0.30268	5.00155e-07	Rest of genes
STRG-HSA-18563	CHRNA3	2	0.36337	0.554793	0.107241	0.91269	Rest of genes
STRG-HSA-18575	ADAMTS7	2	-0.129669	0.628919	0.23858	0.473969	Rest of genes
STRG-HSA-18576	MORF4L1	2	0.251216	0.000170956	0.0136903	0.866784	Rest of genes
STRG-HSA-18583	CTSH	2	0.0508151	0.831936	0.674987	0.000169057	Rest of genes
STRG-HSA-18589	TMED3	2	0.247791	0.102573	0.154031	0.349127	Rest of genes
STRG-HSA-18598	ST20-MTHFS	2	0.246449	0.0452729	0.171477	0.0588573	Rest of genes
STRG-HSA-18602	ST20-AS1	2	-0.0179145	0.9219	0.0160597	0.956471	Rest of genes
STRG-HSA-18603	BCL2A1	2	0.219442	0.761878	-0.363442	0.714953	Rest of genes
STRG-HSA-18604	ZFAND6	2	0.0652681	0.463918	0.147004	0.0027505	Rest of genes
STRG-HSA-18605	FAH	2	0.151555	0.384637	0.324826	0.0329643	Rest of genes
STRG-HSA-18606	CTXND1	2	-0.331214	0.410098	-1.21185	0.172877	Rest of genes
STRG-HSA-18611	ARNT2	2	-0.0995377	0.642703	0.0544963	0.864572	Rest of genes
STRG-HSA-18616	ABHD17C	2	0.116472	0.448671	-0.258953	0.109621	Rest of genes
STRG-HSA-18618	CEMIP	2	-1.02267	0.127664	0.538803	0.502531	Rest of genes
STRG-HSA-1862	MROH7-TTC4	2	-0.540368	1.38833e-06	-0.626201	2.14719e-09	Cardiac enriched
STRG-HSA-18628	AC027808.1	2	0.145124	0.0365954	0.10274	0.0619661	Rest of genes
STRG-HSA-18636	STRG-HSA-18636	0	0.144466		-0.491356		Young gene
STRG-HSA-18672	MEX3B	2	0.0152561	0.954058	-0.258044	0.101658	Rest of genes
STRG-HSA-18675	EFL1	2	0.32236	0.000328054	0.0842445	0.287583	Rest of genes
STRG-HSA-18680	GOLGA6L10	2	-0.500522	0.157166	-0.389879	0.474852	Rest of genes
STRG-HSA-18681	UBE2Q2P2	2	-0.392384	0.00658972	0.00776255	0.978915	Rest of genes
STRG-HSA-18682	AC243919.1	2	0.874967	0.00508142	0.347336		Cardiac enriched
STRG-HSA-18686	GOLGA2P10	2	-0.177946	0.415826	0.119878	0.751149	Rest of genes
STRG-HSA-18690	CPEB1	2	0.590888	9.03873e-07	0.506812	7.74297e-06	Rest of genes
STRG-HSA-187	PANK4	2	-0.0220927	0.861507	0.0195836	0.836804	Rest of genes
STRG-HSA-18703	SNHG21	2	0.459201	0.00236525	0.493292	1.86558e-05	Rest of genes
STRG-HSA-18704	FSD2	2	-0.205462	0.514081	0.02506	0.922889	Cardiac enriched
STRG-HSA-18706	WHAMM	2	0.134313	0.155045	-0.143219	0.0501838	Rest of genes
STRG-HSA-18707	HOMER2	2	0.116296	0.543885	-0.304335	0.0191392	Rest of genes
STRG-HSA-18709	RAMAC	2	0.428168	0.000496746	0.363471	0.0986396	Rest of genes
STRG-HSA-18710	C15orf40	2	-0.125531	0.232416	0.055071	0.572036	Rest of genes
STRG-HSA-18712	BTBD1	2	0.00214045	0.9905	0.0214476	0.857459	Rest of genes
STRG-HSA-18726	HDGFL3	2	0.0338598	0.700605	-0.116233	0.15485	Rest of genes
STRG-HSA-18732	SH3GL3	2	0.324642	0.735787	-0.737684	0.452441	Rest of genes
STRG-HSA-18733	ADAMTSL3	2	0.0709255	0.742756	-0.100141	0.622283	Rest of genes
STRG-HSA-18754	UBE2Q2P1	2	-0.924815	1.99509e-10	0.0381248	0.778997	Rest of genes
STRG-HSA-1876	DHCR24	2	0.5277	0.02681	-0.493589	0.103659	Rest of genes
STRG-HSA-18761	ZSCAN2	2	-0.000243106	0.998527	-0.0166868	0.920977	Rest of genes
STRG-HSA-18764	WDR73	2	-0.0505782	0.604376	0.0012006	0.994101	Rest of genes
STRG-HSA-18765	NMB	2	0.611725	0.0412868	0.184223	0.591082	Rest of genes
STRG-HSA-18766	SEC11A	2	0.29501	0.000647261	0.20233	0.000362951	Rest of genes
STRG-HSA-18770	ZNF592	2	-0.0244152	0.805065	-0.0192507	0.806282	Rest of genes
STRG-HSA-18772	ALPK3	2	-0.595149	0.000240266	-0.515552	7.58059e-08	Cardiac enriched
STRG-HSA-18774	STRG-HSA-18774	2	-0.33761	0.247493	-0.742363	6.40082e-06	Cardiac enriched
STRG-HSA-18783	PDE8A	2	-0.279104	0.0500856	0.0446459	0.698526	Rest of genes
STRG-HSA-18791	AKAP13	2	-0.30511	0.041594	-0.490772	1.149e-07	Cardiac enriched
STRG-HSA-18802	AC021739.2	2	0.26492	0.406001	0.129201	0.833634	Rest of genes
STRG-HSA-18806	KLHL25	2	0.388747	0.0108373	0.575436	4.17943e-05	Rest of genes
STRG-HSA-18813	AC013489.1	2	0.0810045	0.592865	0.175687	0.0175014	Rest of genes
STRG-HSA-18814	MRPS11	2	0.254258	0.0167385	0.183582	0.00725304	Rest of genes
STRG-HSA-18825	AEN	2	0.857958	0.000569546	0.166586	0.453989	Rest of genes
STRG-HSA-18831	HAPLN3	2	-0.15315	0.666331	-1.0642	1.33935e-07	Rest of genes
STRG-HSA-18832	MFGE8	2	-0.327364	0.006249	-0.615326	4.22043e-10	Cardiac enriched
STRG-HSA-1884	USP24	2	0.124379	0.215621	-0.189715	0.000235157	Rest of genes
STRG-HSA-18841	ABHD2	2	-0.00126719	0.996921	0.16204	0.435328	Rest of genes
STRG-HSA-18847	FANCI	2	0.141301	0.530207	0.201478	0.493087	Rest of genes
STRG-HSA-18849	POLG	2	0.119702	0.0619364	-0.0504463	0.474852	Rest of genes
STRG-HSA-18863	KIF7	2	-0.363721	0.0206636	-0.363946	0.00449708	Rest of genes
STRG-HSA-18865	PLIN1	2	-0.169458	0.741438	0.669152	0.00370062	Rest of genes
STRG-HSA-18873	ARPIN-AP3S2	2	-0.116895	0.123843	-0.00655219	0.951469	Rest of genes
STRG-HSA-18879	ZNF710	2	-0.00671647	0.97781	-0.184896	0.239422	Rest of genes
STRG-HSA-18884	ZNF710-AS1	2	0.137473	0.447916	-0.00413725	0.988288	Rest of genes
STRG-HSA-18887	IDH2	2	0.483888	0.0019323	0.495991	0.000100361	Cardiac enriched
STRG-HSA-18891	SEMA4B	2	0.641504	0.00459333	0.647014	7.55989e-10	Rest of genes
STRG-HSA-18894	CIB1	2	0.319738	0.00275309	0.391843	1.18221e-05	Rest of genes
STRG-HSA-18896	AC091167.6	2	0.226646	0.0141887	0.106996	0.262555	Rest of genes
STRG-HSA-18904	ZNF774	2	0.137565	0.663332	0.0723497	0.692746	Rest of genes
STRG-HSA-18905	IQGAP1	2	0.267504	0.0303923	0.221753	0.0523277	Rest of genes
STRG-HSA-18908	CRTC3	2	-0.103124	0.144549	-0.123522	0.03878	Rest of genes
STRG-HSA-18916	BLM	2	0.329583	0.33964	2.00472	1.65054e-11	Rest of genes
STRG-HSA-18919	FURIN	2	0.302686	0.0175248	0.217505	0.104918	Rest of genes
STRG-HSA-18920	FES	2	0.343075	0.0219201	0.36288	0.000169501	Rest of genes
STRG-HSA-18921	MAN2A2	2	0.0491364	0.745028	0.271636	0.0397187	Rest of genes
STRG-HSA-18923	HDDC3	2	0.321176	0.0249773	0.293253	0.00196025	Rest of genes
STRG-HSA-18924	UNC45A	2	-0.0710764	0.352459	0.0686743	0.459546	Rest of genes
STRG-HSA-18926	RCCD1	2	-0.285271	0.0063245	-0.126964	0.265271	Rest of genes
STRG-HSA-18928	AC068831.7	2	0.0477942	0.70183	0.128402	0.439408	Rest of genes
STRG-HSA-18941	SLCO3A1	2	0.213487	0.0150617	0.0228642	0.791983	Rest of genes
STRG-HSA-18948	ST8SIA2	2	-0.425824	0.193858	-1.38155	1.87347e-18	Rest of genes
STRG-HSA-18955	AC091544.2	2	0.706859	0.394909	-0.142152	0.936667	Cardiac enriched
STRG-HSA-18959	FAM174B	2	0.206782	0.217321	-0.0921754	0.713615	Rest of genes
STRG-HSA-1897	AC119674.2	2	0.394295	0.00362836	0.378677	0.00717084	Rest of genes
STRG-HSA-18970	CHD2	2	-0.0535925	0.574501	0.0460685	0.580824	Rest of genes
STRG-HSA-18971	RGMA	2	0.722637	1.47884e-05	0.506679	0.000250346	Rest of genes
STRG-HSA-18997	NR2F2	2	0.229606	0.13683	-0.275693	0.0634755	Rest of genes
STRG-HSA-19019	ARRDC4	2	0.152359	0.761022	0.0331018	0.91379	Rest of genes
STRG-HSA-19026	IGF1R	2	-0.31737	0.039403	-0.563541	4.17164e-10	Rest of genes
[truncated: 10,154 more rows]

## Sheet: DCM Heinig et al
Var1	Sample	value	condition
AC016650.1	X20AA01165	141.293	DCM
GADD45G	X20AA01165	857.088	DCM
LINC01405	X20AA01165	745.12	DCM
MARCHF11	X20AA01165	97.3055	DCM
SLC5A1	X20AA01165	10653	DCM
SRP14	X20AA01165	18112.2	DCM
SRP14-AS1	X20AA01165	603.827	DCM
AC016650.1	X20AB01158	148.495	DCM
GADD45G	X20AB01158	461.164	DCM
LINC01405	X20AB01158	125.437	DCM
MARCHF11	X20AB01158	94.0774	DCM
SLC5A1	X20AB01158	7599.06	DCM
SRP14	X20AB01158	8020.56	DCM
SRP14-AS1	X20AB01158	1110.48	DCM
AC016650.1	X20AF01320	51.5421	DCM
GADD45G	X20AF01320	1194.3	DCM
LINC01405	X20AF01320	36.0795	DCM
MARCHF11	X20AF01320	63.3231	DCM
SLC5A1	X20AF01320	6635.67	DCM
SRP14	X20AF01320	7693.76	DCM
SRP14-AS1	X20AF01320	706.863	DCM
AC016650.1	X20AH01746	89.5228	DCM
GADD45G	X20AH01746	4901.37	DCM
LINC01405	X20AH01746	217.093	DCM
MARCHF11	X20AH01746	165.617	DCM
SLC5A1	X20AH01746	16635.6	DCM
SRP14	X20AH01746	7186.44	DCM
SRP14-AS1	X20AH01746	520.351	DCM
AC016650.1	X20AO01901	65.6333	DCM
GADD45G	X20AO01901	786.26	DCM
LINC01405	X20AO01901	413.892	DCM
MARCHF11	X20AO01901	37.5048	DCM
SLC5A1	X20AO01901	8528.31	DCM
SRP14	X20AO01901	7640.25	DCM
SRP14-AS1	X20AO01901	638.92	DCM
AC016650.1	X20AP01279	92.031	DCM
GADD45G	X20AP01279	301.376	DCM
LINC01405	X20AP01279	176.983	DCM
MARCHF11	X20AP01279	164.847	DCM
SLC5A1	X20AP01279	16000.2	DCM
SRP14	X20AP01279	8845.09	DCM
SRP14-AS1	X20AP01279	1016.39	DCM
AC016650.1	X20AP01457	60.0026	DCM
GADD45G	X20AP01457	414.212	DCM
LINC01405	X20AP01457	100.65	DCM
MARCHF11	X20AP01457	76.455	DCM
SLC5A1	X20AP01457	10035.9	DCM
SRP14	X20AP01457	7340.64	DCM
SRP14-AS1	X20AP01457	614.543	DCM
AC016650.1	X20AP01844	18.2186	DCM
GADD45G	X20AP01844	1965.12	DCM
LINC01405	X20AP01844	81.9835	DCM
MARCHF11	X20AP01844	37.2652	DCM
SLC5A1	X20AP01844	13336	DCM
SRP14	X20AP01844	7723.84	DCM
SRP14-AS1	X20AP01844	418.199	DCM
AC016650.1	X20AR01418	62.3197	DCM
GADD45G	X20AR01418	543.79	DCM
LINC01405	X20AR01418	92.4744	DCM
MARCHF11	X20AR01418	117.603	DCM
SLC5A1	X20AR01418	17554.1	DCM
SRP14	X20AR01418	7359.76	DCM
SRP14-AS1	X20AR01418	1022.24	DCM
AC016650.1	X20BB01870	123.059	DCM
GADD45G	X20BB01870	2924.27	DCM
LINC01405	X20BB01870	390.766	DCM
MARCHF11	X20BB01870	154.363	DCM
SLC5A1	X20BB01870	12329.6	DCM
SRP14	X20BB01870	7563.8	DCM
SRP14-AS1	X20BB01870	844.14	DCM
AC016650.1	X20BD01840	12.2252	DCM
GADD45G	X20BD01840	3562.43	DCM
LINC01405	X20BD01840	248.58	DCM
MARCHF11	X20BD01840	15.4853	DCM
SLC5A1	X20BD01840	2776.76	DCM
SRP14	X20BD01840	5966.73	DCM
SRP14-AS1	X20BD01840	603.111	DCM
AC016650.1	X20BM01499	88.6389	DCM
GADD45G	X20BM01499	854.157	DCM
LINC01405	X20BM01499	787.677	DCM
MARCHF11	X20BM01499	96.697	DCM
SLC5A1	X20BM01499	12423.5	DCM
SRP14	X20BM01499	8983.75	DCM
SRP14-AS1	X20BM01499	789.692	DCM
AC016650.1	X20BP01200	82.1776	DCM
GADD45G	X20BP01200	966.088	DCM
LINC01405	X20BP01200	53.1148	DCM
MARCHF11	X20BP01200	117.253	DCM
SLC5A1	X20BP01200	8313.97	DCM
SRP14	X20BP01200	7340.87	DCM
SRP14-AS1	X20BP01200	735.59	DCM
AC016650.1	X20CG01120	63.309	DCM
GADD45G	X20CG01120	595.534	DCM
LINC01405	X20CG01120	194.219	DCM
MARCHF11	X20CG01120	54.7248	DCM
SLC5A1	X20CG01120	13817.5	DCM
SRP14	X20CG01120	8489.85	DCM
SRP14-AS1	X20CG01120	637.383	DCM
AC016650.1	X20CH01353	70.5065	DCM
GADD45G	X20CH01353	432.235	DCM
LINC01405	X20CH01353	261.589	DCM
MARCHF11	X20CH01353	83.7903	DCM
SLC5A1	X20CH01353	17164.8	DCM
SRP14	X20CH01353	8893.01	DCM
SRP14-AS1	X20CH01353	785.79	DCM
AC016650.1	X20CM01195	43.4613	DCM
GADD45G	X20CM01195	246.86	DCM
LINC01405	X20CM01195	19.123	DCM
MARCHF11	X20CM01195	14.7769	DCM
SLC5A1	X20CM01195	5430.06	DCM
SRP14	X20CM01195	7265	DCM
SRP14-AS1	X20CM01195	595.42	DCM
AC016650.1	X20CP01865	56.6505	DCM
GADD45G	X20CP01865	515.124	DCM
LINC01405	X20CP01865	46.1109	DCM
MARCHF11	X20CP01865	52.6981	DCM
SLC5A1	X20CP01865	6589.9	DCM
SRP14	X20CP01865	7721.59	DCM
SRP14-AS1	X20CP01865	694.298	DCM
AC016650.1	X20CS01710	15.1749	DCM
GADD45G	X20CS01710	551.716	DCM
LINC01405	X20CS01710	171.26	DCM
MARCHF11	X20CS01710	28.182	DCM
SLC5A1	X20CS01710	15043.8	DCM
SRP14	X20CS01710	8229.14	DCM
SRP14-AS1	X20CS01710	844.375	DCM
AC016650.1	X20CT01836	55.1631	DCM
GADD45G	X20CT01836	345.406	DCM
LINC01405	X20CT01836	35.6438	DCM
MARCHF11	X20CT01836	100.142	DCM
SLC5A1	X20CT01836	4818.71	DCM
SRP14	X20CT01836	5943.18	DCM
SRP14-AS1	X20CT01836	812.17	DCM
AC016650.1	X20CW01299	123.725	DCM
GADD45G	X20CW01299	838.687	DCM
LINC01405	X20CW01299	160.559	DCM
MARCHF11	X20CW01299	171.893	DCM
SLC5A1	X20CW01299	6401.6	DCM
SRP14	X20CW01299	8758.04	DCM
SRP14-AS1	X20CW01299	637.515	DCM
AC016650.1	X20DB01398	41.2931	DCM
GADD45G	X20DB01398	4245.32	DCM
LINC01405	X20DB01398	78.6535	DCM
MARCHF11	X20DB01398	68.8218	DCM
SLC5A1	X20DB01398	9639.97	DCM
SRP14	X20DB01398	6396.5	DCM
SRP14-AS1	X20DB01398	568.271	DCM
AC016650.1	X20DH01138	36.6793	DCM
GADD45G	X20DH01138	837.362	DCM
LINC01405	X20DH01138	110.933	DCM
MARCHF11	X20DH01138	22.3654	DCM
SLC5A1	X20DH01138	13742.2	DCM
SRP14	X20DH01138	7597.99	DCM
SRP14-AS1	X20DH01138	849.887	DCM
AC016650.1	X20DH01701	43.07	DCM
GADD45G	X20DH01701	1008.56	DCM
LINC01405	X20DH01701	184.842	DCM
MARCHF11	X20DH01701	93.3183	DCM
SLC5A1	X20DH01701	10009.3	DCM
SRP14	X20DH01701	7609.92	DCM
SRP14-AS1	X20DH01701	736.676	DCM
AC016650.1	X20DL01300	15.64	DCM
GADD45G	X20DL01300	790.422	DCM
LINC01405	X20DL01300	66.1692	DCM
MARCHF11	X20DL01300	26.4677	DCM
SLC5A1	X20DL01300	8811.34	DCM
SRP14	X20DL01300	7805.57	DCM
SRP14-AS1	X20DL01300	588.305	DCM
AC016650.1	X20DM01835	91.2058	DCM
GADD45G	X20DM01835	1032.98	DCM
LINC01405	X20DM01835	70.7101	DCM
MARCHF11	X20DM01835	172.164	DCM
SLC5A1	X20DM01835	9049.87	DCM
SRP14	X20DM01835	7480.93	DCM
SRP14-AS1	X20DM01835	608.722	DCM
AC016650.1	X20DS01225	8.12205	DCM
GADD45G	X20DS01225	1522.43	DCM
LINC01405	X20DS01225	1038.72	DCM
MARCHF11	X20DS01225	13.5367	DCM
SLC5A1	X20DS01225	13192	DCM
SRP14	X20DS01225	8158.15	DCM
SRP14-AS1	X20DS01225	606.446	DCM
AC016650.1	X20DW01830	33.202	DCM
GADD45G	X20DW01830	651.497	DCM
LINC01405	X20DW01830	144.613	DCM
MARCHF11	X20DW01830	32.4642	DCM
SLC5A1	X20DW01830	3948.82	DCM
SRP14	X20DW01830	6022.1	DCM
SRP14-AS1	X20DW01830	730.444	DCM
AC016650.1	X20EC01205	99.1477	DCM
GADD45G	X20EC01205	466.096	DCM
LINC01405	X20EC01205	1048.72	DCM
MARCHF11	X20EC01205	104.258	DCM
SLC5A1	X20EC01205	16428.9	DCM
SRP14	X20EC01205	8805.74	DCM
SRP14-AS1	X20EC01205	829.978	DCM
AC016650.1	X20EG01127	57.586	DCM
GADD45G	X20EG01127	406.701	DCM
LINC01405	X20EG01127	770.212	DCM
MARCHF11	X20EG01127	80.0805	DCM
SLC5A1	X20EG01127	10919.7	DCM
SRP14	X20EG01127	7827.19	DCM
SRP14-AS1	X20EG01127	614.55	DCM
AC016650.1	X20EL01751	27.2281	DCM
GADD45G	X20EL01751	614.294	DCM
LINC01405	X20EL01751	147.43	DCM
MARCHF11	X20EL01751	70.3947	DCM
SLC5A1	X20EL01751	7008.92	DCM
SRP14	X20EL01751	7663.73	DCM
SRP14-AS1	X20EL01751	1158.19	DCM
AC016650.1	X20ES01406	87.5267	DCM
GADD45G	X20ES01406	341.266	DCM
LINC01405	X20ES01406	331.541	DCM
MARCHF11	X20ES01406	104.325	DCM
SLC5A1	X20ES01406	12953.1	DCM
SRP14	X20ES01406	7628.97	DCM
SRP14-AS1	X20ES01406	761.217	DCM
AC016650.1	X20EZ01759	167.858	DCM
GADD45G	X20EZ01759	1177.51	DCM
LINC01405	X20EZ01759	26.306	DCM
MARCHF11	X20EZ01759	167.858	DCM
SLC5A1	X20EZ01759	7563.61	DCM
SRP14	X20EZ01759	8220.01	DCM
SRP14-AS1	X20EZ01759	547.416	DCM
AC016650.1	X20FG01148	20.1064	DCM
GADD45G	X20FG01148	2757.59	DCM
LINC01405	X20FG01148	454.404	DCM
MARCHF11	X20FG01148	43.2287	DCM
SLC5A1	X20FG01148	11709.9	DCM
SRP14	X20FG01148	7647.46	DCM
SRP14-AS1	X20FG01148	597.159	DCM
AC016650.1	X20GC01665	81.6559	DCM
GADD45G	X20GC01665	1180.61	DCM
LINC01405	X20GC01665	85.0582	DCM
MARCHF11	X20GC01665	106.606	DCM
SLC5A1	X20GC01665	7454.5	DCM
SRP14	X20GC01665	11761.8	DCM
SRP14-AS1	X20GC01665	1427.84	DCM
AC016650.1	X20GD01815	137.125	DCM
GADD45G	X20GD01815	448.493	DCM
LINC01405	X20GD01815	295.902	DCM
MARCHF11	X20GD01815	120.629	DCM
SLC5A1	X20GD01815	9854.48	DCM
SRP14	X20GD01815	7488.29	DCM
SRP14-AS1	X20GD01815	737.178	DCM
AC016650.1	X20GF01948	60.9288	DCM
GADD45G	X20GF01948	6518.45	DCM
LINC01405	X20GF01948	157.478	DCM
MARCHF11	X20GF01948	73.1146	DCM
SLC5A1	X20GF01948	12603.8	DCM
SRP14	X20GF01948	7544.86	DCM
SRP14-AS1	X20GF01948	756.455	DCM
AC016650.1	X20GJ01209	37.8653	DCM
GADD45G	X20GJ01209	698.199	DCM
LINC01405	X20GJ01209	675.11	DCM
MARCHF11	X20GJ01209	96.0485	DCM
SLC5A1	X20GJ01209	11524.9	DCM
SRP14	X20GJ01209	9027.64	DCM
SRP14-AS1	X20GJ01209	597.533	DCM
AC016650.1	X20GM01331	54.725	DCM
GADD45G	X20GM01331	717.863	DCM
LINC01405	X20GM01331	625.582	DCM
MARCHF11	X20GM01331	100.866	DCM
SLC5A1	X20GM01331	13974.2	DCM
SRP14	X20GM01331	7908.3	DCM
SRP14-AS1	X20GM01331	609.486	DCM
AC016650.1	X20GR01807	37.9738	DCM
GADD45G	X20GR01807	990.298	DCM
LINC01405	X20GR01807	404.31	DCM
MARCHF11	X20GR01807	43.9305	DCM
SLC5A1	X20GR01807	6465.23	DCM
SRP14	X20GR01807	6748.92	DCM
SRP14-AS1	X20GR01807	664.914	DCM
AC016650.1	X20HP01960	61.0555	DCM
GADD45G	X20HP01960	886.594	DCM
LINC01405	X20HP01960	153.069	DCM
MARCHF11	X20HP01960	95.4529	DCM
SLC5A1	X20HP01960	7377.39	DCM
SRP14	X20HP01960	7130.59	DCM
SRP14-AS1	X20HP01960	470.385	DCM
AC016650.1	X20HW01332	74.219	DCM
GADD45G	X20HW01332	968.028	DCM
LINC01405	X20HW01332	1188.56	DCM
MARCHF11	X20HW01332	76.3395	DCM
SLC5A1	X20HW01332	13856.7	DCM
SRP14	X20HW01332	8352.82	DCM
SRP14-AS1	X20HW01332	856.699	DCM
AC016650.1	X20IM01570	62.3884	DCM
GADD45G	X20IM01570	1106.72	DCM
LINC01405	X20IM01570	359.864	DCM
MARCHF11	X20IM01570	61.4842	DCM
SLC5A1	X20IM01570	10364.6	DCM
SRP14	X20IM01570	8781.4	DCM
SRP14-AS1	X20IM01570	574.154	DCM
AC016650.1	X20IS01302	68.8203	DCM
GADD45G	X20IS01302	373.862	DCM
LINC01405	X20IS01302	96.7205	DCM
MARCHF11	X20IS01302	56.7303	DCM
SLC5A1	X20IS01302	7003.86	DCM
SRP14	X20IS01302	6179.88	DCM
SRP14-AS1	X20IS01302	723.543	DCM
AC016650.1	X20JA01866	18.5658	DCM
GADD45G	X20JA01866	3282.77	DCM
LINC01405	X20JA01866	462.457	DCM
MARCHF11	X20JA01866	44.7267	DCM
SLC5A1	X20JA01866	15321	DCM
SRP14	X20JA01866	7337.7	DCM
SRP14-AS1	X20JA01866	603.388	DCM
AC016650.1	X20JB01501	152.412	DCM
GADD45G	X20JB01501	1552.5	DCM
LINC01405	X20JB01501	460.39	DCM
MARCHF11	X20JB01501	281.7	DCM
SLC5A1	X20JB01501	13540.5	DCM
SRP14	X20JB01501	9014.39	DCM
SRP14-AS1	X20JB01501	599.138	DCM
AC016650.1	X20JB01682	85.3858	DCM
GADD45G	X20JB01682	2693.31	DCM
LINC01405	X20JB01682	165.892	DCM
MARCHF11	X20JB01682	195.168	DCM
SLC5A1	X20JB01682	12051.6	DCM
SRP14	X20JB01682	10962.3	DCM
SRP14-AS1	X20JB01682	1051.46	DCM
AC016650.1	X20JB01941	30.4679	DCM
GADD45G	X20JB01941	1875.47	DCM
LINC01405	X20JB01941	179.422	DCM
MARCHF11	X20JB01941	58.6789	DCM
SLC5A1	X20JB01941	13911.4	DCM
SRP14	X20JB01941	7629.39	DCM
SRP14-AS1	X20JB01941	971.587	DCM
AC016650.1	X20JC01379	82.2836	DCM
GADD45G	X20JC01379	1040.06	DCM
LINC01405	X20JC01379	664.851	DCM
MARCHF11	X20JC01379	194.189	DCM
SLC5A1	X20JC01379	12334.9	DCM
SRP14	X20JC01379	9020.47	DCM
SRP14-AS1	X20JC01379	871.109	DCM
AC016650.1	X20JC01456	98.0386	DCM
GADD45G	X20JC01456	496.196	DCM
LINC01405	X20JC01456	61.024	DCM
MARCHF11	X20JC01456	169.067	DCM
SLC5A1	X20JC01456	11354.5	DCM
SRP14	X20JC01456	7066.78	DCM
SRP14-AS1	X20JC01456	843.332	DCM
AC016650.1	X20JC01720	94.7107	DCM
GADD45G	X20JC01720	5113.25	DCM
LINC01405	X20JC01720	713.713	DCM
MARCHF11	X20JC01720	129.663	DCM
SLC5A1	X20JC01720	9200.47	DCM
SRP14	X20JC01720	8225.18	DCM
SRP14-AS1	X20JC01720	909.899	DCM
AC016650.1	X20JC01851	56.4198	DCM
GADD45G	X20JC01851	3744.86	DCM
LINC01405	X20JC01851	518.861	DCM
MARCHF11	X20JC01851	79.5922	DCM
SLC5A1	X20JC01851	9540.99	DCM
SRP14	X20JC01851	7639.84	DCM
SRP14-AS1	X20JC01851	666.963	DCM
AC016650.1	X20JD01274	80.6582	DCM
GADD45G	X20JD01274	522.358	DCM
LINC01405	X20JD01274	1254.04	DCM
MARCHF11	X20JD01274	100.823	DCM
SLC5A1	X20JD01274	16127.8	DCM
SRP14	X20JD01274	8778.3	DCM
SRP14-AS1	X20JD01274	1194.51	DCM
AC016650.1	X20JD01438	139.937	DCM
GADD45G	X20JD01438	351.709	DCM
LINC01405	X20JD01438	58.7736	DCM
MARCHF11	X20JD01438	132.474	DCM
SLC5A1	X20JD01438	11018.7	DCM
SRP14	X20JD01438	7002.46	DCM
SRP14-AS1	X20JD01438	798.575	DCM
AC016650.1	X20JD01577	24.5228	DCM
GADD45G	X20JD01577	789.804	DCM
LINC01405	X20JD01577	284.126	DCM
MARCHF11	X20JD01577	58.3474	DCM
SLC5A1	X20JD01577	7134.45	DCM
SRP14	X20JD01577	7688.33	DCM
SRP14-AS1	X20JD01577	668.035	DCM
AC016650.1	X20JG01849	44.7819	DCM
GADD45G	X20JG01849	514.992	DCM
LINC01405	X20JG01849	271.612	DCM
MARCHF11	X20JG01849	64.2523	DCM
SLC5A1	X20JG01849	11886.7	DCM
SRP14	X20JG01849	7077.49	DCM
SRP14-AS1	X20JG01849	1018.3	DCM
AC016650.1	X20JH01781	56.837	DCM
GADD45G	X20JH01781	209.586	DCM
LINC01405	X20JH01781	92.3601	DCM
MARCHF11	X20JH01781	150.085	DCM
SLC5A1	X20JH01781	11505	DCM
SRP14	X20JH01781	9196.04	DCM
SRP14-AS1	X20JH01781	695.365	DCM
AC016650.1	X20JH01887	19.5896	DCM
GADD45G	X20JH01887	787.315	DCM
LINC01405	X20JH01887	149.254	DCM
MARCHF11	X20JH01887	25.1866	DCM
SLC5A1	X20JH01887	6904.86	DCM
SRP14	X20JH01887	7674.45	DCM
SRP14-AS1	X20JH01887	663.247	DCM
AC016650.1	X20JJ01199	44.723	DCM
GADD45G	X20JJ01199	221.895	DCM
LINC01405	X20JJ01199	82.5655	DCM
MARCHF11	X20JJ01199	87.7258	DCM
SLC5A1	X20JJ01199	9611.14	DCM
SRP14	X20JJ01199	7712.13	DCM
SRP14-AS1	X20JJ01199	584.839	DCM
AC016650.1	X20JM01263	56.4112	DCM
GADD45G	X20JM01263	2660.56	DCM
LINC01405	X20JM01263	398.981	DCM
MARCHF11	X20JM01263	66.6678	DCM
SLC5A1	X20JM01263	21309.1	DCM
SRP14	X20JM01263	7752.95	DCM
SRP14-AS1	X20JM01263	733.346	DCM
AC016650.1	X20JM01785	23.266	DCM
GADD45G	X20JM01785	4772.22	DCM
LINC01405	X20JM01785	195.971	DCM
MARCHF11	X20JM01785	59.9547	DCM
SLC5A1	X20JM01785	7211.57	DCM
SRP14	X20JM01785	7138.19	DCM
SRP14-AS1	X20JM01785	689.032	DCM
AC016650.1	X20JN01273	51.0252	DCM
GADD45G	X20JN01273	1052.5	DCM
LINC01405	X20JN01273	563.007	DCM
MARCHF11	X20JN01273	62.268	DCM
SLC5A1	X20JN01273	17735.1	DCM
SRP14	X20JN01273	8820.44	DCM
SRP14-AS1	X20JN01273	654.679	DCM
AC016650.1	X20JO01157	137.434	DCM
GADD45G	X20JO01157	540.999	DCM
LINC01405	X20JO01157	39.7209	DCM
MARCHF11	X20JO01157	192.249	DCM
SLC5A1	X20JO01157	12769.5	DCM
SRP14	X20JO01157	7709.83	DCM
SRP14-AS1	X20JO01157	1020.03	DCM
AC016650.1	X20JP01292	56.6704	DCM
GADD45G	X20JP01292	658.248	DCM
LINC01405	X20JP01292	82.8259	DCM
MARCHF11	X20JP01292	59.2859	DCM
SLC5A1	X20JP01292	14029	DCM
SRP14	X20JP01292	7223.29	DCM
SRP14-AS1	X20JP01292	625.99	DCM
AC016650.1	X20JR01203	95.9338	DCM
GADD45G	X20JR01203	739.368	DCM
LINC01405	X20JR01203	724.833	DCM
MARCHF11	X20JR01203	68.801	DCM
SLC5A1	X20JR01203	11916.1	DCM
SRP14	X20JR01203	7932.46	DCM
SRP14-AS1	X20JR01203	730.647	DCM
AC016650.1	X20JT01288	138.285	DCM
GADD45G	X20JT01288	377.234	DCM
LINC01405	X20JT01288	127.101	DCM
MARCHF11	X20JT01288	168.789	DCM
SLC5A1	X20JT01288	11442.1	DCM
SRP14	X20JT01288	7364.71	DCM
SRP14-AS1	X20JT01288	942.577	DCM
AC016650.1	X20JW01850	71.6451	DCM
GADD45G	X20JW01850	441.812	DCM
LINC01405	X20JW01850	551.838	DCM
MARCHF11	X20JW01850	156.937	DCM
SLC5A1	X20JW01850	16696.7	DCM
SRP14	X20JW01850	7537.24	DCM
SRP14-AS1	X20JW01850	816.243	DCM
AC016650.1	X20KH01242	63.4086	DCM
GADD45G	X20KH01242	635.951	DCM
LINC01405	X20KH01242	91.383	DCM
MARCHF11	X20KH01242	48.4889	DCM
SLC5A1	X20KH01242	10684.3	DCM
SRP14	X20KH01242	8960.19	DCM
SRP14-AS1	X20KH01242	1328.78	DCM
AC016650.1	X20KM01480	36.0814	DCM
GADD45G	X20KM01480	684.644	DCM
LINC01405	X20KM01480	138.913	DCM
MARCHF11	X20KM01480	55.0241	DCM
SLC5A1	X20KM01480	10045.1	DCM
SRP14	X20KM01480	8000.14	DCM
SRP14-AS1	X20KM01480	665.701	DCM
AC016650.1	X20LA01853	25.6164	DCM
GADD45G	X20LA01853	5250.26	DCM
LINC01405	X20LA01853	295.146	DCM
MARCHF11	X20LA01853	36.754	DCM
SLC5A1	X20LA01853	6300.53	DCM
SRP14	X20LA01853	7804.11	DCM
SRP14-AS1	X20LA01853	592.52	DCM
AC016650.1	X20LB01727	102.508	DCM
GADD45G	X20LB01727	1495.12	DCM
LINC01405	X20LB01727	215.017	DCM
MARCHF11	X20LB01727	132.511	DCM
SLC5A1	X20LB01727	13526.1	DCM
SRP14	X20LB01727	7590.61	DCM
SRP14-AS1	X20LB01727	872.57	DCM
AC016650.1	X20LD01214	81.5865	DCM
GADD45G	X20LD01214	821.777	DCM
LINC01405	X20LD01214	792.217	DCM
MARCHF11	X20LD01214	54.391	DCM
SLC5A1	X20LD01214	8861.01	DCM
SRP14	X20LD01214	7759	DCM
SRP14-AS1	X20LD01214	743.738	DCM
AC016650.1	X20LH01824	84.6403	DCM
GADD45G	X20LH01824	2070.87	DCM
LINC01405	X20LH01824	112.854	DCM
MARCHF11	X20LH01824	177.18	DCM
SLC5A1	X20LH01824	9901.79	DCM
SRP14	X20LH01824	6652.73	DCM
SRP14-AS1	X20LH01824	809.162	DCM
AC016650.1	X20LM01196	38.6209	DCM
GADD45G	X20LM01196	401.658	DCM
LINC01405	X20LM01196	152.939	DCM
MARCHF11	X20LM01196	47.1175	DCM
SLC5A1	X20LM01196	5664.15	DCM
SRP14	X20LM01196	6626.58	DCM
SRP14-AS1	X20LM01196	427.148	DCM
AC016650.1	X20LM01695	1.14347	DCM
GADD45G	X20LM01695	3369.82	DCM
LINC01405	X20LM01695	6.86084	DCM
MARCHF11	X20LM01695	0	DCM
SLC5A1	X20LM01695	11335.3	DCM
SRP14	X20LM01695	7902.55	DCM
SRP14-AS1	X20LM01695	652.923	DCM
AC016650.1	X20LO01967	57.6733	DCM
GADD45G	X20LO01967	294.232	DCM
LINC01405	X20LO01967	79.1786	DCM
MARCHF11	X20LO01967	43.0106	DCM
SLC5A1	X20LO01967	5036.15	DCM
SRP14	X20LO01967	7250.22	DCM
SRP14-AS1	X20LO01967	869.987	DCM
AC016650.1	X20LP01254	90.5498	DCM
GADD45G	X20LP01254	761.8	DCM
LINC01405	X20LP01254	142.714	DCM
MARCHF11	X20LP01254	98.4237	DCM
SLC5A1	X20LP01254	8574.68	DCM
SRP14	X20LP01254	7893.58	DCM
SRP14-AS1	X20LP01254	658.455	DCM
AC016650.1	X20MB01537	35.9974	DCM
GADD45G	X20MB01537	2812.79	DCM
LINC01405	X20MB01537	1387.9	DCM
MARCHF11	X20MB01537	22.9983	DCM
SLC5A1	X20MB01537	8596.37	DCM
SRP14	X20MB01537	7654.44	DCM
SRP14-AS1	X20MB01537	427.969	DCM
AC016650.1	X20MC01828	12.359	DCM
GADD45G	X20MC01828	450.628	DCM
LINC01405	X20MC01828	1596.21	DCM
MARCHF11	X20MC01828	24.718	DCM
SLC5A1	X20MC01828	4741.1	DCM
SRP14	X20MC01828	7045.58	DCM
SRP14-AS1	X20MC01828	511.472	DCM
AC016650.1	X20MC01968	76.1662	DCM
GADD45G	X20MC01968	2210.91	DCM
LINC01405	X20MC01968	381.874	DCM
MARCHF11	X20MC01968	97.0337	DCM
SLC5A1	X20MC01968	15627.6	DCM
SRP14	X20MC01968	8286.47	DCM
SRP14-AS1	X20MC01968	634.371	DCM
AC016650.1	X20MD01251	167.457	DCM
GADD45G	X20MD01251	541.246	DCM
LINC01405	X20MD01251	82.2336	DCM
MARCHF11	X20MD01251	266.138	DCM
SLC5A1	X20MD01251	13743.5	DCM
SRP14	X20MD01251	11597.9	DCM
SRP14-AS1	X20MD01251	807.384	DCM
AC016650.1	X20ME01913	101.855	DCM
GADD45G	X20ME01913	1658.62	DCM
LINC01405	X20ME01913	216.443	DCM
MARCHF11	X20ME01913	162.043	DCM
SLC5A1	X20ME01913	18174.2	DCM
SRP14	X20ME01913	7598.65	DCM
SRP14-AS1	X20ME01913	787.065	DCM
AC016650.1	X20MF01454	171.334	DCM
GADD45G	X20MF01454	2241.54	DCM
LINC01405	X20MF01454	298.178	DCM
MARCHF11	X20MF01454	189.319	DCM
SLC5A1	X20MF01454	10487.3	DCM
SRP14	X20MF01454	7575.61	DCM
SRP14-AS1	X20MF01454	968.368	DCM
AC016650.1	X20MG01931	21.649	DCM
GADD45G	X20MG01931	644.551	DCM
LINC01405	X20MG01931	224.363	DCM
MARCHF11	X20MG01931	21.649	DCM
SLC5A1	X20MG01931	8819.03	DCM
SRP14	X20MG01931	6821.41	DCM
SRP14-AS1	X20MG01931	745.908	DCM
AC016650.1	X20MH01845	53.3381	DCM
GADD45G	X20MH01845	275.112	DCM
LINC01405	X20MH01845	467.878	DCM
MARCHF11	X20MH01845	44.9163	DCM
SLC5A1	X20MH01845	10633.9	DCM
SRP14	X20MH01845	8449.88	DCM
SRP14-AS1	X20MH01845	933.884	DCM
AC016650.1	X20MH01879	81.4492	DCM
GADD45G	X20MH01879	440.037	DCM
LINC01405	X20MH01879	38.0802	DCM
MARCHF11	X20MH01879	84.6226	DCM
SLC5A1	X20MH01879	13826.3	DCM
SRP14	X20MH01879	8126.94	DCM
SRP14-AS1	X20MH01879	698.136	DCM
AC016650.1	X20MH01890	34.7455	DCM
GADD45G	X20MH01890	2888.84	DCM
LINC01405	X20MH01890	794.182	DCM
MARCHF11	X20MH01890	22.8327	DCM
SLC5A1	X20MH01890	9171.81	DCM
SRP14	X20MH01890	7665.84	DCM
SRP14-AS1	X20MH01890	556.92	DCM
AC016650.1	X20ML01902	234.25	DCM
GADD45G	X20ML01902	307.741	DCM
LINC01405	X20ML01902	75.3276	DCM
MARCHF11	X20ML01902	163.516	DCM
SLC5A1	X20ML01902	7224.1	DCM
SRP14	X20ML01902	8587.34	DCM
SRP14-AS1	X20ML01902	917.71	DCM
AC016650.1	X20MQ01649	118.969	DCM
GADD45G	X20MQ01649	695.031	DCM
LINC01405	X20MQ01649	322.469	DCM
MARCHF11	X20MQ01649	72.0077	DCM
SLC5A1	X20MQ01649	6851.69	DCM
SRP14	X20MQ01649	8014.78	DCM
SRP14-AS1	X20MQ01649	948.624	DCM
AC016650.1	X20MQ01937	27.4328	DCM
GADD45G	X20MQ01937	4932.77	DCM
LINC01405	X20MQ01937	324.051	DCM
MARCHF11	X20MQ01937	40.292	DCM
SLC5A1	X20MQ01937	10085.9	DCM
SRP14	X20MQ01937	7383.72	DCM
SRP14-AS1	X20MQ01937	476.646	DCM
AC016650.1	X20MR01285	508.294	DCM
GADD45G	X20MR01285	573.051	DCM
LINC01405	X20MR01285	20.4027	DCM
MARCHF11	X20MR01285	275.881	DCM
SLC5A1	X20MR01285	7965.94	DCM
SRP14	X20MR01285	12196.4	DCM
SRP14-AS1	X20MR01285	1045.86	DCM
AC016650.1	X20MS01733	32.7149	DCM
GADD45G	X20MS01733	794.629	DCM
LINC01405	X20MS01733	120.529	DCM
MARCHF11	X20MS01733	49.9333	DCM
SLC5A1	X20MS01733	5906.77	DCM
SRP14	X20MS01733	7344.5	DCM
SRP14-AS1	X20MS01733	881.581	DCM
AC016650.1	X20MT01164	62.3158	DCM
GADD45G	X20MT01164	915.103	DCM
LINC01405	X20MT01164	791.325	DCM
MARCHF11	X20MT01164	69.1449	DCM
SLC5A1	X20MT01164	16054.4	DCM
SRP14	X20MT01164	7912.4	DCM
SRP14-AS1	X20MT01164	649.621	DCM
AC016650.1	X20MW01152	59.4467	DCM
GADD45G	X20MW01152	328.854	DCM
LINC01405	X20MW01152	94.8618	DCM
MARCHF11	X20MW01152	93.597	DCM
SLC5A1	X20MW01152	8968.87	DCM
SRP14	X20MW01152	10343.7	DCM
SRP14-AS1	X20MW01152	618.499	DCM
AC016650.1	X20NB01855	46.5456	DCM
GADD45G	X20NB01855	345.767	DCM
LINC01405	X20NB01855	317.84	DCM
MARCHF11	X20NB01855	41.2261	DCM
SLC5A1	X20NB01855	19519.9	DCM
SRP14	X20NB01855	8180.05	DCM
SRP14-AS1	X20NB01855	908.304	DCM
AC016650.1	X20OH01215	42.7149	DCM
GADD45G	X20OH01215	396.083	DCM
LINC01405	X20OH01215	493.162	DCM
MARCHF11	X20OH01215	61.1599	DCM
SLC5A1	X20OH01215	13913.4	DCM
SRP14	X20OH01215	7135.32	DCM
SRP14-AS1	X20OH01215	739.744	DCM
AC016650.1	X20PB01936	45.1421	DCM
GADD45G	X20PB01936	5273.7	DCM
LINC01405	X20PB01936	150.474	DCM
MARCHF11	X20PB01936	85.5323	DCM
SLC5A1	X20PB01936	5216.68	DCM
SRP14	X20PB01936	7239.36	DCM
SRP14-AS1	X20PB01936	554.376	DCM
AC016650.1	X20PC01455	26.3627	DCM
GADD45G	X20PC01455	990.999	DCM
LINC01405	X20PC01455	174.953	DCM
MARCHF11	X20PC01455	76.6916	DCM
SLC5A1	X20PC01455	20196.2	DCM
SRP14	X20PC01455	9413.89	DCM
SRP14-AS1	X20PC01455	801.666	DCM
AC016650.1	X20PD01198	41.3812	DCM
GADD45G	X20PD01198	303.162	DCM
LINC01405	X20PD01198	268.978	DCM
MARCHF11	X20PD01198	52.1763	DCM
SLC5A1	X20PD01198	11561.5	DCM
SRP14	X20PD01198	8132.3	DCM
SRP14-AS1	X20PD01198	1208.15	DCM
AC016650.1	X20PD01505	56.1752	DCM
GADD45G	X20PD01505	439.435	DCM
LINC01405	X20PD01505	267.285	DCM
MARCHF11	X20PD01505	128.659	DCM
SLC5A1	X20PD01505	9277.97	DCM
SRP14	X20PD01505	7349.89	DCM
SRP14-AS1	X20PD01505	694.036	DCM
AC016650.1	X20PF01735	101.16	DCM
GADD45G	X20PF01735	619.605	DCM
LINC01405	X20PF01735	50.58	DCM
MARCHF11	X20PF01735	135.934	DCM
SLC5A1	X20PF01735	11916.9	DCM
SRP14	X20PF01735	8565.93	DCM
SRP14-AS1	X20PF01735	743.947	DCM
AC016650.1	X20PH01298	135.236	DCM
GADD45G	X20PH01298	863.43	DCM
LINC01405	X20PH01298	260.069	DCM
MARCHF11	X20PH01298	139.397	DCM
SLC5A1	X20PH01298	9512.29	DCM
SRP14	X20PH01298	6976.1	DCM
SRP14-AS1	X20PH01298	667.858	DCM
AC016650.1	X20PL01827	175.652	DCM
GADD45G	X20PL01827	478.501	DCM
LINC01405	X20PL01827	199.88	DCM
MARCHF11	X20PL01827	192.958	DCM
SLC5A1	X20PL01827	12275.8	DCM
SRP14	X20PL01827	8013.38	DCM
SRP14-AS1	X20PL01827	745.008	DCM
AC016650.1	X20PM01841	63.1025	DCM
GADD45G	X20PM01841	1316.58	DCM
LINC01405	X20PM01841	245.399	DCM
MARCHF11	X20PM01841	116.077	DCM
SLC5A1	X20PM01841	7448.43	DCM
SRP14	X20PM01841	7528.67	DCM
SRP14-AS1	X20PM01841	546.109	DCM
AC016650.1	X20PP01831	51.5919	DCM
GADD45G	X20PP01831	499.56	DCM
LINC01405	X20PP01831	140.934	DCM
MARCHF11	X20PP01831	26.4251	DCM
SLC5A1	X20PP01831	13918.5	DCM
SRP14	X20PP01831	8249.67	DCM
SRP14-AS1	X20PP01831	698.378	DCM
AC016650.1	X20PR01261	74.2921	DCM
GADD45G	X20PR01261	1060.42	DCM
LINC01405	X20PR01261	60.9978	DCM
MARCHF11	X20PR01261	69.6	DCM
SLC5A1	X20PR01261	8556.11	DCM
SRP14	X20PR01261	9977.04	DCM
SRP14-AS1	X20PR01261	462.957	DCM
AC016650.1	X20PR01392	5.63873	DCM
GADD45G	X20PR01392	951.067	DCM
LINC01405	X20PR01392	293.214	DCM
MARCHF11	X20PR01392	34.7722	DCM
SLC5A1	X20PR01392	15473.6	DCM
SRP14	X20PR01392	6772.12	DCM
SRP14-AS1	X20PR01392	688.865	DCM
AC016650.1	X20PS01194	153.693	DCM
GADD45G	X20PS01194	561.938	DCM
LINC01405	X20PS01194	28.8174	DCM
MARCHF11	X20PS01194	184.431	DCM
SLC5A1	X20PS01194	9054.41	DCM
SRP14	X20PS01194	8456.93	DCM
SRP14-AS1	X20PS01194	831.861	DCM
AC016650.1	X20PS01694	43.6457	DCM
GADD45G	X20PS01694	541.53	DCM
LINC01405	X20PS01694	127.704	DCM
MARCHF11	X20PS01694	58.1943	DCM
SLC5A1	X20PS01694	10074.1	DCM
SRP14	X20PS01694	8224.79	DCM
SRP14-AS1	X20PS01694	803.404	DCM
AC016650.1	X20PW01714	16.6741	DCM
GADD45G	X20PW01714	723.655	DCM
LINC01405	X20PW01714	116.719	DCM
MARCHF11	X20PW01714	35.5714	DCM
SLC5A1	X20PW01714	9554.25	DCM
SRP14	X20PW01714	8640.51	DCM
SRP14-AS1	X20PW01714	882.615	DCM
AC016650.1	X20RB01952	34.4297	DCM
GADD45G	X20RB01952	915.106	DCM
LINC01405	X20RB01952	45.3023	DCM
MARCHF11	X20RB01952	52.5506	DCM
SLC5A1	X20RB01952	5325.74	DCM
SRP14	X20RB01952	6755.47	DCM
SRP14-AS1	X20RB01952	574.433	DCM
AC016650.1	X20RC01659	4.92569	DCM
GADD45G	X20RC01659	807.814	DCM
LINC01405	X20RC01659	36.1217	DCM
MARCHF11	X20RC01659	29.5542	DCM
SLC5A1	X20RC01659	2602.41	DCM
SRP14	X20RC01659	6390.26	DCM
SRP14-AS1	X20RC01659	247.927	DCM
AC016650.1	X20RC01868	70.5955	DCM
GADD45G	X20RC01868	745.587	DCM
LINC01405	X20RC01868	360.409	DCM
MARCHF11	X20RC01868	63.1644	DCM
SLC5A1	X20RC01868	7977.29	DCM
SRP14	X20RC01868	7961.19	DCM
SRP14-AS1	X20RC01868	641.552	DCM
AC016650.1	X20RD01346	101.175	DCM
GADD45G	X20RD01346	518.052	DCM
LINC01405	X20RD01346	544.283	DCM
MARCHF11	X20RD01346	152.699	DCM
SLC5A1	X20RD01346	19479.9	DCM
SRP14	X20RD01346	9445.79	DCM
SRP14-AS1	X20RD01346	829.071	DCM
AC016650.1	X20RE01817	50.3859	DCM
GADD45G	X20RE01817	2004.71	DCM
LINC01405	X20RE01817	140.437	DCM
MARCHF11	X20RE01817	55.7461	DCM
SLC5A1	X20RE01817	10450.2	DCM
SRP14	X20RE01817	8124.99	DCM
SRP14-AS1	X20RE01817	602.487	DCM
AC016650.1	X20RH01132	122.947	DCM
GADD45G	X20RH01132	1138.4	DCM
LINC01405	X20RH01132	905.028	DCM
MARCHF11	X20RH01132	153.684	DCM
SLC5A1	X20RH01132	15127.1	DCM
SRP14	X20RH01132	9612.65	DCM
SRP14-AS1	X20RH01132	731.991	DCM
AC016650.1	X20RH01884	34.7122	DCM
GADD45G	X20RH01884	239.128	DCM
LINC01405	X20RH01884	95.6514	DCM
MARCHF11	X20RH01884	27.7698	DCM
SLC5A1	X20RH01884	4125.35	DCM
SRP14	X20RH01884	6285.99	DCM
SRP14-AS1	X20RH01884	433.517	DCM
AC016650.1	X20RJ01217	75.4931	DCM
GADD45G	X20RJ01217	777.375	DCM
LINC01405	X20RJ01217	177.511	DCM
MARCHF11	X20RJ01217	92.8361	DCM
SLC5A1	X20RJ01217	14156	DCM
SRP14	X20RJ01217	8084.9	DCM
SRP14-AS1	X20RJ01217	649.853	DCM
AC016650.1	X20RJ01812	49.1861	DCM
GADD45G	X20RJ01812	865.273	DCM
LINC01405	X20RJ01812	271.025	DCM
MARCHF11	X20RJ01812	159.604	DCM
SLC5A1	X20RJ01812	12325.6	DCM
SRP14	X20RJ01812	7225.33	DCM
SRP14-AS1	X20RJ01812	645.442	DCM
AC016650.1	X20RL01528	22.4508	DCM
GADD45G	X20RL01528	1602.79	DCM
LINC01405	X20RL01528	155.203	DCM
MARCHF11	X20RL01528	27.3314	DCM
SLC5A1	X20RL01528	4545.79	DCM
SRP14	X20RL01528	7640.09	DCM
SRP14-AS1	X20RL01528	778.944	DCM
AC016650.1	X20RP01386	48.0052	DCM
GADD45G	X20RP01386	1295.3	DCM
LINC01405	X20RP01386	276.24	DCM
MARCHF11	X20RP01386	18.5283	DCM
SLC5A1	X20RP01386	7269.84	DCM
SRP14	X20RP01386	7420.59	DCM
SRP14-AS1	X20RP01386	654.386	DCM
AC016650.1	X20RP01833	84.0023	DCM
GADD45G	X20RP01833	305.208	DCM
LINC01405	X20RP01833	431.212	DCM
MARCHF11	X20RP01833	66.2685	DCM
SLC5A1	X20RP01833	14742.4	DCM
SRP14	X20RP01833	7071.13	DCM
SRP14-AS1	X20RP01833	842.823	DCM
AC016650.1	X20RP01947	76.3757	DCM
GADD45G	X20RP01947	1834.71	DCM
LINC01405	X20RP01947	306.351	DCM
MARCHF11	X20RP01947	103.531	DCM
SLC5A1	X20RP01947	6214.43	DCM
SRP14	X20RP01947	6821.19	DCM
SRP14-AS1	X20RP01947	732.358	DCM
AC016650.1	X20RS01126	19.1767	DCM
GADD45G	X20RS01126	601.247	DCM
LINC01405	X20RS01126	377.895	DCM
MARCHF11	X20RS01126	10.1524	DCM
SLC5A1	X20RS01126	14408.5	DCM
SRP14	X20RS01126	10437.8	DCM
SRP14-AS1	X20RS01126	1011.86	DCM
AC016650.1	X20RS01650	86.0056	DCM
GADD45G	X20RS01650	5797.42	DCM
LINC01405	X20RS01650	80.6966	DCM
MARCHF11	X20RS01650	150.775	DCM
SLC5A1	X20RS01650	11254	DCM
SRP14	X20RS01650	8462.53	DCM
SRP14-AS1	X20RS01650	905.714	DCM
AC016650.1	X20RT01367	31.4313	DCM
GADD45G	X20RT01367	608.868	DCM
LINC01405	X20RT01367	78.1291	DCM
MARCHF11	X20RT01367	17.9607	DCM
SLC5A1	X20RT01367	7314.5	DCM
SRP14	X20RT01367	6585.3	DCM
SRP14-AS1	X20RT01367	622.339	DCM
AC016650.1	X20RV01241	78.5634	DCM
GADD45G	X20RV01241	14682.2	DCM
LINC01405	X20RV01241	481.856	DCM
MARCHF11	X20RV01241	61.5413	DCM
SLC5A1	X20RV01241	11581.6	DCM
SRP14	X20RV01241	12520.4	DCM
SRP14-AS1	X20RV01241	377.104	DCM
AC016650.1	X20RW01403	59.4267	DCM
GADD45G	X20RW01403	1222.62	DCM
LINC01405	X20RW01403	46.3179	DCM
MARCHF11	X20RW01403	145.945	DCM
SLC5A1	X20RW01403	7470.28	DCM
SRP14	X20RW01403	6698.61	DCM
SRP14-AS1	X20RW01403	729.725	DCM
AC016650.1	X20RW01823	71.0174	DCM
GADD45G	X20RW01823	1488.56	DCM
LINC01405	X20RW01823	818.569	DCM
MARCHF11	X20RW01823	69.1486	DCM
SLC5A1	X20RW01823	11575.8	DCM
SRP14	X20RW01823	6802.72	DCM
SRP14-AS1	X20RW01823	817.635	DCM
AC016650.1	X20SB01532	47.7704	DCM
GADD45G	X20SB01532	671.489	DCM
LINC01405	X20SB01532	1153.7	DCM
MARCHF11	X20SB01532	42.3624	DCM
SLC5A1	X20SB01532	11415.3	DCM
SRP14	X20SB01532	7795.58	DCM
SRP14-AS1	X20SB01532	620.113	DCM
AC016650.1	X20SC01497	52.7517	DCM
GADD45G	X20SC01497	515.105	DCM
LINC01405	X20SC01497	99.2974	DCM
MARCHF11	X20SC01497	104.469	DCM
SLC5A1	X20SC01497	10096.3	DCM
SRP14	X20SC01497	7852.77	DCM
SRP14-AS1	X20SC01497	799.551	DCM
AC016650.1	X20SD01603	28.0593	DCM
GADD45G	X20SD01603	2107.57	DCM
LINC01405	X20SD01603	81.0603	DCM
MARCHF11	X20SD01603	32.2163	DCM
SLC5A1	X20SD01603	11824.4	DCM
SRP14	X20SD01603	9146.3	DCM
SRP14-AS1	X20SD01603	740.974	DCM
AC016650.1	X20SD01837	67.265	DCM
GADD45G	X20SD01837	3978.09	DCM
LINC01405	X20SD01837	276.417	DCM
MARCHF11	X20SD01837	107.204	DCM
SLC5A1	X20SD01837	12943.2	DCM
SRP14	X20SD01837	8015.04	DCM
SRP14-AS1	X20SD01837	839.761	DCM
AC016650.1	X20SE01776	58.5004	DCM
GADD45G	X20SE01776	3978.03	DCM
LINC01405	X20SE01776	549.904	DCM
MARCHF11	X20SE01776	66.6905	DCM
SLC5A1	X20SE01776	12847.9	DCM
SRP14	X20SE01776	7361.69	DCM
SRP14-AS1	X20SE01776	773.376	DCM
AC016650.1	X20SF01123	73.764	DCM
GADD45G	X20SF01123	619.429	DCM
LINC01405	X20SF01123	215.618	DCM
MARCHF11	X20SF01123	88.8951	DCM
SLC5A1	X20SF01123	13581.1	DCM
SRP14	X20SF01123	8427.07	DCM
SRP14-AS1	X20SF01123	515.403	DCM
AC016650.1	X20SH01318	60.6817	DCM
GADD45G	X20SH01318	288.024	DCM
LINC01405	X20SH01318	22.2215	DCM
MARCHF11	X20SH01318	112.817	DCM
SLC5A1	X20SH01318	5392.13	DCM
SRP14	X20SH01318	8090.33	DCM
SRP14-AS1	X20SH01318	530.751	DCM
AC016650.1	X20SH01483	131.982	DCM
GADD45G	X20SH01483	987.328	DCM
LINC01405	X20SH01483	41.4559	DCM
MARCHF11	X20SH01483	244.505	DCM
SLC5A1	X20SH01483	17514.7	DCM
SRP14	X20SH01483	8749.74	DCM
SRP14-AS1	X20SH01483	1033.86	DCM
AC016650.1	X20SI01410	108.613	DCM
GADD45G	X20SI01410	239.958	DCM
LINC01405	X20SI01410	223.54	DCM
MARCHF11	X20SI01410	114.927	DCM
SLC5A1	X20SI01410	8758.47	DCM
SRP14	X20SI01410	7408.39	DCM
SRP14-AS1	X20SI01410	738.818	DCM
AC016650.1	X20SP01339	70.8986	DCM
GADD45G	X20SP01339	692.163	DCM
LINC01405	X20SP01339	903.657	DCM
MARCHF11	X20SP01339	33.6468	DCM
SLC5A1	X20SP01339	11948.2	DCM
SRP14	X20SP01339	7161.96	DCM
SRP14-AS1	X20SP01339	733.02	DCM
AC016650.1	X20SS01190	60.3926	DCM
GADD45G	X20SS01190	533.326	DCM
LINC01405	X20SS01190	572.454	DCM
MARCHF11	X20SS01190	68.048	DCM
SLC5A1	X20SS01190	10862.2	DCM
SRP14	X20SS01190	6851.58	DCM
SRP14-AS1	X20SS01190	573.304	DCM
AC016650.1	X20ST01399	104.58	DCM
GADD45G	X20ST01399	484.796	DCM
LINC01405	X20ST01399	69.7198	DCM
MARCHF11	X20ST01399	132.143	DCM
SLC5A1	X20ST01399	7199.78	DCM
SRP14	X20ST01399	7324.63	DCM
SRP14-AS1	X20ST01399	1069.31	DCM
AC016650.1	X20SW01296	0.93645	DCM
GADD45G	X20SW01296	819.393	DCM
LINC01405	X20SW01296	113.31	DCM
MARCHF11	X20SW01296	13.1103	DCM
SLC5A1	X20SW01296	3068.75	DCM
SRP14	X20SW01296	6958.76	DCM
SRP14-AS1	X20SW01296	486.954	DCM
AC016650.1	X20TH01341	224.473	DCM
GADD45G	X20TH01341	757.324	DCM
LINC01405	X20TH01341	438.049	DCM
MARCHF11	X20TH01341	360.682	DCM
SLC5A1	X20TH01341	15848.2	DCM
SRP14	X20TH01341	8836.17	DCM
SRP14-AS1	X20TH01341	1042.82	DCM
AC016650.1	X20TK01357	61.4581	DCM
GADD45G	X20TK01357	1652.43	DCM
LINC01405	X20TK01357	16.8514	DCM
MARCHF11	X20TK01357	50.5543	DCM
SLC5A1	X20TK01357	4877	DCM
SRP14	X20TK01357	8301.81	DCM
SRP14-AS1	X20TK01357	883.213	DCM
AC016650.1	X20TU01919	147.787	DCM
GADD45G	X20TU01919	740.559	DCM
LINC01405	X20TU01919	522.939	DCM
MARCHF11	X20TU01919	221.681	DCM
SLC5A1	X20TU01919	13293.5	DCM
SRP14	X20TU01919	7096.21	DCM
SRP14-AS1	X20TU01919	890.782	DCM
AC016650.1	X20TW01940	61.2674	DCM
GADD45G	X20TW01940	3348.33	DCM
LINC01405	X20TW01940	237.945	DCM
MARCHF11	X20TW01940	123.96	DCM
SLC5A1	X20TW01940	7632.78	DCM
SRP14	X20TW01940	6984.48	DCM
SRP14-AS1	X20TW01940	686.765	DCM
AC016650.1	X20VB01876	63.8687	DCM
GADD45G	X20VB01876	223.541	DCM
LINC01405	X20VB01876	164.107	DCM
MARCHF11	X20VB01876	176.526	DCM
SLC5A1	X20VB01876	11377.5	DCM
SRP14	X20VB01876	7846.09	DCM
SRP14-AS1	X20VB01876	1029	DCM
AC016650.1	X20WC01228	64.0433	DCM
GADD45G	X20WC01228	2257.01	DCM
LINC01405	X20WC01228	500.984	DCM
MARCHF11	X20WC01228	130.153	DCM
SLC5A1	X20WC01228	23188.8	DCM
SRP14	X20WC01228	8988.79	DCM
SRP14-AS1	X20WC01228	953.419	DCM
AC016650.1	X20WP01197	84.0881	DCM
GADD45G	X20WP01197	409.053	DCM
LINC01405	X20WP01197	129.636	DCM
MARCHF11	X20WP01197	115.621	DCM
SLC5A1	X20WP01197	15116.6	DCM
SRP14	X20WP01197	7795.67	DCM
SRP14-AS1	X20WP01197	909.202	DCM
AC016650.1	CON____10	0	C
GADD45G	CON____10	2600.79	C
LINC01405	CON____10	0	C
MARCHF11	CON____10	17.4843	C
SLC5A1	CON____10	1907.24	C
SRP14	CON____10	8676.58	C
SRP14-AS1	CON____10	473.533	C
AC016650.1	CON____14	50.4356	C
GADD45G	CON____14	6557.62	C
LINC01405	CON____14	96.9155	C
MARCHF11	CON____14	84.0593	C
SLC5A1	CON____14	9909.11	C
SRP14	CON____14	16487.5	C
SRP14-AS1	CON____14	756.534	C
AC016650.1	CON____23	31.7171	C
GADD45G	CON____23	53553.8	C
LINC01405	CON____23	43.7477	C
MARCHF11	CON____23	37.1856	C
SLC5A1	CON____23	4151.66	C
SRP14	CON____23	12569.8	C
SRP14-AS1	CON____23	410.135	C
AC016650.1	CON____29	12.6901	C
GADD45G	CON____29	9673.79	C
LINC01405	CON____29	0	C
MARCHF11	CON____29	178.638	C
SLC5A1	CON____29	3860.73	C
SRP14	CON____29	11354.7	C
SRP14-AS1	CON____29	670.625	C
AC016650.1	CON____H2	27.8989	C
GADD45G	CON____H2	13982.7	C
LINC01405	CON____H2	147.006	C
MARCHF11	CON____H2	30.045	C
SLC5A1	CON____H2	1760.85	C
SRP14	CON____H2	10613.4	C
SRP14-AS1	CON____H2	214.607	C
AC016650.1	CON____H3	137.677	C
GADD45G	CON____H3	1602.36	C
LINC01405	CON____H3	124.407	C
MARCHF11	CON____H3	706.631	C
SLC5A1	CON____H3	15353.5	C
SRP14	CON____H3	13326.5	C
SRP14-AS1	CON____H3	1341.93	C
AC016650.1	CON____H4	148.631	C
GADD45G	CON____H4	1560.63	C
LINC01405	CON____H4	228.181	C
MARCHF11	CON____H4	338.084	C
SLC5A1	CON____H4	15670.1	C
SRP14	CON____H4	11020.7	C
SRP14-AS1	CON____H4	636.394	C
AC016650.1	CON____H6	130.53	C
GADD45G	CON____H6	7452.29	C
LINC01405	CON____H6	348.08	C
MARCHF11	CON____H6	147.45	C
SLC5A1	CON____H6	5273.17	C
SRP14	CON____H6	11205	C
SRP14-AS1	CON____H6	1356.06	C
AC016650.1	CON____H8	434.745	C
GADD45G	CON____H8	283.943	C
LINC01405	CON____H8	141.292	C
MARCHF11	CON____H8	304.322	C
SLC5A1	CON____H8	11000.4	C
SRP14	CON____H8	13166	C
SRP14-AS1	CON____H8	1014.86	C
AC016650.1	CON____H9	82.0781	C
GADD45G	CON____H9	6258.89	C
LINC01405	CON____H9	164.156	C
MARCHF11	CON____H9	190.351	C
SLC5A1	CON____H9	8908.09	C
SRP14	CON____H9	12797.2	C
SRP14-AS1	CON____H9	1473.91	C
AC016650.1	CON___H12	759.596	C
GADD45G	CON___H12	677.077	C
LINC01405	CON___H12	687.656	C
MARCHF11	CON___H12	349.118	C
SLC5A1	CON___H12	5304.48	C
SRP14	CON___H12	14442.9	C
SRP14-AS1	CON___H12	1366.85	C
AC016650.1	CON___H13	196.602	C
GADD45G	CON___H13	1759.18	C
LINC01405	CON___H13	264.184	C
MARCHF11	CON___H13	221.178	C
SLC5A1	CON___H13	11377.3	C
SRP14	CON___H13	10883.8	C
SRP14-AS1	CON___H13	450.547	C
AC016650.1	CON___H14	179.53	C
GADD45G	CON___H14	3602.06	C
LINC01405	CON___H14	258.472	C
MARCHF11	CON___H14	281.391	C
SLC5A1	CON___H14	11750.9	C
SRP14	CON___H14	11710.2	C
SRP14-AS1	CON___H14	1152.3	C
AC016650.1	CON___H20	670.041	C
GADD45G	CON___H20	582.362	C
LINC01405	CON___H20	762.05	C
MARCHF11	CON___H20	473.034	C
SLC5A1	CON___H20	5599.55	C
SRP14	CON___H20	12674.5	C
SRP14-AS1	CON___H20	1212.35	C
AC016650.1	CON___H22	379.034	C
GADD45G	CON___H22	911.705	C
LINC01405	CON___H22	63.4789	C
MARCHF11	CON___H22	522.551	C
SLC5A1	CON___H22	11918.4	C
SRP14	CON___H22	14954.3	C
SRP14-AS1	CON___H22	1575.93	C
AC016650.1	CON___H24	225.189	C
GADD45G	CON___H24	2763.33	C
LINC01405	CON___H24	496.178	C
MARCHF11	CON___H24	239.183	C
SLC5A1	CON___H24	4519.04	C
SRP14	CON___H24	12351	C
SRP14-AS1	CON___H24	673.022	C
AC016650.1	CON___H25	400.565	C
GADD45G	CON___H25	1530.59	C
LINC01405	CON___H25	147.172	C
MARCHF11	CON___H25	390.327	C
SLC5A1	CON___H25	9703.14	C
SRP14	CON___H25	12306.2	C
SRP14-AS1	CON___H25	1396.22	C
AC016650.1	CON___H26	463.058	C
GADD45G	CON___H26	1440.2	C
LINC01405	CON___H26	604.81	C
MARCHF11	CON___H26	449.828	C
SLC5A1	CON___H26	4951.88	C
SRP14	CON___H26	15662.7	C
SRP14-AS1	CON___H26	1211.51	C
AC016650.1	CON___H27	55.4185	C
GADD45G	CON___H27	1828.81	C
LINC01405	CON___H27	189.86	C
MARCHF11	CON___H27	87.2329	C
SLC5A1	CON___H27	7214.67	C
SRP14	CON___H27	10292.5	C
SRP14-AS1	CON___H27	746.098	C
AC016650.1	CON___H28	300.196	C
GADD45G	CON___H28	471.866	C
LINC01405	CON___H28	284.018	C
MARCHF11	CON___H28	242.674	C
SLC5A1	CON___H28	10303.7	C
SRP14	CON___H28	12785.3	C
SRP14-AS1	CON___H28	621.065	C
AC016650.1	CON___H29	134.717	C
GADD45G	CON___H29	3456.32	C
LINC01405	CON___H29	111.983	C
MARCHF11	CON___H29	294.692	C
SLC5A1	CON___H29	9971.55	C
SRP14	CON___H29	14039.1	C
SRP14-AS1	CON___H29	924.492	C
AC016650.1	CON___H30	121.542	C
GADD45G	CON___H30	2723.97	C
LINC01405	CON___H30	84.6028	C
MARCHF11	CON___H30	184.696	C
SLC5A1	CON___H30	6498.93	C
SRP14	CON___H30	15901.8	C
SRP14-AS1	CON___H30	551.706	C
AC016650.1	CON___H31	101.101	C
GADD45G	CON___H31	3647.58	C
LINC01405	CON___H31	217.071	C
MARCHF11	CON___H31	150.661	C
SLC5A1	CON___H31	9222.04	C
SRP14	CON___H31	13296.8	C
SRP14-AS1	CON___H31	1114.1	C
AC016650.1	CON___H35	128.31	C
GADD45G	CON___H35	938.627	C
LINC01405	CON___H35	290.142	C
MARCHF11	CON___H35	162.988	C
SLC5A1	CON___H35	6316.08	C
SRP14	CON___H35	12674.9	C
SRP14-AS1	CON___H35	772.171	C
AC016650.1	CON___H36	132.739	C
GADD45G	CON___H36	2830.63	C
LINC01405	CON___H36	306.32	C
MARCHF11	CON___H36	389.14	C
SLC5A1	CON___H36	15151.5	C
SRP14	CON___H36	11222.7	C
SRP14-AS1	CON___H36	998.378	C
AC016650.1	CON___H38	360.516	C
GADD45G	CON___H38	1629.98	C
LINC01405	CON___H38	154.852	C
MARCHF11	CON___H38	171.789	C
SLC5A1	CON___H38	14350.5	C
SRP14	CON___H38	10475.1	C
SRP14-AS1	CON___H38	504.883	C
AC016650.1	CON___H39	411.708	C
GADD45G	CON___H39	1813.16	C
LINC01405	CON___H39	526.986	C
MARCHF11	CON___H39	380.418	C
SLC5A1	CON___H39	9067.45	C
SRP14	CON___H39	8803.14	C
SRP14-AS1	CON___H39	1090.2	C
AC016650.1	CON___H40	252.555	C
GADD45G	CON___H40	1501.82	C
LINC01405	CON___H40	607.315	C
MARCHF11	CON___H40	256.778	C
SLC5A1	CON___H40	10964.6	C
SRP14	CON___H40	10507.6	C
SRP14-AS1	CON___H40	682.49	C
AC016650.1	CON___H42	89.7739	C
GADD45G	CON___H42	7813.81	C
LINC01405	CON___H42	239.688	C
MARCHF11	CON___H42	199.594	C
SLC5A1	CON___H42	8225.2	C
SRP14	CON___H42	8980.87	C
SRP14-AS1	CON___H42	938.703	C
AC016650.1	CON___H44	460.329	C
GADD45G	CON___H44	719.683	C
LINC01405	CON___H44	1124.5	C
MARCHF11	CON___H44	261.268	C
SLC5A1	CON___H44	11078.5	C
SRP14	CON___H44	12680.6	C
SRP14-AS1	CON___H44	318.689	C
AC016650.1	CON___H46	179.621	C
GADD45G	CON___H46	3293.41	C
LINC01405	CON___H46	340.622	C
MARCHF11	CON___H46	101.858	C
SLC5A1	CON___H46	10202.2	C
SRP14	CON___H46	13271.1	C
SRP14-AS1	CON___H46	473.147	C
AC016650.1	CON___H47	176.029	C
GADD45G	CON___H47	3329.71	C
LINC01405	CON___H47	271.955	C
MARCHF11	CON___H47	355.024	C
SLC5A1	CON___H47	16463.6	C
SRP14	CON___H47	12162.8	C
SRP14-AS1	CON___H47	824.764	C
AC016650.1	CON___H48	88.4337	C
GADD45G	CON___H48	610.746	C
LINC01405	CON___H48	856.702	C
MARCHF11	CON___H48	89.8155	C
SLC5A1	CON___H48	9429.25	C
SRP14	CON___H48	7424.29	C
SRP14-AS1	CON___H48	1005.93	C
AC016650.1	CON___H49	124.336	C
GADD45G	CON___H49	7538.07	C
LINC01405	CON___H49	330.734	C
MARCHF11	CON___H49	190.648	C
SLC5A1	CON___H49	5359.71	C
SRP14	CON___H49	9416.38	C
SRP14-AS1	CON___H49	304.209	C
AC016650.1	CON___H50	89.2698	C
GADD45G	CON___H50	4309.66	C
LINC01405	CON___H50	388.961	C
MARCHF11	CON___H50	128.325	C
SLC5A1	CON___H50	20726.5	C
SRP14	CON___H50	11408.2	C
SRP14-AS1	CON___H50	952.477	C
AC016650.1	CON___H54	143.252	C
GADD45G	CON___H54	805.265	C
LINC01405	CON___H54	405.175	C
MARCHF11	CON___H54	405.175	C
SLC5A1	CON___H54	11428.8	C
SRP14	CON___H54	10120.1	C
SRP14-AS1	CON___H54	938.345	C
AC016650.1	CON___H59	89.3547	C
GADD45G	CON___H59	5860.18	C
LINC01405	CON___H59	1163.27	C
MARCHF11	CON___H59	232.488	C
SLC5A1	CON___H59	5559.85	C
SRP14	CON___H59	8909.83	C
SRP14-AS1	CON___H59	460.839	C
AC016650.1	CON___H61	176.362	C
GADD45G	CON___H61	2816.23	C
LINC01405	CON___H61	575.498	C
MARCHF11	CON___H61	258.974	C
SLC5A1	CON___H61	15079	C
SRP14	CON___H61	10640.2	C
SRP14-AS1	CON___H61	971.849	C
AC016650.1	CON___H65	312.242	C
GADD45G	CON___H65	1565.67	C
LINC01405	CON___H65	217.082	C
MARCHF11	CON___H65	208.161	C
SLC5A1	CON___H65	17744.3	C
SRP14	CON___H65	9782.09	C
SRP14-AS1	CON___H65	785.065	C
AC016650.1	CON___H66	289.192	C
GADD45G	CON___H66	1974.46	C
LINC01405	CON___H66	965.666	C
MARCHF11	CON___H66	253.678	C
SLC5A1	CON___H66	7594.26	C
SRP14	CON___H66	12326.2	C
SRP14-AS1	CON___H66	728.9	C
AC016650.1	CON___H68	147.22	C
GADD45G	CON___H68	2258.91	C
LINC01405	CON___H68	411.756	C
MARCHF11	CON___H68	379.552	C
SLC5A1	CON___H68	20762.6	C
SRP14	CON___H68	12450.4	C
SRP14-AS1	CON___H68	679.743	C
AC016650.1	CON___H69	134.861	C
GADD45G	CON___H69	3498.66	C
LINC01405	CON___H69	462.995	C
MARCHF11	CON___H69	492.2	C
SLC5A1	CON___H69	10297.6	C
SRP14	CON___H69	10147.2	C
SRP14-AS1	CON___H69	895.925	C
AC016650.1	CON___H70	79.9652	C
GADD45G	CON___H70	1937.98	C
LINC01405	CON___H70	537.178	C
MARCHF11	CON___H70	351.847	C
SLC5A1	CON___H70	17547.2	C
SRP14	CON___H70	10602.4	C
SRP14-AS1	CON___H70	1243.69	C
AC016650.1	CON___H71	130.763	C
GADD45G	CON___H71	2979.12	C
LINC01405	CON___H71	371.984	C
MARCHF11	CON___H71	236.348	C
SLC5A1	CON___H71	18903.8	C
SRP14	CON___H71	10694.9	C
SRP14-AS1	CON___H71	669.246	C
AC016650.1	CON___H76	206.855	C
GADD45G	CON___H76	2373.04	C
LINC01405	CON___H76	926.982	C
MARCHF11	CON___H76	347.981	C
SLC5A1	CON___H76	23851.2	C
SRP14	CON___H76	10297.3	C
SRP14-AS1	CON___H76	1088.41	C
AC016650.1	CON___H77	187.645	C
GADD45G	CON___H77	2389.6	C
LINC01405	CON___H77	312.104	C
MARCHF11	CON___H77	237.429	C
SLC5A1	CON___H77	11130.4	C
SRP14	CON___H77	9862.86	C
SRP14-AS1	CON___H77	792.705	C
AC016650.1	CON___H78	105.972	C
GADD45G	CON___H78	1642.56	C
LINC01405	CON___H78	215.598	C
MARCHF11	CON___H78	151.649	C
SLC5A1	CON___H78	7872.05	C
SRP14	CON___H78	11085	C
SRP14-AS1	CON___H78	584.671	C
AC016650.1	CON___H79	179.778	C
GADD45G	CON___H79	3469.18	C
LINC01405	CON___H79	842.472	C
MARCHF11	CON___H79	110.574	C
SLC5A1	CON___H79	2517.64	C
SRP14	CON___H79	9476.31	C
SRP14-AS1	CON___H79	591.235	C
AC016650.1	CON___H80	196.002	C
GADD45G	CON___H80	2316.64	C
LINC01405	CON___H80	362.967	C
MARCHF11	CON___H80	278.577	C
SLC5A1	CON___H80	15026.8	C
SRP14	CON___H80	9470.72	C
SRP14-AS1	CON___H80	695.99	C
AC016650.1	CON___H81	19.876	C
GADD45G	CON___H81	6048.58	C
LINC01405	CON___H81	224.913	C
MARCHF11	CON___H81	19.876	C
SLC5A1	CON___H81	1409.1	C
SRP14	CON___H81	8034.09	C
SRP14-AS1	CON___H81	201.898	C
AC016650.1	CON___H82	115.517	C
GADD45G	CON___H82	3343.07	C
LINC01405	CON___H82	308.044	C
MARCHF11	CON___H82	667.429	C
SLC5A1	CON___H82	15594.7	C
SRP14	CON___H82	12233.9	C
SRP14-AS1	CON___H82	1198.61	C
AC016650.1	CON___H84	11.3049	C
GADD45G	CON___H84	11627.7	C
LINC01405	CON___H84	242.428	C
MARCHF11	CON___H84	148.22	C
SLC5A1	CON___H84	12471.8	C
SRP14	CON___H84	11666.7	C
SRP14-AS1	CON___H84	254.989	C
AC016650.1	CON___H85	203.144	C
GADD45G	CON___H85	2172.08	C
LINC01405	CON___H85	694.778	C
MARCHF11	CON___H85	215.165	C
SLC5A1	CON___H85	8862.63	C
SRP14	CON___H85	9712.47	C
SRP14-AS1	CON___H85	479.613	C
AC016650.1	CON___H86	272.352	C
GADD45G	CON___H86	2142.74	C
LINC01405	CON___H86	211.83	C
MARCHF11	CON___H86	229.288	C
SLC5A1	CON___H86	17331.6	C
SRP14	CON___H86	12272.2	C
SRP14-AS1	CON___H86	424.823	C
AC016650.1	CON___LV4	221.545	C
GADD45G	CON___LV4	1933.66	C
LINC01405	CON___LV4	516.321	C
MARCHF11	CON___LV4	272.529	C
SLC5A1	CON___LV4	9544.06	C
SRP14	CON___LV4	10847.4	C
SRP14-AS1	CON___LV4	721.181	C
AC016650.1	CON__259M	352.61	C
GADD45G	CON__259M	1867.1	C
LINC01405	CON__259M	973.434	C
MARCHF11	CON__259M	219.659	C
SLC5A1	CON__259M	10280	C
SRP14	CON__259M	13999.2	C
SRP14-AS1	CON__259M	984.995	C
AC016650.1	CON__3083	255.816	C
GADD45G	CON__3083	3136.63	C
LINC01405	CON__3083	887.291	C
MARCHF11	CON__3083	201.273	C
SLC5A1	CON__3083	14047.6	C
SRP14	CON__3083	9376.86	C
SRP14-AS1	CON__3083	758.23	C
AC016650.1	CON__3091	265.029	C
GADD45G	CON__3091	13459.6	C
LINC01405	CON__3091	216.463	C
MARCHF11	CON__3091	288.617	C
SLC5A1	CON__3091	7813.48	C
SRP14	CON__3091	17475.2	C
SRP14-AS1	CON__3091	509.243	C
AC016650.1	CON__3108	99.0557	C
GADD45G	CON__3108	2866.69	C
LINC01405	CON__3108	270.075	C
MARCHF11	CON__3108	122.761	C
SLC5A1	CON__3108	6475.87	C
SRP14	CON__3108	7529.93	C
SRP14-AS1	CON__3108	452.1	C
AC016650.1	CON__3112	25.9169	C
GADD45G	CON__3112	20088.1	C
LINC01405	CON__3112	58.0045	C
MARCHF11	CON__3112	18.5121	C
SLC5A1	CON__3112	4537.92	C
SRP14	CON__3112	10071.8	C
SRP14-AS1	CON__3112	311.003	C
AC016650.1	CON__3160	117.982	C
GADD45G	CON__3160	1800.99	C
LINC01405	CON__3160	110.923	C
MARCHF11	CON__3160	454.785	C
SLC5A1	CON__3160	13258.3	C
SRP14	CON__3160	10703.1	C
SRP14-AS1	CON__3160	535.456	C
AC016650.1	CON__4043	36.8727	C
GADD45G	CON__4043	8306.41	C
LINC01405	CON__4043	315.094	C
MARCHF11	CON__4043	18.4363	C
SLC5A1	CON__4043	1405.35	C
SRP14	CON__4043	9738.58	C
SRP14-AS1	CON__4043	277.383	C
AC016650.1	CON__4062	57.0227	C
GADD45G	CON__4062	11459	C
LINC01405	CON__4062	133.053	C
MARCHF11	CON__4062	7.77583	C
SLC5A1	CON__4062	2464.07	C
SRP14	CON__4062	9694.73	C
SRP14-AS1	CON__4062	402.615	C
AC016650.1	CON__4184	100.763	C
GADD45G	CON__4184	4019.52	C
LINC01405	CON__4184	152.976	C
MARCHF11	CON__4184	445.189	C
SLC5A1	CON__4184	11134.3	C
SRP14	CON__4184	9427.74	C
SRP14-AS1	CON__4184	513.891	C
AC016650.1	CON__429M	233.634	C
GADD45G	CON__429M	11807.4	C
LINC01405	CON__429M	138.295	C
MARCHF11	CON__429M	215.823	C
SLC5A1	CON__429M	11298.2	C
SRP14	CON__429M	15201.9	C
SRP14-AS1	CON__429M	733.38	C
AC016650.1	CON__455M	218.349	C
GADD45G	CON__455M	2227.68	C
LINC01405	CON__455M	143.617	C
MARCHF11	CON__455M	209.251	C
SLC5A1	CON__455M	12367.9	C
SRP14	CON__455M	10766	C
SRP14-AS1	CON__455M	1083.3	C
AC016650.1	CON__461M	400.511	C
GADD45G	CON__461M	2186.55	C
LINC01405	CON__461M	729.99	C
MARCHF11	CON__461M	321.778	C
SLC5A1	CON__461M	10576.7	C
SRP14	CON__461M	15620.8	C
SRP14-AS1	CON__461M	1346.16	C
AC016650.1	CON__475M	336.668	C
GADD45G	CON__475M	6833.31	C
LINC01405	CON__475M	273.543	C
MARCHF11	CON__475M	340.877	C
SLC5A1	CON__475M	14295.8	C
SRP14	CON__475M	14924.9	C
SRP14-AS1	CON__475M	1251.98	C
AC016650.1	CON__5033	43.3526	C
GADD45G	CON__5033	2978.52	C
LINC01405	CON__5033	807.934	C
MARCHF11	CON__5033	35.4703	C
SLC5A1	CON__5033	6963.02	C
SRP14	CON__5033	9409.48	C
SRP14-AS1	CON__5033	468.996	C
AC016650.1	CON__5126	68.8468	C
GADD45G	CON__5126	4747.88	C
LINC01405	CON__5126	127.494	C
MARCHF11	CON__5126	12.7494	C
SLC5A1	CON__5126	2724.12	C
SRP14	CON__5126	12745.2	C
SRP14-AS1	CON__5126	371.433	C
AC016650.1	CON__5138	233.743	C
GADD45G	CON__5138	2660.85	C
LINC01405	CON__5138	192.718	C
MARCHF11	CON__5138	192.718	C
SLC5A1	CON__5138	15898.3	C
SRP14	CON__5138	13521.8	C
SRP14-AS1	CON__5138	1132.46	C
AC016650.1	CON__5140	117.802	C
GADD45G	CON__5140	6114.8	C
LINC01405	CON__5140	1317.6	C
MARCHF11	CON__5140	173.238	C
SLC5A1	CON__5140	9452.85	C
SRP14	CON__5140	9413.25	C
SRP14-AS1	CON__5140	642.465	C
AC016650.1	CON__6008	149.981	C
GADD45G	CON__6008	1148.45	C
LINC01405	CON__6008	161.518	C
MARCHF11	CON__6008	130.053	C
SLC5A1	CON__6008	25152.7	C
SRP14	CON__6008	9973.19	C
SRP14-AS1	CON__6008	803.393	C
AC016650.1	CON__6028	172.299	C
GADD45G	CON__6028	2548.44	C
LINC01405	CON__6028	402.616	C
MARCHF11	CON__6028	169.662	C
SLC5A1	CON__6028	23539.9	C
SRP14	CON__6028	11727.7	C
SRP14-AS1	CON__6028	1070.71	C
AC016650.1	CON__6092	150.345	C
GADD45G	CON__6092	4958.53	C
LINC01405	CON__6092	932.326	C
MARCHF11	CON__6092	167.365	C
SLC5A1	CON__6092	6463.87	C
SRP14	CON__6092	13236	C
SRP14-AS1	CON__6092	643.929	C
AC016650.1	CON__643M	208.784	C
GADD45G	CON__643M	1179.14	C
LINC01405	CON__643M	300.252	C
MARCHF11	CON__643M	364.876	C
SLC5A1	CON__643M	9960.01	C
SRP14	CON__643M	11695.9	C
SRP14-AS1	CON__643M	1109.54	C
AC016650.1	CON__669M	205.438	C
GADD45G	CON__669M	1989.19	C
LINC01405	CON__669M	220.253	C
MARCHF11	CON__669M	248.896	C
SLC5A1	CON__669M	14549.6	C
SRP14	CON__669M	10638.3	C
SRP14-AS1	CON__669M	1078.55	C
AC016650.1	CON__7024	75.8663	C
GADD45G	CON__7024	2130.81	C
LINC01405	CON__7024	169.528	C
MARCHF11	CON__7024	113.331	C
SLC5A1	CON__7024	13478	C
SRP14	CON__7024	9802.68	C
SRP14-AS1	CON__7024	517.015	C
AC016650.1	CON__7040	99.8099	C
GADD45G	CON__7040	2201.63	C
LINC01405	CON__7040	324.624	C
MARCHF11	CON__7040	375.014	C
SLC5A1	CON__7040	18867.9	C
SRP14	CON__7040	11334.7	C
SRP14-AS1	CON__7040	1190.94	C
AC016650.1	CON__7054	180.755	C
GADD45G	CON__7054	1146.83	C
LINC01405	CON__7054	841.482	C
MARCHF11	CON__7054	378.871	C
SLC5A1	CON__7054	16385.4	C
SRP14	CON__7054	10284.7	C
SRP14-AS1	CON__7054	779.188	C
AC016650.1	CON__7060	267.582	C
GADD45G	CON__7060	1888.15	C
LINC01405	CON__7060	108.038	C
MARCHF11	CON__7060	342.957	C
SLC5A1	CON__7060	25220.5	C
SRP14	CON__7060	9962.08	C
SRP14-AS1	CON__7060	1046.46	C
AC016650.1	CON__711M	300.408	C
GADD45G	CON__711M	3221.4	C
LINC01405	CON__711M	626.383	C
MARCHF11	CON__711M	520.121	C
SLC5A1	CON__711M	17534.7	C
SRP14	CON__711M	11156.6	C
SRP14-AS1	CON__711M	993.104	C
AC016650.1	CON__713M	247.705	C
GADD45G	CON__713M	1480.65	C
LINC01405	CON__713M	410.187	C
MARCHF11	CON__713M	211.863	C
SLC5A1	CON__713M	12653.7	C
SRP14	CON__713M	11095.8	C
SRP14-AS1	CON__713M	938.253	C
AC016650.1	CON__827M	520.562	C
GADD45G	CON__827M	2498.46	C
LINC01405	CON__827M	452.158	C
MARCHF11	CON__827M	393.03	C
SLC5A1	CON__827M	12516.7	C
SRP14	CON__827M	15269	C
SRP14-AS1	CON__827M	1234.74	C
AC016650.1	CON__843M	212.167	C
GADD45G	CON__843M	4079.17	C
LINC01405	CON__843M	356.138	C
MARCHF11	CON__843M	227.322	C
SLC5A1	CON__843M	7187.16	C
SRP14	CON__843M	12543.1	C
SRP14-AS1	CON__843M	588.511	C
AC016650.1	CON__916M	332.289	C
GADD45G	CON__916M	3141.31	C
LINC01405	CON__916M	289.228	C
MARCHF11	CON__916M	317.217	C
SLC5A1	CON__916M	10532.8	C
SRP14	CON__916M	12175.6	C
SRP14-AS1	CON__916M	991.843	C
AC016650.1	CON__H73A	11.7625	C
GADD45G	CON__H73A	11245	C
LINC01405	CON__H73A	276.419	C
MARCHF11	CON__H73A	5.88126	C
SLC5A1	CON__H73A	557.544	C
SRP14	CON__H73A	9104.19	C
SRP14-AS1	CON__H73A	197.61	C
AC016650.1	CON__H73B	8.39942	C
GADD45G	CON__H73B	9984.11	C
LINC01405	CON__H73B	216.518	C
MARCHF11	CON__H73B	9.33268	C
SLC5A1	CON__H73B	958.467	C
SRP14	CON__H73B	8929.51	C
SRP14-AS1	CON__H73B	214.652	C
AC016650.1	CON_573mA	186.216	C
GADD45G	CON_573mA	11411.9	C
LINC01405	CON_573mA	420.87	C
MARCHF11	CON_573mA	100.105	C
SLC5A1	CON_573mA	7412.04	C
SRP14	CON_573mA	17140.5	C
SRP14-AS1	CON_573mA	568.336	C
AC016650.1	CON_573MB	171.284	C
GADD45G	CON_573MB	13028.1	C
LINC01405	CON_573MB	471.818	C
MARCHF11	CON_573MB	97.7263	C
SLC5A1	CON_573MB	7183.41	C
SRP14	CON_573MB	18462.9	C
SRP14-AS1	CON_573MB	587.408	C
AC016650.1	CON_N0762	101.538	C
GADD45G	CON_N0762	959.579	C
LINC01405	CON_N0762	1164.48	C
MARCHF11	CON_N0762	70.4362	C
SLC5A1	CON_N0762	22715.2	C
SRP14	CON_N0762	12455.3	C
SRP14-AS1	CON_N0762	799.497	C
AC016650.1	CON_N1212	68.7069	C
GADD45G	CON_N1212	3701.21	C
LINC01405	CON_N1212	486.923	C
MARCHF11	CON_N1212	95.5922	C
SLC5A1	CON_N1212	11175.3	C
SRP14	CON_N1212	11232.1	C
SRP14-AS1	CON_N1212	586.498	C
AC016650.1	CON_N1754	304.932	C
GADD45G	CON_N1754	4042.25	C
LINC01405	CON_N1754	447.089	C
MARCHF11	CON_N1754	422.13	C
SLC5A1	CON_N1754	10484.9	C
SRP14	CON_N1754	15354	C
SRP14-AS1	CON_N1754	1425.91	C
AC016650.1	CON_N1877	247.117	C
GADD45G	CON_N1877	4213.3	C
LINC01405	CON_N1877	190.309	C
MARCHF11	CON_N1877	197.883	C
SLC5A1	CON_N1877	7979.71	C
SRP14	CON_N1877	11564.3	C
SRP14-AS1	CON_N1877	1064.21	C
AC016650.1	CON_N2658	62.8154	C
GADD45G	CON_N2658	3297.81	C
LINC01405	CON_N2658	599.786	C
MARCHF11	CON_N2658	240.117	C
SLC5A1	CON_N2658	22137.4	C
SRP14	CON_N2658	10749.5	C
SRP14-AS1	CON_N2658	987.823	C
AC016650.1	CON_N2765	72.7284	C
GADD45G	CON_N2765	1174.3	C
LINC01405	CON_N2765	649.234	C
MARCHF11	CON_N2765	30.1557	C
SLC5A1	CON_N2765	10056.9	C
SRP14	CON_N2765	12034.8	C
SRP14-AS1	CON_N2765	646.573	C
AC016650.1	CON_N2917	76.4631	C
GADD45G	CON_N2917	2622.5	C
LINC01405	CON_N2917	146.554	C
MARCHF11	CON_N2917	112.874	C
SLC5A1	CON_N2917	15561.1	C
SRP14	CON_N2917	9768.16	C
SRP14-AS1	CON_N2917	467.881	C
AC016650.1	CON_N3060	181.264	C
GADD45G	CON_N3060	2247.85	C
LINC01405	CON_N3060	393.176	C
MARCHF11	CON_N3060	180.388	C
SLC5A1	CON_N3060	16511.6	C
SRP14	CON_N3060	10136.8	C
SRP14-AS1	CON_N3060	725.055	C
AC016650.1	CON_N3064	224.396	C
GADD45G	CON_N3064	2579.06	C
LINC01405	CON_N3064	387.457	C
MARCHF11	CON_N3064	333.602	C
SLC5A1	CON_N3064	10117.3	C
SRP14	CON_N3064	16021.9	C
SRP14-AS1	CON_N3064	1274.57	C
AC016650.1	CON_N3077	271.273	C
GADD45G	CON_N3077	2200.89	C
LINC01405	CON_N3077	876.7	C
MARCHF11	CON_N3077	212.777	C
SLC5A1	CON_N3077	11201.9	C
SRP14	CON_N3077	10916	C
SRP14-AS1	CON_N3077	881.819	C
AC016650.1	CON_N3145	159.871	C
GADD45G	CON_N3145	1770.74	C
LINC01405	CON_N3145	633.401	C
MARCHF11	CON_N3145	181.592	C
SLC5A1	CON_N3145	10243.9	C
SRP14	CON_N3145	11127.5	C
SRP14-AS1	CON_N3145	907.092	C
AC016650.1	CON_N3683	505.2	C
GADD45G	CON_N3683	2054.81	C
LINC01405	CON_N3683	586.232	C
MARCHF11	CON_N3683	277.11	C
SLC5A1	CON_N3683	17027.7	C
SRP14	CON_N3683	12338.9	C
SRP14-AS1	CON_N3683	823.326	C
AC016650.1	CON_N3736	50.1514	C
GADD45G	CON_N3736	16492.2	C
LINC01405	CON_N3736	328.349	C
MARCHF11	CON_N3736	50.1514	C
SLC5A1	CON_N3736	11334.2	C
SRP14	CON_N3736	10495.8	C
SRP14-AS1	CON_N3736	458.932	C
AC016650.1	CON_N3878	101.37	C
GADD45G	CON_N3878	2205.01	C
LINC01405	CON_N3878	151.637	C
MARCHF11	CON_N3878	61.9951	C
SLC5A1	CON_N3878	10164.7	C
SRP14	CON_N3878	8272.99	C
SRP14-AS1	CON_N3878	604.871	C
AC016650.1	CON_N4856	92.9313	C
GADD45G	CON_N4856	2055.61	C
LINC01405	CON_N4856	219.223	C
MARCHF11	CON_N4856	97.6971	C
SLC5A1	CON_N4856	8786.38	C
SRP14	CON_N4856	11308.2	C
SRP14-AS1	CON_N4856	733.125	C
AC016650.1	CON_N5288	220.044	C
GADD45G	CON_N5288	2491.4	C
LINC01405	CON_N5288	260.052	C
MARCHF11	CON_N5288	125.48	C
SLC5A1	CON_N5288	7600.6	C
SRP14	CON_N5288	13531.8	C
SRP14-AS1	CON_N5288	1269.34	C
AC016650.1	CON_N5713	141.56	C
GADD45G	CON_N5713	816.004	C
LINC01405	CON_N5713	485.697	C
MARCHF11	CON_N5713	191.187	C
SLC5A1	CON_N5713	11346.8	C
SRP14	CON_N5713	10015.8	C
SRP14-AS1	CON_N5713	814.377	C
AC016650.1	CON_N7990	193.513	C
GADD45G	CON_N7990	1081.87	C
LINC01405	CON_N7990	493.234	C
MARCHF11	CON_N7990	364.525	C
SLC5A1	CON_N7990	10510	C
SRP14	CON_N7990	10430.8	C
SRP14-AS1	CON_N7990	449.131	C
AC016650.1	CON_N8073	246.937	C
GADD45G	CON_N8073	3294.25	C
LINC01405	CON_N8073	328.374	C
MARCHF11	CON_N8073	484.68	C
SLC5A1	CON_N8073	17004.5	C
SRP14	CON_N8073	13265	C
SRP14-AS1	CON_N8073	881.356	C
AC016650.1	CON_N9303	34.2486	C
GADD45G	CON_N9303	6215.56	C
LINC01405	CON_N9303	466.222	C
MARCHF11	CON_N9303	25.4102	C
SLC5A1	CON_N9303	7301.57	C
SRP14	CON_N9303	9580.76	C
SRP14-AS1	CON_N9303	540.243	C
AC016650.1	CON_N9365	109.965	C
GADD45G	CON_N9365	2116.37	C
LINC01405	CON_N9365	916.671	C
MARCHF11	CON_N9365	159.539	C
SLC5A1	CON_N9365	11214.6	C
SRP14	CON_N9365	10295.2	C
SRP14-AS1	CON_N9365	783.272	C
AC016650.1	CON_N9511	189.387	C
GADD45G	CON_N9511	3548.99	C
LINC01405	CON_N9511	446.091	C
MARCHF11	CON_N9511	97.835	C
SLC5A1	CON_N9511	13095.5	C
SRP14	CON_N9511	11106.5	C
SRP14-AS1	CON_N9511	725.235	C
